# Supplementary material for: Combining Nanopore Sequencing with Recombinase Polymerase Amplification Enables Identification of Dinoflagellates from the Alexandrium Genus, Providing a Rapid, Field Deployable Tool
Source: Toxins (Basel). 2023 Jun 1;15(6):372. doi: 10.3390/toxins15060372 (PMC10302762; doi:10.3390/toxins15060372)
Supplement: Supplementary file 1 [file toxins-15-00372-s001.zip › Supplemantary_material/S2_Phylogenetic_trees_of_VMK_&RPB_samples/Phylo_tree_RPB/Site_1/Site_1_06_07_21/Site_1_06_07_21.iqtree]

IQ-TREE 2.1.2 COVID-edition built Mar 30 2021

Input file name: Site_1.fasta
Type of analysis: tree reconstruction + ultrafast bootstrap (1000 replicates)
Random seed number: 436212

REFERENCES
----------

To cite IQ-TREE please use:

Bui Quang Minh, Heiko A. Schmidt, Olga Chernomor, Dominik Schrempf,
Michael D. Woodhams, Arndt von Haeseler, and Robert Lanfear (2020)
IQ-TREE 2: New models and efficient methods for phylogenetic inference
in the genomic era. Mol. Biol. Evol., in press.
https://doi.org/10.1093/molbev/msaa015

Since you used ultrafast bootstrap (UFBoot) please also cite: 

Diep Thi Hoang, Olga Chernomor, Arndt von Haeseler, Bui Quang Minh,
and Le Sy Vinh (2018) UFBoot2: Improving the ultrafast bootstrap
approximation. Mol. Biol. Evol., 35:518\u2013522.
https://doi.org/10.1093/molbev/msx281

SEQUENCE ALIGNMENT
------------------

Input data: 56 sequences with 420 nucleotide sites
Number of constant sites: 91 (= 21.6667% of all sites)
Number of invariant (constant or ambiguous constant) sites: 91 (= 21.6667% of all sites)
Number of parsimony informative sites: 281
Number of distinct site patterns: 329

SUBSTITUTION PROCESS
--------------------

Model of substitution: GTR+F+G4

Rate parameter R:

  A-C: 1.1479
  A-G: 1.8956
  A-T: 0.7956
  C-G: 1.1139
  C-T: 4.1888
  G-T: 1.0000

State frequencies: (empirical counts from alignment)

  pi(A) = 0.264
  pi(C) = 0.1379
  pi(G) = 0.2615
  pi(T) = 0.3366

Rate matrix Q:

  A   -0.8144    0.1398     0.438    0.2366
  C    0.2678    -1.771    0.2574     1.246
  G    0.4422    0.1357   -0.8752    0.2974
  T    0.1856    0.5102    0.2311   -0.9269

Model of rate heterogeneity: Gamma with 4 categories
Gamma shape alpha: 0.8962

 Category  Relative_rate  Proportion
  1         0.1158         0.25
  2         0.4432         0.25
  3         0.9804         0.25
  4         2.461          0.25
Relative rates are computed as MEAN of the portion of the Gamma distribution falling in the category.

MAXIMUM LIKELIHOOD TREE
-----------------------

Log-likelihood of the tree: -5371.9021 (s.e. 175.7674)
Unconstrained log-likelihood (without tree): -2269.1325
Number of free parameters (#branches + #model parameters): 118
Akaike information criterion (AIC) score: 10979.8042
Corrected Akaike information criterion (AICc) score: 11073.1066
Bayesian information criterion (BIC) score: 11456.5543

Total tree length (sum of branch lengths): 4.6457
Sum of internal branch lengths: 2.1680 (46.6673% of tree length)

WARNING: 12 near-zero internal branches (<0.0024) should be treated with caution
         Such branches are denoted by '**' in the figure below

NOTE: Tree is UNROOTED although outgroup taxon 'AF042813.1_Prorocentrum_minimum' is drawn at root
Numbers in parentheses are  ultrafast bootstrap support (%)

+----------------------------------------------------------AF042813.1_Prorocentrum_minimum
|
|              +--AJ535373.1_Alexandrium_tamutum
|           +--| (92)
|           |  |  +**GQ120507.1_Alexandrium_tamutum
|           |  +--| (97)
|           |     +-------Site_1_6_7_2021_consensus_cl_id_76_total_supporting_reads_24
|        +--| (72)
|        |  |        +**AY962849.1_Alexandrium_minutum
|        |  |     +--| (100)
|        |  |     |  +--JF521634.1_Alexandrium_minutum
|        |  |  +--| (97)
|        |  |  |  +--EU707477.1_Alexandrium_minutum
|        |  +--| (76)
|        |     |  +**AY962834.1_Alexandrium_insuetum
|        |     +--| (100)
|        |        +**JF521630.1_Alexandrium_insuetum
|     +--| (66)
|     |  |  +--FJ011438.1_Alexandrium_peruvianum
|     |  +--| (83)
|     |     |  +**AY962858.1_Alexandrium_ostenfeldii
|     |     +--| (97)
|     |        +--JF921174.1_Alexandrium_ostenfeldii
|  +--| (44)
|  |  |                  +**AF318230.1_Alexandrium_margalefii
|  |  |  +---------------| (100)
|  |  |  |               +--AF033531.1_Alexandrium_margalefeii
|  |  +--| (31)
|  |     |                          +-------AY959942.1_Alexandrium_leei
|  |     +--------------------------| (100)
|  |                                +--------KF034860.1_Alexandrium_leei
+--| (61)
|  |                +**AY962833.1_Alexandrium_andersonii
|  |             +**| (51)
|  |             |  +**JF521619.1_Alexandrium_andersoni
|  +-------------| (100)
|                +**U44937.1_Alexandrium_andersoni
|
|                        +**JF521618.1_Alexandrium_affine
|                   +----| (100)
|                   |    +--AF032348.1_Alexandrium_concavum
|               +---| (99)
|               |   +--U44935.1_Alexandrium_affine
|            +--| (78)
|            |  |         +--AJ303429.1_Alexandrium_tamarense
|            |  |      +--| (99)
|            |  |      |  |  +**JF521640.1_Alexandrium_tamarense
|            |  |      |  +**| (1)
|            |  |      |     |  +**JF906995.1_Alexandrium_tamarense
|            |  |      |     +**| (2)
|            |  |      |        |  +--AJ303428.1_Alexandrium_tamarense
|            |  |      |        +**| (5)
|            |  |      |           |      +**Site_1_6_7_2021_consensus_cl_id_256_total_supporting_reads_69
|            |  |      |           +------| (100)
|            |  |      |                  |  +**Site_1_6_7_21_consensus_cl_id_58_total_supporting_reads_41
|            |  |      |                  +**| (57)
|            |  |      |                     +**Site_1_6_7_21_consensus_cl_id_1137_total_supporting_reads_46
|            |  |   +--| (77)
|            |  |   |  |        +**EF178148.1_Alexandrium_australiense
|            |  |   |  |     +**| (18)
|            |  |   |  |     |  +**EF178149.1_Alexandrium_australiense
|            |  |   |  |  +--| (100)
|            |  |   |  |  |  +**JF521639.1_Alexandrium_australiense
|            |  |   |  +--| (100)
|            |  |   |     |     +**AY438016.1_Alexandrium_pacificum
|            |  |   |     |  +**| (43)
|            |  |   |     |  |  |  +**U44931.1_Alexandrium_pacificum
|            |  |   |     |  |  +**| (67)
|            |  |   |     |  |     +**EF178140.1_Alexandrium_pacificum
|            |  |   |     +--| (100)
|            |  |   |        +**FM211464.1_Alexandrium_pacificum
|            |  +---| (99)
|            |      |        +**U44926.1_Alexandrium_catenella
|            |      |     +--| (83)
|            |      |     |  +--JF521644.1_Alexandrium_catenella
|            |      |  +--| (100)
|            |      |  |  |  +--AF200667.1_Alexandrium_catenella
|            |      |  |  +**| (67)
|            |      |  |     |  +**KX519402.1_Alexandrium_catenella
|            |      |  |     +**| (56)
|            |      |  |        +**KX519394.1_Alexandrium_catenella
|            |      +--| (64)
|            |         |   +--AJ535370.1_Alexandrium_mediterraneum
|            |         +---| (100)
|            |             |  +--AJ535368.1_Alexandrium_mediterraneum
|            |             +**| (61)
|            |                +--AJ535374.1_Alexandrium_mediterraneum
|  +---------| (100)
|  |         |         +---AY268607.1_Alexandrium_tropicale
|  |         |   +-----| (99)
|  |         |   |     |  +--FJ652046.1_Alexandrium_tamiyavanichi
|  |         |   |     +--| (100)
|  |         |   |        |  +**AF174614.1_Alexandrium_cohorticula
|  |         |   |        +--| (100)
|  |         |   |           +--AB088267.1_Alexandrium_tamiyavanichii
|  |         +---| (94)
|  |             |                  +**JF521622.1_Alexandrium_fraterculus
|  |             +------------------| (100)
|  |                                +**AB088262.1_Alexandrium_fraterculus
+--| (72)
   |                                +**AY338752.1_Alexandrium_pseudogoniaulax
   |                             +**| (96)
   |                             |  +**AB088253.1_Alexandrium_pseudogoniaulax
   |             +---------------| (100)
   |             |               |  +**AY438018.1_Alexandrium_hiranoi
   |             |               +--| (95)
   |             |                  |     +**AJ535347.1_Alexandrium_taylori
   |             |                  +-----| (100)
   |             |                        +**AJ535348.1_Alexandrium_taylori
   +-------------| (100)
                 +---------------AY438020.1_Alexandrium_satoanum

Tree in newick format:

(AF042813.1_Prorocentrum_minimum:0.8224711588,(((((AJ535373.1_Alexandrium_tamutum:0.0055123064,(GQ120507.1_Alexandrium_tamutum:0.0000021266,Site_1_6_7_2021_consensus_cl_id_76_total_supporting_reads_24:0.1141208464)97:0.0204187884)92:0.0229899622,(((AY962849.1_Alexandrium_minutum:0.0000010000,JF521634.1_Alexandrium_minutum:0.0027917073)100:0.0411971584,EU707477.1_Alexandrium_minutum:0.0450829855)97:0.0266438269,(AY962834.1_Alexandrium_insuetum:0.0000010000,JF521630.1_Alexandrium_insuetum:0.0000010000)100:0.0360309256)76:0.0099398751)72:0.0343212995,(FJ011438.1_Alexandrium_peruvianum:0.0075595480,(AY962858.1_Alexandrium_ostenfeldii:0.0000010000,JF921174.1_Alexandrium_ostenfeldii:0.0028493709)97:0.0252856572)83:0.0210619334)66:0.0294405434,((AF318230.1_Alexandrium_margalefii:0.0012489917,AF033531.1_Alexandrium_margalefeii:0.0072487039)100:0.2306052717,(AY959942.1_Alexandrium_leei:0.1204177273,KF034860.1_Alexandrium_leei:0.1321859624)100:0.3783555155)31:0.0203106800)44:0.0292847699,((AY962833.1_Alexandrium_andersonii:0.0000023894,JF521619.1_Alexandrium_andersoni:0.0000010000)51:0.0000010000,U44937.1_Alexandrium_andersoni:0.0000010000)100:0.2010553132)61:0.0248617223,(((((JF521618.1_Alexandrium_affine:0.0000022436,AF032348.1_Alexandrium_concavum:0.0159421397)100:0.0779836941,U44935.1_Alexandrium_affine:0.0469168033)99:0.0656541839,(((AJ303429.1_Alexandrium_tamarense:0.0027243398,(JF521640.1_Alexandrium_tamarense:0.0000010000,(JF906995.1_Alexandrium_tamarense:0.0000010000,(AJ303428.1_Alexandrium_tamarense:0.0027241065,(Site_1_6_7_2021_consensus_cl_id_256_total_supporting_reads_69:0.0000010000,(Site_1_6_7_21_consensus_cl_id_58_total_supporting_reads_41:0.0000010000,Site_1_6_7_21_consensus_cl_id_1137_total_supporting_reads_46:0.0000010000)57:0.0000010000)100:0.1085270101)5:0.0000021756)2:0.0000010000)1:0.0000010000)99:0.0206272961,(((EF178148.1_Alexandrium_australiense:0.0000010000,EF178149.1_Alexandrium_australiense:0.0000010000)18:0.0000022746,JF521639.1_Alexandrium_australiense:0.0000010000)100:0.0472719426,((AY438016.1_Alexandrium_pacificum:0.0000010000,(U44931.1_Alexandrium_pacificum:0.0000010000,EF178140.1_Alexandrium_pacificum:0.0000010000)67:0.0000010000)43:0.0000010000,FM211464.1_Alexandrium_pacificum:0.0000010000)100:0.0484357897)100:0.0425113217)77:0.0080405100,(((U44926.1_Alexandrium_catenella:0.0000010000,JF521644.1_Alexandrium_catenella:0.0469875296)83:0.0028750037,(AF200667.1_Alexandrium_catenella:0.0027172829,(KX519402.1_Alexandrium_catenella:0.0000010000,KX519394.1_Alexandrium_catenella:0.0000010000)56:0.0000010000)67:0.0000026567)100:0.0513801126,(AJ535370.1_Alexandrium_mediterraneum:0.0027334850,(AJ535368.1_Alexandrium_mediterraneum:0.0027846502,AJ535374.1_Alexandrium_mediterraneum:0.0083681623)61:0.0000010000)100:0.0670693155)64:0.0090613119)99:0.0649087266)78:0.0206632684,((AY268607.1_Alexandrium_tropicale:0.0559058665,(FJ652046.1_Alexandrium_tamiyavanichi:0.0036998944,(AF174614.1_Alexandrium_cohorticula:0.0000010000,AB088267.1_Alexandrium_tamiyavanichii:0.0028097018)100:0.0179194663)100:0.0493929697)99:0.0846475609,(JF521622.1_Alexandrium_fraterculus:0.0000010000,AB088262.1_Alexandrium_fraterculus:0.0000010000)100:0.2642766603)94:0.0626084104)100:0.1505439098,(((AY338752.1_Alexandrium_pseudogoniaulax:0.0000010000,AB088253.1_Alexandrium_pseudogoniaulax:0.0000010000)96:0.0016882376,(AY438018.1_Alexandrium_hiranoi:0.0000010000,(AJ535347.1_Alexandrium_taylori:0.0000010000,AJ535348.1_Alexandrium_taylori:0.0000010000)100:0.0831262300)95:0.0040079753)100:0.2272194664,AY438020.1_Alexandrium_satoanum:0.2314387870)100:0.1974995829)72:0.0287031827);

CONSENSUS TREE
--------------

Consensus tree is constructed from 1000 bootstrap trees
Log-likelihood of consensus tree: -5371.917729
Robinson-Foulds distance between ML tree and consensus tree: 8

Branches with support >0.000000% are kept (extended consensus)
Branch lengths are optimized by maximum likelihood on original alignment
Numbers in parentheses are bootstrap supports (%)

+-----------------------------------------------------------AF042813.1_Prorocentrum_minimum
|
|              +--AJ535373.1_Alexandrium_tamutum
|           +--| (92)
|           |  |  +--GQ120507.1_Alexandrium_tamutum
|           |  +--| (97)
|           |     +-------Site_1_6_7_2021_consensus_cl_id_76_total_supporting_reads_24
|        +--| (72)
|        |  |        +--AY962849.1_Alexandrium_minutum
|        |  |     +--| (100)
|        |  |     |  +--JF521634.1_Alexandrium_minutum
|        |  |  +--| (97)
|        |  |  |  +--EU707477.1_Alexandrium_minutum
|        |  +--| (76)
|        |     |  +--AY962834.1_Alexandrium_insuetum
|        |     +--| (100)
|        |        +--JF521630.1_Alexandrium_insuetum
|     +--| (66)
|     |  |  +--FJ011438.1_Alexandrium_peruvianum
|     |  +--| (83)
|     |     |  +--AY962858.1_Alexandrium_ostenfeldii
|     |     +--| (97)
|     |        +--JF921174.1_Alexandrium_ostenfeldii
|  +--| (44)
|  |  |                  +--AF318230.1_Alexandrium_margalefii
|  |  |  +---------------| (100)
|  |  |  |               +--AF033531.1_Alexandrium_margalefeii
|  |  +--| (31)
|  |     |                          +-------AY959942.1_Alexandrium_leei
|  |     +--------------------------| (100)
|  |                                +--------KF034860.1_Alexandrium_leei
+--| (61)
|  |                +--AY962833.1_Alexandrium_andersonii
|  |             +--| (51)
|  |             |  +--JF521619.1_Alexandrium_andersoni
|  +-------------| (100)
|                +--U44937.1_Alexandrium_andersoni
|
|                        +--JF521618.1_Alexandrium_affine
|                   +----| (100)
|                   |    +--AF032348.1_Alexandrium_concavum
|               +---| (99)
|               |   +--U44935.1_Alexandrium_affine
|            +--| (78)
|            |  |                  +--AJ303429.1_Alexandrium_tamarense
|            |  |               +--| (34)
|            |  |               |  |      +--Site_1_6_7_2021_consensus_cl_id_256_total_supporting_reads_69
|            |  |               |  +------| (100)
|            |  |               |         |  +--Site_1_6_7_21_consensus_cl_id_58_total_supporting_reads_41
|            |  |               |         +--| (57)
|            |  |               |            +--Site_1_6_7_21_consensus_cl_id_1137_total_supporting_reads_46
|            |  |            +--| (29)
|            |  |            |  +--JF521640.1_Alexandrium_tamarense
|            |  |         +--| (22)
|            |  |         |  +--JF906995.1_Alexandrium_tamarense
|            |  |      +--| (99)
|            |  |      |  +--AJ303428.1_Alexandrium_tamarense
|            |  |   +--| (77)
|            |  |   |  |     +--EF178148.1_Alexandrium_australiense
|            |  |   |  |  +--| (100)
|            |  |   |  |  |  |  +--JF521639.1_Alexandrium_australiense
|            |  |   |  |  |  +--| (54)
|            |  |   |  |  |     +--EF178149.1_Alexandrium_australiense
|            |  |   |  +--| (100)
|            |  |   |     |     +--AY438016.1_Alexandrium_pacificum
|            |  |   |     |  +--| (43)
|            |  |   |     |  |  |  +--U44931.1_Alexandrium_pacificum
|            |  |   |     |  |  +--| (67)
|            |  |   |     |  |     +--EF178140.1_Alexandrium_pacificum
|            |  |   |     +--| (100)
|            |  |   |        +--FM211464.1_Alexandrium_pacificum
|            |  +---| (99)
|            |      |        +--U44926.1_Alexandrium_catenella
|            |      |     +--| (83)
|            |      |     |  +--JF521644.1_Alexandrium_catenella
|            |      |  +--| (100)
|            |      |  |  |  +--AF200667.1_Alexandrium_catenella
|            |      |  |  +--| (67)
|            |      |  |     |  +--KX519402.1_Alexandrium_catenella
|            |      |  |     +--| (56)
|            |      |  |        +--KX519394.1_Alexandrium_catenella
|            |      +--| (64)
|            |         |   +--AJ535370.1_Alexandrium_mediterraneum
|            |         +---| (100)
|            |             |  +--AJ535368.1_Alexandrium_mediterraneum
|            |             +--| (61)
|            |                +--AJ535374.1_Alexandrium_mediterraneum
|  +---------| (100)
|  |         |         +---AY268607.1_Alexandrium_tropicale
|  |         |   +-----| (99)
|  |         |   |     |  +--FJ652046.1_Alexandrium_tamiyavanichi
|  |         |   |     +--| (100)
|  |         |   |        |  +--AF174614.1_Alexandrium_cohorticula
|  |         |   |        +--| (100)
|  |         |   |           +--AB088267.1_Alexandrium_tamiyavanichii
|  |         +---| (94)
|  |             |                  +--JF521622.1_Alexandrium_fraterculus
|  |             +------------------| (100)
|  |                                +--AB088262.1_Alexandrium_fraterculus
+--| (72)
   |                                +--AY338752.1_Alexandrium_pseudogoniaulax
   |                             +--| (96)
   |                             |  +--AB088253.1_Alexandrium_pseudogoniaulax
   |             +---------------| (100)
   |             |               |  +--AY438018.1_Alexandrium_hiranoi
   |             |               +--| (95)
   |             |                  |     +--AJ535347.1_Alexandrium_taylori
   |             |                  +-----| (100)
   |             |                        +--AJ535348.1_Alexandrium_taylori
   +-------------| (100)
                 +---------------AY438020.1_Alexandrium_satoanum


Consensus tree in newick format: 

(AF042813.1_Prorocentrum_minimum:0.8227552754,(((((AJ535373.1_Alexandrium_tamutum:0.0055125098,(GQ120507.1_Alexandrium_tamutum:0.0000027619,Site_1_6_7_2021_consensus_cl_id_76_total_supporting_reads_24:0.1141480327)97:0.0204230584)92:0.0229942764,(((AY962849.1_Alexandrium_minutum:0.0000021661,JF521634.1_Alexandrium_minutum:0.0027926721)100:0.0412061097,EU707477.1_Alexandrium_minutum:0.0450911482)97:0.0266463507,(AY962834.1_Alexandrium_insuetum:0.0000021661,JF521630.1_Alexandrium_insuetum:0.0000021661)100:0.0360384690)76:0.0099417155)72:0.0343362726,(FJ011438.1_Alexandrium_peruvianum:0.0075621238,(AY962858.1_Alexandrium_ostenfeldii:0.0000021661,JF921174.1_Alexandrium_ostenfeldii:0.0028492019)97:0.0252909827)83:0.0210531217)66:0.0294445301,((AF318230.1_Alexandrium_margalefii:0.0012115208,AF033531.1_Alexandrium_margalefeii:0.0072848479)100:0.2307502074,(AY959942.1_Alexandrium_leei:0.1204074766,KF034860.1_Alexandrium_leei:0.1322491718)100:0.3785328993)31:0.0202524896)44:0.0292826061,((AY962833.1_Alexandrium_andersonii:0.0000021661,JF521619.1_Alexandrium_andersoni:0.0000021661)51:0.0000021661,U44937.1_Alexandrium_andersoni:0.0000021661)100:0.2011002239)61:0.0248701518,(((((JF521618.1_Alexandrium_affine:0.0000021704,AF032348.1_Alexandrium_concavum:0.0159489432)100:0.0780259001,U44935.1_Alexandrium_affine:0.0469207037)99:0.0656826041,((((((AJ303429.1_Alexandrium_tamarense:0.0027245698,(Site_1_6_7_2021_consensus_cl_id_256_total_supporting_reads_69:0.0000021661,(Site_1_6_7_21_consensus_cl_id_58_total_supporting_reads_41:0.0000021661,Site_1_6_7_21_consensus_cl_id_1137_total_supporting_reads_46:0.0000021661)57:0.0000027619)100:0.1085847988)34:0.0000021661,JF521640.1_Alexandrium_tamarense:0.0000021661)29:0.0000021661,JF906995.1_Alexandrium_tamarense:0.0000021661)22:0.0000021661,AJ303428.1_Alexandrium_tamarense:0.0027249043)99:0.0206360715,((EF178148.1_Alexandrium_australiense:0.0000021661,(JF521639.1_Alexandrium_australiense:0.0000021661,EF178149.1_Alexandrium_australiense:0.0000021661)54:0.0000021661)100:0.0472951830,((AY438016.1_Alexandrium_pacificum:0.0000021661,(U44931.1_Alexandrium_pacificum:0.0000021661,EF178140.1_Alexandrium_pacificum:0.0000021661)67:0.0000021661)43:0.0000021661,FM211464.1_Alexandrium_pacificum:0.0000021661)100:0.0484595074)100:0.0425301321)77:0.0080411909,(((U44926.1_Alexandrium_catenella:0.0000021661,JF521644.1_Alexandrium_catenella:0.0470094788)83:0.0028755295,(AF200667.1_Alexandrium_catenella:0.0027176974,(KX519402.1_Alexandrium_catenella:0.0000021661,KX519394.1_Alexandrium_catenella:0.0000021661)56:0.0000021661)67:0.0000021661)100:0.0514048671,(AJ535370.1_Alexandrium_mediterraneum:0.0027335112,(AJ535368.1_Alexandrium_mediterraneum:0.0027852067,AJ535374.1_Alexandrium_mediterraneum:0.0083719939)61:0.0000021661)100:0.0671016715)64:0.0090633597)99:0.0649349309)78:0.0206296411,((AY268607.1_Alexandrium_tropicale:0.0559214370,(FJ652046.1_Alexandrium_tamiyavanichi:0.0036969719,(AF174614.1_Alexandrium_cohorticula:0.0000021661,AB088267.1_Alexandrium_tamiyavanichii:0.0028102205)100:0.0179279750)100:0.0494167012)99:0.0846796089,(JF521622.1_Alexandrium_fraterculus:0.0000021661,AB088262.1_Alexandrium_fraterculus:0.0000021661)100:0.2644030619)94:0.0626459299)100:0.1506440758,(((AY338752.1_Alexandrium_pseudogoniaulax:0.0000021661,AB088253.1_Alexandrium_pseudogoniaulax:0.0000021661)96:0.0016878587,(AY438018.1_Alexandrium_hiranoi:0.0000027619,(AJ535347.1_Alexandrium_taylori:0.0000021661,AJ535348.1_Alexandrium_taylori:0.0000021661)100:0.0831508976)95:0.0040096153)100:0.2273157119,AY438020.1_Alexandrium_satoanum:0.2314962679)100:0.1975579279)72:0.0286838581);

TIME STAMP
----------

Date and time: Fri Feb  3 11:22:26 2023
Total CPU time used: 130.247327 seconds (0h:2m:10s)
Total wall-clock time used: 68.55683705 seconds (0h:1m:8s)
