# Supplementary material for: Combining Nanopore Sequencing with Recombinase Polymerase Amplification Enables Identification of Dinoflagellates from the Alexandrium Genus, Providing a Rapid, Field Deployable Tool
Source: Toxins (Basel). 2023 Jun 1;15(6):372. doi: 10.3390/toxins15060372 (PMC10302762; doi:10.3390/toxins15060372)
Supplement: Supplementary file 1 [file toxins-15-00372-s001.zip › Supplemantary_material/S2_Phylogenetic_trees_of_VMK_&RPB_samples/Phylo_tree_RPB/Site_1/Site_1_07_09_21/Site_1_07_09_21.iqtree]

IQ-TREE 2.1.2 COVID-edition built Mar 30 2021

Input file name: Scarvar_Ayre.fasta
Type of analysis: tree reconstruction + ultrafast bootstrap (1000 replicates)
Random seed number: 43262

REFERENCES
----------

To cite IQ-TREE please use:

Bui Quang Minh, Heiko A. Schmidt, Olga Chernomor, Dominik Schrempf,
Michael D. Woodhams, Arndt von Haeseler, and Robert Lanfear (2020)
IQ-TREE 2: New models and efficient methods for phylogenetic inference
in the genomic era. Mol. Biol. Evol., in press.
https://doi.org/10.1093/molbev/msaa015

Since you used ultrafast bootstrap (UFBoot) please also cite: 

Diep Thi Hoang, Olga Chernomor, Arndt von Haeseler, Bui Quang Minh,
and Le Sy Vinh (2018) UFBoot2: Improving the ultrafast bootstrap
approximation. Mol. Biol. Evol., 35:518–522.
https://doi.org/10.1093/molbev/msx281

SEQUENCE ALIGNMENT
------------------

Input data: 57 sequences with 420 nucleotide sites
Number of constant sites: 104 (= 24.7619% of all sites)
Number of invariant (constant or ambiguous constant) sites: 104 (= 24.7619% of all sites)
Number of parsimony informative sites: 267
Number of distinct site patterns: 314

SUBSTITUTION PROCESS
--------------------

Model of substitution: GTR+F+G4

Rate parameter R:

  A-C: 1.1014
  A-G: 1.8790
  A-T: 0.7792
  C-G: 1.0222
  C-T: 4.1995
  G-T: 1.0000

State frequencies: (empirical counts from alignment)

  pi(A) = 0.2687
  pi(C) = 0.1373
  pi(G) = 0.2612
  pi(T) = 0.3328

Rate matrix Q:

  A   -0.8082    0.1356    0.4401    0.2325
  C    0.2654    -1.758    0.2394     1.253
  G    0.4527    0.1258   -0.8769    0.2984
  T    0.1877    0.5169    0.2342   -0.9389

Model of rate heterogeneity: Gamma with 4 categories
Gamma shape alpha: 0.7227

 Category  Relative_rate  Proportion
  1         0.07903        0.25
  2         0.374          0.25
  3         0.933          0.25
  4         2.614          0.25
Relative rates are computed as MEAN of the portion of the Gamma distribution falling in the category.

MAXIMUM LIKELIHOOD TREE
-----------------------

Log-likelihood of the tree: -5339.8711 (s.e. 184.1846)
Unconstrained log-likelihood (without tree): -2202.6727
Number of free parameters (#branches + #model parameters): 120
Akaike information criterion (AIC) score: 10919.7422
Corrected Akaike information criterion (AICc) score: 11016.8659
Bayesian information criterion (BIC) score: 11404.5727

Total tree length (sum of branch lengths): 5.1113
Sum of internal branch lengths: 2.4910 (48.7347% of tree length)

WARNING: 12 near-zero internal branches (<0.0024) should be treated with caution
         Such branches are denoted by '**' in the figure below

NOTE: Tree is UNROOTED although outgroup taxon 'AF042813.1_Prorocentrum_minimum' is drawn at root
Numbers in parentheses are  ultrafast bootstrap support (%)

+-----------------------------------------------------------AF042813.1_Prorocentrum_minimum
|
|              +--AJ535373.1_Alexandrium_tamutum
|           +--| (91)
|           |  +--GQ120507.1_Alexandrium_tamutum
|        +--| (47)
|        |  |        +**AY962849.1_Alexandrium_minutum
|        |  |     +--| (100)
|        |  |     |  +--JF521634.1_Alexandrium_minutum
|        |  |  +--| (97)
|        |  |  |  +--EU707477.1_Alexandrium_minutum
|        |  +--| (49)
|        |     |  +**AY962834.1_Alexandrium_insuetum
|        |     +--| (100)
|        |        +**JF521630.1_Alexandrium_insuetum
|     +--| (45)
|     |  |  +--FJ011438.1_Alexandrium_peruvianum
|     |  +--| (76)
|     |     |     +**AY962858.1_Alexandrium_ostenfeldii
|     |     |  +**| (47)
|     |     |  |  |              +**Scarvar_Ayre_7_9_21_consensus_cl_id_49_total_supporting_reads_8
|     |     |  |  |           +--| (98)
|     |     |  |  |           |  +**Scarvar_Ayre_07_09_21_consensus_cl_id_49_total_supporting_reads_8
|     |     |  |  |        +--| (83)
|     |     |  |  |        |  +**Scarvar_Ayre_7_9_21_consensus_cl_id_251_total_supporting_reads_13
|     |     |  |  +--------| (100)
|     |     |  |           +--Scarvar_Ayre_7_9_21_consensus_cl_id_168_total_supporting_reads_13
|     |     +--| (95)
|     |        +--JF921174.1_Alexandrium_ostenfeldii
|  +--| (35)
|  |  |                 +**AF318230.1_Alexandrium_margalefii
|  |  |  +--------------| (100)
|  |  |  |              +--AF033531.1_Alexandrium_margalefeii
|  |  +--| (32)
|  |     |                         +------AY959942.1_Alexandrium_leei
|  |     +-------------------------| (100)
|  |                               +--------KF034860.1_Alexandrium_leei
+--| (52)
|  |               +**AY962833.1_Alexandrium_andersonii
|  |            +**| (51)
|  |            |  +**JF521619.1_Alexandrium_andersoni
|  +------------| (100)
|               +**U44937.1_Alexandrium_andersoni
|
|                        +**JF521618.1_Alexandrium_affine
|                   +----| (100)
|                   |    +--AF032348.1_Alexandrium_concavum
|               +---| (100)
|               |   +--U44935.1_Alexandrium_affine
|            +--| (78)
|            |  |         +--AJ303429.1_Alexandrium_tamarense
|            |  |      +--| (100)
|            |  |      |  |     +**JF521640.1_Alexandrium_tamarense
|            |  |      |  |  +**| (63)
|            |  |      |  |  |  +**JF906995.1_Alexandrium_tamarense
|            |  |      |  +**| (54)
|            |  |      |     +--AJ303428.1_Alexandrium_tamarense
|            |  |   +--| (82)
|            |  |   |  |     +**EF178148.1_Alexandrium_australiense
|            |  |   |  |  +--| (100)
|            |  |   |  |  |  |  +**JF521639.1_Alexandrium_australiense
|            |  |   |  |  |  +**| (52)
|            |  |   |  |  |     +**EF178149.1_Alexandrium_australiense
|            |  |   |  +--| (100)
|            |  |   |     |     +**AY438016.1_Alexandrium_pacificum
|            |  |   |     |  +**| (36)
|            |  |   |     |  |  |  +**U44931.1_Alexandrium_pacificum
|            |  |   |     |  |  +**| (70)
|            |  |   |     |  |     +**EF178140.1_Alexandrium_pacificum
|            |  |   |     +--| (100)
|            |  |   |        +**FM211464.1_Alexandrium_pacificum
|            |  +---| (99)
|            |      |           +**U44926.1_Alexandrium_catenella
|            |      |        +--| (89)
|            |      |        |  +--JF521644.1_Alexandrium_catenella
|            |      |     +**| (31)
|            |      |     |  |  +--AF200667.1_Alexandrium_catenella
|            |      |     |  +**| (46)
|            |      |     |     |  +**KX519402.1_Alexandrium_catenella
|            |      |     |     +**| (68)
|            |      |     |        +**KX519394.1_Alexandrium_catenella
|            |      |  +--| (100)
|            |      |  |  +---Scarvar_Ayre_7_9_2021consensus_cl_id_213_total_supporting_reads_40
|            |      +--| (69)
|            |         |   +--AJ535370.1_Alexandrium_mediterraneum
|            |         +---| (100)
|            |             |  +--AJ535368.1_Alexandrium_mediterraneum
|            |             +**| (69)
|            |                +--AJ535374.1_Alexandrium_mediterraneum
|  +---------| (100)
|  |         |        +--AY268607.1_Alexandrium_tropicale
|  |         |   +----| (99)
|  |         |   |    |  +--FJ652046.1_Alexandrium_tamiyavanichi
|  |         |   |    +--| (100)
|  |         |   |       |  +**AF174614.1_Alexandrium_cohorticula
|  |         |   |       +--| (99)
|  |         |   |          +--AB088267.1_Alexandrium_tamiyavanichii
|  |         +---| (97)
|  |             |                 +**JF521622.1_Alexandrium_fraterculus
|  |             +-----------------| (100)
|  |                               +**AB088262.1_Alexandrium_fraterculus
+--| (73)
   |                              +**AY338752.1_Alexandrium_pseudogoniaulax
   |                           +**| (97)
   |                           |  +**AB088253.1_Alexandrium_pseudogoniaulax
   |            +--------------| (100)
   |            |              |  +**AY438018.1_Alexandrium_hiranoi
   |            |              +--| (97)
   |            |                 |    +**AJ535347.1_Alexandrium_taylori
   |            |                 +----| (100)
   |            |                      +**AJ535348.1_Alexandrium_taylori
   +------------| (100)
                +--------------AY438020.1_Alexandrium_satoanum

Tree in newick format:

(AF042813.1_Prorocentrum_minimum:0.9745488450,(((((AJ535373.1_Alexandrium_tamutum:0.0066975210,GQ120507.1_Alexandrium_tamutum:0.0190672056)91:0.0219559824,(((AY962849.1_Alexandrium_minutum:0.0000010000,JF521634.1_Alexandrium_minutum:0.0028930177)100:0.0428379119,EU707477.1_Alexandrium_minutum:0.0473298131)97:0.0289788751,(AY962834.1_Alexandrium_insuetum:0.0000010000,JF521630.1_Alexandrium_insuetum:0.0000010000)100:0.0361388177)49:0.0105121746)47:0.0342592038,(FJ011438.1_Alexandrium_peruvianum:0.0095402575,((AY962858.1_Alexandrium_ostenfeldii:0.0000010000,(((Scarvar_Ayre_7_9_21_consensus_cl_id_49_total_supporting_reads_8:0.0000010000,Scarvar_Ayre_07_09_21_consensus_cl_id_49_total_supporting_reads_8:0.0000010000)98:0.0111638506,Scarvar_Ayre_7_9_21_consensus_cl_id_251_total_supporting_reads_13:0.0000010000)83:0.0052138511,Scarvar_Ayre_7_9_21_consensus_cl_id_168_total_supporting_reads_13:0.0078692066)100:0.1528025180)47:0.0000021604,JF921174.1_Alexandrium_ostenfeldii:0.0029577499)95:0.0256616698)76:0.0248320845)45:0.0249482965,((AF318230.1_Alexandrium_margalefii:0.0001395039,AF033531.1_Alexandrium_margalefeii:0.0086239885)100:0.2492066090,(AY959942.1_Alexandrium_leei:0.1224386493,KF034860.1_Alexandrium_leei:0.1479979410)100:0.4356488866)32:0.0231190463)35:0.0276533058,((AY962833.1_Alexandrium_andersonii:0.0000010000,JF521619.1_Alexandrium_andersoni:0.0000010000)51:0.0000010000,U44937.1_Alexandrium_andersoni:0.0000010000)100:0.2193909378)52:0.0204684053,(((((JF521618.1_Alexandrium_affine:0.0000021666,AF032348.1_Alexandrium_concavum:0.0162094832)100:0.0815107114,U44935.1_Alexandrium_affine:0.0472397096)100:0.0651852984,(((AJ303429.1_Alexandrium_tamarense:0.0027353190,((JF521640.1_Alexandrium_tamarense:0.0000010000,JF906995.1_Alexandrium_tamarense:0.0000010000)63:0.0000010000,AJ303428.1_Alexandrium_tamarense:0.0027354660)54:0.0000024190)100:0.0205699293,((EF178148.1_Alexandrium_australiense:0.0000010000,(JF521639.1_Alexandrium_australiense:0.0000010000,EF178149.1_Alexandrium_australiense:0.0000010000)52:0.0000010000)100:0.0478972385,((AY438016.1_Alexandrium_pacificum:0.0000010000,(U44931.1_Alexandrium_pacificum:0.0000010000,EF178140.1_Alexandrium_pacificum:0.0000010000)70:0.0000010000)36:0.0000010000,FM211464.1_Alexandrium_pacificum:0.0000010000)100:0.0489149932)100:0.0430978423)82:0.0084185650,((((U44926.1_Alexandrium_catenella:0.0000010000,JF521644.1_Alexandrium_catenella:0.0474831401)89:0.0028904066,(AF200667.1_Alexandrium_catenella:0.0027321008,(KX519402.1_Alexandrium_catenella:0.0000010000,KX519394.1_Alexandrium_catenella:0.0000010000)68:0.0000010000)46:0.0000025783)31:0.0000024986,Scarvar_Ayre_7_9_2021consensus_cl_id_213_total_supporting_reads_40:0.0736384589)100:0.0519777698,(AJ535370.1_Alexandrium_mediterraneum:0.0027377386,(AJ535368.1_Alexandrium_mediterraneum:0.0027947928,AJ535374.1_Alexandrium_mediterraneum:0.0083959248)69:0.0000023683)100:0.0678412319)69:0.0088961618)99:0.0686366113)78:0.0186044218,((AY268607.1_Alexandrium_tropicale:0.0579045181,(FJ652046.1_Alexandrium_tamiyavanichi:0.0040315093,(AF174614.1_Alexandrium_cohorticula:0.0000010000,AB088267.1_Alexandrium_tamiyavanichii:0.0029044302)99:0.0184806247)100:0.0526191521)99:0.0892536896,(JF521622.1_Alexandrium_fraterculus:0.0000010000,AB088262.1_Alexandrium_fraterculus:0.0000010000)100:0.2943087062)97:0.0696184304)100:0.1722862228,(((AY338752.1_Alexandrium_pseudogoniaulax:0.0000010000,AB088253.1_Alexandrium_pseudogoniaulax:0.0000028846)97:0.0017614549,(AY438018.1_Alexandrium_hiranoi:0.0000010000,(AJ535347.1_Alexandrium_taylori:0.0000010000,AJ535348.1_Alexandrium_taylori:0.0000010000)100:0.0885949462)97:0.0042285402)100:0.2589442675,AY438020.1_Alexandrium_satoanum:0.2504723273)100:0.2272990056)73:0.0325146444);

CONSENSUS TREE
--------------

Consensus tree is constructed from 1000 bootstrap trees
Log-likelihood of consensus tree: -5339.885254
Robinson-Foulds distance between ML tree and consensus tree: 4

Branches with support >0.000000% are kept (extended consensus)
Branch lengths are optimized by maximum likelihood on original alignment
Numbers in parentheses are bootstrap supports (%)

+-----------------------------------------------------------AF042813.1_Prorocentrum_minimum
|
|              +--AJ535373.1_Alexandrium_tamutum
|           +--| (91)
|           |  +--GQ120507.1_Alexandrium_tamutum
|        +--| (47)
|        |  |        +--AY962849.1_Alexandrium_minutum
|        |  |     +--| (100)
|        |  |     |  +--JF521634.1_Alexandrium_minutum
|        |  |  +--| (97)
|        |  |  |  +--EU707477.1_Alexandrium_minutum
|        |  +--| (49)
|        |     |  +--AY962834.1_Alexandrium_insuetum
|        |     +--| (100)
|        |        +--JF521630.1_Alexandrium_insuetum
|     +--| (45)
|     |  |  +--FJ011438.1_Alexandrium_peruvianum
|     |  +--| (76)
|     |     |     +--AY962858.1_Alexandrium_ostenfeldii
|     |     |  +--| (47)
|     |     |  |  |              +--Scarvar_Ayre_7_9_21_consensus_cl_id_49_total_supporting_reads_8
|     |     |  |  |           +--| (98)
|     |     |  |  |           |  +--Scarvar_Ayre_07_09_21_consensus_cl_id_49_total_supporting_reads_8
|     |     |  |  |        +--| (83)
|     |     |  |  |        |  +--Scarvar_Ayre_7_9_21_consensus_cl_id_251_total_supporting_reads_13
|     |     |  |  +--------| (100)
|     |     |  |           +--Scarvar_Ayre_7_9_21_consensus_cl_id_168_total_supporting_reads_13
|     |     +--| (95)
|     |        +--JF921174.1_Alexandrium_ostenfeldii
|  +--| (35)
|  |  |                 +--AF318230.1_Alexandrium_margalefii
|  |  |  +--------------| (100)
|  |  |  |              +--AF033531.1_Alexandrium_margalefeii
|  |  +--| (32)
|  |     |                         +------AY959942.1_Alexandrium_leei
|  |     +-------------------------| (100)
|  |                               +--------KF034860.1_Alexandrium_leei
+--| (52)
|  |               +--AY962833.1_Alexandrium_andersonii
|  |            +--| (51)
|  |            |  +--JF521619.1_Alexandrium_andersoni
|  +------------| (100)
|               +--U44937.1_Alexandrium_andersoni
|
|                        +--JF521618.1_Alexandrium_affine
|                   +----| (100)
|                   |    +--AF032348.1_Alexandrium_concavum
|               +---| (100)
|               |   +--U44935.1_Alexandrium_affine
|            +--| (78)
|            |  |         +--AJ303429.1_Alexandrium_tamarense
|            |  |      +--| (100)
|            |  |      |  |     +--JF521640.1_Alexandrium_tamarense
|            |  |      |  |  +--| (63)
|            |  |      |  |  |  +--JF906995.1_Alexandrium_tamarense
|            |  |      |  +--| (54)
|            |  |      |     +--AJ303428.1_Alexandrium_tamarense
|            |  |   +--| (82)
|            |  |   |  |     +--EF178148.1_Alexandrium_australiense
|            |  |   |  |  +--| (100)
|            |  |   |  |  |  |  +--JF521639.1_Alexandrium_australiense
|            |  |   |  |  |  +--| (52)
|            |  |   |  |  |     +--EF178149.1_Alexandrium_australiense
|            |  |   |  +--| (100)
|            |  |   |     |  +--AY438016.1_Alexandrium_pacificum
|            |  |   |     +--| (100)
|            |  |   |        |     +--U44931.1_Alexandrium_pacificum
|            |  |   |        |  +--| (70)
|            |  |   |        |  |  +--EF178140.1_Alexandrium_pacificum
|            |  |   |        +--| (49)
|            |  |   |           +--FM211464.1_Alexandrium_pacificum
|            |  +---| (99)
|            |      |        +--U44926.1_Alexandrium_catenella
|            |      |     +--| (89)
|            |      |     |  +--JF521644.1_Alexandrium_catenella
|            |      |  +--| (100)
|            |      |  |  |     +--AF200667.1_Alexandrium_catenella
|            |      |  |  |  +--| (46)
|            |      |  |  |  |  |  +--KX519402.1_Alexandrium_catenella
|            |      |  |  |  |  +--| (68)
|            |      |  |  |  |     +--KX519394.1_Alexandrium_catenella
|            |      |  |  +--| (49)
|            |      |  |     +---Scarvar_Ayre_7_9_2021consensus_cl_id_213_total_supporting_reads_40
|            |      +--| (69)
|            |         |   +--AJ535370.1_Alexandrium_mediterraneum
|            |         +---| (100)
|            |             |  +--AJ535368.1_Alexandrium_mediterraneum
|            |             +--| (69)
|            |                +--AJ535374.1_Alexandrium_mediterraneum
|  +---------| (100)
|  |         |        +--AY268607.1_Alexandrium_tropicale
|  |         |   +----| (99)
|  |         |   |    |  +--FJ652046.1_Alexandrium_tamiyavanichi
|  |         |   |    +--| (100)
|  |         |   |       |  +--AF174614.1_Alexandrium_cohorticula
|  |         |   |       +--| (99)
|  |         |   |          +--AB088267.1_Alexandrium_tamiyavanichii
|  |         +---| (97)
|  |             |                 +--JF521622.1_Alexandrium_fraterculus
|  |             +-----------------| (100)
|  |                               +--AB088262.1_Alexandrium_fraterculus
+--| (73)
   |                              +--AY338752.1_Alexandrium_pseudogoniaulax
   |                           +--| (97)
   |                           |  +--AB088253.1_Alexandrium_pseudogoniaulax
   |            +--------------| (100)
   |            |              |  +--AY438018.1_Alexandrium_hiranoi
   |            |              +--| (97)
   |            |                 |    +--AJ535347.1_Alexandrium_taylori
   |            |                 +----| (100)
   |            |                      +--AJ535348.1_Alexandrium_taylori
   +------------| (100)
                +--------------AY438020.1_Alexandrium_satoanum


Consensus tree in newick format: 

(AF042813.1_Prorocentrum_minimum:0.9742610119,(((((AJ535373.1_Alexandrium_tamutum:0.0066943649,GQ120507.1_Alexandrium_tamutum:0.0190627315)91:0.0219530551,(((AY962849.1_Alexandrium_minutum:0.0000021666,JF521634.1_Alexandrium_minutum:0.0028923721)100:0.0428263127,EU707477.1_Alexandrium_minutum:0.0473147469)97:0.0289695982,(AY962834.1_Alexandrium_insuetum:0.0000021666,JF521630.1_Alexandrium_insuetum:0.0000021666)100:0.0361284036)49:0.0105077322)47:0.0342481500,(FJ011438.1_Alexandrium_peruvianum:0.0095389439,((AY962858.1_Alexandrium_ostenfeldii:0.0000021666,(((Scarvar_Ayre_7_9_21_consensus_cl_id_49_total_supporting_reads_8:0.0000021666,Scarvar_Ayre_07_09_21_consensus_cl_id_49_total_supporting_reads_8:0.0000021666)98:0.0111574995,Scarvar_Ayre_7_9_21_consensus_cl_id_251_total_supporting_reads_13:0.0000021714)83:0.0050530253,Scarvar_Ayre_7_9_21_consensus_cl_id_168_total_supporting_reads_13:0.0079914601)100:0.1527578780)47:0.0000025118,JF921174.1_Alexandrium_ostenfeldii:0.0029561395)95:0.0256528090)76:0.0248170593)45:0.0249432833,((AF318230.1_Alexandrium_margalefii:0.0002405705,AF033531.1_Alexandrium_margalefeii:0.0085219021)100:0.2489307872,(AY959942.1_Alexandrium_leei:0.1224393755,KF034860.1_Alexandrium_leei:0.1479148497)100:0.4353550186)32:0.0232148165)35:0.0276962441,((AY962833.1_Alexandrium_andersonii:0.0000021666,JF521619.1_Alexandrium_andersoni:0.0000021666)51:0.0000021666,U44937.1_Alexandrium_andersoni:0.0000021666)100:0.2192816719)52:0.0204637992,(((((JF521618.1_Alexandrium_affine:0.0000021714,AF032348.1_Alexandrium_concavum:0.0162064175)100:0.0814929454,U44935.1_Alexandrium_affine:0.0472305460)100:0.0651736058,(((AJ303429.1_Alexandrium_tamarense:0.0027350608,((JF521640.1_Alexandrium_tamarense:0.0000021666,JF906995.1_Alexandrium_tamarense:0.0000021666)63:0.0000021666,AJ303428.1_Alexandrium_tamarense:0.0027352001)54:0.0000021666)100:0.0205659594,((EF178148.1_Alexandrium_australiense:0.0000021666,(JF521639.1_Alexandrium_australiense:0.0000021666,EF178149.1_Alexandrium_australiense:0.0000021666)52:0.0000021666)100:0.0478869119,(AY438016.1_Alexandrium_pacificum:0.0000021666,((U44931.1_Alexandrium_pacificum:0.0000021666,EF178140.1_Alexandrium_pacificum:0.0000021666)70:0.0000021666,FM211464.1_Alexandrium_pacificum:0.0000021666)49:0.0000021666)100:0.0489045771)100:0.0430888747)82:0.0084162036,(((U44926.1_Alexandrium_catenella:0.0000021666,JF521644.1_Alexandrium_catenella:0.0474735440)89:0.0028884422,((AF200667.1_Alexandrium_catenella:0.0027306136,(KX519402.1_Alexandrium_catenella:0.0000021666,KX519394.1_Alexandrium_catenella:0.0000021666)68:0.0000021666)46:0.0000021666,Scarvar_Ayre_7_9_2021consensus_cl_id_213_total_supporting_reads_40:0.0736222364)49:0.0000021666)100:0.0519669867,(AJ535370.1_Alexandrium_mediterraneum:0.0027363407,(AJ535368.1_Alexandrium_mediterraneum:0.0027935593,AJ535374.1_Alexandrium_mediterraneum:0.0083942192)69:0.0000021666)100:0.0678268739)69:0.0088965318)99:0.0686165939)78:0.0186330800,((AY268607.1_Alexandrium_tropicale:0.0578919610,(FJ652046.1_Alexandrium_tamiyavanichi:0.0040264721,(AF174614.1_Alexandrium_cohorticula:0.0000021666,AB088267.1_Alexandrium_tamiyavanichii:0.0029045282)99:0.0184799068)100:0.0526149701)99:0.0892433375,(JF521622.1_Alexandrium_fraterculus:0.0000021666,AB088262.1_Alexandrium_fraterculus:0.0000021666)100:0.2942165476)97:0.0695642973)100:0.1722196749,(((AY338752.1_Alexandrium_pseudogoniaulax:0.0000021666,AB088253.1_Alexandrium_pseudogoniaulax:0.0000021666)97:0.0017595907,(AY438018.1_Alexandrium_hiranoi:0.0000027642,(AJ535347.1_Alexandrium_taylori:0.0000021666,AJ535348.1_Alexandrium_taylori:0.0000021666)100:0.0885738955)97:0.0042290744)100:0.2588567624,AY438020.1_Alexandrium_satoanum:0.2504220997)100:0.2271928572)73:0.0325219013);

TIME STAMP
----------

Date and time: Fri Feb  3 16:25:19 2023
Total CPU time used: 125.886258 seconds (0h:2m:5s)
Total wall-clock time used: 66.92886507 seconds (0h:1m:6s)
