# Supplementary material for: Combining Nanopore Sequencing with Recombinase Polymerase Amplification Enables Identification of Dinoflagellates from the Alexandrium Genus, Providing a Rapid, Field Deployable Tool
Source: Toxins (Basel). 2023 Jun 1;15(6):372. doi: 10.3390/toxins15060372 (PMC10302762; doi:10.3390/toxins15060372)
Supplement: Supplementary file 1 [file toxins-15-00372-s001.zip › Supplemantary_material/S2_Phylogenetic_trees_of_VMK_&RPB_samples/Phylo_tree_RPB/Site_1/Site_1_15_06_21/Site_1_15_6_21.iqtree]

IQ-TREE 2.1.2 COVID-edition built Mar 30 2021

Input file name: Site_1.fasta
Type of analysis: tree reconstruction + ultrafast bootstrap (1000 replicates)
Random seed number: 610943

REFERENCES
----------

To cite IQ-TREE please use:

Bui Quang Minh, Heiko A. Schmidt, Olga Chernomor, Dominik Schrempf,
Michael D. Woodhams, Arndt von Haeseler, and Robert Lanfear (2020)
IQ-TREE 2: New models and efficient methods for phylogenetic inference
in the genomic era. Mol. Biol. Evol., in press.
https://doi.org/10.1093/molbev/msaa015

Since you used ultrafast bootstrap (UFBoot) please also cite: 

Diep Thi Hoang, Olga Chernomor, Arndt von Haeseler, Bui Quang Minh,
and Le Sy Vinh (2018) UFBoot2: Improving the ultrafast bootstrap
approximation. Mol. Biol. Evol., 35:518–522.
https://doi.org/10.1093/molbev/msx281

SEQUENCE ALIGNMENT
------------------

Input data: 54 sequences with 420 nucleotide sites
Number of constant sites: 102 (= 24.2857% of all sites)
Number of invariant (constant or ambiguous constant) sites: 102 (= 24.2857% of all sites)
Number of parsimony informative sites: 264
Number of distinct site patterns: 317

SUBSTITUTION PROCESS
--------------------

Model of substitution: GTR+F+G4

Rate parameter R:

  A-C: 1.1335
  A-G: 1.8870
  A-T: 0.7583
  C-G: 0.9890
  C-T: 4.2747
  G-T: 1.0000

State frequencies: (empirical counts from alignment)

  pi(A) = 0.2664
  pi(C) = 0.1375
  pi(G) = 0.2614
  pi(T) = 0.3347

Rate matrix Q:

  A   -0.8058    0.1391    0.4402    0.2265
  C    0.2695    -1.777    0.2307     1.277
  G    0.4487    0.1213   -0.8687    0.2987
  T    0.1803    0.5244    0.2333    -0.938

Model of rate heterogeneity: Gamma with 4 categories
Gamma shape alpha: 0.8024

 Category  Relative_rate  Proportion
  1         0.09606        0.25
  2         0.4081         0.25
  3         0.9576         0.25
  4         2.538          0.25
Relative rates are computed as MEAN of the portion of the Gamma distribution falling in the category.

MAXIMUM LIKELIHOOD TREE
-----------------------

Log-likelihood of the tree: -5234.6498 (s.e. 177.3531)
Unconstrained log-likelihood (without tree): -2214.1986
Number of free parameters (#branches + #model parameters): 114
Akaike information criterion (AIC) score: 10697.2996
Corrected Akaike information criterion (AICc) score: 10783.2668
Bayesian information criterion (BIC) score: 11157.8886

Total tree length (sum of branch lengths): 4.6413
Sum of internal branch lengths: 2.2061 (47.5322% of tree length)

WARNING: 11 near-zero internal branches (<0.0024) should be treated with caution
         Such branches are denoted by '**' in the figure below

NOTE: Tree is UNROOTED although outgroup taxon 'AF042813.1_Prorocentrum_minimum' is drawn at root
Numbers in parentheses are  ultrafast bootstrap support (%)

+----------------------------------------------------------AF042813.1_Prorocentrum_minimum
|
|              +--AJ535373.1_Alexandrium_tamutum
|           +--| (96)
|           |  |  +**GQ120507.1_Alexandrium_tamutum
|           |  +--| (100)
|           |     +------Site_1_15_6_21_consensus_cl_id_1682_total_supporting_reads_48
|        +--| (67)
|        |  |        +**AY962849.1_Alexandrium_minutum
|        |  |     +--| (100)
|        |  |     |  +--JF521634.1_Alexandrium_minutum
|        |  |  +--| (99)
|        |  |  |  +--EU707477.1_Alexandrium_minutum
|        |  +--| (69)
|        |     |  +**AY962834.1_Alexandrium_insuetum
|        |     +--| (100)
|        |        +**JF521630.1_Alexandrium_insuetum
|     +--| (67)
|     |  |  +--FJ011438.1_Alexandrium_peruvianum
|     |  +--| (81)
|     |     |     +**AY962858.1_Alexandrium_ostenfeldii
|     |     |  +**| (80)
|     |     |  |  +--Site_1_15_6_21_consensus_cl_id_1059_total_supporting_reads_37
|     |     +--| (96)
|     |        +--JF921174.1_Alexandrium_ostenfeldii
|  +--| (50)
|  |  |                  +**AF318230.1_Alexandrium_margalefii
|  |  |  +---------------| (100)
|  |  |  |               +--AF033531.1_Alexandrium_margalefeii
|  |  +--| (30)
|  |     |                           +-------AY959942.1_Alexandrium_leei
|  |     +---------------------------| (100)
|  |                                 +--------KF034860.1_Alexandrium_leei
+--| (62)
|  |                +**AY962833.1_Alexandrium_andersonii
|  |             +**| (56)
|  |             |  +**JF521619.1_Alexandrium_andersoni
|  +-------------| (100)
|                +**U44937.1_Alexandrium_andersoni
|
|                        +**JF521618.1_Alexandrium_affine
|                   +----| (100)
|                   |    +--AF032348.1_Alexandrium_concavum
|               +---| (99)
|               |   +--U44935.1_Alexandrium_affine
|            +--| (87)
|            |  |         +--AJ303429.1_Alexandrium_tamarense
|            |  |      +--| (99)
|            |  |      |  |     +**JF521640.1_Alexandrium_tamarense
|            |  |      |  |  +**| (68)
|            |  |      |  |  |  +**JF906995.1_Alexandrium_tamarense
|            |  |      |  +**| (41)
|            |  |      |     +--AJ303428.1_Alexandrium_tamarense
|            |  |   +--| (77)
|            |  |   |  |        +**EF178148.1_Alexandrium_australiense
|            |  |   |  |     +**| (34)
|            |  |   |  |     |  +**JF521639.1_Alexandrium_australiense
|            |  |   |  |  +--| (100)
|            |  |   |  |  |  +**EF178149.1_Alexandrium_australiense
|            |  |   |  +--| (100)
|            |  |   |     |     +**AY438016.1_Alexandrium_pacificum
|            |  |   |     |  +**| (39)
|            |  |   |     |  |  |  +**U44931.1_Alexandrium_pacificum
|            |  |   |     |  |  +**| (73)
|            |  |   |     |  |     +**EF178140.1_Alexandrium_pacificum
|            |  |   |     +--| (100)
|            |  |   |        +**FM211464.1_Alexandrium_pacificum
|            |  +---| (99)
|            |      |        +**U44926.1_Alexandrium_catenella
|            |      |     +--| (84)
|            |      |     |  +--JF521644.1_Alexandrium_catenella
|            |      |  +--| (100)
|            |      |  |  |  +--AF200667.1_Alexandrium_catenella
|            |      |  |  +**| (78)
|            |      |  |     |  +**KX519402.1_Alexandrium_catenella
|            |      |  |     +**| (71)
|            |      |  |        +**KX519394.1_Alexandrium_catenella
|            |      +--| (60)
|            |         |   +--AJ535370.1_Alexandrium_mediterraneum
|            |         +---| (100)
|            |             |  +--AJ535368.1_Alexandrium_mediterraneum
|            |             +**| (71)
|            |                +--AJ535374.1_Alexandrium_mediterraneum
|  +---------| (100)
|  |         |        +--AY268607.1_Alexandrium_tropicale
|  |         |   +----| (100)
|  |         |   |    |  +--FJ652046.1_Alexandrium_tamiyavanichi
|  |         |   |    +--| (100)
|  |         |   |       |  +**AF174614.1_Alexandrium_cohorticula
|  |         |   |       +--| (100)
|  |         |   |          +--AB088267.1_Alexandrium_tamiyavanichii
|  |         +---| (95)
|  |             |                 +**JF521622.1_Alexandrium_fraterculus
|  |             +-----------------| (100)
|  |                               +**AB088262.1_Alexandrium_fraterculus
+--| (74)
   |                                 +**AY338752.1_Alexandrium_pseudogoniaulax
   |                              +**| (94)
   |                              |  +**AB088253.1_Alexandrium_pseudogoniaulax
   |             +----------------| (100)
   |             |                |  +**AY438018.1_Alexandrium_hiranoi
   |             |                +--| (97)
   |             |                   |    +**AJ535347.1_Alexandrium_taylori
   |             |                   +----| (100)
   |             |                        +**AJ535348.1_Alexandrium_taylori
   +-------------| (100)
                 +---------------AY438020.1_Alexandrium_satoanum

Tree in newick format:

(AF042813.1_Prorocentrum_minimum:0.8545456510,(((((AJ535373.1_Alexandrium_tamutum:0.0056242993,(GQ120507.1_Alexandrium_tamutum:0.0000021664,Site_1_15_6_21_consensus_cl_id_1682_total_supporting_reads_48:0.1030411759)100:0.0193377647)96:0.0220858494,(((AY962849.1_Alexandrium_minutum:0.0000010000,JF521634.1_Alexandrium_minutum:0.0027714742)100:0.0411707367,EU707477.1_Alexandrium_minutum:0.0449726802)99:0.0266711309,(AY962834.1_Alexandrium_insuetum:0.0000010000,JF521630.1_Alexandrium_insuetum:0.0000010000)100:0.0350597095)69:0.0096870500)67:0.0325182911,(FJ011438.1_Alexandrium_peruvianum:0.0100184596,((AY962858.1_Alexandrium_ostenfeldii:0.0000010000,Site_1_15_6_21_consensus_cl_id_1059_total_supporting_reads_37:0.0321635351)80:0.0000022880,JF921174.1_Alexandrium_ostenfeldii:0.0028316451)96:0.0225337011)81:0.0208501868)67:0.0260538813,((AF318230.1_Alexandrium_margalefii:0.0005342976,AF033531.1_Alexandrium_margalefeii:0.0078662206)100:0.2376435677,(AY959942.1_Alexandrium_leei:0.1198694743,KF034860.1_Alexandrium_leei:0.1355002372)100:0.4019164599)30:0.0175468046)50:0.0269513791,((AY962833.1_Alexandrium_andersonii:0.0000010000,JF521619.1_Alexandrium_andersoni:0.0000010000)56:0.0000010000,U44937.1_Alexandrium_andersoni:0.0000010000)100:0.2087645657)62:0.0212459315,(((((JF521618.1_Alexandrium_affine:0.0000021664,AF032348.1_Alexandrium_concavum:0.0157759287)100:0.0781339126,U44935.1_Alexandrium_affine:0.0463864103)99:0.0642960266,(((AJ303429.1_Alexandrium_tamarense:0.0026906964,((JF521640.1_Alexandrium_tamarense:0.0000010000,JF906995.1_Alexandrium_tamarense:0.0000010000)68:0.0000010000,AJ303428.1_Alexandrium_tamarense:0.0026908468)41:0.0000010000)99:0.0202845713,(((EF178148.1_Alexandrium_australiense:0.0000010000,JF521639.1_Alexandrium_australiense:0.0000010000)34:0.0000010000,EF178149.1_Alexandrium_australiense:0.0000010000)100:0.0470332675,((AY438016.1_Alexandrium_pacificum:0.0000010000,(U44931.1_Alexandrium_pacificum:0.0000010000,EF178140.1_Alexandrium_pacificum:0.0000010000)73:0.0000027294)39:0.0000024777,FM211464.1_Alexandrium_pacificum:0.0000010000)100:0.0481447958)100:0.0423452776)77:0.0083455175,(((U44926.1_Alexandrium_catenella:0.0000010000,JF521644.1_Alexandrium_catenella:0.0466393527)84:0.0028399357,(AF200667.1_Alexandrium_catenella:0.0026840344,(KX519402.1_Alexandrium_catenella:0.0000010000,KX519394.1_Alexandrium_catenella:0.0000010000)71:0.0000010000)78:0.0000010000)100:0.0509750685,(AJ535370.1_Alexandrium_mediterraneum:0.0026979472,(AJ535368.1_Alexandrium_mediterraneum:0.0027511299,AJ535374.1_Alexandrium_mediterraneum:0.0082752332)71:0.0000010000)100:0.0666765863)60:0.0087521384)99:0.0663163471)87:0.0185433988,((AY268607.1_Alexandrium_tropicale:0.0548233328,(FJ652046.1_Alexandrium_tamiyavanichi:0.0035101439,(AF174614.1_Alexandrium_cohorticula:0.0000010000,AB088267.1_Alexandrium_tamiyavanichii:0.0027768526)100:0.0178684535)100:0.0501831107)100:0.0849574252,(JF521622.1_Alexandrium_fraterculus:0.0000010000,AB088262.1_Alexandrium_fraterculus:0.0000010000)100:0.2702096853)95:0.0645582792)100:0.1541556592,(((AY338752.1_Alexandrium_pseudogoniaulax:0.0000010000,AB088253.1_Alexandrium_pseudogoniaulax:0.0000010000)94:0.0015568718,(AY438018.1_Alexandrium_hiranoi:0.0000010000,(AJ535347.1_Alexandrium_taylori:0.0000010000,AJ535348.1_Alexandrium_taylori:0.0000010000)100:0.0837665273)97:0.0041332876)100:0.2445748768,AY438020.1_Alexandrium_satoanum:0.2291588996)100:0.2034432633)74:0.0285019081);

CONSENSUS TREE
--------------

Consensus tree is constructed from 1000 bootstrap trees
Log-likelihood of consensus tree: -5234.664145
Robinson-Foulds distance between ML tree and consensus tree: 6

Branches with support >0.000000% are kept (extended consensus)
Branch lengths are optimized by maximum likelihood on original alignment
Numbers in parentheses are bootstrap supports (%)

+-----------------------------------------------------------AF042813.1_Prorocentrum_minimum
|
|              +--AJ535373.1_Alexandrium_tamutum
|           +--| (96)
|           |  |  +--GQ120507.1_Alexandrium_tamutum
|           |  +--| (100)
|           |     +------Site_1_15_6_21_consensus_cl_id_1682_total_supporting_reads_48
|        +--| (67)
|        |  |        +--AY962849.1_Alexandrium_minutum
|        |  |     +--| (100)
|        |  |     |  +--JF521634.1_Alexandrium_minutum
|        |  |  +--| (99)
|        |  |  |  +--EU707477.1_Alexandrium_minutum
|        |  +--| (69)
|        |     |  +--AY962834.1_Alexandrium_insuetum
|        |     +--| (100)
|        |        +--JF521630.1_Alexandrium_insuetum
|     +--| (67)
|     |  |  +--FJ011438.1_Alexandrium_peruvianum
|     |  +--| (81)
|     |     |     +--AY962858.1_Alexandrium_ostenfeldii
|     |     |  +--| (80)
|     |     |  |  +--Site_1_15_6_21_consensus_cl_id_1059_total_supporting_reads_37
|     |     +--| (96)
|     |        +--JF921174.1_Alexandrium_ostenfeldii
|  +--| (50)
|  |  |                  +--AF318230.1_Alexandrium_margalefii
|  |  |  +---------------| (100)
|  |  |  |               +--AF033531.1_Alexandrium_margalefeii
|  |  +--| (30)
|  |     |                           +-------AY959942.1_Alexandrium_leei
|  |     +---------------------------| (100)
|  |                                 +--------KF034860.1_Alexandrium_leei
+--| (62)
|  |                +--AY962833.1_Alexandrium_andersonii
|  |             +--| (56)
|  |             |  +--JF521619.1_Alexandrium_andersoni
|  +-------------| (100)
|                +--U44937.1_Alexandrium_andersoni
|
|                        +--JF521618.1_Alexandrium_affine
|                   +----| (100)
|                   |    +--AF032348.1_Alexandrium_concavum
|               +---| (99)
|               |   +--U44935.1_Alexandrium_affine
|            +--| (87)
|            |  |            +--AJ303429.1_Alexandrium_tamarense
|            |  |         +--| (42)
|            |  |         |  |  +--JF521640.1_Alexandrium_tamarense
|            |  |         |  +--| (68)
|            |  |         |     +--JF906995.1_Alexandrium_tamarense
|            |  |      +--| (99)
|            |  |      |  +--AJ303428.1_Alexandrium_tamarense
|            |  |   +--| (77)
|            |  |   |  |     +--EF178148.1_Alexandrium_australiense
|            |  |   |  |  +--| (100)
|            |  |   |  |  |  |  +--JF521639.1_Alexandrium_australiense
|            |  |   |  |  |  +--| (50)
|            |  |   |  |  |     +--EF178149.1_Alexandrium_australiense
|            |  |   |  +--| (100)
|            |  |   |     |  +--AY438016.1_Alexandrium_pacificum
|            |  |   |     +--| (100)
|            |  |   |        |     +--U44931.1_Alexandrium_pacificum
|            |  |   |        |  +--| (73)
|            |  |   |        |  |  +--EF178140.1_Alexandrium_pacificum
|            |  |   |        +--| (50)
|            |  |   |           +--FM211464.1_Alexandrium_pacificum
|            |  +---| (99)
|            |      |        +--U44926.1_Alexandrium_catenella
|            |      |     +--| (84)
|            |      |     |  +--JF521644.1_Alexandrium_catenella
|            |      |  +--| (100)
|            |      |  |  |  +--AF200667.1_Alexandrium_catenella
|            |      |  |  +--| (78)
|            |      |  |     |  +--KX519402.1_Alexandrium_catenella
|            |      |  |     +--| (71)
|            |      |  |        +--KX519394.1_Alexandrium_catenella
|            |      +--| (60)
|            |         |   +--AJ535370.1_Alexandrium_mediterraneum
|            |         +---| (100)
|            |             |  +--AJ535368.1_Alexandrium_mediterraneum
|            |             +--| (71)
|            |                +--AJ535374.1_Alexandrium_mediterraneum
|  +---------| (100)
|  |         |        +--AY268607.1_Alexandrium_tropicale
|  |         |   +----| (100)
|  |         |   |    |  +--FJ652046.1_Alexandrium_tamiyavanichi
|  |         |   |    +--| (100)
|  |         |   |       |  +--AF174614.1_Alexandrium_cohorticula
|  |         |   |       +--| (100)
|  |         |   |          +--AB088267.1_Alexandrium_tamiyavanichii
|  |         +---| (95)
|  |             |                 +--JF521622.1_Alexandrium_fraterculus
|  |             +-----------------| (100)
|  |                               +--AB088262.1_Alexandrium_fraterculus
+--| (74)
   |                                 +--AY338752.1_Alexandrium_pseudogoniaulax
   |                              +--| (94)
   |                              |  +--AB088253.1_Alexandrium_pseudogoniaulax
   |             +----------------| (100)
   |             |                |  +--AY438018.1_Alexandrium_hiranoi
   |             |                +--| (97)
   |             |                   |    +--AJ535347.1_Alexandrium_taylori
   |             |                   +----| (100)
   |             |                        +--AJ535348.1_Alexandrium_taylori
   +-------------| (100)
                 +---------------AY438020.1_Alexandrium_satoanum


Consensus tree in newick format: 

(AF042813.1_Prorocentrum_minimum:0.8546105151,(((((AJ535373.1_Alexandrium_tamutum:0.0056234497,(GQ120507.1_Alexandrium_tamutum:0.0000027630,Site_1_15_6_21_consensus_cl_id_1682_total_supporting_reads_48:0.1030497244)100:0.0193392934)96:0.0220922104,(((AY962849.1_Alexandrium_minutum:0.0000021664,JF521634.1_Alexandrium_minutum:0.0027717657)100:0.0411748143,EU707477.1_Alexandrium_minutum:0.0449739462)99:0.0266700717,(AY962834.1_Alexandrium_insuetum:0.0000021664,JF521630.1_Alexandrium_insuetum:0.0000021664)100:0.0350610554)69:0.0096883747)67:0.0325381454,(FJ011438.1_Alexandrium_peruvianum:0.0100256576,((AY962858.1_Alexandrium_ostenfeldii:0.0000021664,Site_1_15_6_21_consensus_cl_id_1059_total_supporting_reads_37:0.0321674473)80:0.0000024608,JF921174.1_Alexandrium_ostenfeldii:0.0028319148)96:0.0225316593)81:0.0208078384)67:0.0260514527,((AF318230.1_Alexandrium_margalefii:0.0006203669,AF033531.1_Alexandrium_margalefeii:0.0077841710)100:0.2374450504,(AY959942.1_Alexandrium_leei:0.1198603264,KF034860.1_Alexandrium_leei:0.1355246849)100:0.4017921407)30:0.0177301172)50:0.0269672005,((AY962833.1_Alexandrium_andersonii:0.0000021664,JF521619.1_Alexandrium_andersoni:0.0000021664)56:0.0000021664,U44937.1_Alexandrium_andersoni:0.0000021664)100:0.2086932092)62:0.0212026509,(((((JF521618.1_Alexandrium_affine:0.0000021709,AF032348.1_Alexandrium_concavum:0.0157789928)100:0.0781737020,U44935.1_Alexandrium_affine:0.0463593263)99:0.0643136381,((((AJ303429.1_Alexandrium_tamarense:0.0026915312,(JF521640.1_Alexandrium_tamarense:0.0000021664,JF906995.1_Alexandrium_tamarense:0.0000021664)68:0.0000021664)42:0.0000021664,AJ303428.1_Alexandrium_tamarense:0.0026916147)99:0.0202879354,((EF178148.1_Alexandrium_australiense:0.0000021664,(JF521639.1_Alexandrium_australiense:0.0000021664,EF178149.1_Alexandrium_australiense:0.0000021664)50:0.0000021664)100:0.0470456888,(AY438016.1_Alexandrium_pacificum:0.0000021664,((U44931.1_Alexandrium_pacificum:0.0000021664,EF178140.1_Alexandrium_pacificum:0.0000021664)73:0.0000021664,FM211464.1_Alexandrium_pacificum:0.0000021664)50:0.0000021664)100:0.0481550821)100:0.0423557539)77:0.0083409518,(((U44926.1_Alexandrium_catenella:0.0000021664,JF521644.1_Alexandrium_catenella:0.0466494987)84:0.0028402972,(AF200667.1_Alexandrium_catenella:0.0026851027,(KX519402.1_Alexandrium_catenella:0.0000021664,KX519394.1_Alexandrium_catenella:0.0000021664)71:0.0000021664)78:0.0000021664)100:0.0509875016,(AJ535370.1_Alexandrium_mediterraneum:0.0026986710,(AJ535368.1_Alexandrium_mediterraneum:0.0027521081,AJ535374.1_Alexandrium_mediterraneum:0.0082774799)71:0.0000021664)100:0.0666911861)60:0.0087555206)99:0.0663478174)87:0.0184607477,((AY268607.1_Alexandrium_tropicale:0.0548296974,(FJ652046.1_Alexandrium_tamiyavanichi:0.0035070769,(AF174614.1_Alexandrium_cohorticula:0.0000021664,AB088267.1_Alexandrium_tamiyavanichii:0.0027779206)100:0.0178733946)100:0.0501981198)100:0.0849619500,(JF521622.1_Alexandrium_fraterculus:0.0000021664,AB088262.1_Alexandrium_fraterculus:0.0000021664)100:0.2702903068)95:0.0646562179)100:0.1542423307,(((AY338752.1_Alexandrium_pseudogoniaulax:0.0000021664,AB088253.1_Alexandrium_pseudogoniaulax:0.0000021664)94:0.0015531936,(AY438018.1_Alexandrium_hiranoi:0.0000027630,(AJ535347.1_Alexandrium_taylori:0.0000021664,AJ535348.1_Alexandrium_taylori:0.0000021664)100:0.0837728814)97:0.0041360603)100:0.2446080198,AY438020.1_Alexandrium_satoanum:0.2291439316)100:0.2034900226)74:0.0285184583);

TIME STAMP
----------

Date and time: Fri Feb  3 11:18:31 2023
Total CPU time used: 121.8031 seconds (0h:2m:1s)
Total wall-clock time used: 64.08443121 seconds (0h:1m:4s)
