# Supplementary material for: Combining Nanopore Sequencing with Recombinase Polymerase Amplification Enables Identification of Dinoflagellates from the Alexandrium Genus, Providing a Rapid, Field Deployable Tool
Source: Toxins (Basel). 2023 Jun 1;15(6):372. doi: 10.3390/toxins15060372 (PMC10302762; doi:10.3390/toxins15060372)
Supplement: Supplementary file 1 [file toxins-15-00372-s001.zip › Supplemantary_material/S2_Phylogenetic_trees_of_VMK_&RPB_samples/Phylo_tree_RPB/Site_1/Site_1_17_08_21/Site_1_17_08_21.fasta]

>AF042813.1_Prorocentrum_minimum
TGGAGCGTAAATTGGG-TGGTAAATTTCATCTCAAGCTAAATAT-TGGTTCGAGACCGAT
AGCAAACAAGTACCATGAGGGAAAGATGAAAAGGACTTTGAAAAGAGAGTTAAAA-GTGC
CTGAAATTGCTGAAAGGGAAGCGAATGGAACCAGTGTTGCTTGGCAAGATTGTCGGGTGC
AT--------------------GACGCGCTTG-ATCGTCTCTTGCCTTGTGTGTCAACGC
CAGTT--CGCGATCGAGGAAAACTCCAGGGTCATGGTAGCTCGTCTACGGGTGAGTGAAT
AGCCTTGGCA-GAACTCATTTGCGG-ACTGTTTCTTTCGTGTCTGGTTGCAGTGTCCTTG
GCAT-------TCTGGAAGCTCGTCTTGGCTTGCCACTGGCGGGGGACCTG---------

>AJ535373.1_Alexandrium_tamutum
TGGAATGCAAAGTGGG-TGGTAAATTCCATGTAAAGGTAAATATATTA-TTGAGACTGAT
AGCAAACAAGTACCATGAGGGAAATATGAAAAGGACTTTGAAAAGAGAATTAAAA-GAGT
CTGCATTTGCTGAACAGAAAGCAAACAGAATTGATCTTGCTTGGTGAGATTGTTGCGTCT
ACTCTTGCATTT--CTATGCTGGATGTGGGTGCGATGGTTCTTGCCTTGAATGTCAGCTT
CCATTTCTGCAAATCATTACCCTTGCACATGAATGGTAATTTGCCTGCGGGTA-TTGGAA
TGCATGTGTTTGCAATGATTTGTGA-TTTGATACATGTGTTTG-----GTGGTACTTGTG
TGT-----GTTCCTTTGTCAAA--GGGGAAGGCTTGCTTCCTTGAGCACCA---------

>GQ120507.1_Alexandrium_tamutum
TGGAATGCAAAGTGGG-TGGTAAATTCCATGTAAAGGTAAATATATTA-TTGAGACTGAT
AGCAAACAAGTACCATGAGGGAAATATGAAAAGGACTTTGAAAAGAGAATTAAAA-GAGT
CTGCATTTGCTGAACAGAAAGCAAACAGAATTGATCTTGCCTGGTGAGATTGTTGCGTCT
ACTTCTGCATTT--CTATGTTGGATGTGGGTGCGATGGTTCTTGCCTTGAATGTCAGCTT
CTTTTTCTGCAAATCATTACCCTTGCACATGAATGGTAATTTGCCTGCGGGTA-TTGGAA
TGCATGTGTTTGCCATGATTTGTGA-TTTGATACATGTGTCTG-----GTGGTACTTGTG
TGT-----GTTCCTTTGTCAAA--GGGGAAGGTTTGCTTCCTTGAGCACCA---------

>AY962849.1_Alexandrium_minutum
TGGAATGCAAAGTGGG-TGGTAAATTCCATGTAAAGGTAAATATATTA-TTGAGACTGAT
AGCAAACAAGTACCATGAGGGAAATATGAAAAGGACTTTGAAAAGAGAATTAAAA-GAGT
CTGCATTTGCTGAACAGAAAGCAAACAGAATTGATTTTACTTGGTGAGATTGTTGTGCTT
ACTCTATCATTT--ATATGGTTGATGTGGGTGCGATGGTTCTTACCTTGAATGTCAGCTT
CTATTTCTGCAAATCATTACCCTTGCACATGAATGGTAATTTGCCTGCGGGTA-TTGGAA
TGCATGTGTTTGCAATGATTTGTGA-TTTGACGCATGTGTTTG-----GTGAAATTTGTA
TAT-----GCTCTTTTGTCGAA--GGGGAAAGCTTACTTTTTTGAGCATTG---------

>JF521634.1_Alexandrium_minutum
TGGAATGCAAAGTGGG-TGGTAAATTCCATGTAAAGGTAAATATATTA-TTGAGACTGAT
AGCAAACAAGTACCATGAGGGAAATATGAAAAGGACTTTGAAAAGAGAATTAAAA-GAGT
CTGCATTTGCTGAACAGAAAGCAAACAGAATTGATTTTACTTGGTGAGATTGTTGTGCTT
ACTCTATCATTT--ATATGGTTGATGTGGGTGCGATGGTTCTTACCTTGAATGTCAGCTT
CTATTTCTGCAAATCATTACCCTTGCACATGAATGGTAACTTGCCTGCGGGTA-TTGGAA
TGCATGTGTTTGCAATGATTTGTGA-TTTGACGCATGTGTTTG-----GTGAAATTTGTA
TAT-----GCTCTTTTGTCGAA--GGGGAAAGCTTACTTTTTTGAGCATTG---------

>AY962834.1_Alexandrium_insuetum
TGGAATGCAAAGTGGG-TGGTAAATTCCATGTAAAGGTAAATATATTA-TTGAGACTGAT
AGCAAACAAGTACCATGAGGGAAATATGAAAAGGACTTTGAAAAGAGAATTAAAA-GAGT
CTGCATTTGCTGAACAGAAAGCAAACAGAATTGATCTTACTTGGTGAGATTGTTGTGCCC
ACTTTAGCATTT--ATATGTTGGATGTGGGTGCGATGGTTCTTGCCTTGAATGTCAGCTT
CTATTWCTGCAAATCATTACCCTTGCACGTGAATGGTAATTTGCCTGTGGGTA-TTGGAA
TGCATGTGTTTGCAATGATTTGTGA-TTTGATATGTGTGATTG-----GTGCTACTTGCG
TGTT----GCTCCTTTGTCAAC--GGGGAAGGCTGTCTTCCTTGAGCCCG----------

>JF521630.1_Alexandrium_insuetum
TGGAATGCAAAGTGGG-TGGTAAATTCCATGTAAAGGTAAATATATTA-TTGAGACTGAT
AGCAAACAAGTACCATGAGGGAAATATGAAAAGGACTTTGAAAAGAGAATTAAAA-GAGT
CTGCATTTGCTGAACAGAAAGCAAACAGAATTGATCTTACTTGGTGAGATTGTTGTGCCC
ACTTTAGCATTT--ATATGTTGGATGTGGGTGCGATGGTTCTTGCCTTGAATGTCAGCTT
CTATTTCTGCAAATCATTACCCTTGCACGTGAATGGTAATTTGCCTGTGGGTA-TTGGAA
TGCATGTGTTTGCAATGATTTGTGA-TTTGATATGTGTGATTG-----GTGCTACTTGCG
TGTT----GCTCCTTTGTCAAC--GGGGAAGGCTGTCTTCCTTGAGCCCG----------

>FJ011438.1_Alexandrium_peruvianum
TGGAATGCAAAGTGGG-TGGTAAATTCCATGTAAAGGAAAATATATTA-TTGAGACTGAT
AGCAAACAAGTACCATGAGGGAAATATGAAAAGGACTTTGAAAAGAGAATTAAAA-GAGT
CTGCATTTGCTGAACAGAAAGCAAACAGAATTGATCT-ACTTGGTGAGATTGTTGCGTCC
ACT---------------------TGTGGGCGCAATGGTTCTTGCCTTGAATGTCAGCGT
CTATTTCTGCAAATCATTACCCTTGCACATGAATGGTAATTTGCCTGTGGGTA-TTGGAA
TGCATGTGTTTGCAATGATTTGTGA-TTTGATACGTGTGTCTG-----GTGTT-CTTGTG
TGT-----GCCTTCTTGCCAAAAAGGGGAGGGCTCTCCTCCCTGGGCACTG---------

>AY962858.1_Alexandrium_ostenfeldii
TGGAATGCAAAGTGGG-TGGTAAATTCCATGTAAAGGAAAATATATTA-TTGAGACTGAT
AGCAMACAAGTACCATGAGGGAAATATGAAAAGGACTTTGAAAAGAGAATTAAAA-GAGT
CTGCATTTGCTGAACAGAAAGCAAACAGAATTGATCT-ACTTGGTGAGATTGTTGCGTCC
ACT---------------------TGTGGGTGCAATGGTTCTTGCCTTGAATGTCAGCGT
CTATTTCTGCAAATTATTACCCTTGCATATGAATTGTAATTTGCCTGTGGGCA-TTGGAA
TGCATGTGTTTGCAATGATTTGTGA-TTTGATACATGTGTCTG-----GTGTT-CGCGTG
TGT-----GCCTTCTTGCTAACACGGGGAGGGCTCTCCTCCCTGGGCACTG---------

>JF921174.1_Alexandrium_ostenfeldii
TGGAATGCAAAGTGGG-TGGTAAATTCCATGTAAAGGAAAATATATTA-TTGAGACTGAT
AGCAAACAAGTACCATGAGGGAAATATGAAAAGGACTTTGAAAAGAGAATTAAAA-GAGT
CTGCATTTGCTGAACAGAAAGCAAACAGAATTGATCT-ACTTGGTGAGATTGTTGCGCCC
ACT---------------------TGTGGGTGCAATGGTTCTTGCCTTGAATGTCAGCGT
CTATTTCTGCAAATTATTACCCTTGCATATGAATTGTAATTTGCCTGTGGGCA-TTGGAA
TGCATGTGTTTGCAATGATTTGTGA-TTTGATACATGTGTCTG-----GTGTT-CGCGTG
TGT-----GCCTTCTTGCTAACACGGGGAGGGCTCTCCTCCCTGGGCACWG---------

>AY962833.1_Alexandrium_andersonii
TGGAATGCAAAGTGGG-TGGTAAATTTCATGTAAAGATTAATATATTA-TTGAGACTGAT
AGCGAACAAGTACCATGAGGGAAATATGAAAAGGACTTTGAAAAGAGAATTAAAA-GAGT
CTGCACTTGCTGAACAGAAAGCAAACAGAAGTGATTATGCTTGGTAAGATTGTTGCGTCT
TGTTGTTC-----------TGCAACTTGGGCGCAGTGGTTCTTACCTTGTCTGCCAGCAT
CT-TTTCTGCAAATCAGAACCCTGGCACATGACTTGTAAAACGCCTGCGGGTG-TTGGAA
TGCATGTGTTTGCTATGATTTGTGA-TTAGATTTGTGCGC--------GTGGTGCTTCGG
TATGT---GGCTCTTTGCTGTGG-GGGAATTCTCCTCCGCCCTGGCTG------------

>U44937.1_Alexandrium_andersoni
TGGAATGCAAAGTGGG-TGGTAAATTTCATGTAAAGATTAATATATTA-TTGAGRCTGAT
AGCGAACAAGTACCATGAGGGAAATATGAAAAGGACTTTGAAAAGAGAATTAAAA-GAGT
CTGCACTTGCTGAACAGAAAGCAAACAGAAGTGATTATGCTTGGTAAGATTGTTGCGTCT
TGTTGTTC-----------TGCAACTTGGGCGCAGTGGTTCTTACCTTGTCTGCCAGCAT
CT-TTTCTGCAAATCAGAACCCTGGCACATGACTTGTAAAACGCCTGCGGGTG-TTGGAA
TGCATGTGTTTGCTATGATTTGTGA-TTAGATTTGTGCGC--------GTGGTGCTTCGG
TATGT---GGCTCTTTGCTGTGG-GGGAATTMTCCTCCRCCCTG-CTG------------

>JF521619.1_Alexandrium_andersoni
TGGAATGCAAAGTGGG-TGGTAAATTTCATGTAAAGATTAATATATTA-TTGAGACTGAT
AGCGAACAAGTACCATGAGGGAAATATGAAAAGGACTTTGAAAAGAGAATTAAAA-GAGT
CTGCACTTGCTGAACAGAAAGCAAACAGAAGTGATTATGCTTGGTAAGATTGTTGCGTCT
TGTTGTTC-----------TGCAACTTGGGCGCAGTGGTTCTTACCTTGTCTGCCAGCAT
CT-TTTCTGCAAATCAGAACCCTGGCACATGACTTGTAAAACGCCTGCGGGTG-TTGGAA
TGCATGTGTTTGCTATGATTTGTGA-TTAGATTTGTGCGC--------GTGGTGCTTCGG
TATGT---GGCTCTTTGCTGTGG-GGGAATTCTCCTCCGCCCTG-CTG------------

>AF318230.1_Alexandrium_margalefii
TGGAATGCAAAGTGGG-TGGTAAATTCCATGAAAAGGGAAATACATTT-TTGAGACTGAT
AGCAAACAAGTACCATGAGGGAAATATGAAAAGGACTTTGAAAAGAGAATTAAAA-GAGT
CTGCATTTGCTGAACAGAAAGCAAACAGAATGAATTCTGCTTGGTTAGATTATTGTGCCG
TCTGCTTTGCTT--TTGTGTTGCATCAGGGTGCAATGGTTCTTTCCTTGAATGCCAGC-T
TTATTTCTGCAAATCGTAATCTTTGTGCATGAATGGAAATACGTCTGCGGGTA-TTGGAT
TGCATGTGTTTGTGGTGATTTGTGA-TTT-ACCTATATGT--------GTGTCTTGTGTT
GGT--------AGCTTGTGAGCTTAAGGGTTGTTTTCATTCTTGAGCATGG---------

>AF033531.1_Alexandrium_margalefeii
TGGAATGCAAAGTGGG-TGGTAAATTCCATGAAAAGGGAAATACATTT-TTGAGACTGAT
AGCAAACAAGTACCATGAGGGAAATATGAAAAGGACTTTGAAAAGAGAATTAAAA-GAGT
CTGCATTTGCTGAGCAGAAAGCAAACAGAATGAATTCTGCTTGGTTAGATTATTGTGCCG
TCTGCTTTGTTTATTTGTGTTGCATCAGGGTGCAATGGTTCTTTCCTTGAATGCCAGC-T
TTATTTCTGCAAATCGTAATCTTTGTGCATGAATGGAAATACGTCTGCGGGTA-TTGGAT
TGCAYGTGTTTGTGGTGATTTGTGA-TTT-ACCTATATGT--------GTGTCTTGTGTT
GGT--------GGCTTGTGAGCTTAAGGGTTGTTTTCATTCTTGAGCATGG---------

>AY959942.1_Alexandrium_leei
TGGAATGCAAATGTGG-TGGTAAATTCCATGTAAAGGAAAATATGTCA-TTGAGACTGAT
AGCAAACAAGTACCATGAGGGAGATATGAAAAGGACTTTGAAAAGAGAATTAAAA-GAGC
CTGAAATTGTTGAGCAGAAAGCAAACAGACATGTGCACAA-TGGTAAGACTGCTGCATTC
CTTCCTGCAGATT--GTGTGTGGAAGTGTGTGCAATGGTTCTTGCGTTGAACACCAGC-T
TTGCTACTTGAAATCATTATTCATGTGTATGAATGAAAATTTGTTTTCGGGCA-ATGCAA
CGCATGCATATGATATGATGTTGGG-TTGCTTTGTGGCAC--------ATGGCCTGGCTT
GGTG-------CACTTGGATTAG-GAAGGGTGCCCTTCCTGTGTGTCGCT----------

>KF034860.1_Alexandrium_leei
GGGAATGCAAATATGA-TGGTAAATTCCATGTAAAGGACAACATATCA-TTGAGACTGAT
AGCAAACAAATTCCATGAGGGAGATATGAAAAGGACTTTGAAAAGAGAATTAAAA-GAGC
CTGAAATTGTTGAGCAAAACGCAAACAAACATGTGTGCAA-TGGTGAGACTGCTGCACAC
CTTCCTGCATGT---GTGCGTGGAAATGTCTGCAATGGTTCTTGCCTTGAATACCAGC-T
TTGCTACCTGAAATCATTATTCATGTGCGTGAATGGAAATATGCCCTCGGGTG-TTGAAA
TGTATGCATATAAAAATATATTGGG-TTGCGCTGTTGTGT--------ATGGTCTGCTTG
AAAG-------CCCATGTCATAA-GGAGGGTGCTCTTCCTGGGGCGTGTGGGG-------

>JF521618.1_Alexandrium_affine
TGGAATGCAAAGTGGG-TGGTAAGTTTCATGTAAAGGTAAATATAGGA-TTGAGACTGAT
AGCACACAAGTACCATGAGGGAAATATGAAAAGGACTTTGAAAAGAGAATTAAAT-GAGT
TTGTATTTGCTGAACAGAAAATAAACAGATTTGATGTTGCTTGGTGAGATTGTGGTGCTT
GCTTGACAATAG----GTTTTGATTGTGGGTGCGATGATTCTTGCTTTGCTTGCCAGTTT
CTATTTGTACATTTGATTACCCTTGCACATGAATGGTAATTTTCCTGCGGGGT-TTGGAT
TGCATGTGTTTGTGATGATTTGTGT-TTTGATGCATGTGTC--------TGGTGCTTTTG
TAATT---GCTCATTTCTTGAAGCTGGGCCTACCCTACTAGAGCTTACAAGCCCTG----

>U44935.1_Alexandrium_affine
TGGAATGCAAAGTGGG-TGGTAAGTTTCATGTAAAGGTAAATATAGGA-TTGAGACTGAT
AGCACACAAGTRCCATGAGGGAAATATGAAAAGGACTTTGAAAAGAGAATTAAAT-GAGT
TTGTATTTGCTGAACAGAAAATAAACAGATTTGATGTTGCTTGGTGAGATTGTGGTGCTT
GCTTGACAATAG----GTTTTGATTGTGGGTGCGATGATTCTTGCTTTGCTTGCCAGTTT
CTATTTGTACATTTGATTACCCTTGCACATGAATGGTAATTTTCCTGCGGGGT-TTGGAT
TGCATGTGTTTGTGATGATTTGTGT-TTTGATTCATGTGTC--------TGGTGCTTTTG
TAAT-------TGCTCATTTCTTGAAGCTGGGCCTACCCTACTAGAGCTTACAAGCCCTG

>AF032348.1_Alexandrium_concavum
TGGAATGCAAAGTGGG-TGGTAAGTTTCATGTAAAGGTAAATATAGGA-TTGAGACTGAT
AGCACACAAGTACCATGAGGGAAATATGAAAAGGACTTTGAAAAGAGAATTAAAT-GAGT
TTGTATTTGCTGAACAGAAAATAAACAGATTTGATGTTGCTTGGTGAGATTGTGGTGCTT
GCTTGACAATAG----GTTTTGATTGTGGGTGCAATGATTCTTGCTTTGCTTGCCAGTTT
CCATGTGTACATTTGATTACCCTTGCTCATGAATGGTAATCTTCCTGCGGGGT-TTGGAT
TGCATGTGTTTGTGATGATTTGTGT-TTTGATACATGTGTC--------TGGTGCTTTTG
TAATT---GCTCATTTCTTGAAGCTGGGCCTACCCTACTAKAGCTTACAAGCCCTG----

>AY268607.1_Alexandrium_tropicale
TGGAATGCAAAGTGGG-TGGTAAGTTTCATGTAAAGGTAAATATATGA-TTGAGACTGAT
AGTGCACAAGTACCATGAGGGAAATATGAAAAGGACTTTGAAAAGAGAATTAAAT-GAGT
TTGTATTTGCTGAACAGAAAGTAAACAGATTTGATTTTGCTGGGTGAGATTGTGGTGCTT
GCTTGACACTT------ATGTGGTTGTAAGTACAATGATTCTTACTTTGTGTGCCAGTTT
---TTTGCACATTTGAACATTCTTGCGTATGAATGGTAATATTCCTGTGGGGG-TTGGAT
TGCATACGTATGTAAGCATTTGTGT-TCTGAACTATGTGTTTG-----GTGAC-TTTGTT
TGTA-------CGC-TATGTGTACAGAAGGTGTTT-CTTCCTGGGTCAAC----------

>FJ652046.1_Alexandrium_tamiyavanichi
TGGAATGCAAAGTGGG-TGGTAAGTTTCATGTAAAGGTAAATATATGA-TTGAGACTGAT
AGTGCACAAGTACCATGAGGGAAATATGAAAAGGACTTTGAAAAGAGAATTAAAT-GAGT
TTGTATTTGCTGAACAGAAAGTAAACAGATTTGATTTTGCTGGGTGAGATTGTGGTGCTT
GCCTGACACTGC----GGTGTGGTTCTAAGTACAATGATTCTTGCTTTGTGTGCCAGCTT
---TTTACACATTTGAACATGCATGCGCATGAATGGTAGTATTCCTGTGGGGGGTTGGAT
TGCATGCGTGTATAAGCATTTGTGTGTTTGAAGCATGTGTTTG-----GTGATGTTGGTG
TGTG-------CACATATTGTTCTTCAGGATGT---------------------------

>AF174614.1_Alexandrium_cohorticula
TGGAATGCAAAGTGGG-TGGTAAGTTTCATGTAAAGGTAAATATATGA-TTGAGACTGAT
AGTGCACAAGTACCATGAGGGAAATATGAAAAGGACTTTGAAAAGAGAATTAAAT-GAGT
TTGTATTTGCTGAACTGAAAGTAAACAGATTTGATTTTGATGGGTGAGATTGTGGTGCTT
GCTTGACACTAT----GGTGTGGT-CTAAGTACAATGATTCTTGCTTTGTGTGCCAGCTT
---TTTACACATTTGAACATGCATGCGCATGAATGGTATTATTCCTGTGGGGGGTTGGAT
TGCATGCGTGTATAAGCATTTGTGTGCTTGAAGCATGTGTTTG-----GTGATGTTGGTG
TGTG-------CACATATTGTTCTTCAGGATGTTTTCTTCCTGTGTCAAC----------

>AB088267.1_Alexandrium_tamiyavanichii
TGGAATGCAAAGTGGG-TGGTAAGTTTCATGTAAAGGTAAATATATGA-TTGAGACTGAT
AGTGCACAAGTACCATGAGGGAAATATGAAAAGGACTTTGAAAAGAGAATTAAAT-GAGT
TTGTATTTGCTGAACTGAAAGTAAACAGATTTGATTTTGATGGGTGAGATTGTGGTGCTT
GCTTGACACTAT----GGTGTGGT-CTAAGTACAATGATTCTTGCTTTGTGTGCCAGCTT
---TTTACACACTTGAACATGCATGCGCATGAATGGTATTATTCCTGTGGGGGGTTGGAT
TGCATGCGTGTATAAGCATTTGTGTGCTTGAAGCATGTGTTTG-----GTGATGTTGGTG
TGTG-------CACATATTGTTCTTCAGGATGTTTTCTTCCTGTGTCAAC----------

>JF521622.1_Alexandrium_fraterculus
TGGAATGCAAATTGGG-TGGTAAGTTTCATGCACAGGTAAATACATGA-TTGAGACTGAT
AGCGCACAAGTACCATGAGGGAAATATGAAAAGGACTTTGAAAAGAGAGTTAAAT-GAGT
TTGCACTTGCTGAACAGAAAGTAAACAGATTTGATTATACTGCGTGAGATTGTGGTGTTT
GCTTTGCATGTC---GATGTGAATTGCAAATGCAATGTTTGTTGCTGTGTGTGCTAGT-T
--ATTTGTGCATGTGCTGACCATTGCACATGAATGGTAATATCTCTGCGGGGG-GT-GAT
TGTATGTGCATGCATGCATGTGTGC-TCAGGCAT--GTGTTTGG--TGATGGTGTGTTGG
T-ATGTGTGTGTGTGTTCTGTGCTGGGTGTTGTTCGCTGTATGGGCCCAC----------

>AB088262.1_Alexandrium_fraterculus
TGGAATGCAAATTGGG-TGGTAAGTTTCATGCACAGGTAAATACATGA-TTGAGACTGAT
AGCGCACAAGTACCATGAGGGAAATATGAAAAGGACTTTGAAAAGAGAGTTAAAT-GAGT
TTGCACTTGCTGAACAGAAAGTAAACAGATTTGATTATACTGCGTGAGATTGTGGTGTTT
GCTTTGCATGTC---GATGTGAATTGCAAATGCAATGTTTGTTGCTGTGTGTGCTAGT-T
--ATTTGTGCATGTGCTGACCATTGCACATGAATGGTAATATCTCTGCGGGGG-GT-GAT
TGTATGTGCATGCATGCATGTGTGC-TCAGGCAT--GTGTTTGG--TGATGGTGTGTTGG
T-ATGTGTGTGTGTGTTCTGTGCTGGGTGTTGTTCGCTGTATGGGCCCAC----------

>AJ303429.1_Alexandrium_tamarense
TGGAATGCAAAGTGGG-TGGTAAGTTTCATACAAAGGTAAATATGCAA-TTGAGACTGAT
AGCACACAAGTACCATGAGGGAAATATGAAAAGGACTTTGAAAAGAGAATTAAAT-GAGT
TTGTATTTGCTGAACACAAAGCAAACAGACTTGATTT-GCTTGGTGAGATTGTAGTGCTT
GCTTGACAATAG----GTTTTGGCTGTGGGTGAAATGATTCTTTCTTTGCATGCCAGGTT
CTATGTGTACATTTGATTACCTTTGCACATGAATGGTAATTTTCCTGCGGGGGG-TGGAT
TGCATGTGCATGTAATGATTTGTGT-CTTGATGAATGTGTC--------TGGTGTATCTG
TTTT-------TGTTCCATGTGTTTGAGGTTGCTTCCTT-CCTTGGGCTTACAAGCCCTG

>JF521640.1_Alexandrium_tamarense
TGGAATGCAAAGTGGG-TGGTAAGTTTCATACAAAGGTAAATATGCAA-TTGAGACTGAT
AGCACACAAGTACCATGAGGGAAATATGAAAAGGACTTTGAAAAGAGAATTAAAT-GAGT
TTGTATTTGCTGAACACAAAGCAAACAGACTTGATTT-GCTTGGTGAGATTGTAGTGCTT
GCTTGACAATAG----GTTTTGGCTGTGGGTGAAATGATTCTTTCTTTGCATGCCAGGTT
CTATGTGTACATTTGATTACCTTTGCACATGAATGGTAATTTTCCTGCGGGGGG-TGGAT
TGCATGTGCATGTAATGATTTGTGT-TTTGATGAATGTGTC--------TGGTGTATCTG
TTTT-------TGTTCCATGTGTTTGAGGTTGCTTCCTT-CCTTGGGCTTACAAGCCCTG

>EF178148.1_Alexandrium_australiense
TGGAATGCAAAGTGGG-TGGTAAGTTTCATGCAAAGGTAAATATGCAA-TTGAGACTGAT
AGCGCACAAGTACCATGAGGGACATATGAAAAGGACTTTGAAAAGAGAATTAAAC-GAGT
TTGTATTTGCTGAACACAAAGTAAACAGATGTGATTT-CCTTAGTGAGATTGTAGCACTT
GCTTGACAATAG----GTTTTGGCGGTGGGTGCAATGATTCTTGCTTTGTATGCCAGTTT
CTATGTGGACATTTGATTACCTGTGCACTTGAATGGTAATTTTCCTGCGGGGG-GTGGAT
TGCATATGCATGTAATTATTTGCATGTTTTATTACTGTGTC--------TGGTGTATGTG
TTTG--------TGTTMTTGTGCTTGTGGTTGCTTTCTT-CCTTGGGCTTGCAAGCCCTG

>JF521639.1_Alexandrium_australiense
TGGAATGCAAAGTGGG-TGGTAAGTTTCATGCAAAGGTAAATATGCAA-TTGAGACTGAT
AGCGCACAAGTACCATGAGGGACATATGAAAAGGACTTTGAAAAGAGAATTAAAC-GAGT
TTGTATTTGCTGAACACAAAGTAAACAGATGTGATTT-CCTTAGTGAGATTGTAGCACTT
GCTTGACAATAG----GTTTTGGCGGTGGGTGCAATGATTCTTGCTTTGTATGCCAGTTT
CTATGTGGACATTTGATTACCTGTGCACTTGAATGGTAATTTTCCTGCGGGGG-GTGGAT
TGCATATGCATGTAATTATTTGCATGTTTTATTACTGTGTC--------TGGTGTATGTG
TTTG--------TGTTCTTGTGCTTGTGGTTGCTTTCTT-CCTTGGGCTTGCAAGCCCTG

>AY438016.1_Alexandrium_pacificum
TGGAATGCAAAGTGGG-TGGTAAGTTTCATGCAAAGGTAAATATGCAA-TTGAGACTGAT
AGCGCACAAGTACCATGAGGGACATATGAAAAGGACTTTGAAMAGAGAATTAAAT-GAGT
TTGTATTTGCTAAACACAAAGTAAACAGACTTGATTT-CCTCAGTGAGATTGTAGTGMTT
GCTTRACAATGG----GTTTTGGCTGCAAGTGCAATAATTCTTGCTTTGTGTGCCAGTTT
TTATGTGGACATTTGATTACCTTTGCACATGAATGGTAATTTTCCTGCGGGGT-GTGGAT
TGCATATGCATGTAATGATTTGCATGTTTGTTAAATGTGTC--------TGGTGTATTTG
TTTG--------TGTCCTTGTCCTTGAGGTTGCTTTCTC-CCTTGGGCTTACATGCCCTG

>U44926.1_Alexandrium_catenella
TGGAATGCAAAGTGGG-TGGTAAGTTTCATGTMAAGGTAAACATGCAA-YTGAGACTGAT
AGCACACAAGTRCCATGAGGGAAATATGAAAAGGACTTTGAAAAGAGAATTAAAT-GAGT
TTGTATTTGCTGAACACAAAGTAAACAGACTTGATTT-GCTTGGTGGGAGTGTTGCACTT
GCTTGACAAGAG----CTTTGGGCTGTGGGTGTAATGATTCTTTCTTTGCATGCCAGTTT
CTATGTGTACATCTGATTACCTTTGCACATGAATGATAAGTCTCCTGTGGGGGG-TGGAT
TGCATGTGCATGTAATGATTTGTGT-TTTGATAAATGTGTC--------TGGTGTATGTG
TGTG-------TGTTCC-TGTGCTTGGGGATGCTTCCTT-CCTTGGACTTACAAGCCCTG

>AF200667.1_Alexandrium_catenella
TGGAATGCAAAGTGGG-TGGTAAGTTTCATGTAAAGGTAAACATGCAA-TTGAGACTGAT
AGCACACAAGTACCATGAGGGAAATATGAAAAGGACTTTGAAAAGAAAATTAAAT-GAGT
TTGTATTTGCTGAACACAAAGTAAACAGACTTGATTT-GCTTGGTGGGAGTGTTGCACTT
GCTTGACAAGAG----CTTTGGGCTGTGGGTGTAATGATTCTTTCTTTGCATGCCAGTTT
CTATTTGTACATCTGATTACCTTTGCACATGAATGATAAGTCTCCTGTGGGGGG-TGGAT
TGCATGTGCATGTAATGATTTGTGT-TTTGATAAATGTGTC--------TGGTGTATGTG
TGTG-------TGTTCC-TGTGCTTGGGGATGCTTCCTT-CCTTGGACTTACAAGCCCTG

>JF521644.1_Alexandrium_catenella
TGGAATGCAAAGTGGG-TGGTAAGTTTCATGTAAAGGTAAACATGCAA-CTGAGACTGAT
AGCACACAAGTACCATGAGGGAAATATGAAAAGGACTTTGAAAAGATAATAAAAA-GAGT
TTGTATTTGCTGAACACAAAATAAACACACTCGATTT-GCTTGGTGGGAGTGCTGCACTT
GCTGGACAAGAG----CTTTGGGCTGTGTGTGTAATGATTCGTTCTTTGCATGCCAGTTT
CTATGTGTACATCTGATTACCTTTGCACATGAATGATAAGTCTCCTGTGGGGGG-TGTAT
TGCATGTGCATGTAATGATGTGTGT-TTTGATAAATGTGTA--------TGGTGTATGTG
TGTG-------T--TCA-TGTGATTGGGGATGCTTCCTT-CCTTGGACTTACAAGCCCTG

>AJ535370.1_Alexandrium_mediterraneum
TGGAATGCAAAGTGGG-TGGTAAGTTTCATGTAAAGGTAAATATGCAA-TTGAGACTGAT
AGCACACAAGTACCATGAGGGAAATATGAAAAGGACTTTGAAAAGAGAATTAAAT-GAGT
TTGTATTTGCTGAACAAAAAGTAAACAGACTTGATTT-CTTTGGTGAGGTTGTTGTGCTT
GCCTGACAATAA----GTTTTGGTGGTGGGTACAATGATTCTTTCTTGGCATGCCAGTTT
CTATTTGTACATTTGATTACCTTTGCATATGAATGGGAAGTTTCTTGTGGGGGGGTTGAT
TGCATGTGCATGTAATGATTTGTGT-TTTGATGTATGAGTC--------TGGTGTTTCTG
TCGG-------TGTTTC-TGTGCTTGAGGTTGATTCCTT-CCTTGGACTGACAAGCCCTG

>AJ535368.1_Alexandrium_mediterraneum
TGGAATGCAAAGTGGG-TGGTAAGTTTCATGTAAAGGTAAATATGCAA-TTGAGACTGAT
AGCACACAAGTACCATGAGGGAAATATGAAAAGGACTTTGAAAAGAGAATTAAAT-GAGT
TTGTATTTGCTGAACAAAAAGTAAACAGACTTGATTT-CTTTGGTGAGGTTGTTGTGCTT
GCCTGACAATAA----GTTTTGGTGGTGGGTACAATGATTCTTTCTTGGCATGCCAGTTC
CTATTTGTACATTTGATTACCTTTGCATATGAATGGGAAGTTTCTTGTGGGGGGGTTGAT
TGCATGTGCATGTAATGATTTGTGT-TTTGATGTATGAGTC--------TGGTGTTTCTG
TTGG-------TGTTTC-TGTGCTTGAGGTTGATTCCTT-CCTTGGACTGACAAGCCCTG

>AY338752.1_Alexandrium_pseudogoniaulax
TGGAATGCAAATTGGG-TGGTAAATTTCACGCAAGGGAAAATATATTA-TTGAGTCTGAT
AATGAACAAGTACCATGAGGGAAATATGCAAAGGACTTTGAAAAGAAAATTAAAA-GAGC
TTGCATTTGCTAAACAGAAAACTAGCAGAAGTGCTTTATCTTGGTAAGATTGCTGCGCAT
GGGTTTAC---T---GT-GTAAATTGTATGAGCATTGGTTCTTACTTTGTGTGTCAAT-T
CCATTGTCA-ATTTTAATATCTTTGCTCATGAATTGTGAAATGCTTGCGGGTG-TTAGAT
TGCATGTGCATTCATTAATTTG-GA-CTTGGTGCA-GTGCTTGG--CAACAGCTTGCATG
TAGAGTGTGCGTGCAATGTACAATTGCGATTGTCAGCTGTT-------------------

>AB088253.1_Alexandrium_pseudogoniaulax
TGGAATGCAAATTGGG-TGGTAAATTTCACGCAAGGGAAAATATATTA-TTGAGTCTGAT
AATGAACAAGTACCATGAGGGAAATATGCAAAGGACTTTGAAAAGAAAATTAAAA-GAGC
TTGCATTTGCTAAACAGAAAACTAGCAGAAGTGCTTTATCTTGGTAAGATTGCTGCGCAT
GGGTTTAC---T---GT-GTAAATTGTATGAGCATTGGTTCTTACTTTGTGTGTCAAT-T
CCATTGTCA-ATTTTAATATCTTTGCTCATGAATTGTGAAATGCTTGCGGGTG-TTAGAT
TGCATGTGCATTCATTAATTTG-GA-CTTGGTGCA-GTGCTTGG--CAACAGCTTGCATG
TAGAGTGTGCGTGCAATGTACAATTGCGATTGTCAGCTGTT-------------------

>AY438018.1_Alexandrium_hiranoi
TGGAATGCAAATTGGG-TGGTAAATTTCACGCAAGGGAAAATATATTA-TTGAGTCTGAT
AATGAACAAGTACCATGAGGGAAATATGCAAAGGACTTTGAAAAGAAAATTAAAA-GAGC
TTGCATTTGCTAAACAGAAAACTAGCAGAAGTGCTTTATCTTGGTAAGATTGCTGCGCAT
GGGTTTAC---T---GT-GTAAATTGTATGAGCATTGGTTCTTACTTTGTGTGTCAAT-T
CCATTGTCA-ATTTTAATATCTTTGTTCATGAATTGTGAAATGCTTGCGGGTG-TTAGAT
TGCATGTGCATTCATTAATTTG-GA-CTTGGTGCA-GTGCTTGG--CAATAGCTTGCATG
TAGAGTGTGCGTGCAATGTACAATTGCGATTGTCAGCTGTT-------------------

>AJ535347.1_Alexandrium_taylori
TGGAATGCAAATAGGG-TGGTAAATTTCACGCAAGGGAAAATATATTG-TTGAGTCTGAT
AATGAACAAGTACCATGAGGGAAATATGCAAAGGACTTTGAAAAGAAAATTAAAA-GAGC
TTGCATTTGCTAAACAGAAAACTAGCAGAAGTGCTTTATCTTGGTAAGATTGCTGTGCAT
GGGTTTAT---T---GT-GTAAATTGTATGAGCATTGGTTCTTGCCTTGTGTGTCAAT-T
CCAATGTCT-TTTTTAATATCTTTGTTCATGAATTGCGAAATGCTTGTGGGTG-TTTGAT
TGCATGTGCATACATTAATTTG-GA-CTTGGTGCA-ATGTTTGG--CATTAGCTTGCATG
TAGAGTGCCTGTGCAATGCAAAATTGCGATTGTGAACTAAA-------------------

>AJ535348.1_Alexandrium_taylori
TGGAATGCAAATAGGG-TGGTAAATTTCACGCAAGGGAAAATATATTG-TTGAGTCTGAT
AATGAACAAGTACCATGAGGGAAATATGCAAAGGACTTTGAAAAGAAAATTAAAA-GAGC
TTGCATTTGCTAAACAGAAAACTAGCAGAAGTGCTTTATCTTGGTAAGATTGCTGTGCAT
GGGTTTAT---T---GT-GTAAATTGTATGAGCATTGGTTCTTGCCTTGTGTGTCAAT-T
CCAATGTCT-TTTTTAATATCTTTGTTCATGAATTGCGAAATGCTTGTGGGTG-TTTGAT
TGCATGTGCATACATTAATTTG-GA-CTTGGTGCA-ATGTTTGG--CATTAGCTTGCATG
TAGAGTGCCTGTGCAATGCAAAATTGCGATTGTGAACTAAA-------------------

>AY438020.1_Alexandrium_satoanum
TGGAATGCAAATGGGG-TGGTAAATTTCATTCAAGGGCAAATATATTA-TTGAGCCTGAT
AGTGGACAAGTACCATGAGGGAAATATGAAAAGGATTTTGAAAAGAAAATTAAAA-GAGT
TTGCAATTGCTGAACAGAAAGCAAGCAGAAGGTTTTTGTTTTGGTGAGATTGTTGCAAAT
GCATTTGCATCT---GTTGCTGAATGTGTGTGCAATGGTTCCTGCCTTGGGTGCTAAT-T
TCAATTTCGCATATCATTACCTTTGCTTGTGAAATGTAAAATATTTGCAAGTA-TTGGAT
TGCATGTGCACGCAATGACTTGTGG-TTTGGCACA-GTGCTTGC--TTATGAGTTAATGT
TCATGTGCTCTGTCAATACATTATTGTGAATGCACACACAT-------------------

>EU707477.1_Alexandrium_minutum
TGGAATGCAAAGTGGG-TGGTAAATTCCATGTAAAGGTAAATATATTA-TTGAGACTGAT
AGCAAACAAGTACCATGAGGGAAATATGAAAAGGACTTTGAAAAGGGAATTAAAA-GAGT
CTGCATTTGCTGAACAGAAAGCAAACAGAATTGATGT-GCTTGGTGAGATTGTTGTGCCC
ACTCTGTCATTT--ATGTCG--GATGTGGGTGCGATGGTTCTTACCTTGAATGTCAGCTT
CTATTTCTGCAAATCATTACCCTTGCACATGAATGGTAATTTGCCTGCGGGTA-TTGGAA
TGTGTGTGTTTGCAATGATTTGTGA-TTTGATGCATGTGGTTG-----GTGGACTTTGTA
TGT-----GCTGTTTTGCCAAC--GGGGAAGGGACTCTTCCTTGAGCACTG---------

>KX519402.1_Alexandrium_catenella
TGGAATGCAAAGTGGG-TGGTAAGTTTCATGTAAAGGTAAACATGCAA-TTGAGACTGAT
AGCACACAAGTACCATGAGGGAAATATGAAAAGGACTTTGAAAAGAGAATTAAAT-GAGT
TTGTATTTGCTGAACACAAAGTAAACAGACTTGATTT-GCTTGGTGGGAGTGTTGCACTT
GCTTGACAAGAG----CTTTGGGCTGTGGGTGTAATGATTCTTTCTTTGCATGCCAGTTT
CTATTTGTACATCTGATTACCTTTGCACATGAATGATAAGTCTCCTGTGGGGGG-TGGAT
TGCATGTGCATGTAATGATTTGTGT-TTTGATAAATGTGTC--------TGGTGTATGTG
TGTG-------T--TCC-TGTGCTTGGGGATGCTTCCTT-CCTTGGACTTACAAGCCCTG

>KX519394.1_Alexandrium_catenella
TGGAATGCAAAGTGGG-TGGTAAGTTTCATGTAAAGGTAAACATGCAA-TTGAGACTGAT
AGCACACAAGTACCATGAGGGAAATATGAAAAGGACTTTGAAAAGAGAATTAAAT-GAGT
TTGTATTTGCTGAACACAAAGTAAACAGACTTGATTT-GCTTGGTGGGAGTGTTGCACTT
GCTTGACAAGAG----CTTTGGGCTGTGGGTGTAATGATTCTTTCTTTGCATGCCAGTTT
CTATTTGTACATCTGATTACCTTTGCACATGAATGATAAGTCTCCTGTGGGGGG-TGGAT
TGCATGTGCATGTAATGATTTGTGT-TTTGATAAATGTGTC--------TGGTGTATGTG
TGTG-------T--TCC-TGTGCTTGGGGATGCTTCCTT-CCTTGGACTTACAAGCCCTG

>AJ535374.1_Alexandrium_mediterraneum
TGCAATGCAAAGTGCG-TGGTAAGTTTCATGTAAAGGTAAATATGCAA-TTGAGACTGAT
AGCACACAAGTACCATGAGGCAAATATGAAAAGGACTTTGAAAAGAGAATTAAAT-GAGT
TTGTATTTGCTGAACAAAAAGTAAACAGACTTGATTT-CTTTGGTGAGGTTGTTGTGCTT
GCCTGACAATAA----GTTTTGGTGGTGGGTACAATGATTCTTTCTTGGCATGCCAGTTT
CTATTTGTACATTTGATTACCTTTGCATATGAATGGGAAGTTTCTTGTGGGGGGGTTGAT
TGCATGTGCATGTAATGATTTGTGT-TTTGATGTATGAGTC--------TGGTGTTTCTG
TTGG-------TGTTTC-TGTGCTTGAGGTTGATTCCTT-CCTTGGACTGACAAGCCCTG

>JF906995.1_Alexandrium_tamarense
TGGAATGCAAAGTGGG-TGGTAAGTTTCATACAAAGGTAAATATGCAA-TTGAGACTGAT
AGCACACAAGTACCATGAGGGAAATATGAAAAGGACTTTGAAAAGAGAATTAAAT-GAGT
TTGTATTTGCTGAACACAAAGCAAACAGACTTGATTT-GCTTGGTGAGATTGTAGTGCTT
GCTTGACAATAG----GTTTTGGCTGTGGGTGAAATGATTCTTTCTTTGCATGCCAGGTT
CTATGTGTACATTTGATTACCTTTGCACATGAATGGTAATTTTCCTGCGGGGGG-TGGAT
TGCATGTGCATGTAATGATTTGTGT-TTTGATGAATGTGTC--------TGGTGTATCTG
TTTT-------TGTTCCATGTGTTTGAGGTTGCTTCCTT-CCTTGGGCTTACAAGCCCTG

>AJ303428.1_Alexandrium_tamarense
TGGAATGCAAAGTGGG-TGGTAAGTTTCATACAAAGGTAAATATGCAA-TTGAGACTGAT
AGCACACAAGTACCATGAGGGAAATATGAAAAGGACTTTGAAAAGAGAATTAAAT-GAGT
TTGTATTTGCTGAACACAAAGCAAACAGACTTGATTT-GCTTGGTGAGATTGTAGTGCTT
GCTTGACAATAG----GTTTTGGCTGTGGGTGAAATGATTCTTTCTTTGCATGCCAGGTT
CTATGTGTACATTTGATTACCTTTGCACATGAATGGTAATTTTCCTGCGGGGGG-TGGAT
TGCATGTGCATGTAATGATTTGTGT-TTTGATGAATGTGTC--------CGGTGTATCTG
TTTT-------TGTTCCATGTGTTTGAGGTTGCTTCCTT-CCTTGGGCTTACAAGCCCTG

>U44931.1_Alexandrium_pacificum
TGGAATGCAAAGTGGG-TGGTAAGTTTCATGCAAAGGTAAATATGCAA-TTGAGACTGAT
AGCGCACAAGTACCATGAGGGACATATGAAAAGGACTTTGAACAGAGAATTAAAT-GAGT
TTGTATTTGCTAAACACAAAGTAAACAGACTTGATTT-CCTCAGTGAGATTGTAGTGMTT
GCTTRACAATGG----GTTTTGGCTGCAAGTGCAATAATTCTTGCTTTGTGTGCCAGTTT
TTATGTGGACATTTGATTACCTTTGCACATGAATGGTAATTTTCCTGCGGGGT-GTGGAT
TGCATATGCATGTAATGATTTGCATGTTYGTTAARTGTGTC--------TGGTGTATTTG
TTTG--------TGTCCTTGTCCTTGAGGTTGCTTTCTC-CCTTGGGCTTACATGCCCTG

>FM211464.1_Alexandrium_pacificum
TGGAATGCAAAGTGGG-TGGTAAGTTTCATGCAAAGGTAAATATGCAA-TTGAGACTGAT
AGCGCACAAGTACCATGAGGGACATATGAAAAGGACTTTGAAMAGAGAATTAAAT-GAGT
TTGTATTTGCTAAACACAAAGTAAACAGACTTGATTT-CCTCAGTGAGATTGTAGTGMTT
GCTTRACAATGG----GTTTTGGCTGCAAGTGCAATAATTCTTGCTTTGTGTGCCAGTTT
TTATGTGGACATTTGATTACCTTTGCACATGAATGGTAATTTTCCTGCGGGGT-GTGGAT
TGCATATGCATGTAATGATTTGCATGTTTGTTAAATGTGTC--------TGGTGTATTTG
TTTG--------TGTCCTTGTCCTTGAGGTTGCTTTCTC-CCTTGGGCTTACATGCCCTG

>EF178140.1_Alexandrium_pacificum
TGGAATGCAAAGTGGG-TGGTAAGTTTCATGCAAAGGTAAATATGCAA-TTGAGACTGAT
AGCGCACAAGTACCATGAGGGACATATGAAAAGGACTTTGAACAGAGAATTAAAT-GAGT
TTGTATTTGCTAAACACAAAGTAAACAGACTTGATTT-CCTCAGTGAGATTGTAGTGCTT
GCTTGACAATGG----GTTTTGGCTGCAAGTGCAATAATTCTTGCTTTGTGTGCCAGTTT
TTATGTGGACATTTGATTACCTTTGCACATGAATGGTAATTTTCCTGCGGGGT-GTGGAT
TGCATATGCATGTAATGATTTGCATGTTTGTTAAATGTGTC--------TGGTGTATTTG
TTTG--------TGTCCTTGTCCTTGAGGTTGCTTTCTC-CCTTGGGCTTACATGCCCTG

>EF178149.1_Alexandrium_australiense
TGGAATGCAAAGTGGG-TGGTAAGTTTCATGCAAAGGTAAATATGCAA-TTGAGACTGAT
AGCGCACAAGTACCATGAGGGACATATGAAAAGGACTTTGAAAAGAGAATTAAAC-GAGT
TTGTATTTGCTGAACACAAAGTAAACAGATGTGATTT-CCTTAGTGAGATTGTAGCACTT
GCTTGACAATAG----GTTTTGGCGGTGGGTGCAATGATTCTTGCTTTGTATGCCAGTTT
CTATGTGGACATTTGATTACCTGTGCACTTGAATGGTAATTTTCCTGCGGGGG-GTGGAT
TGCATATGCATGTAATTATTTGCATGTTTTATTACTGTGTC--------TGGTGTATGTG
TTTG--------TGTTCTTGTGCTTGTGGTTGCTTTCTT-CCTTGGGCTTGCAAGCCCTG

>Scarvar_Ayre_17_8_2021_consensus_cl_id_124_total_supporting_reads_24
--TTGTCCAGGGTTTG-TGTAACCTT-CGTTTTTCGTGCGCCGCTTCA-------CTGAT
AGCACACAAGTACCATGAGGGAAATATGAAAAGGACTTTGAAAAGAGAATTAAAT-GAGT
TTGTATTTGCTGAACACAAAGTAAACAGACTTGATTT-GCTTGGTGGGAGTGTTGCACTT
GCTTGACAAGAG----CTTTGGGCTGTGGGTGTAATGATTCTTTCTTTGCATGCCAGTTT
CTTTG--TACATCTGATTACCTTTGCACATGAATGATAAGTCTCCTGTGGGGGG-TGGAT
TGCATGTGCATGTAATGATTTGTGT-TTTGATAAATGTGTC--------TGGTGTATGTG
TGTG-------TGTTCC-TGTGCTTGGGGATGCTTCCTT-CCTTGGACTTACAAGCCCTG

>Scarvar_Ayre_17_8_2021_consensus_cl_id_291_total_supporting_reads_42
TGGAATGCAAATTGGG-TGGTAAGTTTCATACAAAGGTAAATATGCAA-TTGAGACTGAT
AGCACACAAGTACCATGAGGGAAATATGAAAAGGACTTTGAAAAGAGAATTAAAT-GAGT
TTGTATTTGCTGAACACAAAGCAAACAGACTTGATTT-GCTTGGTGAGATTGTAGTGCTT
GCTTGACAATAG----GTTTTGGCTGTGGGTGAAATGATTCTTTCTTTGCATGCCAGGTT
CTATGTGTACATTTGATTACCTTTGCACATGAATGGTAATTTTCCTGCGGGGGG-TGGAT
TGCATGTGCATGTAATGATTTGTGT-TTTGATGAATGTGTC---------GGTGTATC-G
TTTT-------TGTTCCATTGAAGCGGCG-CACGAAAAA-CGAAGGTTACACAAACCCTG
