# Supplementary material for: Combining Nanopore Sequencing with Recombinase Polymerase Amplification Enables Identification of Dinoflagellates from the Alexandrium Genus, Providing a Rapid, Field Deployable Tool
Source: Toxins (Basel). 2023 Jun 1;15(6):372. doi: 10.3390/toxins15060372 (PMC10302762; doi:10.3390/toxins15060372)
Supplement: Supplementary file 1 [file toxins-15-00372-s001.zip › Supplemantary_material/S2_Phylogenetic_trees_of_VMK_&RPB_samples/Phylo_tree_RPB/Site_1/Site_1_17_08_21/Site_1_17_08_21.iqtree]

IQ-TREE 2.1.2 COVID-edition built Mar 30 2021

Input file name: Scarvar_Ayre.fasta
Type of analysis: tree reconstruction + ultrafast bootstrap (1000 replicates)
Random seed number: 120779

REFERENCES
----------

To cite IQ-TREE please use:

Bui Quang Minh, Heiko A. Schmidt, Olga Chernomor, Dominik Schrempf,
Michael D. Woodhams, Arndt von Haeseler, and Robert Lanfear (2020)
IQ-TREE 2: New models and efficient methods for phylogenetic inference
in the genomic era. Mol. Biol. Evol., in press.
https://doi.org/10.1093/molbev/msaa015

Since you used ultrafast bootstrap (UFBoot) please also cite: 

Diep Thi Hoang, Olga Chernomor, Arndt von Haeseler, Bui Quang Minh,
and Le Sy Vinh (2018) UFBoot2: Improving the ultrafast bootstrap
approximation. Mol. Biol. Evol., 35:518–522.
https://doi.org/10.1093/molbev/msx281

SEQUENCE ALIGNMENT
------------------

Input data: 54 sequences with 420 nucleotide sites
Number of constant sites: 98 (= 23.3333% of all sites)
Number of invariant (constant or ambiguous constant) sites: 98 (= 23.3333% of all sites)
Number of parsimony informative sites: 261
Number of distinct site patterns: 323

SUBSTITUTION PROCESS
--------------------

Model of substitution: GTR+F+G4

Rate parameter R:

  A-C: 1.0826
  A-G: 1.7436
  A-T: 0.7189
  C-G: 0.8621
  C-T: 3.9924
  G-T: 1.0000

State frequencies: (empirical counts from alignment)

  pi(A) = 0.2652
  pi(C) = 0.1367
  pi(G) = 0.262
  pi(T) = 0.3361

Rate matrix Q:

  A   -0.8033    0.1404    0.4335    0.2293
  C    0.2725     -1.76    0.2144     1.274
  G    0.4389    0.1118   -0.8698     0.319
  T     0.181    0.5179    0.2486   -0.9475

Model of rate heterogeneity: Gamma with 4 categories
Gamma shape alpha: 0.8787

 Category  Relative_rate  Proportion
  1         0.1122         0.25
  2         0.437          0.25
  3         0.9766         0.25
  4         2.474          0.25
Relative rates are computed as MEAN of the portion of the Gamma distribution falling in the category.

MAXIMUM LIKELIHOOD TREE
-----------------------

Log-likelihood of the tree: -5291.0237 (s.e. 176.3129)
Unconstrained log-likelihood (without tree): -2254.0604
Number of free parameters (#branches + #model parameters): 114
Akaike information criterion (AIC) score: 10810.0474
Corrected Akaike information criterion (AICc) score: 10896.0146
Bayesian information criterion (BIC) score: 11270.6365

Total tree length (sum of branch lengths): 4.5233
Sum of internal branch lengths: 2.1201 (46.8695% of tree length)

WARNING: 12 near-zero internal branches (<0.0024) should be treated with caution
         Such branches are denoted by '**' in the figure below

NOTE: Tree is UNROOTED although outgroup taxon 'AF042813.1_Prorocentrum_minimum' is drawn at root
Numbers in parentheses are  ultrafast bootstrap support (%)

+-----------------------------------------------------------AF042813.1_Prorocentrum_minimum
|
|              +--AJ535373.1_Alexandrium_tamutum
|           +--| (96)
|           |  +--GQ120507.1_Alexandrium_tamutum
|        +--| (62)
|        |  |        +**AY962849.1_Alexandrium_minutum
|        |  |     +--| (100)
|        |  |     |  +--JF521634.1_Alexandrium_minutum
|        |  |  +--| (97)
|        |  |  |  +--EU707477.1_Alexandrium_minutum
|        |  +--| (63)
|        |     |  +**AY962834.1_Alexandrium_insuetum
|        |     +--| (100)
|        |        +**JF521630.1_Alexandrium_insuetum
|     +--| (58)
|     |  |  +--FJ011438.1_Alexandrium_peruvianum
|     |  +--| (79)
|     |     |  +**AY962858.1_Alexandrium_ostenfeldii
|     |     +--| (97)
|     |        +--JF921174.1_Alexandrium_ostenfeldii
|  +--| (44)
|  |  |                  +**AF318230.1_Alexandrium_margalefii
|  |  |  +---------------| (100)
|  |  |  |               +--AF033531.1_Alexandrium_margalefeii
|  |  +--| (43)
|  |     |                          +-------AY959942.1_Alexandrium_leei
|  |     +--------------------------| (100)
|  |                                +--------KF034860.1_Alexandrium_leei
+--| (57)
|  |                +**AY962833.1_Alexandrium_andersonii
|  |             +**| (56)
|  |             |  +**JF521619.1_Alexandrium_andersoni
|  +-------------| (100)
|                +**U44937.1_Alexandrium_andersoni
|
|                         +**JF521618.1_Alexandrium_affine
|                    +----| (100)
|                    |    +--AF032348.1_Alexandrium_concavum
|                +---| (99)
|                |   +--U44935.1_Alexandrium_affine
|             +--| (75)
|             |  |            +--AJ303429.1_Alexandrium_tamarense
|             |  |         +**| (32)
|             |  |         |  |  +**JF521640.1_Alexandrium_tamarense
|             |  |         |  +**| (45)
|             |  |         |     +**JF906995.1_Alexandrium_tamarense
|             |  |      +--| (99)
|             |  |      |  |  +--AJ303428.1_Alexandrium_tamarense
|             |  |      |  +**| (50)
|             |  |      |     +----Scarvar_Ayre_17_8_2021_consensus_cl_id_291_total_supporting_reads_42
|             |  |   +--| (73)
|             |  |   |  |        +**EF178148.1_Alexandrium_australiense
|             |  |   |  |     +**| (32)
|             |  |   |  |     |  +**JF521639.1_Alexandrium_australiense
|             |  |   |  |  +--| (100)
|             |  |   |  |  |  +**EF178149.1_Alexandrium_australiense
|             |  |   |  +--| (100)
|             |  |   |     |  +**AY438016.1_Alexandrium_pacificum
|             |  |   |     +--| (100)
|             |  |   |        |     +**U44931.1_Alexandrium_pacificum
|             |  |   |        |  +**| (55)
|             |  |   |        |  |  +**EF178140.1_Alexandrium_pacificum
|             |  |   |        +**| (41)
|             |  |   |           +**FM211464.1_Alexandrium_pacificum
|             |  +---| (98)
|             |      |        +**U44926.1_Alexandrium_catenella
|             |      |     +--| (73)
|             |      |     |  |  +--JF521644.1_Alexandrium_catenella
|             |      |     |  +**| (46)
|             |      |     |     +-----Scarvar_Ayre_17_8_2021_consensus_cl_id_124_total_supporting_reads_24
|             |      |  +--| (100)
|             |      |  |  |  +--AF200667.1_Alexandrium_catenella
|             |      |  |  +**| (81)
|             |      |  |     |  +**KX519402.1_Alexandrium_catenella
|             |      |  |     +**| (58)
|             |      |  |        +**KX519394.1_Alexandrium_catenella
|             |      +--| (50)
|             |         |   +--AJ535370.1_Alexandrium_mediterraneum
|             |         +---| (100)
|             |             |  +--AJ535368.1_Alexandrium_mediterraneum
|             |             +**| (61)
|             |                +--AJ535374.1_Alexandrium_mediterraneum
|  +----------| (100)
|  |          |         +---AY268607.1_Alexandrium_tropicale
|  |          |   +-----| (100)
|  |          |   |     |  +--FJ652046.1_Alexandrium_tamiyavanichi
|  |          |   |     +--| (100)
|  |          |   |        |  +**AF174614.1_Alexandrium_cohorticula
|  |          |   |        +--| (100)
|  |          |   |           +--AB088267.1_Alexandrium_tamiyavanichii
|  |          +---| (95)
|  |              |                  +**JF521622.1_Alexandrium_fraterculus
|  |              +------------------| (100)
|  |                                 +**AB088262.1_Alexandrium_fraterculus
+--| (69)
   |                                 +**AY338752.1_Alexandrium_pseudogoniaulax
   |                              +**| (95)
   |                              |  +**AB088253.1_Alexandrium_pseudogoniaulax
   |             +----------------| (100)
   |             |                |  +**AY438018.1_Alexandrium_hiranoi
   |             |                +--| (93)
   |             |                   |     +**AJ535347.1_Alexandrium_taylori
   |             |                   +-----| (100)
   |             |                         +**AJ535348.1_Alexandrium_taylori
   +-------------| (99)
                 +---------------AY438020.1_Alexandrium_satoanum

Tree in newick format:

(AF042813.1_Prorocentrum_minimum:0.8065081710,(((((AJ535373.1_Alexandrium_tamutum:0.0057717574,GQ120507.1_Alexandrium_tamutum:0.0187505348)96:0.0213079696,(((AY962849.1_Alexandrium_minutum:0.0000010000,JF521634.1_Alexandrium_minutum:0.0027535120)100:0.0404694538,EU707477.1_Alexandrium_minutum:0.0445953891)97:0.0265870089,(AY962834.1_Alexandrium_insuetum:0.0000010000,JF521630.1_Alexandrium_insuetum:0.0000010000)100:0.0349092532)63:0.0096076590)62:0.0319916888,(FJ011438.1_Alexandrium_peruvianum:0.0093556283,(AY962858.1_Alexandrium_ostenfeldii:0.0000010000,JF921174.1_Alexandrium_ostenfeldii:0.0028133609)97:0.0231241151)79:0.0214375090)58:0.0247178091,((AF318230.1_Alexandrium_margalefii:0.0011380569,AF033531.1_Alexandrium_margalefeii:0.0072141382)100:0.2249782646,(AY959942.1_Alexandrium_leei:0.1176139052,KF034860.1_Alexandrium_leei:0.1325576896)100:0.3731435890)43:0.0232251466)44:0.0266136147,((AY962833.1_Alexandrium_andersonii:0.0000010000,JF521619.1_Alexandrium_andersoni:0.0000010000)56:0.0000010000,U44937.1_Alexandrium_andersoni:0.0000010000)100:0.2011437319)57:0.0203499428,(((((JF521618.1_Alexandrium_affine:0.0000021662,AF032348.1_Alexandrium_concavum:0.0157318325)100:0.0768887184,U44935.1_Alexandrium_affine:0.0461211183)99:0.0630873269,((((AJ303429.1_Alexandrium_tamarense:0.0026835192,(JF521640.1_Alexandrium_tamarense:0.0000010000,JF906995.1_Alexandrium_tamarense:0.0000010000)45:0.0000010000)32:0.0000028867,(AJ303428.1_Alexandrium_tamarense:0.0026814413,Scarvar_Ayre_17_8_2021_consensus_cl_id_291_total_supporting_reads_42:0.0777730306)50:0.0000027655)99:0.0202613432,(((EF178148.1_Alexandrium_australiense:0.0000010000,JF521639.1_Alexandrium_australiense:0.0000010000)32:0.0000010000,EF178149.1_Alexandrium_australiense:0.0000010000)100:0.0465238585,(AY438016.1_Alexandrium_pacificum:0.0000010000,((U44931.1_Alexandrium_pacificum:0.0000010000,EF178140.1_Alexandrium_pacificum:0.0000010000)55:0.0000010000,FM211464.1_Alexandrium_pacificum:0.0000010000)41:0.0000020256)100:0.0477194508)100:0.0420150635)73:0.0085581912,(((U44926.1_Alexandrium_catenella:0.0000010000,(JF521644.1_Alexandrium_catenella:0.0462495592,Scarvar_Ayre_17_8_2021_consensus_cl_id_124_total_supporting_reads_24:0.0835311556)46:0.0000010000)73:0.0028344999,(AF200667.1_Alexandrium_catenella:0.0026784207,(KX519402.1_Alexandrium_catenella:0.0000010000,KX519394.1_Alexandrium_catenella:0.0000010000)58:0.0000010000)81:0.0000010000)100:0.0507282017,(AJ535370.1_Alexandrium_mediterraneum:0.0026884915,(AJ535368.1_Alexandrium_mediterraneum:0.0027358304,AJ535374.1_Alexandrium_mediterraneum:0.0082361589)61:0.0000010000)100:0.0661423395)50:0.0083514488)98:0.0653373264)75:0.0188400931,((AY268607.1_Alexandrium_tropicale:0.0543323001,(FJ652046.1_Alexandrium_tamiyavanichi:0.0035768318,(AF174614.1_Alexandrium_cohorticula:0.0000022120,AB088267.1_Alexandrium_tamiyavanichii:0.0027666492)100:0.0177045713)100:0.0492489137)100:0.0830814529,(JF521622.1_Alexandrium_fraterculus:0.0000010000,AB088262.1_Alexandrium_fraterculus:0.0000010000)100:0.2624155824)95:0.0636319355)100:0.1517030485,(((AY338752.1_Alexandrium_pseudogoniaulax:0.0000010000,AB088253.1_Alexandrium_pseudogoniaulax:0.0000010000)95:0.0020251925,(AY438018.1_Alexandrium_hiranoi:0.0000010000,(AJ535347.1_Alexandrium_taylori:0.0000010000,AJ535348.1_Alexandrium_taylori:0.0000010000)100:0.0837017351)93:0.0036804461)100:0.2372271552,AY438020.1_Alexandrium_satoanum:0.2239241000)99:0.1969454090)69:0.0262232147);

CONSENSUS TREE
--------------

Consensus tree is constructed from 1000 bootstrap trees
Log-likelihood of consensus tree: -5291.037771
Robinson-Foulds distance between ML tree and consensus tree: 2

Branches with support >0.000000% are kept (extended consensus)
Branch lengths are optimized by maximum likelihood on original alignment
Numbers in parentheses are bootstrap supports (%)

+-----------------------------------------------------------AF042813.1_Prorocentrum_minimum
|
|              +--AJ535373.1_Alexandrium_tamutum
|           +--| (96)
|           |  +--GQ120507.1_Alexandrium_tamutum
|        +--| (62)
|        |  |        +--AY962849.1_Alexandrium_minutum
|        |  |     +--| (100)
|        |  |     |  +--JF521634.1_Alexandrium_minutum
|        |  |  +--| (97)
|        |  |  |  +--EU707477.1_Alexandrium_minutum
|        |  +--| (63)
|        |     |  +--AY962834.1_Alexandrium_insuetum
|        |     +--| (100)
|        |        +--JF521630.1_Alexandrium_insuetum
|     +--| (58)
|     |  |  +--FJ011438.1_Alexandrium_peruvianum
|     |  +--| (79)
|     |     |  +--AY962858.1_Alexandrium_ostenfeldii
|     |     +--| (97)
|     |        +--JF921174.1_Alexandrium_ostenfeldii
|  +--| (44)
|  |  |                  +--AF318230.1_Alexandrium_margalefii
|  |  |  +---------------| (100)
|  |  |  |               +--AF033531.1_Alexandrium_margalefeii
|  |  +--| (43)
|  |     |                          +-------AY959942.1_Alexandrium_leei
|  |     +--------------------------| (100)
|  |                                +--------KF034860.1_Alexandrium_leei
+--| (57)
|  |                +--AY962833.1_Alexandrium_andersonii
|  |             +--| (56)
|  |             |  +--JF521619.1_Alexandrium_andersoni
|  +-------------| (100)
|                +--U44937.1_Alexandrium_andersoni
|
|                         +--JF521618.1_Alexandrium_affine
|                    +----| (100)
|                    |    +--AF032348.1_Alexandrium_concavum
|                +---| (99)
|                |   +--U44935.1_Alexandrium_affine
|             +--| (75)
|             |  |            +--AJ303429.1_Alexandrium_tamarense
|             |  |         +--| (32)
|             |  |         |  |  +--JF521640.1_Alexandrium_tamarense
|             |  |         |  +--| (45)
|             |  |         |     +--JF906995.1_Alexandrium_tamarense
|             |  |      +--| (99)
|             |  |      |  |  +--AJ303428.1_Alexandrium_tamarense
|             |  |      |  +--| (50)
|             |  |      |     +----Scarvar_Ayre_17_8_2021_consensus_cl_id_291_total_supporting_reads_42
|             |  |   +--| (73)
|             |  |   |  |     +--EF178148.1_Alexandrium_australiense
|             |  |   |  |  +--| (100)
|             |  |   |  |  |  |  +--JF521639.1_Alexandrium_australiense
|             |  |   |  |  |  +--| (49)
|             |  |   |  |  |     +--EF178149.1_Alexandrium_australiense
|             |  |   |  +--| (100)
|             |  |   |     |  +--AY438016.1_Alexandrium_pacificum
|             |  |   |     +--| (100)
|             |  |   |        |     +--U44931.1_Alexandrium_pacificum
|             |  |   |        |  +--| (55)
|             |  |   |        |  |  +--EF178140.1_Alexandrium_pacificum
|             |  |   |        +--| (41)
|             |  |   |           +--FM211464.1_Alexandrium_pacificum
|             |  +---| (98)
|             |      |        +--U44926.1_Alexandrium_catenella
|             |      |     +--| (73)
|             |      |     |  |  +--JF521644.1_Alexandrium_catenella
|             |      |     |  +--| (46)
|             |      |     |     +-----Scarvar_Ayre_17_8_2021_consensus_cl_id_124_total_supporting_reads_24
|             |      |  +--| (100)
|             |      |  |  |  +--AF200667.1_Alexandrium_catenella
|             |      |  |  +--| (81)
|             |      |  |     |  +--KX519402.1_Alexandrium_catenella
|             |      |  |     +--| (58)
|             |      |  |        +--KX519394.1_Alexandrium_catenella
|             |      +--| (50)
|             |         |   +--AJ535370.1_Alexandrium_mediterraneum
|             |         +---| (100)
|             |             |  +--AJ535368.1_Alexandrium_mediterraneum
|             |             +--| (61)
|             |                +--AJ535374.1_Alexandrium_mediterraneum
|  +----------| (100)
|  |          |         +---AY268607.1_Alexandrium_tropicale
|  |          |   +-----| (100)
|  |          |   |     |  +--FJ652046.1_Alexandrium_tamiyavanichi
|  |          |   |     +--| (100)
|  |          |   |        |  +--AF174614.1_Alexandrium_cohorticula
|  |          |   |        +--| (100)
|  |          |   |           +--AB088267.1_Alexandrium_tamiyavanichii
|  |          +---| (95)
|  |              |                  +--JF521622.1_Alexandrium_fraterculus
|  |              +------------------| (100)
|  |                                 +--AB088262.1_Alexandrium_fraterculus
+--| (69)
   |                                 +--AY338752.1_Alexandrium_pseudogoniaulax
   |                              +--| (95)
   |                              |  +--AB088253.1_Alexandrium_pseudogoniaulax
   |             +----------------| (100)
   |             |                |  +--AY438018.1_Alexandrium_hiranoi
   |             |                +--| (93)
   |             |                   |     +--AJ535347.1_Alexandrium_taylori
   |             |                   +-----| (100)
   |             |                         +--AJ535348.1_Alexandrium_taylori
   +-------------| (99)
                 +---------------AY438020.1_Alexandrium_satoanum


Consensus tree in newick format: 

(AF042813.1_Prorocentrum_minimum:0.8066371515,(((((AJ535373.1_Alexandrium_tamutum:0.0057718817,GQ120507.1_Alexandrium_tamutum:0.0187540245)96:0.0213103834,(((AY962849.1_Alexandrium_minutum:0.0000021662,JF521634.1_Alexandrium_minutum:0.0027545803)100:0.0404758168,EU707477.1_Alexandrium_minutum:0.0446002218)97:0.0265892076,(AY962834.1_Alexandrium_insuetum:0.0000021662,JF521630.1_Alexandrium_insuetum:0.0000021662)100:0.0349139316)63:0.0096077900)62:0.0320002481,(FJ011438.1_Alexandrium_peruvianum:0.0093578909,(AY962858.1_Alexandrium_ostenfeldii:0.0000021662,JF921174.1_Alexandrium_ostenfeldii:0.0028135681)97:0.0231270143)79:0.0214330082)58:0.0247169133,((AF318230.1_Alexandrium_margalefii:0.0011923336,AF033531.1_Alexandrium_margalefeii:0.0071657469)100:0.2248594097,(AY959942.1_Alexandrium_leei:0.1175956356,KF034860.1_Alexandrium_leei:0.1326009377)100:0.3731656634)43:0.0233474747)44:0.0266002960,((AY962833.1_Alexandrium_andersonii:0.0000021662,JF521619.1_Alexandrium_andersoni:0.0000021662)56:0.0000021662,U44937.1_Alexandrium_andersoni:0.0000021662)100:0.2011699870)57:0.0203762741,(((((JF521618.1_Alexandrium_affine:0.0000021705,AF032348.1_Alexandrium_concavum:0.0157358584)100:0.0769165190,U44935.1_Alexandrium_affine:0.0461224378)99:0.0630938239,((((AJ303429.1_Alexandrium_tamarense:0.0026842364,(JF521640.1_Alexandrium_tamarense:0.0000021662,JF906995.1_Alexandrium_tamarense:0.0000021662)45:0.0000021662)32:0.0000021662,(AJ303428.1_Alexandrium_tamarense:0.0023880181,Scarvar_Ayre_17_8_2021_consensus_cl_id_291_total_supporting_reads_42:0.0777963904)50:0.0002970591)99:0.0202680986,((EF178148.1_Alexandrium_australiense:0.0000021662,(JF521639.1_Alexandrium_australiense:0.0000021662,EF178149.1_Alexandrium_australiense:0.0000021662)49:0.0000021662)100:0.0465382789,(AY438016.1_Alexandrium_pacificum:0.0000021662,((U44931.1_Alexandrium_pacificum:0.0000021662,EF178140.1_Alexandrium_pacificum:0.0000021662)55:0.0000021662,FM211464.1_Alexandrium_pacificum:0.0000021662)41:0.0000021662)100:0.0477323430)100:0.0420277138)73:0.0085600501,(((U44926.1_Alexandrium_catenella:0.0000021662,(JF521644.1_Alexandrium_catenella:0.0462622148,Scarvar_Ayre_17_8_2021_consensus_cl_id_124_total_supporting_reads_24:0.0835533389)46:0.0000021662)73:0.0028346112,(AF200667.1_Alexandrium_catenella:0.0026791338,(KX519402.1_Alexandrium_catenella:0.0000021662,KX519394.1_Alexandrium_catenella:0.0000021662)58:0.0000021662)81:0.0000021662)100:0.0507425138,(AJ535370.1_Alexandrium_mediterraneum:0.0026892903,(AJ535368.1_Alexandrium_mediterraneum:0.0027370245,AJ535374.1_Alexandrium_mediterraneum:0.0082384247)61:0.0000021662)100:0.0661619877)50:0.0083537039)98:0.0653490264)75:0.0188382092,((AY268607.1_Alexandrium_tropicale:0.0543407374,(FJ652046.1_Alexandrium_tamiyavanichi:0.0035720722,(AF174614.1_Alexandrium_cohorticula:0.0000021662,AB088267.1_Alexandrium_tamiyavanichii:0.0027681693)100:0.0177118194)100:0.0492705784)100:0.0831020224,(JF521622.1_Alexandrium_fraterculus:0.0000021662,AB088262.1_Alexandrium_fraterculus:0.0000021662)100:0.2624863111)95:0.0636534411)100:0.1518212808,(((AY338752.1_Alexandrium_pseudogoniaulax:0.0000021662,AB088253.1_Alexandrium_pseudogoniaulax:0.0000021662)95:0.0020226274,(AY438018.1_Alexandrium_hiranoi:0.0000027621,(AJ535347.1_Alexandrium_taylori:0.0000021662,AJ535348.1_Alexandrium_taylori:0.0000021662)100:0.0837156375)93:0.0036825307)100:0.2373100192,AY438020.1_Alexandrium_satoanum:0.2239206751)99:0.1970393329)69:0.0261331721);

TIME STAMP
----------

Date and time: Fri Feb  3 16:23:45 2023
Total CPU time used: 132.749418 seconds (0h:2m:12s)
Total wall-clock time used: 69.56361066 seconds (0h:1m:9s)
