# Supplementary material for: Combining Nanopore Sequencing with Recombinase Polymerase Amplification Enables Identification of Dinoflagellates from the Alexandrium Genus, Providing a Rapid, Field Deployable Tool
Source: Toxins (Basel). 2023 Jun 1;15(6):372. doi: 10.3390/toxins15060372 (PMC10302762; doi:10.3390/toxins15060372)
Supplement: Supplementary file 1 [file toxins-15-00372-s001.zip › Supplemantary_material/S2_Phylogenetic_trees_of_VMK_&RPB_samples/Phylo_tree_RPB/Site_1/Site_1_27_07_21/Site_1_27_07_21.fasta]

>AF042813.1_Prorocentrum_minimum
TGGAGCGTAAATTGGGTGGTAAATTTCATCTCAAGCTAAATAT-TGGTTCGAGACCGATA
GCAAACAAGTACCATGAGGGAAAGATGAAAAGGACTTTGAAAAGAGAGTTAAAAGTGCCT
GAAATTGCTGAAAGGGAAGCGAATGGAACCAGTGTTGCTTGGCAAGATTGTCGGGTGCAT
--------------------GACGCGCTTG-ATCGTCTCTTGCCTTGTGTGTCAACGCCA
GTT--CGCGATCGAGGAAAACTCCAGGGTCATGGTAGCTCGTCTACGGGTGAGTGAATAG
CCTTGGCA-GAACTCATTTGCGGACTGTTTCTTTCGTGTCTGGTTGC-AGTGTCCTTGGC
ATTCTGGAAGCTCGTCTTGGCTTGCCACTGGCGGGGGACCTG-------
>AJ535373.1_Alexandrium_tamutum
TGGAATGCAAAGTGGGTGGTAAATTCCATGTAAAGGTAAATATATTA-TTGAGACTGATA
GCAAACAAGTACCATGAGGGAAATATGAAAAGGACTTTGAAAAGAGAATTAAAAGAGTCT
GCATTTGCTGAACAGAAAGCAAACAGAATTGATCTTGCTTGGTGAGATTGTTGCGTCTAC
TCTTGCATTT--CTATGCTGGATGTGGGTGCGATGGTTCTTGCCTTGAATGTCAGCTTCC
ATTTCTGCAAATCATTACCCTTGCACATGAATGGTAATTTGCCTGCGGGTA-TTGGAATG
CATGTGTTTGCAATGATT-TGTGA-TTTGATACATGTGTTTGGTGGTACTTGTGTGTGTT
CCTTTGTCAA--AGGGGAAGGCTTGCTTCCTTGAGCACCA---------
>GQ120507.1_Alexandrium_tamutum
TGGAATGCAAAGTGGGTGGTAAATTCCATGTAAAGGTAAATATATTA-TTGAGACTGATA
GCAAACAAGTACCATGAGGGAAATATGAAAAGGACTTTGAAAAGAGAATTAAAAGAGTCT
GCATTTGCTGAACAGAAAGCAAACAGAATTGATCTTGCCTGGTGAGATTGTTGCGTCTAC
TTCTGCATTT--CTATGTTGGATGTGGGTGCGATGGTTCTTGCCTTGAATGTCAGCTTCT
TTTTCTGCAAATCATTACCCTTGCACATGAATGGTAATTTGCCTGCGGGTA-TTGGAATG
CATGTGTTTGCCATGATT-TGTGA-TTTGATACATGTGTCTGGTGGTACTTGTGTGTGTT
CCTTTGTCAA--AGGGGAAGGTTTGCTTCCTTGAGCACCA---------
>AY962849.1_Alexandrium_minutum
TGGAATGCAAAGTGGGTGGTAAATTCCATGTAAAGGTAAATATATTA-TTGAGACTGATA
GCAAACAAGTACCATGAGGGAAATATGAAAAGGACTTTGAAAAGAGAATTAAAAGAGTCT
GCATTTGCTGAACAGAAAGCAAACAGAATTGATTTTACTTGGTGAGATTGTTGTGCTTAC
TCTATCATTT--ATATGGTTGATGTGGGTGCGATGGTTCTTACCTTGAATGTCAGCTTCT
ATTTCTGCAAATCATTACCCTTGCACATGAATGGTAATTTGCCTGCGGGTA-TTGGAATG
CATGTGTTTGCAATGATT-TGTGA-TTTGACGCATGTGTTTGGTGAAATTTGTATATGCT
CTTTTGTCGA--AGGGGAAAGCTTACTTTTTTGAGCATTG---------
>JF521634.1_Alexandrium_minutum
TGGAATGCAAAGTGGGTGGTAAATTCCATGTAAAGGTAAATATATTA-TTGAGACTGATA
GCAAACAAGTACCATGAGGGAAATATGAAAAGGACTTTGAAAAGAGAATTAAAAGAGTCT
GCATTTGCTGAACAGAAAGCAAACAGAATTGATTTTACTTGGTGAGATTGTTGTGCTTAC
TCTATCATTT--ATATGGTTGATGTGGGTGCGATGGTTCTTACCTTGAATGTCAGCTTCT
ATTTCTGCAAATCATTACCCTTGCACATGAATGGTAACTTGCCTGCGGGTA-TTGGAATG
CATGTGTTTGCAATGATT-TGTGA-TTTGACGCATGTGTTTGGTGAAATTTGTATATGCT
CTTTTGTCGA--AGGGGAAAGCTTACTTTTTTGAGCATTG---------
>AY962834.1_Alexandrium_insuetum
TGGAATGCAAAGTGGGTGGTAAATTCCATGTAAAGGTAAATATATTA-TTGAGACTGATA
GCAAACAAGTACCATGAGGGAAATATGAAAAGGACTTTGAAAAGAGAATTAAAAGAGTCT
GCATTTGCTGAACAGAAAGCAAACAGAATTGATCTTACTTGGTGAGATTGTTGTGCCCAC
TTTAGCATTT--ATATGTTGGATGTGGGTGCGATGGTTCTTGCCTTGAATGTCAGCTTCT
ATTWCTGCAAATCATTACCCTTGCACGTGAATGGTAATTTGCCTGTGGGTA-TTGGAATG
CATGTGTTTGCAATGATT-TGTGA-TTTGATATGTGTGATTGGTGCTACTTGCGTGTTGC
TCCTTTGTCA-ACGGGGAAGGCTGTCTTCCTTGAGCCCG----------
>JF521630.1_Alexandrium_insuetum
TGGAATGCAAAGTGGGTGGTAAATTCCATGTAAAGGTAAATATATTA-TTGAGACTGATA
GCAAACAAGTACCATGAGGGAAATATGAAAAGGACTTTGAAAAGAGAATTAAAAGAGTCT
GCATTTGCTGAACAGAAAGCAAACAGAATTGATCTTACTTGGTGAGATTGTTGTGCCCAC
TTTAGCATTT--ATATGTTGGATGTGGGTGCGATGGTTCTTGCCTTGAATGTCAGCTTCT
ATTTCTGCAAATCATTACCCTTGCACGTGAATGGTAATTTGCCTGTGGGTA-TTGGAATG
CATGTGTTTGCAATGATT-TGTGA-TTTGATATGTGTGATTGGTGCTACTTGCGTGTTGC
TCCTTTGTCA-ACGGGGAAGGCTGTCTTCCTTGAGCCCG----------
>FJ011438.1_Alexandrium_peruvianum
TGGAATGCAAAGTGGGTGGTAAATTCCATGTAAAGGAAAATATATTA-TTGAGACTGATA
GCAAACAAGTACCATGAGGGAAATATGAAAAGGACTTTGAAAAGAGAATTAAAAGAGTCT
GCATTTGCTGAACAGAAAGCAAACAGAATTGATCT-ACTTGGTGAGATTGTTGCGTCCAC
TT---------------------GTGGGCGCAATGGTTCTTGCCTTGAATGTCAGCGTCT
ATTTCTGCAAATCATTACCCTTGCACATGAATGGTAATTTGCCTGTGGGTA-TTGGAATG
CATGTGTTTGCAATGATT-TGTGA-TTTGATACGTGTGTCTGGTGTT-CTTGTGTGTGCC
TTCTTGCCAAAAAGGGGAGGGCTCTCCTCCCTGGGCACTG---------
>AY962858.1_Alexandrium_ostenfeldii
TGGAATGCAAAGTGGGTGGTAAATTCCATGTAAAGGAAAATATATTA-TTGAGACTGATA
GCAMACAAGTACCATGAGGGAAATATGAAAAGGACTTTGAAAAGAGAATTAAAAGAGTCT
GCATTTGCTGAACAGAAAGCAAACAGAATTGATCT-ACTTGGTGAGATTGTTGCGTCCAC
TT---------------------GTGGGTGCAATGGTTCTTGCCTTGAATGTCAGCGTCT
ATTTCTGCAAATTATTACCCTTGCATATGAATTGTAATTTGCCTGTGGGCA-TTGGAATG
CATGTGTTTGCAATGATT-TGTGA-TTTGATACATGTGTCTGGTGTT-CGCGTGTGTGCC
TTCTTGCTAACACGGGGAGGGCTCTCCTCCCTGGGCACTG---------
>JF921174.1_Alexandrium_ostenfeldii
TGGAATGCAAAGTGGGTGGTAAATTCCATGTAAAGGAAAATATATTA-TTGAGACTGATA
GCAAACAAGTACCATGAGGGAAATATGAAAAGGACTTTGAAAAGAGAATTAAAAGAGTCT
GCATTTGCTGAACAGAAAGCAAACAGAATTGATCT-ACTTGGTGAGATTGTTGCGCCCAC
TT---------------------GTGGGTGCAATGGTTCTTGCCTTGAATGTCAGCGTCT
ATTTCTGCAAATTATTACCCTTGCATATGAATTGTAATTTGCCTGTGGGCA-TTGGAATG
CATGTGTTTGCAATGATT-TGTGA-TTTGATACATGTGTCTGGTGTT-CGCGTGTGTGCC
TTCTTGCTAACACGGGGAGGGCTCTCCTCCCTGGGCACWG---------
>AY962833.1_Alexandrium_andersonii
TGGAATGCAAAGTGGGTGGTAAATTTCATGTAAAGATTAATATATTA-TTGAGACTGATA
GCGAACAAGTACCATGAGGGAAATATGAAAAGGACTTTGAAAAGAGAATTAAAAGAGTCT
GCACTTGCTGAACAGAAAGCAAACAGAAGTGATTATGCTTGGTAAGATTGTTGCGTCTTG
TTGTTC-----------TGCAACTTGGGCGCAGTGGTTCTTACCTTGTCTGCCAGCATCT
-TTTCTGCAAATCAGAACCCTGGCACATGACTTGTAAAACGCCTGCGGGTG-TTGGAATG
CATGTGTTTGCTATGATT-TGTGA-TTAGATTTGTGCGCGTGGTGCTTCG-GTATGTGGC
TCTTTGCTGT--GGGGGAATTCTCCTCCGCCCTGGCTG-----------
>U44937.1_Alexandrium_andersoni
TGGAATGCAAAGTGGGTGGTAAATTTCATGTAAAGATTAATATATTA-TTGAGRCTGATA
GCGAACAAGTACCATGAGGGAAATATGAAAAGGACTTTGAAAAGAGAATTAAAAGAGTCT
GCACTTGCTGAACAGAAAGCAAACAGAAGTGATTATGCTTGGTAAGATTGTTGCGTCTTG
TTGTTC-----------TGCAACTTGGGCGCAGTGGTTCTTACCTTGTCTGCCAGCATCT
-TTTCTGCAAATCAGAACCCTGGCACATGACTTGTAAAACGCCTGCGGGTG-TTGGAATG
CATGTGTTTGCTATGATT-TGTGA-TTAGATTTGTGCGCGTGGTGCTTCG-GTATGTGGC
TCTTTGCTGT--GGGGGAATTMTCCTCCRCCCTG-CTG-----------
>JF521619.1_Alexandrium_andersoni
TGGAATGCAAAGTGGGTGGTAAATTTCATGTAAAGATTAATATATTA-TTGAGACTGATA
GCGAACAAGTACCATGAGGGAAATATGAAAAGGACTTTGAAAAGAGAATTAAAAGAGTCT
GCACTTGCTGAACAGAAAGCAAACAGAAGTGATTATGCTTGGTAAGATTGTTGCGTCTTG
TTGTTC-----------TGCAACTTGGGCGCAGTGGTTCTTACCTTGTCTGCCAGCATCT
-TTTCTGCAAATCAGAACCCTGGCACATGACTTGTAAAACGCCTGCGGGTG-TTGGAATG
CATGTGTTTGCTATGATT-TGTGA-TTAGATTTGTGCGCGTGGTGCTTCG-GTATGTGGC
TCTTTGCTGT--GGGGGAATTCTCCTCCGCCCTG-CTG-----------
>AF318230.1_Alexandrium_margalefii
TGGAATGCAAAGTGGGTGGTAAATTCCATGAAAAGGGAAATACATTT-TTGAGACTGATA
GCAAACAAGTACCATGAGGGAAATATGAAAAGGACTTTGAAAAGAGAATTAAAAGAGTCT
GCATTTGCTGAACAGAAAGCAAACAGAATGAATTCTGCTTGGTTAGATTATTGTGCCGTC
TGCTTTGCTT--TTGTGTTGCATCAGGGTGCAATGGTTCTTTCCTTGAATGCCAGCTT-T
ATTTCTGCAAATCGTAATCTTTGTGCATGAATGGAAATACGTCTGCGGGTA-TTGGATTG
CATGTGTTTGTGGTGATT-TGTGA-TTT-ACCTATATGT---GTGTCTTGTGTTGGTAG-
--CTTGTGAGCTTAAGGGTTGTTTTCATTCTTGAGCATGG---------
>AF033531.1_Alexandrium_margalefeii
TGGAATGCAAAGTGGGTGGTAAATTCCATGAAAAGGGAAATACATTT-TTGAGACTGATA
GCAAACAAGTACCATGAGGGAAATATGAAAAGGACTTTGAAAAGAGAATTAAAAGAGTCT
GCATTTGCTGAGCAGAAAGCAAACAGAATGAATTCTGCTTGGTTAGATTATTGTGCCGTC
TGCTTTGTTTATTTGTGTTGCATCAGGGTGCAATGGTTCTTTCCTTGAATGCCAGCTT-T
ATTTCTGCAAATCGTAATCTTTGTGCATGAATGGAAATACGTCTGCGGGTA-TTGGATTG
CAYGTGTTTGTGGTGATT-TGTGA-TTT-ACCTATATGT---GTGTCTTGTGTTGGTGG-
--CTTGTGAGCTTAAGGGTTGTTTTCATTCTTGAGCATGG---------
>AY959942.1_Alexandrium_leei
TGGAATGCAAATGTGGTGGTAAATTCCATGTAAAGGAAAATATGTCA-TTGAGACTGATA
GCAAACAAGTACCATGAGGGAGATATGAAAAGGACTTTGAAAAGAGAATTAAAAGAGCCT
GAAATTGTTGAGCAGAAAGCAAACAGACATGTGCACAA-TGGTAAGACTGCTGCATTCCT
TCCTGCAGATT--GTGTGTGGAAGTGTGTGCAATGGTTCTTGCGTTGAACACCAGCTT-T
GCTACTTGAAATCATTATTCATGTGTATGAATGAAAATTTGTTTTCGGGCA-ATGCAACG
CATGCATATGATATGATGTTGGGT-TGCTTTGT-GGCAC---ATGGCCTGGCTTGGTGCA
CTTGGATTAG---GAAGGGTGCCCTTCCTGTGTGTCGCT----------
>KF034860.1_Alexandrium_leei
GGGAATGCAAATATGATGGTAAATTCCATGTAAAGGACAACATATCA-TTGAGACTGATA
GCAAACAAATTCCATGAGGGAGATATGAAAAGGACTTTGAAAAGAGAATTAAAAGAGCCT
GAAATTGTTGAGCAAAACGCAAACAAACATGTGTGCAA-TGGTGAGACTGCTGCACACCT
TCCTGCATGT---GTGCGTGGAAATGTCTGCAATGGTTCTTGCCTTGAATACCAGCTT-T
GCTACCTGAAATCATTATTCATGTGCGTGAATGGAAATATGCCCTCGGGTG-TTGAAATG
TATGCATATAAAAATATATTGGGT-TGCGCTGT-TGTGT---ATGGTCTGCTTGAAAGCC
CATGTCATAA---GGAGGGTGCTCTTCCTGGGGCGTGTGGGG-------
>JF521618.1_Alexandrium_affine
TGGAATGCAAAGTGGGTGGTAAGTTTCATGTAAAGGTAAATATAGGA-TTGAGACTGATA
GCACACAAGTACCATGAGGGAAATATGAAAAGGACTTTGAAAAGAGAATTAAATGAGTTT
GTATTTGCTGAACAGAAAATAAACAGATTTGATGTTGCTTGGTGAGATTGTGGTGCTTGC
TTGACAATAG----GTTTTGATTGTGGGTGCGATGATTCTTGCTTTGCTTGCCAGTTTCT
ATTTGTACATTTGATTACCCTTGCACATGAATGGTAATTTTCCTGCGGGGT-TTGGATTG
CATGTGTTTGTGATGATT-TGTGT-TTTGATGCATGTGTCTGGTGCT-TTTGTAATTGCT
CATTTCTTGAAGCTGGGCCTACCCTACTAGAGCTTACAAGCCCTG----
>U44935.1_Alexandrium_affine
TGGAATGCAAAGTGGGTGGTAAGTTTCATGTAAAGGTAAATATAGGA-TTGAGACTGATA
GCACACAAGTRCCATGAGGGAAATATGAAAAGGACTTTGAAAAGAGAATTAAATGAGTTT
GTATTTGCTGAACAGAAAATAAACAGATTTGATGTTGCTTGGTGAGATTGTGGTGCTTGC
TTGACAATAG----GTTTTGATTGTGGGTGCGATGATTCTTGCTTTGCTTGCCAGTTTCT
ATTTGTACATTTGATTACCCTTGCACATGAATGGTAATTTTCCTGCGGGGT-TTGGATTG
CATGTGTTTGTGATGATT-TGTGT-TTTGATTCATGTGTCTGGTGCTTTTGTAATTGCTC
ATTTCTTGAAGCTGGGCCTACCCTACTAGAGCTTACAAGCCCTG-----
>AF032348.1_Alexandrium_concavum
TGGAATGCAAAGTGGGTGGTAAGTTTCATGTAAAGGTAAATATAGGA-TTGAGACTGATA
GCACACAAGTACCATGAGGGAAATATGAAAAGGACTTTGAAAAGAGAATTAAATGAGTTT
GTATTTGCTGAACAGAAAATAAACAGATTTGATGTTGCTTGGTGAGATTGTGGTGCTTGC
TTGACAATAG----GTTTTGATTGTGGGTGCAATGATTCTTGCTTTGCTTGCCAGTTTCC
ATGTGTACATTTGATTACCCTTGCTCATGAATGGTAATCTTCCTGCGGGGT-TTGGATTG
CATGTGTTTGTGATGATT-TGTGT-TTTGATACATGTGTCTGGTGCT-TTTGTAATTGCT
CATTTCTTGAAGCTGGGCCTACCCTACTAKAGCTTACAAGCCCTG----
>AY268607.1_Alexandrium_tropicale
TGGAATGCAAAGTGGGTGGTAAGTTTCATGTAAAGGTAAATATATGA-TTGAGACTGATA
GTGCACAAGTACCATGAGGGAAATATGAAAAGGACTTTGAAAAGAGAATTAAATGAGTTT
GTATTTGCTGAACAGAAAGTAAACAGATTTGATTTTGCTGGGTGAGATTGTGGTGCTTGC
TTGACACTT------ATGTGGTTGTAAGTACAATGATTCTTACTTTGTGTGCCAGTTT--
-TTTGCACATTTGAACATTCTTGCGTATGAATGGTAATATTCCTGTGGGGG-TTGGATTG
CATACGTATGTAAGCATT-TGTGT-TCTGAACTATGTGTTTGGTGAC-TTTGTTTGTACG
C-TATGTGTACAGAAGGTGTTT-CTTCCTGGGTCAAC------------
>FJ652046.1_Alexandrium_tamiyavanichi
TGGAATGCAAAGTGGGTGGTAAGTTTCATGTAAAGGTAAATATATGA-TTGAGACTGATA
GTGCACAAGTACCATGAGGGAAATATGAAAAGGACTTTGAAAAGAGAATTAAATGAGTTT
GTATTTGCTGAACAGAAAGTAAACAGATTTGATTTTGCTGGGTGAGATTGTGGTGCTTGC
CTGACACTGC----GGTGTGGTTCTAAGTACAATGATTCTTGCTTTGTGTGCCAGCTT--
-TTTACACATTTGAACATGCATGCGCATGAATGGTAGTATTCCTGTGGGGGGTTGGATTG
CATGCGTGTATAAGCATT-TGTGTGTTTGAAGCATGTGTTTGGTGATGTTGGTGTGTGCA
CATATTGTTCTTCAGGATGT-----------------------------
>AF174614.1_Alexandrium_cohorticula
TGGAATGCAAAGTGGGTGGTAAGTTTCATGTAAAGGTAAATATATGA-TTGAGACTGATA
GTGCACAAGTACCATGAGGGAAATATGAAAAGGACTTTGAAAAGAGAATTAAATGAGTTT
GTATTTGCTGAACTGAAAGTAAACAGATTTGATTTTGATGGGTGAGATTGTGGTGCTTGC
TTGACACTAT----GGTGTGGT-CTAAGTACAATGATTCTTGCTTTGTGTGCCAGCTT--
-TTTACACATTTGAACATGCATGCGCATGAATGGTATTATTCCTGTGGGGGGTTGGATTG
CATGCGTGTATAAGCATT-TGTGTGCTTGAAGCATGTGTTTGGTGATGTTGGTGTGTGCA
CATATTGTTCTTCAGGATGTTTTCTTCCTGTGTCAAC------------
>AB088267.1_Alexandrium_tamiyavanichii
TGGAATGCAAAGTGGGTGGTAAGTTTCATGTAAAGGTAAATATATGA-TTGAGACTGATA
GTGCACAAGTACCATGAGGGAAATATGAAAAGGACTTTGAAAAGAGAATTAAATGAGTTT
GTATTTGCTGAACTGAAAGTAAACAGATTTGATTTTGATGGGTGAGATTGTGGTGCTTGC
TTGACACTAT----GGTGTGGT-CTAAGTACAATGATTCTTGCTTTGTGTGCCAGCTT--
-TTTACACACTTGAACATGCATGCGCATGAATGGTATTATTCCTGTGGGGGGTTGGATTG
CATGCGTGTATAAGCATT-TGTGTGCTTGAAGCATGTGTTTGGTGATGTTGGTGTGTGCA
CATATTGTTCTTCAGGATGTTTTCTTCCTGTGTCAAC------------
>JF521622.1_Alexandrium_fraterculus
TGGAATGCAAATTGGGTGGTAAGTTTCATGCACAGGTAAATACATGA-TTGAGACTGATA
GCGCACAAGTACCATGAGGGAAATATGAAAAGGACTTTGAAAAGAGAGTTAAATGAGTTT
GCACTTGCTGAACAGAAAGTAAACAGATTTGATTATACTGCGTGAGATTGTGGTGTTTGC
TTTGCATGTC---GATGTGAATTGCAAATGCAATGTTTGTTGCTGTGTGTGCTAGTT---
ATTTGTGCATGTGCTGACCATTGCACATGAATGGTAATATCTCTGCGGGGG-GT-GATTG
TATGTGCATGCATGCATG-TGTGC-TCAGGCAT--GTGTTTGGTGAT--GGTGTGTTGGT
-ATGTGTGTGTGTGTTCTGTGCTGGGTGTTGTTCGCTGTATGGGCCCAC
>AB088262.1_Alexandrium_fraterculus
TGGAATGCAAATTGGGTGGTAAGTTTCATGCACAGGTAAATACATGA-TTGAGACTGATA
GCGCACAAGTACCATGAGGGAAATATGAAAAGGACTTTGAAAAGAGAGTTAAATGAGTTT
GCACTTGCTGAACAGAAAGTAAACAGATTTGATTATACTGCGTGAGATTGTGGTGTTTGC
TTTGCATGTC---GATGTGAATTGCAAATGCAATGTTTGTTGCTGTGTGTGCTAGTT---
ATTTGTGCATGTGCTGACCATTGCACATGAATGGTAATATCTCTGCGGGGG-GT-GATTG
TATGTGCATGCATGCATG-TGTGC-TCAGGCAT--GTGTTTGGTGAT--GGTGTGTTGGT
-ATGTGTGTGTGTGTTCTGTGCTGGGTGTTGTTCGCTGTATGGGCCCAC
>AJ303429.1_Alexandrium_tamarense
TGGAATGCAAAGTGGGTGGTAAGTTTCATACAAAGGTAAATATGCAA-TTGAGACTGATA
GCACACAAGTACCATGAGGGAAATATGAAAAGGACTTTGAAAAGAGAATTAAATGAGTTT
GTATTTGCTGAACACAAAGCAAACAGACTTGATTT-GCTTGGTGAGATTGTAGTGCTTGC
TTGACAATAG----GTTTTGGCTGTGGGTGAAATGATTCTTTCTTTGCATGCCAGGTTCT
ATGTGTACATTTGATTACCTTTGCACATGAATGGTAATTTTCCTGCGGGGGG-TGGATTG
CATGTGCATGTAATGATT-TGTGT-CTTGATGAATGTGTCTGGTGTATCTGTTTTTGTTC
CATGTGTTTGAGGTTGCTTCCTT-CCTTGGGCTTACAAGCCCTG-----
>JF521640.1_Alexandrium_tamarense
TGGAATGCAAAGTGGGTGGTAAGTTTCATACAAAGGTAAATATGCAA-TTGAGACTGATA
GCACACAAGTACCATGAGGGAAATATGAAAAGGACTTTGAAAAGAGAATTAAATGAGTTT
GTATTTGCTGAACACAAAGCAAACAGACTTGATTT-GCTTGGTGAGATTGTAGTGCTTGC
TTGACAATAG----GTTTTGGCTGTGGGTGAAATGATTCTTTCTTTGCATGCCAGGTTCT
ATGTGTACATTTGATTACCTTTGCACATGAATGGTAATTTTCCTGCGGGGGG-TGGATTG
CATGTGCATGTAATGATT-TGTGT-TTTGATGAATGTGTCTGGTGTATCTGTTTTTGTTC
CATGTGTTTGAGGTTGCTTCCTT-CCTTGGGCTTACAAGCCCTG-----
>EF178148.1_Alexandrium_australiense
TGGAATGCAAAGTGGGTGGTAAGTTTCATGCAAAGGTAAATATGCAA-TTGAGACTGATA
GCGCACAAGTACCATGAGGGACATATGAAAAGGACTTTGAAAAGAGAATTAAACGAGTTT
GTATTTGCTGAACACAAAGTAAACAGATGTGATTT-CCTTAGTGAGATTGTAGCACTTGC
TTGACAATAG----GTTTTGGCGGTGGGTGCAATGATTCTTGCTTTGTATGCCAGTTTCT
ATGTGGACATTTGATTACCTGTGCACTTGAATGGTAATTTTCCTGCGGGGG-GTGGATTG
CATATGCATGTAATTATT-TGCATGTTTTATTACTGTGTCTGGTGTA-TGTGTTTGTGTT
MTTGTGCTTG-TGGTTGCTTTCTTCCTTGGGCTTGCAAGCCCTG-----
>JF521639.1_Alexandrium_australiense
TGGAATGCAAAGTGGGTGGTAAGTTTCATGCAAAGGTAAATATGCAA-TTGAGACTGATA
GCGCACAAGTACCATGAGGGACATATGAAAAGGACTTTGAAAAGAGAATTAAACGAGTTT
GTATTTGCTGAACACAAAGTAAACAGATGTGATTT-CCTTAGTGAGATTGTAGCACTTGC
TTGACAATAG----GTTTTGGCGGTGGGTGCAATGATTCTTGCTTTGTATGCCAGTTTCT
ATGTGGACATTTGATTACCTGTGCACTTGAATGGTAATTTTCCTGCGGGGG-GTGGATTG
CATATGCATGTAATTATT-TGCATGTTTTATTACTGTGTCTGGTGTA-TGTGTTTGTGTT
CTTGTGCTTG-TGGTTGCTTTCTTCCTTGGGCTTGCAAGCCCTG-----
>AY438016.1_Alexandrium_pacificum
TGGAATGCAAAGTGGGTGGTAAGTTTCATGCAAAGGTAAATATGCAA-TTGAGACTGATA
GCGCACAAGTACCATGAGGGACATATGAAAAGGACTTTGAAMAGAGAATTAAATGAGTTT
GTATTTGCTAAACACAAAGTAAACAGACTTGATTT-CCTCAGTGAGATTGTAGTGMTTGC
TTRACAATGG----GTTTTGGCTGCAAGTGCAATAATTCTTGCTTTGTGTGCCAGTTTTT
ATGTGGACATTTGATTACCTTTGCACATGAATGGTAATTTTCCTGCGGGGT-GTGGATTG
CATATGCATGTAATGATT-TGCATGTTTGTTAAATGTGTCTGGTGTA-TTTGTTTGTGTC
CTTGTCCTTG-AGGTTGCTTTCTCCCTTGGGCTTACATGCCCTG-----
>U44926.1_Alexandrium_catenella
TGGAATGCAAAGTGGGTGGTAAGTTTCATGTMAAGGTAAACATGCAA-YTGAGACTGATA
GCACACAAGTRCCATGAGGGAAATATGAAAAGGACTTTGAAAAGAGAATTAAATGAGTTT
GTATTTGCTGAACACAAAGTAAACAGACTTGATTT-GCTTGGTGGGAGTGTTGCACTTGC
TTGACAAGAG----CTTTGGGCTGTGGGTGTAATGATTCTTTCTTTGCATGCCAGTTTCT
ATGTGTACATCTGATTACCTTTGCACATGAATGATAAGTCTCCTGTGGGGGG-TGGATTG
CATGTGCATGTAATGATT-TGTGT-TTTGATAAATGTGTCTGGTGTATGTGTGTGTGTTC
C-TGTGCTTGGGGATGCTTCCTT-CCTTGGACTTACAAGCCCTG-----
>AF200667.1_Alexandrium_catenella
TGGAATGCAAAGTGGGTGGTAAGTTTCATGTAAAGGTAAACATGCAA-TTGAGACTGATA
GCACACAAGTACCATGAGGGAAATATGAAAAGGACTTTGAAAAGAAAATTAAATGAGTTT
GTATTTGCTGAACACAAAGTAAACAGACTTGATTT-GCTTGGTGGGAGTGTTGCACTTGC
TTGACAAGAG----CTTTGGGCTGTGGGTGTAATGATTCTTTCTTTGCATGCCAGTTTCT
ATTTGTACATCTGATTACCTTTGCACATGAATGATAAGTCTCCTGTGGGGGG-TGGATTG
CATGTGCATGTAATGATT-TGTGT-TTTGATAAATGTGTCTGGTGTATGTGTGTGTGTTC
C-TGTGCTTGGGGATGCTTCCTT-CCTTGGACTTACAAGCCCTG-----
>JF521644.1_Alexandrium_catenella
TGGAATGCAAAGTGGGTGGTAAGTTTCATGTAAAGGTAAACATGCAA-CTGAGACTGATA
GCACACAAGTACCATGAGGGAAATATGAAAAGGACTTTGAAAAGATAATAAAAAGAGTTT
GTATTTGCTGAACACAAAATAAACACACTCGATTT-GCTTGGTGGGAGTGCTGCACTTGC
TGGACAAGAG----CTTTGGGCTGTGTGTGTAATGATTCGTTCTTTGCATGCCAGTTTCT
ATGTGTACATCTGATTACCTTTGCACATGAATGATAAGTCTCCTGTGGGGGG-TGTATTG
CATGTGCATGTAATGATG-TGTGT-TTTGATAAATGTGTATGGTGTATGTGTGTGT--TC
A-TGTGATTGGGGATGCTTCCTT-CCTTGGACTTACAAGCCCTG-----
>AJ535370.1_Alexandrium_mediterraneum
TGGAATGCAAAGTGGGTGGTAAGTTTCATGTAAAGGTAAATATGCAA-TTGAGACTGATA
GCACACAAGTACCATGAGGGAAATATGAAAAGGACTTTGAAAAGAGAATTAAATGAGTTT
GTATTTGCTGAACAAAAAGTAAACAGACTTGATTT-CTTTGGTGAGGTTGTTGTGCTTGC
CTGACAATAA----GTTTTGGTGGTGGGTACAATGATTCTTTCTTGGCATGCCAGTTTCT
ATTTGTACATTTGATTACCTTTGCATATGAATGGGAAGTTTCTTGTGGGGGGGTTGATTG
CATGTGCATGTAATGATT-TGTGT-TTTGATGTATGAGTCTGGTGTTTCTGTCGGTGTTT
C-TGTGCTTGAGGTTGATTCCTT-CCTTGGACTGACAAGCCCTG-----
>AJ535368.1_Alexandrium_mediterraneum
TGGAATGCAAAGTGGGTGGTAAGTTTCATGTAAAGGTAAATATGCAA-TTGAGACTGATA
GCACACAAGTACCATGAGGGAAATATGAAAAGGACTTTGAAAAGAGAATTAAATGAGTTT
GTATTTGCTGAACAAAAAGTAAACAGACTTGATTT-CTTTGGTGAGGTTGTTGTGCTTGC
CTGACAATAA----GTTTTGGTGGTGGGTACAATGATTCTTTCTTGGCATGCCAGTTCCT
ATTTGTACATTTGATTACCTTTGCATATGAATGGGAAGTTTCTTGTGGGGGGGTTGATTG
CATGTGCATGTAATGATT-TGTGT-TTTGATGTATGAGTCTGGTGTTTCTGTTGGTGTTT
C-TGTGCTTGAGGTTGATTCCTT-CCTTGGACTGACAAGCCCTG-----
>AY338752.1_Alexandrium_pseudogoniaulax
TGGAATGCAAATTGGGTGGTAAATTTCACGCAAGGGAAAATATATTA-TTGAGTCTGATA
ATGAACAAGTACCATGAGGGAAATATGCAAAGGACTTTGAAAAGAAAATTAAAAGAGCTT
GCATTTGCTAAACAGAAAACTAGCAGAAGTGCTTTATCTTGGTAAGATTGCTGCGCATGG
GTTTAC---T---GT-GTAAATTGTATGAGCATTGGTTCTTACTTTGTGTGTCAATTC-C
ATTGTC-AATTTTAATATCTTTGCTCATGAATTGTGAAATGCTTGCGGGTG-TTAGATTG
CATGTGCATTCATTAATT-TG-GA-CTTGGTGCA-GTGCTTGGCAAC--AGCTTGCATGT
AGAGTGTGCGTGCAATGTACAATTGCGATTGTCAGCTGTT---------
>AB088253.1_Alexandrium_pseudogoniaulax
TGGAATGCAAATTGGGTGGTAAATTTCACGCAAGGGAAAATATATTA-TTGAGTCTGATA
ATGAACAAGTACCATGAGGGAAATATGCAAAGGACTTTGAAAAGAAAATTAAAAGAGCTT
GCATTTGCTAAACAGAAAACTAGCAGAAGTGCTTTATCTTGGTAAGATTGCTGCGCATGG
GTTTAC---T---GT-GTAAATTGTATGAGCATTGGTTCTTACTTTGTGTGTCAATTC-C
ATTGTC-AATTTTAATATCTTTGCTCATGAATTGTGAAATGCTTGCGGGTG-TTAGATTG
CATGTGCATTCATTAATT-TG-GA-CTTGGTGCA-GTGCTTGGCAAC--AGCTTGCATGT
AGAGTGTGCGTGCAATGTACAATTGCGATTGTCAGCTGTT---------
>AY438018.1_Alexandrium_hiranoi
TGGAATGCAAATTGGGTGGTAAATTTCACGCAAGGGAAAATATATTA-TTGAGTCTGATA
ATGAACAAGTACCATGAGGGAAATATGCAAAGGACTTTGAAAAGAAAATTAAAAGAGCTT
GCATTTGCTAAACAGAAAACTAGCAGAAGTGCTTTATCTTGGTAAGATTGCTGCGCATGG
GTTTAC---T---GT-GTAAATTGTATGAGCATTGGTTCTTACTTTGTGTGTCAATTC-C
ATTGTC-AATTTTAATATCTTTGTTCATGAATTGTGAAATGCTTGCGGGTG-TTAGATTG
CATGTGCATTCATTAATT-TG-GA-CTTGGTGCA-GTGCTTGGCAAT--AGCTTGCATGT
AGAGTGTGCGTGCAATGTACAATTGCGATTGTCAGCTGTT---------
>AJ535347.1_Alexandrium_taylori
TGGAATGCAAATAGGGTGGTAAATTTCACGCAAGGGAAAATATATTG-TTGAGTCTGATA
ATGAACAAGTACCATGAGGGAAATATGCAAAGGACTTTGAAAAGAAAATTAAAAGAGCTT
GCATTTGCTAAACAGAAAACTAGCAGAAGTGCTTTATCTTGGTAAGATTGCTGTGCATGG
GTTTAT---T---GT-GTAAATTGTATGAGCATTGGTTCTTGCCTTGTGTGTCAATTC-C
AATGTC-TTTTTTAATATCTTTGTTCATGAATTGCGAAATGCTTGTGGGTG-TTTGATTG
CATGTGCATACATTAATT-TG-GA-CTTGGTGCA-ATGTTTGGCATT--AGCTTGCATGT
AGAGTGCCTGTGCAATGCAAAATTGCGATTGTGAACTAAA---------
>AJ535348.1_Alexandrium_taylori
TGGAATGCAAATAGGGTGGTAAATTTCACGCAAGGGAAAATATATTG-TTGAGTCTGATA
ATGAACAAGTACCATGAGGGAAATATGCAAAGGACTTTGAAAAGAAAATTAAAAGAGCTT
GCATTTGCTAAACAGAAAACTAGCAGAAGTGCTTTATCTTGGTAAGATTGCTGTGCATGG
GTTTAT---T---GT-GTAAATTGTATGAGCATTGGTTCTTGCCTTGTGTGTCAATTC-C
AATGTC-TTTTTTAATATCTTTGTTCATGAATTGCGAAATGCTTGTGGGTG-TTTGATTG
CATGTGCATACATTAATT-TG-GA-CTTGGTGCA-ATGTTTGGCATT--AGCTTGCATGT
AGAGTGCCTGTGCAATGCAAAATTGCGATTGTGAACTAAA---------
>AY438020.1_Alexandrium_satoanum
TGGAATGCAAATGGGGTGGTAAATTTCATTCAAGGGCAAATATATTA-TTGAGCCTGATA
GTGGACAAGTACCATGAGGGAAATATGAAAAGGATTTTGAAAAGAAAATTAAAAGAGTTT
GCAATTGCTGAACAGAAAGCAAGCAGAAGGTTTTTGTTTTGGTGAGATTGTTGCAAATGC
ATTTGCATCT---GTTGCTGAATGTGTGTGCAATGGTTCCTGCCTTGGGTGCTAATTT-C
AATTTCGCATATCATTACCTTTGCTTGTGAAATGTAAAATATTTGCAAGTA-TTGGATTG
CATGTGCACGCAATGACT-TGTGG-TTTGGCACA-GTGCTTGCTTAT--GAGTTAATGTT
CATGTGCTCTGTCAATACATTATTGTGAATGCACACACAT---------
>EU707477.1_Alexandrium_minutum
TGGAATGCAAAGTGGGTGGTAAATTCCATGTAAAGGTAAATATATTA-TTGAGACTGATA
GCAAACAAGTACCATGAGGGAAATATGAAAAGGACTTTGAAAAGGGAATTAAAAGAGTCT
GCATTTGCTGAACAGAAAGCAAACAGAATTGATGT-GCTTGGTGAGATTGTTGTGCCCAC
TCTGTCATTT--ATGTCG--GATGTGGGTGCGATGGTTCTTACCTTGAATGTCAGCTTCT
ATTTCTGCAAATCATTACCCTTGCACATGAATGGTAATTTGCCTGCGGGTA-TTGGAATG
TGTGTGTTTGCAATGATT-TGTGA-TTTGATGCATGTGGTTGGTGGACTTTGTATGTGCT
GTTTTGCCAA--CGGGGAAGGGACTCTTCCTTGAGCACTG---------
>KX519402.1_Alexandrium_catenella
TGGAATGCAAAGTGGGTGGTAAGTTTCATGTAAAGGTAAACATGCAA-TTGAGACTGATA
GCACACAAGTACCATGAGGGAAATATGAAAAGGACTTTGAAAAGAGAATTAAATGAGTTT
GTATTTGCTGAACACAAAGTAAACAGACTTGATTT-GCTTGGTGGGAGTGTTGCACTTGC
TTGACAAGAG----CTTTGGGCTGTGGGTGTAATGATTCTTTCTTTGCATGCCAGTTTCT
ATTTGTACATCTGATTACCTTTGCACATGAATGATAAGTCTCCTGTGGGGGG-TGGATTG
CATGTGCATGTAATGATT-TGTGT-TTTGATAAATGTGTCTGGTGTATGTGTGTGT--TC
C-TGTGCTTGGGGATGCTTCCTT-CCTTGGACTTACAAGCCCTG-----
>KX519394.1_Alexandrium_catenella
TGGAATGCAAAGTGGGTGGTAAGTTTCATGTAAAGGTAAACATGCAA-TTGAGACTGATA
GCACACAAGTACCATGAGGGAAATATGAAAAGGACTTTGAAAAGAGAATTAAATGAGTTT
GTATTTGCTGAACACAAAGTAAACAGACTTGATTT-GCTTGGTGGGAGTGTTGCACTTGC
TTGACAAGAG----CTTTGGGCTGTGGGTGTAATGATTCTTTCTTTGCATGCCAGTTTCT
ATTTGTACATCTGATTACCTTTGCACATGAATGATAAGTCTCCTGTGGGGGG-TGGATTG
CATGTGCATGTAATGATT-TGTGT-TTTGATAAATGTGTCTGGTGTATGTGTGTGT--TC
C-TGTGCTTGGGGATGCTTCCTT-CCTTGGACTTACAAGCCCTG-----
>AJ535374.1_Alexandrium_mediterraneum
TGCAATGCAAAGTGCGTGGTAAGTTTCATGTAAAGGTAAATATGCAA-TTGAGACTGATA
GCACACAAGTACCATGAGGCAAATATGAAAAGGACTTTGAAAAGAGAATTAAATGAGTTT
GTATTTGCTGAACAAAAAGTAAACAGACTTGATTT-CTTTGGTGAGGTTGTTGTGCTTGC
CTGACAATAA----GTTTTGGTGGTGGGTACAATGATTCTTTCTTGGCATGCCAGTTTCT
ATTTGTACATTTGATTACCTTTGCATATGAATGGGAAGTTTCTTGTGGGGGGGTTGATTG
CATGTGCATGTAATGATT-TGTGT-TTTGATGTATGAGTCTGGTGTTTCTGTTGGTGTTT
C-TGTGCTTGAGGTTGATTCCTT-CCTTGGACTGACAAGCCCTG-----
>JF906995.1_Alexandrium_tamarense
TGGAATGCAAAGTGGGTGGTAAGTTTCATACAAAGGTAAATATGCAA-TTGAGACTGATA
GCACACAAGTACCATGAGGGAAATATGAAAAGGACTTTGAAAAGAGAATTAAATGAGTTT
GTATTTGCTGAACACAAAGCAAACAGACTTGATTT-GCTTGGTGAGATTGTAGTGCTTGC
TTGACAATAG----GTTTTGGCTGTGGGTGAAATGATTCTTTCTTTGCATGCCAGGTTCT
ATGTGTACATTTGATTACCTTTGCACATGAATGGTAATTTTCCTGCGGGGGG-TGGATTG
CATGTGCATGTAATGATT-TGTGT-TTTGATGAATGTGTCTGGTGTATCTGTTTTTGTTC
CATGTGTTTGAGGTTGCTTCCTT-CCTTGGGCTTACAAGCCCTG-----
>AJ303428.1_Alexandrium_tamarense
TGGAATGCAAAGTGGGTGGTAAGTTTCATACAAAGGTAAATATGCAA-TTGAGACTGATA
GCACACAAGTACCATGAGGGAAATATGAAAAGGACTTTGAAAAGAGAATTAAATGAGTTT
GTATTTGCTGAACACAAAGCAAACAGACTTGATTT-GCTTGGTGAGATTGTAGTGCTTGC
TTGACAATAG----GTTTTGGCTGTGGGTGAAATGATTCTTTCTTTGCATGCCAGGTTCT
ATGTGTACATTTGATTACCTTTGCACATGAATGGTAATTTTCCTGCGGGGGG-TGGATTG
CATGTGCATGTAATGATT-TGTGT-TTTGATGAATGTGTCCGGTGTATCTGTTTTTGTTC
CATGTGTTTGAGGTTGCTTCCTT-CCTTGGGCTTACAAGCCCTG-----
>U44931.1_Alexandrium_pacificum
TGGAATGCAAAGTGGGTGGTAAGTTTCATGCAAAGGTAAATATGCAA-TTGAGACTGATA
GCGCACAAGTACCATGAGGGACATATGAAAAGGACTTTGAACAGAGAATTAAATGAGTTT
GTATTTGCTAAACACAAAGTAAACAGACTTGATTT-CCTCAGTGAGATTGTAGTGMTTGC
TTRACAATGG----GTTTTGGCTGCAAGTGCAATAATTCTTGCTTTGTGTGCCAGTTTTT
ATGTGGACATTTGATTACCTTTGCACATGAATGGTAATTTTCCTGCGGGGT-GTGGATTG
CATATGCATGTAATGATT-TGCATGTTYGTTAARTGTGTCTGGTGTA-TTTGTTTGTGTC
CTTGTCCTTG-AGGTTGCTTTCTCCCTTGGGCTTACATGCCCTG-----
>FM211464.1_Alexandrium_pacificum
TGGAATGCAAAGTGGGTGGTAAGTTTCATGCAAAGGTAAATATGCAA-TTGAGACTGATA
GCGCACAAGTACCATGAGGGACATATGAAAAGGACTTTGAAMAGAGAATTAAATGAGTTT
GTATTTGCTAAACACAAAGTAAACAGACTTGATTT-CCTCAGTGAGATTGTAGTGMTTGC
TTRACAATGG----GTTTTGGCTGCAAGTGCAATAATTCTTGCTTTGTGTGCCAGTTTTT
ATGTGGACATTTGATTACCTTTGCACATGAATGGTAATTTTCCTGCGGGGT-GTGGATTG
CATATGCATGTAATGATT-TGCATGTTTGTTAAATGTGTCTGGTGTA-TTTGTTTGTGTC
CTTGTCCTTG-AGGTTGCTTTCTCCCTTGGGCTTACATGCCCTG-----
>EF178140.1_Alexandrium_pacificum
TGGAATGCAAAGTGGGTGGTAAGTTTCATGCAAAGGTAAATATGCAA-TTGAGACTGATA
GCGCACAAGTACCATGAGGGACATATGAAAAGGACTTTGAACAGAGAATTAAATGAGTTT
GTATTTGCTAAACACAAAGTAAACAGACTTGATTT-CCTCAGTGAGATTGTAGTGCTTGC
TTGACAATGG----GTTTTGGCTGCAAGTGCAATAATTCTTGCTTTGTGTGCCAGTTTTT
ATGTGGACATTTGATTACCTTTGCACATGAATGGTAATTTTCCTGCGGGGT-GTGGATTG
CATATGCATGTAATGATT-TGCATGTTTGTTAAATGTGTCTGGTGTA-TTTGTTTGTGTC
CTTGTCCTTG-AGGTTGCTTTCTCCCTTGGGCTTACATGCCCTG-----
>EF178149.1_Alexandrium_australiense
TGGAATGCAAAGTGGGTGGTAAGTTTCATGCAAAGGTAAATATGCAA-TTGAGACTGATA
GCGCACAAGTACCATGAGGGACATATGAAAAGGACTTTGAAAAGAGAATTAAACGAGTTT
GTATTTGCTGAACACAAAGTAAACAGATGTGATTT-CCTTAGTGAGATTGTAGCACTTGC
TTGACAATAG----GTTTTGGCGGTGGGTGCAATGATTCTTGCTTTGTATGCCAGTTTCT
ATGTGGACATTTGATTACCTGTGCACTTGAATGGTAATTTTCCTGCGGGGG-GTGGATTG
CATATGCATGTAATTATT-TGCATGTTTTATTACTGTGTCTGGTGTA-TGTGTTTGTGTT
CTTGTGCTTG-TGGTTGCTTTCTTCCTTGGGCTTGCAAGCCCTG-----
>Site_1_27_7_2021_consensus_cl_id_12_total_supporting_reads_3
TGGAATGCAAAGTGGGTGGTAAGTTTCATGTAAAGGTAAACATGCAAATTGAGACTGATA
GCACA--AGTACCATGAGGGAAATATGAAAAGGACTTTGAAAAGAGAATTAAATGAGTTT
GTATTTGCTGAACACAAAGTAAACAGACTTGATTT-GCTTGGTGGGAGTGTTGCACTTGC
TTGACAAGAG----CTTTGGGCTGTGGGT--AATGATTCTTTCTTTGCATGCCAGTTTCT
ATTTGTACATCTGATTACTCTTGCACATGAATGATAAGTCTCCTGTGGGGGG-TGGATTG
CATGTGCATGTAATGATT-TGTGT-TTTGATAAATGTGTCTGGTGTATGTGTGTGT---T
C-CCTAGAAGGGGATGCTTCCTTTCCTTGGACTTACAAGCCCTG-----
>Site_1_27_7_2021_consensus_cl_id_1423_total_supporting_reads_223
TGGAATGCAAAGTGGGTGGTAAGTTTCATACAAAGGTAAATATGCAA-TTGAGACTGATA
GCACACAAGTACCATGAGGGAAATATGAAAAGGACTTTGAAAAGAGAATTAAATGAGTTT
GTATTTGCTGAACACAAAGCAAACAGACTTGATTT-GCTTGGTGAGATTGTAGTGCTTGC
TTGACAATAG----GTTTTGGCTGTGGGTGAAATGATTCTTTCTTTGCATGCCAGGTTCT
ATGTGTACATTTGATTACCTTTGCACATGAATGGTAATTTTCCTGCGGGGGG-TGGATTG
CATGTGCATGTAATGATT-TGTGT-TTTGATGAATGTGTCTGGTGTATCTGTTTTTGTTC
CATGTGTTTGAG--CGACGAAAA-ACGTAGGGAAACACGATAGAA----
>Site_1_27_7_2021_consensus_cl_id_1018_total_supporting_reads_58
TGGAATGCAAAGTGGGTGGTAAATTCCATGTAAAGGTAAATATATTA-TTGAGACTGATA
GCAAACAAGTACCATGAGGGAAATATGAAAAGGACTTTGAAAAGAGAATTAAAAGAGTCT
GCATTTGCTGAACAGAAAGCAAACAGAATTGATCTTGCCTGGTGAGATTGTTGCGTCTAC
TTCTGCATTT--CTATGTTGGATGTGGGTGCGATGGTTCTTGCCTTGAATGTCAGCTTCT
TTTTCTGCAAATCATTACCCTTGCACATGAATGGTAATTTGCCTGCGGGTA-TTGGAATG
CATGTGTTTGCCATGATT-TGTGA-TTTGATACATGTGTCTGGTGGTACTTGTGTGTGTT
CCTTTGTCAA--AGGGGAAGCGGCGCACGA-------------------
>Site_1_27_7_21_Ayre_consensus_cl_id_93_total_supporting_reads_30
TGGAATGCAAAGTGGGTGGTAAATTCCATGTAAAGGAAAATATATTA-TTGAGACTGATA
GCAAACAAGTACCATGAGGGAAATATGAAAAGGACTTTGAAAAGAGAATTAAAAGAGTCT
GCATTTGCTGAACAGAAAGCAAACAGAATTGATCT-ACTTGGTGAGATTGTTGCGTCCAC
T---------------------TGTGGGTGCAATGGTTCTTGCCTTGAATGTCAGCGTCT
ATTTCTGCAAATTATTACCCTTGCATATGAATTGTAATTTGCCTGTGGGCA-TTGGAATG
CATGTGTTTGCAATGATT-TGTGA-TTTGATAC-GGCGCACGAAAAAAAACGTAGGGAAA
CACGATAGAATCCGAAGTCACGGTAGGCGATGCAATCATAA--------
>Site_1_27_7_21_Ayre_consensus_cl_id_114_total_supporting_reads_29
TGGAATGCAAAGTGGGTGGTAAATTCCATGTAAAGGTAAATATATTA-TTGAGACTGATA
GCAAACAAGTACCATGAGGGAAATATGAAAAGGACTTTGAAAAGAGAATTAAAAGAGTCT
GCATTTGCTGAACAGAAAGCAAACAGAATTGATTTTACTTGGTGAGATTGTTGTGCTTAC
TCTATCATTT--ATATGGTTGATGTGGGTGCGATGGTTCTTACCTTGAATGTCAGCTTCT
ATTTCTGCAAATCATTACCCTTGCACATGAATGGTAATTTGCCTG-AAGCG-GCGCACGA
AAAACGTAGGGAAACACGATAGAA-TCCGAAGT-CACGGTAGGCGATCAATGCTAA-ACA
CCTGATTGAA-CTGAACGAAGTACATACG--------------------
