# Supplementary material for: Combining Nanopore Sequencing with Recombinase Polymerase Amplification Enables Identification of Dinoflagellates from the Alexandrium Genus, Providing a Rapid, Field Deployable Tool
Source: Toxins (Basel). 2023 Jun 1;15(6):372. doi: 10.3390/toxins15060372 (PMC10302762; doi:10.3390/toxins15060372)
Supplement: Supplementary file 1 [file toxins-15-00372-s001.zip › Supplemantary_material/S2_Phylogenetic_trees_of_VMK_&RPB_samples/Phylo_tree_RPB/Site_1/Site_1_27_07_21/Site_1_27_07_21.iqtree]

IQ-TREE 2.1.2 COVID-edition built Mar 30 2021

Input file name: Site_1.fasta
Type of analysis: tree reconstruction + ultrafast bootstrap (1000 replicates)
Random seed number: 24507

REFERENCES
----------

To cite IQ-TREE please use:

Bui Quang Minh, Heiko A. Schmidt, Olga Chernomor, Dominik Schrempf,
Michael D. Woodhams, Arndt von Haeseler, and Robert Lanfear (2020)
IQ-TREE 2: New models and efficient methods for phylogenetic inference
in the genomic era. Mol. Biol. Evol., in press.
https://doi.org/10.1093/molbev/msaa015

Since you used ultrafast bootstrap (UFBoot) please also cite: 

Diep Thi Hoang, Olga Chernomor, Arndt von Haeseler, Bui Quang Minh,
and Le Sy Vinh (2018) UFBoot2: Improving the ultrafast bootstrap
approximation. Mol. Biol. Evol., 35:518–522.
https://doi.org/10.1093/molbev/msx281

SEQUENCE ALIGNMENT
------------------

Input data: 57 sequences with 409 nucleotide sites
Number of constant sites: 97 (= 23.7164% of all sites)
Number of invariant (constant or ambiguous constant) sites: 97 (= 23.7164% of all sites)
Number of parsimony informative sites: 261
Number of distinct site patterns: 305

SUBSTITUTION PROCESS
--------------------

Model of substitution: GTR+F+G4

Rate parameter R:

  A-C: 1.2821
  A-G: 1.7951
  A-T: 0.7463
  C-G: 1.0433
  C-T: 4.2789
  G-T: 1.0000

State frequencies: (empirical counts from alignment)

  pi(A) = 0.2686
  pi(C) = 0.1365
  pi(G) = 0.2614
  pi(T) = 0.3335

Rate matrix Q:

  A   -0.7987    0.1565    0.4196    0.2226
  C     0.308    -1.828    0.2438     1.276
  G    0.4312    0.1274   -0.8568    0.2982
  T    0.1793    0.5224    0.2337   -0.9354

Model of rate heterogeneity: Gamma with 4 categories
Gamma shape alpha: 0.6331

 Category  Relative_rate  Proportion
  1         0.06           0.25
  2         0.3302         0.25
  3         0.8973         0.25
  4         2.712          0.25
Relative rates are computed as MEAN of the portion of the Gamma distribution falling in the category.

MAXIMUM LIKELIHOOD TREE
-----------------------

Log-likelihood of the tree: -5654.2709 (s.e. 201.5153)
Unconstrained log-likelihood (without tree): -2133.8547
Number of free parameters (#branches + #model parameters): 120
Akaike information criterion (AIC) score: 11548.5417
Corrected Akaike information criterion (AICc) score: 11649.3751
Bayesian information criterion (BIC) score: 12030.1876

Total tree length (sum of branch lengths): 6.2130
Sum of internal branch lengths: 2.7222 (43.8135% of tree length)

WARNING: 15 near-zero internal branches (<0.0024) should be treated with caution
         Such branches are denoted by '**' in the figure below

NOTE: Tree is UNROOTED although outgroup taxon 'AF042813.1_Prorocentrum_minimum' is drawn at root
Numbers in parentheses are  ultrafast bootstrap support (%)

+-----------------------------------------------------------AF042813.1_Prorocentrum_minimum
|
|           +--AJ535373.1_Alexandrium_tamutum
|        +--| (76)
|        |  |  +**GQ120507.1_Alexandrium_tamutum
|        |  +--| (99)
|        |     +--Site_1_27_7_2021_consensus_cl_id_1018_total_supporting_reads_58
|     +--| (31)
|     |  |                 +**AY962833.1_Alexandrium_andersonii
|     |  |     +-----------| (100)
|     |  |     |           |  +**U44937.1_Alexandrium_andersoni
|     |  |     |           +**| (58)
|     |  |     |              +**JF521619.1_Alexandrium_andersoni
|     |  |  +--| (53)
|     |  |  |  |           +--AF318230.1_Alexandrium_margalefii
|     |  |  |  +-----------| (100)
|     |  |  |              +--AF033531.1_Alexandrium_margalefeii
|     |  +--| (57)
|     |     |                           +------AY959942.1_Alexandrium_leei
|     |     |  +------------------------| (100)
|     |     |  |                        +-------KF034860.1_Alexandrium_leei
|     |     +--| (24)
|     |        |                      +**JF521618.1_Alexandrium_affine
|     |        |                   +--| (99)
|     |        |                   |  +--AF032348.1_Alexandrium_concavum
|     |        |                +--| (96)
|     |        |                |  +--U44935.1_Alexandrium_affine
|     |        |             +--| (70)
|     |        |             |  |               +--AJ303429.1_Alexandrium_tamarense
|     |        |             |  |            +**| (50)
|     |        |             |  |            |  |  +--AJ303428.1_Alexandrium_tamarense
|     |        |             |  |            |  +**| (39)
|     |        |             |  |            |     +--Site_1_27_7_2021_consensus_cl_id_1423_total_supporting_reads_223
|     |        |             |  |         +**| (39)
|     |        |             |  |         |  +**JF906995.1_Alexandrium_tamarense
|     |        |             |  |      +--| (98)
|     |        |             |  |      |  +**JF521640.1_Alexandrium_tamarense
|     |        |             |  |   +--| (86)
|     |        |             |  |   |  |        +**U44926.1_Alexandrium_catenella
|     |        |             |  |   |  |     +**| (69)
|     |        |             |  |   |  |     |  +--JF521644.1_Alexandrium_catenella
|     |        |             |  |   |  |  +--| (100)
|     |        |             |  |   |  |  |  |  +--AF200667.1_Alexandrium_catenella
|     |        |             |  |   |  |  |  +--| (85)
|     |        |             |  |   |  |  |     |     +**KX519402.1_Alexandrium_catenella
|     |        |             |  |   |  |  |     |  +**| (33)
|     |        |             |  |   |  |  |     |  |  +**KX519394.1_Alexandrium_catenella
|     |        |             |  |   |  |  |     +**| (47)
|     |        |             |  |   |  |  |        +--Site_1_27_7_2021_consensus_cl_id_12_total_supporting_reads_3
|     |        |             |  |   |  +--| (91)
|     |        |             |  |   |     |  +--AJ535370.1_Alexandrium_mediterraneum
|     |        |             |  |   |     +--| (100)
|     |        |             |  |   |        |  +--AJ535368.1_Alexandrium_mediterraneum
|     |        |             |  |   |        +**| (63)
|     |        |             |  |   |           +--AJ535374.1_Alexandrium_mediterraneum
|     |        |             |  +---| (98)
|     |        |             |      |     +**EF178148.1_Alexandrium_australiense
|     |        |             |      |  +--| (100)
|     |        |             |      |  |  |  +**JF521639.1_Alexandrium_australiense
|     |        |             |      |  |  +**| (51)
|     |        |             |      |  |     +**EF178149.1_Alexandrium_australiense
|     |        |             |      +--| (100)
|     |        |             |         |  +**AY438016.1_Alexandrium_pacificum
|     |        |             |         +--| (100)
|     |        |             |            |     +**U44931.1_Alexandrium_pacificum
|     |        |             |            |  +**| (70)
|     |        |             |            |  |  +**EF178140.1_Alexandrium_pacificum
|     |        |             |            +**| (39)
|     |        |             |               +**FM211464.1_Alexandrium_pacificum
|     |        |  +----------| (100)
|     |        |  |          |        +--AY268607.1_Alexandrium_tropicale
|     |        |  |          |   +----| (99)
|     |        |  |          |   |    |  +--FJ652046.1_Alexandrium_tamiyavanichi
|     |        |  |          |   |    +--| (100)
|     |        |  |          |   |       |  +**AF174614.1_Alexandrium_cohorticula
|     |        |  |          |   |       +--| (100)
|     |        |  |          |   |          +--AB088267.1_Alexandrium_tamiyavanichii
|     |        |  |          +---| (89)
|     |        |  |              |                  +**JF521622.1_Alexandrium_fraterculus
|     |        |  |              +------------------| (100)
|     |        |  |                                 +**AB088262.1_Alexandrium_fraterculus
|     |        +--| (71)
|     |           |                                 +**AY338752.1_Alexandrium_pseudogoniaulax
|     |           |                              +**| (81)
|     |           |                              |  +**AB088253.1_Alexandrium_pseudogoniaulax
|     |           |            +-----------------| (100)
|     |           |            |                 |  +**AY438018.1_Alexandrium_hiranoi
|     |           |            |                 +--| (91)
|     |           |            |                    |   +**AJ535347.1_Alexandrium_taylori
|     |           |            |                    +---| (100)
|     |           |            |                        +**AJ535348.1_Alexandrium_taylori
|     |           +------------| (100)
|     |                        +----------AY438020.1_Alexandrium_satoanum
|  +--| (57)
|  |  |        +**AY962849.1_Alexandrium_minutum
|  |  |     +**| (90)
|  |  |     |  +--JF521634.1_Alexandrium_minutum
|  |  |  +--| (97)
|  |  |  |  +--------------Site_1_27_7_21_Ayre_consensus_cl_id_114_total_supporting_reads_29
|  |  +--| (88)
|  |     +--EU707477.1_Alexandrium_minutum
+--| (72)
|  |  +**AY962834.1_Alexandrium_insuetum
|  +--| (100)
|     +**JF521630.1_Alexandrium_insuetum
|
|  +--FJ011438.1_Alexandrium_peruvianum
+**| (73)
   |     +**AY962858.1_Alexandrium_ostenfeldii
   |  +**| (71)
   |  |  +--JF921174.1_Alexandrium_ostenfeldii
   +--| (98)
      +----------Site_1_27_7_21_Ayre_consensus_cl_id_93_total_supporting_reads_30

Tree in newick format:

(AF042813.1_Prorocentrum_minimum:1.1546081750,((((AJ535373.1_Alexandrium_tamutum:0.0070085301,(GQ120507.1_Alexandrium_tamutum:0.0000029029,Site_1_27_7_2021_consensus_cl_id_1018_total_supporting_reads_58:0.0269295627)99:0.0203773076)76:0.0196624525,(((AY962833.1_Alexandrium_andersonii:0.0000010000,(U44937.1_Alexandrium_andersoni:0.0000010000,JF521619.1_Alexandrium_andersoni:0.0000010000)58:0.0000028668)100:0.2441502139,(AF318230.1_Alexandrium_margalefii:0.0046573998,AF033531.1_Alexandrium_margalefeii:0.0047051792)100:0.2357984973)53:0.0348084603,((AY959942.1_Alexandrium_leei:0.1391788943,KF034860.1_Alexandrium_leei:0.1593689057)100:0.4961609111,(((((JF521618.1_Alexandrium_affine:0.0000010000,AF032348.1_Alexandrium_concavum:0.0172001833)99:0.0735285610,U44935.1_Alexandrium_affine:0.0684326039)96:0.0586456276,(((((AJ303429.1_Alexandrium_tamarense:0.0029034782,(AJ303428.1_Alexandrium_tamarense:0.0029026999,Site_1_27_7_2021_consensus_cl_id_1423_total_supporting_reads_223:0.0692062178)39:0.0000010000)50:0.0000010000,JF906995.1_Alexandrium_tamarense:0.0000010000)39:0.0000010000,JF521640.1_Alexandrium_tamarense:0.0000010000)98:0.0159628216,(((U44926.1_Alexandrium_catenella:0.0000010000,JF521644.1_Alexandrium_catenella:0.0507794528)69:0.0000024121,(AF200667.1_Alexandrium_catenella:0.0028981249,((KX519402.1_Alexandrium_catenella:0.0000010000,KX519394.1_Alexandrium_catenella:0.0000010000)33:0.0000010000,Site_1_27_7_2021_consensus_cl_id_12_total_supporting_reads_3:0.0282531819)47:0.0000010000)85:0.0029119583)100:0.0567510227,(AJ535370.1_Alexandrium_mediterraneum:0.0029230265,(AJ535368.1_Alexandrium_mediterraneum:0.0029599786,AJ535374.1_Alexandrium_mediterraneum:0.0089205270)63:0.0000028040)100:0.0768619449)91:0.0171668667)86:0.0312298065,((EF178148.1_Alexandrium_australiense:0.0000010000,(JF521639.1_Alexandrium_australiense:0.0000010000,EF178149.1_Alexandrium_australiense:0.0000010000)51:0.0000010000)100:0.0523720996,(AY438016.1_Alexandrium_pacificum:0.0000010000,((U44931.1_Alexandrium_pacificum:0.0000010000,EF178140.1_Alexandrium_pacificum:0.0000010000)70:0.0000010000,FM211464.1_Alexandrium_pacificum:0.0000010000)39:0.0000010000)100:0.0519442971)100:0.0558212531)98:0.0780317554)70:0.0249064136,((AY268607.1_Alexandrium_tropicale:0.0429490824,(FJ652046.1_Alexandrium_tamiyavanichi:0.0039346872,(AF174614.1_Alexandrium_cohorticula:0.0000010000,AB088267.1_Alexandrium_tamiyavanichii:0.0030639031)100:0.0200465073)100:0.0763717611)99:0.1115393990,(JF521622.1_Alexandrium_fraterculus:0.0000022080,AB088262.1_Alexandrium_fraterculus:0.0000025487)100:0.3825804803)89:0.0790642514)100:0.2176459455,(((AY338752.1_Alexandrium_pseudogoniaulax:0.0000010000,AB088253.1_Alexandrium_pseudogoniaulax:0.0000010000)81:0.0000022452,(AY438018.1_Alexandrium_hiranoi:0.0000020787,(AJ535347.1_Alexandrium_taylori:0.0000010000,AJ535348.1_Alexandrium_taylori:0.0000010000)100:0.0942405919)91:0.0062607279)100:0.3527689662,AY438020.1_Alexandrium_satoanum:0.2197759927)100:0.2549397646)71:0.0725790711)24:0.0070161279)57:0.0406106093)31:0.0127546264,(((AY962849.1_Alexandrium_minutum:0.0000010000,JF521634.1_Alexandrium_minutum:0.0031025169)90:0.0000021647,Site_1_27_7_21_Ayre_consensus_cl_id_114_total_supporting_reads_29:0.2980535813)97:0.0478893290,EU707477.1_Alexandrium_minutum:0.0499612479)88:0.0346500519)57:0.0244244066,(AY962834.1_Alexandrium_insuetum:0.0000010000,JF521630.1_Alexandrium_insuetum:0.0000010000)100:0.0536638522)72:0.0373284172,(FJ011438.1_Alexandrium_peruvianum:0.0076336665,((AY962858.1_Alexandrium_ostenfeldii:0.0000025197,JF921174.1_Alexandrium_ostenfeldii:0.0030579174)71:0.0000025136,Site_1_27_7_21_Ayre_consensus_cl_id_93_total_supporting_reads_30:0.2265255337)98:0.0276240996)73:0.0000021178);

CONSENSUS TREE
--------------

Consensus tree is constructed from 1000 bootstrap trees
Log-likelihood of consensus tree: -5654.283103
Robinson-Foulds distance between ML tree and consensus tree: 2

Branches with support >0.000000% are kept (extended consensus)
Branch lengths are optimized by maximum likelihood on original alignment
Numbers in parentheses are bootstrap supports (%)

+----------------------------------------------------------AF042813.1_Prorocentrum_minimum
|
|           +--AJ535373.1_Alexandrium_tamutum
|        +--| (76)
|        |  |  +--GQ120507.1_Alexandrium_tamutum
|        |  +--| (99)
|        |     +--Site_1_27_7_2021_consensus_cl_id_1018_total_supporting_reads_58
|     +--| (31)
|     |  |                 +--AY962833.1_Alexandrium_andersonii
|     |  |     +-----------| (100)
|     |  |     |           |  +--U44937.1_Alexandrium_andersoni
|     |  |     |           +--| (58)
|     |  |     |              +--JF521619.1_Alexandrium_andersoni
|     |  |  +--| (53)
|     |  |  |  |           +--AF318230.1_Alexandrium_margalefii
|     |  |  |  +-----------| (100)
|     |  |  |              +--AF033531.1_Alexandrium_margalefeii
|     |  +--| (57)
|     |     |                           +------AY959942.1_Alexandrium_leei
|     |     |  +------------------------| (100)
|     |     |  |                        +-------KF034860.1_Alexandrium_leei
|     |     +--| (24)
|     |        |                      +--JF521618.1_Alexandrium_affine
|     |        |                   +--| (99)
|     |        |                   |  +--AF032348.1_Alexandrium_concavum
|     |        |                +--| (96)
|     |        |                |  +--U44935.1_Alexandrium_affine
|     |        |             +--| (70)
|     |        |             |  |               +--AJ303429.1_Alexandrium_tamarense
|     |        |             |  |            +--| (50)
|     |        |             |  |            |  |  +--AJ303428.1_Alexandrium_tamarense
|     |        |             |  |            |  +--| (39)
|     |        |             |  |            |     +--Site_1_27_7_2021_consensus_cl_id_1423_total_supporting_reads_223
|     |        |             |  |         +--| (39)
|     |        |             |  |         |  +--JF906995.1_Alexandrium_tamarense
|     |        |             |  |      +--| (98)
|     |        |             |  |      |  +--JF521640.1_Alexandrium_tamarense
|     |        |             |  |   +--| (86)
|     |        |             |  |   |  |        +--U44926.1_Alexandrium_catenella
|     |        |             |  |   |  |     +--| (69)
|     |        |             |  |   |  |     |  +--JF521644.1_Alexandrium_catenella
|     |        |             |  |   |  |  +--| (100)
|     |        |             |  |   |  |  |  |  +--AF200667.1_Alexandrium_catenella
|     |        |             |  |   |  |  |  +--| (85)
|     |        |             |  |   |  |  |     |     +--KX519402.1_Alexandrium_catenella
|     |        |             |  |   |  |  |     |  +--| (33)
|     |        |             |  |   |  |  |     |  |  +--KX519394.1_Alexandrium_catenella
|     |        |             |  |   |  |  |     +--| (47)
|     |        |             |  |   |  |  |        +--Site_1_27_7_2021_consensus_cl_id_12_total_supporting_reads_3
|     |        |             |  |   |  +--| (91)
|     |        |             |  |   |     |  +--AJ535370.1_Alexandrium_mediterraneum
|     |        |             |  |   |     +--| (100)
|     |        |             |  |   |        |  +--AJ535368.1_Alexandrium_mediterraneum
|     |        |             |  |   |        +--| (63)
|     |        |             |  |   |           +--AJ535374.1_Alexandrium_mediterraneum
|     |        |             |  +---| (98)
|     |        |             |      |     +--EF178148.1_Alexandrium_australiense
|     |        |             |      |  +--| (100)
|     |        |             |      |  |  |  +--JF521639.1_Alexandrium_australiense
|     |        |             |      |  |  +--| (51)
|     |        |             |      |  |     +--EF178149.1_Alexandrium_australiense
|     |        |             |      +--| (100)
|     |        |             |         |     +--AY438016.1_Alexandrium_pacificum
|     |        |             |         |  +--| (48)
|     |        |             |         |  |  |  +--U44931.1_Alexandrium_pacificum
|     |        |             |         |  |  +--| (70)
|     |        |             |         |  |     +--EF178140.1_Alexandrium_pacificum
|     |        |             |         +--| (100)
|     |        |             |            +--FM211464.1_Alexandrium_pacificum
|     |        |  +----------| (100)
|     |        |  |          |        +--AY268607.1_Alexandrium_tropicale
|     |        |  |          |   +----| (99)
|     |        |  |          |   |    |  +--FJ652046.1_Alexandrium_tamiyavanichi
|     |        |  |          |   |    +--| (100)
|     |        |  |          |   |       |  +--AF174614.1_Alexandrium_cohorticula
|     |        |  |          |   |       +--| (100)
|     |        |  |          |   |          +--AB088267.1_Alexandrium_tamiyavanichii
|     |        |  |          +---| (89)
|     |        |  |              |                  +--JF521622.1_Alexandrium_fraterculus
|     |        |  |              +------------------| (100)
|     |        |  |                                 +--AB088262.1_Alexandrium_fraterculus
|     |        +--| (71)
|     |           |                                 +--AY338752.1_Alexandrium_pseudogoniaulax
|     |           |                              +--| (81)
|     |           |                              |  +--AB088253.1_Alexandrium_pseudogoniaulax
|     |           |            +-----------------| (100)
|     |           |            |                 |  +--AY438018.1_Alexandrium_hiranoi
|     |           |            |                 +--| (91)
|     |           |            |                    |   +--AJ535347.1_Alexandrium_taylori
|     |           |            |                    +---| (100)
|     |           |            |                        +--AJ535348.1_Alexandrium_taylori
|     |           +------------| (100)
|     |                        +----------AY438020.1_Alexandrium_satoanum
|  +--| (57)
|  |  |        +--AY962849.1_Alexandrium_minutum
|  |  |     +--| (90)
|  |  |     |  +--JF521634.1_Alexandrium_minutum
|  |  |  +--| (97)
|  |  |  |  +--------------Site_1_27_7_21_Ayre_consensus_cl_id_114_total_supporting_reads_29
|  |  +--| (88)
|  |     +--EU707477.1_Alexandrium_minutum
+--| (72)
|  |  +--AY962834.1_Alexandrium_insuetum
|  +--| (100)
|     +--JF521630.1_Alexandrium_insuetum
|
|  +--FJ011438.1_Alexandrium_peruvianum
+--| (73)
   |     +--AY962858.1_Alexandrium_ostenfeldii
   |  +--| (71)
   |  |  +--JF921174.1_Alexandrium_ostenfeldii
   +--| (98)
      +----------Site_1_27_7_21_Ayre_consensus_cl_id_93_total_supporting_reads_30


Consensus tree in newick format: 

(AF042813.1_Prorocentrum_minimum:1.1533156909,((((AJ535373.1_Alexandrium_tamutum:0.0070013014,(GQ120507.1_Alexandrium_tamutum:0.0000022040,Site_1_27_7_2021_consensus_cl_id_1018_total_supporting_reads_58:0.0269033082)99:0.0203619498)76:0.0196827847,(((AY962833.1_Alexandrium_andersonii:0.0000021985,(U44937.1_Alexandrium_andersoni:0.0000021985,JF521619.1_Alexandrium_andersoni:0.0000021985)58:0.0000021985)100:0.2438576086,(AF318230.1_Alexandrium_margalefii:0.0046568840,AF033531.1_Alexandrium_margalefeii:0.0046991556)100:0.2354804962)53:0.0348595994,((AY959942.1_Alexandrium_leei:0.1391630553,KF034860.1_Alexandrium_leei:0.1591090942)100:0.4954000337,(((((JF521618.1_Alexandrium_affine:0.0000022040,AF032348.1_Alexandrium_concavum:0.0171791653)99:0.0734099881,U44935.1_Alexandrium_affine:0.0683790890)96:0.0585405004,(((((AJ303429.1_Alexandrium_tamarense:0.0028992405,(AJ303428.1_Alexandrium_tamarense:0.0028983759,Site_1_27_7_2021_consensus_cl_id_1423_total_supporting_reads_223:0.0691049222)39:0.0000021985)50:0.0000021985,JF906995.1_Alexandrium_tamarense:0.0000021985)39:0.0000021985,JF521640.1_Alexandrium_tamarense:0.0000021985)98:0.0159397592,(((U44926.1_Alexandrium_catenella:0.0000021985,JF521644.1_Alexandrium_catenella:0.0507052428)69:0.0000020329,(AF200667.1_Alexandrium_catenella:0.0028934395,((KX519402.1_Alexandrium_catenella:0.0000021985,KX519394.1_Alexandrium_catenella:0.0000021985)33:0.0000021985,Site_1_27_7_2021_consensus_cl_id_12_total_supporting_reads_3:0.0282113483)47:0.0000022040)85:0.0029074615)100:0.0566698487,(AJ535370.1_Alexandrium_mediterraneum:0.0029187470,(AJ535368.1_Alexandrium_mediterraneum:0.0029554127,AJ535374.1_Alexandrium_mediterraneum:0.0089081555)63:0.0000021985)100:0.0767500727)91:0.0171450591)86:0.0312135414,((EF178148.1_Alexandrium_australiense:0.0000021985,(JF521639.1_Alexandrium_australiense:0.0000021985,EF178149.1_Alexandrium_australiense:0.0000021985)51:0.0000021985)100:0.0523049925,((AY438016.1_Alexandrium_pacificum:0.0000021985,(U44931.1_Alexandrium_pacificum:0.0000021985,EF178140.1_Alexandrium_pacificum:0.0000021985)70:0.0000021985)48:0.0000021985,FM211464.1_Alexandrium_pacificum:0.0000021985)100:0.0518693946)100:0.0557354901)98:0.0779396225)70:0.0250332141,((AY268607.1_Alexandrium_tropicale:0.0429384130,(FJ652046.1_Alexandrium_tamiyavanichi:0.0039321753,(AF174614.1_Alexandrium_cohorticula:0.0000021985,AB088267.1_Alexandrium_tamiyavanichii:0.0030599676)100:0.0200212139)100:0.0762478451)99:0.1113158016,(JF521622.1_Alexandrium_fraterculus:0.0000021985,AB088262.1_Alexandrium_fraterculus:0.0000021985)100:0.3819311180)89:0.0789266804)100:0.2172679645,(((AY338752.1_Alexandrium_pseudogoniaulax:0.0000021985,AB088253.1_Alexandrium_pseudogoniaulax:0.0000021985)81:0.0000028382,(AY438018.1_Alexandrium_hiranoi:0.0000025251,(AJ535347.1_Alexandrium_taylori:0.0000021985,AJ535348.1_Alexandrium_taylori:0.0000021985)100:0.0941336320)91:0.0062535650)100:0.3522673076,AY438020.1_Alexandrium_satoanum:0.2194616912)100:0.2546743715)71:0.0725070864)24:0.0070211099)57:0.0405679703)31:0.0127374623,(((AY962849.1_Alexandrium_minutum:0.0000021985,JF521634.1_Alexandrium_minutum:0.0030998723)90:0.0000026205,Site_1_27_7_21_Ayre_consensus_cl_id_114_total_supporting_reads_29:0.2977565876)97:0.0478644861,EU707477.1_Alexandrium_minutum:0.0499013043)88:0.0346213940)57:0.0243987226,(AY962834.1_Alexandrium_insuetum:0.0000021985,JF521630.1_Alexandrium_insuetum:0.0000021985)100:0.0536141102)72:0.0372954311,(FJ011438.1_Alexandrium_peruvianum:0.0076447717,((AY962858.1_Alexandrium_ostenfeldii:0.0000021985,JF921174.1_Alexandrium_ostenfeldii:0.0030559112)71:0.0000022147,Site_1_27_7_21_Ayre_consensus_cl_id_93_total_supporting_reads_30:0.2263429642)98:0.0275901974)73:0.0000022875);

TIME STAMP
----------

Date and time: Fri Feb  3 16:40:50 2023
Total CPU time used: 150.716091 seconds (0h:2m:30s)
Total wall-clock time used: 78.86766643 seconds (0h:1m:18s)
