# Supplementary material for: Combining Nanopore Sequencing with Recombinase Polymerase Amplification Enables Identification of Dinoflagellates from the Alexandrium Genus, Providing a Rapid, Field Deployable Tool
Source: Toxins (Basel). 2023 Jun 1;15(6):372. doi: 10.3390/toxins15060372 (PMC10302762; doi:10.3390/toxins15060372)
Supplement: Supplementary file 1 [file toxins-15-00372-s001.zip › Supplemantary_material/S2_Phylogenetic_trees_of_VMK_&RPB_samples/Phylo_tree_RPB/Site_2/Site_2_05_07_21/Site_2_26_07_21.iqtree]

IQ-TREE 2.1.2 COVID-edition built Mar 30 2021

Input file name: All_samples_tree_1.fasta
Type of analysis: tree reconstruction + ultrafast bootstrap (1000 replicates)
Random seed number: 133583

REFERENCES
----------

To cite IQ-TREE please use:

Bui Quang Minh, Heiko A. Schmidt, Olga Chernomor, Dominik Schrempf,
Michael D. Woodhams, Arndt von Haeseler, and Robert Lanfear (2020)
IQ-TREE 2: New models and efficient methods for phylogenetic inference
in the genomic era. Mol. Biol. Evol., in press.
https://doi.org/10.1093/molbev/msaa015

Since you used ultrafast bootstrap (UFBoot) please also cite: 

Diep Thi Hoang, Olga Chernomor, Arndt von Haeseler, Bui Quang Minh,
and Le Sy Vinh (2018) UFBoot2: Improving the ultrafast bootstrap
approximation. Mol. Biol. Evol., 35:518\u2013522.
https://doi.org/10.1093/molbev/msx281

SEQUENCE ALIGNMENT
------------------

Input data: 53 sequences with 421 nucleotide sites
Number of constant sites: 102 (= 24.228% of all sites)
Number of invariant (constant or ambiguous constant) sites: 102 (= 24.228% of all sites)
Number of parsimony informative sites: 257
Number of distinct site patterns: 321

SUBSTITUTION PROCESS
--------------------

Model of substitution: GTR+F+G4

Rate parameter R:

  A-C: 1.1628
  A-G: 1.8041
  A-T: 0.7303
  C-G: 0.9133
  C-T: 4.2623
  G-T: 1.0000

State frequencies: (empirical counts from alignment)

  pi(A) = 0.2648
  pi(C) = 0.1366
  pi(G) = 0.2619
  pi(T) = 0.3367

Rate matrix Q:

  A   -0.7987    0.1446    0.4302    0.2239
  C    0.2803    -1.805    0.2178     1.307
  G    0.4349    0.1136    -0.855    0.3065
  T     0.176    0.5301    0.2385   -0.9446

Model of rate heterogeneity: Gamma with 4 categories
Gamma shape alpha: 0.8945

 Category  Relative_rate  Proportion
  1         0.1155         0.25
  2         0.4426         0.25
  3         0.9801         0.25
  4         2.462          0.25
Relative rates are computed as MEAN of the portion of the Gamma distribution falling in the category.

MAXIMUM LIKELIHOOD TREE
-----------------------

Log-likelihood of the tree: -5138.1838 (s.e. 169.9473)
Unconstrained log-likelihood (without tree): -2271.5018
Number of free parameters (#branches + #model parameters): 112
Akaike information criterion (AIC) score: 10500.3676
Corrected Akaike information criterion (AICc) score: 10582.5494
Bayesian information criterion (BIC) score: 10953.1425

Total tree length (sum of branch lengths): 4.4501
Sum of internal branch lengths: 2.0771 (46.6762% of tree length)

WARNING: 11 near-zero internal branches (<0.0024) should be treated with caution
         Such branches are denoted by '**' in the figure below

NOTE: Tree is UNROOTED although outgroup taxon 'AF042813.1_Prorocentrum_minimum' is drawn at root
Numbers in parentheses are  ultrafast bootstrap support (%)

+-----------------------------------------------------------AF042813.1_Prorocentrum_minimum
|
|              +--AJ535373.1_Alexandrium_tamutum
|           +--| (82)
|           |  +--GQ120507.1_Alexandrium_tamutum
|        +--| (20)
|        |  |     +**AY962834.1_Alexandrium_insuetum
|        |  |  +--| (100)
|        |  |  |  +**JF521630.1_Alexandrium_insuetum
|        |  +--| (33)
|        |     |        +**FJ011438.1_Alexandrium_peruvianum
|        |     |     +--| (58)
|        |     |     |  |                 +**AY962833.1_Alexandrium_andersonii
|        |     |     |  +-----------------| (100)
|        |     |     |                    |  +**U44937.1_Alexandrium_andersoni
|        |     |     |                    +**| (55)
|        |     |     |                       +**JF521619.1_Alexandrium_andersoni
|        |     |  +--| (60)
|        |     |  |  |  +**AY962858.1_Alexandrium_ostenfeldii
|        |     |  |  +--| (98)
|        |     |  |     +--JF921174.1_Alexandrium_ostenfeldii
|        |     +--| (39)
|        |        |                         +-------AY959942.1_Alexandrium_leei
|        |        +-------------------------| (100)
|        |                                  +--------KF034860.1_Alexandrium_leei
|     +--| (54)
|     |  |     +**AY962849.1_Alexandrium_minutum
|     |  |  +--| (100)
|     |  |  |  +--JF521634.1_Alexandrium_minutum
|     |  +--| (94)
|     |     +--EU707477.1_Alexandrium_minutum
|  +--| (65)
|  |  |              +**AF318230.1_Alexandrium_margalefii
|  |  +--------------| (100)
|  |                 +--AF033531.1_Alexandrium_margalefeii
+--| (52)
|  |                                   +**AY338752.1_Alexandrium_pseudogoniaulax
|  |                                +**| (81)
|  |                                |  +**AB088253.1_Alexandrium_pseudogoniaulax
|  |                +---------------| (100)
|  |                |               |  +**AY438018.1_Alexandrium_hiranoi
|  |                |               +--| (77)
|  |                |                  |    +**AJ535347.1_Alexandrium_taylori
|  |                |                  +----| (100)
|  |                |                       +**AJ535348.1_Alexandrium_taylori
|  +----------------| (99)
|                   +---------------AY438020.1_Alexandrium_satoanum
|
|                  +**JF521618.1_Alexandrium_affine
|               +--| (97)
|               |  +--AF032348.1_Alexandrium_concavum
|           +---| (100)
|           |   +--U44935.1_Alexandrium_affine
|        +--| (93)
|        |  |            +--AJ303429.1_Alexandrium_tamarense
|        |  |         +**| (94)
|        |  |         |  |     +**JF521640.1_Alexandrium_tamarense
|        |  |         |  |  +**| (67)
|        |  |         |  |  |  +**JF906995.1_Alexandrium_tamarense
|        |  |         |  +**| (70)
|        |  |         |     +--AJ303428.1_Alexandrium_tamarense
|        |  |      +--| (99)
|        |  |      |  +-----Site_2_26_7_2021_consensus_cl_id_20_total_supporting_reads_10
|        |  |   +--| (84)
|        |  |   |  |        +**U44926.1_Alexandrium_catenella
|        |  |   |  |     +**| (78)
|        |  |   |  |     |  +--JF521644.1_Alexandrium_catenella
|        |  |   |  |  +--| (100)
|        |  |   |  |  |  |  +--AF200667.1_Alexandrium_catenella
|        |  |   |  |  |  +--| (93)
|        |  |   |  |  |     |  +**KX519402.1_Alexandrium_catenella
|        |  |   |  |  |     +**| (74)
|        |  |   |  |  |        +**KX519394.1_Alexandrium_catenella
|        |  |   |  +--| (80)
|        |  |   |     |    +--AJ535370.1_Alexandrium_mediterraneum
|        |  |   |     +----| (100)
|        |  |   |          |  +--AJ535368.1_Alexandrium_mediterraneum
|        |  |   |          +**| (73)
|        |  |   |             +--AJ535374.1_Alexandrium_mediterraneum
|        |  +---| (100)
|        |      |     +**EF178148.1_Alexandrium_australiense
|        |      |  +--| (100)
|        |      |  |  |  +**JF521639.1_Alexandrium_australiense
|        |      |  |  +**| (51)
|        |      |  |     +**EF178149.1_Alexandrium_australiense
|        |      +--| (100)
|        |         |  +**AY438016.1_Alexandrium_pacificum
|        |         +--| (100)
|        |            |     +**U44931.1_Alexandrium_pacificum
|        |            |  +**| (75)
|        |            |  |  +**EF178140.1_Alexandrium_pacificum
|        |            +**| (48)
|        |               +**FM211464.1_Alexandrium_pacificum
+--------| (99)
         |         +--AY268607.1_Alexandrium_tropicale
         |     +---| (97)
         |     |   |   +**FJ652046.1_Alexandrium_tamiyavanichi
         |     |   +---| (100)
         |     |       |  +**AF174614.1_Alexandrium_cohorticula
         |     |       +--| (100)
         |     |          +--AB088267.1_Alexandrium_tamiyavanichii
         +-----| (97)
               |                   +**JF521622.1_Alexandrium_fraterculus
               +-------------------| (100)
                                   +**AB088262.1_Alexandrium_fraterculus

Tree in newick format:

(AF042813.1_Prorocentrum_minimum:0.8178375173,(((((AJ535373.1_Alexandrium_tamutum:0.0060381099,GQ120507.1_Alexandrium_tamutum:0.0184720179)82:0.0227120971,((AY962834.1_Alexandrium_insuetum:0.0000022413,JF521630.1_Alexandrium_insuetum:0.0000021979)100:0.0493931059,(((FJ011438.1_Alexandrium_peruvianum:0.0000025270,(AY962833.1_Alexandrium_andersonii:0.0000010000,(U44937.1_Alexandrium_andersoni:0.0000010000,JF521619.1_Alexandrium_andersoni:0.0000010000)55:0.0000023721)100:0.2483104236)58:0.0083981082,(AY962858.1_Alexandrium_ostenfeldii:0.0000024206,JF921174.1_Alexandrium_ostenfeldii:0.0027957653)98:0.0238833966)60:0.0127369758,(AY959942.1_Alexandrium_leei:0.1214789505,KF034860.1_Alexandrium_leei:0.1311372080)100:0.3624341708)39:0.0242129368)33:0.0246677045)20:0.0085003265,((AY962849.1_Alexandrium_minutum:0.0000021337,JF521634.1_Alexandrium_minutum:0.0027413287)100:0.0404114520,EU707477.1_Alexandrium_minutum:0.0449598683)94:0.0248943199)54:0.0255311115,(AF318230.1_Alexandrium_margalefii:0.0004750118,AF033531.1_Alexandrium_margalefeii:0.0079232906)100:0.2136295004)65:0.0338934682,(((AY338752.1_Alexandrium_pseudogoniaulax:0.0000010000,AB088253.1_Alexandrium_pseudogoniaulax:0.0000010000)81:0.0000023133,(AY438018.1_Alexandrium_hiranoi:0.0000023071,(AJ535347.1_Alexandrium_taylori:0.0000010000,AJ535348.1_Alexandrium_taylori:0.0000010000)100:0.0812306147)77:0.0055525747)100:0.2282687430,AY438020.1_Alexandrium_satoanum:0.2265096385)99:0.2383839619)52:0.0121699080,((((JF521618.1_Alexandrium_affine:0.0000021210,AF032348.1_Alexandrium_concavum:0.0162381679)97:0.0197039322,U44935.1_Alexandrium_affine:0.0178783212)100:0.0656749929,((((AJ303429.1_Alexandrium_tamarense:0.0027093104,((JF521640.1_Alexandrium_tamarense:0.0000010000,JF906995.1_Alexandrium_tamarense:0.0000010000)67:0.0000010000,AJ303428.1_Alexandrium_tamarense:0.0027108356)70:0.0000010000)94:0.0020454757,Site_2_26_7_2021_consensus_cl_id_20_total_supporting_reads_10:0.0877130150)99:0.0234203044,(((U44926.1_Alexandrium_catenella:0.0000023897,JF521644.1_Alexandrium_catenella:0.0469149225)78:0.0000024244,(AF200667.1_Alexandrium_catenella:0.0027039598,(KX519402.1_Alexandrium_catenella:0.0000010000,KX519394.1_Alexandrium_catenella:0.0000010000)74:0.0000026013)93:0.0027110945)100:0.0502963357,(AJ535370.1_Alexandrium_mediterraneum:0.0027212348,(AJ535368.1_Alexandrium_mediterraneum:0.0027540084,AJ535374.1_Alexandrium_mediterraneum:0.0083038543)73:0.0000010000)100:0.0733567300)80:0.0121751595)84:0.0208782366,((EF178148.1_Alexandrium_australiense:0.0000010000,(JF521639.1_Alexandrium_australiense:0.0000010000,EF178149.1_Alexandrium_australiense:0.0000010000)51:0.0000010000)100:0.0490006445,(AY438016.1_Alexandrium_pacificum:0.0000010000,((U44931.1_Alexandrium_pacificum:0.0000010000,EF178140.1_Alexandrium_pacificum:0.0000010000)75:0.0000010000,FM211464.1_Alexandrium_pacificum:0.0000010000)48:0.0000020813)100:0.0471250070)100:0.0429240283)100:0.0620806496)93:0.0313302421,((AY268607.1_Alexandrium_tropicale:0.0388375176,(FJ652046.1_Alexandrium_tamiyavanichi:0.0023420029,(AF174614.1_Alexandrium_cohorticula:0.0000010000,AB088267.1_Alexandrium_tamiyavanichii:0.0027732835)100:0.0186517049)100:0.0654238603)97:0.0571275261,(JF521622.1_Alexandrium_fraterculus:0.0000010000,AB088262.1_Alexandrium_fraterculus:0.0000010000)100:0.2828710830)97:0.0833057152)99:0.1357337827);

CONSENSUS TREE
--------------

Consensus tree is constructed from 1000 bootstrap trees
Log-likelihood of consensus tree: -5138.682192
Robinson-Foulds distance between ML tree and consensus tree: 2

Branches with support >0.000000% are kept (extended consensus)
Branch lengths are optimized by maximum likelihood on original alignment
Numbers in parentheses are bootstrap supports (%)

+-----------------------------------------------------------AF042813.1_Prorocentrum_minimum
|
|              +--AJ535373.1_Alexandrium_tamutum
|           +--| (82)
|           |  +--GQ120507.1_Alexandrium_tamutum
|        +--| (36)
|        |  |     +--AY962849.1_Alexandrium_minutum
|        |  |  +--| (100)
|        |  |  |  +--JF521634.1_Alexandrium_minutum
|        |  +--| (94)
|        |     +--EU707477.1_Alexandrium_minutum
|     +--| (54)
|     |  |     +--AY962834.1_Alexandrium_insuetum
|     |  |  +--| (100)
|     |  |  |  +--JF521630.1_Alexandrium_insuetum
|     |  +--| (33)
|     |     |        +--FJ011438.1_Alexandrium_peruvianum
|     |     |     +--| (58)
|     |     |     |  |                 +--AY962833.1_Alexandrium_andersonii
|     |     |     |  +-----------------| (100)
|     |     |     |                    |  +--U44937.1_Alexandrium_andersoni
|     |     |     |                    +--| (55)
|     |     |     |                       +--JF521619.1_Alexandrium_andersoni
|     |     |  +--| (60)
|     |     |  |  |  +--AY962858.1_Alexandrium_ostenfeldii
|     |     |  |  +--| (98)
|     |     |  |     +--JF921174.1_Alexandrium_ostenfeldii
|     |     +--| (39)
|     |        |                         +-------AY959942.1_Alexandrium_leei
|     |        +-------------------------| (100)
|     |                                  +--------KF034860.1_Alexandrium_leei
|  +--| (65)
|  |  |              +--AF318230.1_Alexandrium_margalefii
|  |  +--------------| (100)
|  |                 +--AF033531.1_Alexandrium_margalefeii
+--| (52)
|  |                                    +--AY338752.1_Alexandrium_pseudogoniaulax
|  |                                 +--| (81)
|  |                                 |  +--AB088253.1_Alexandrium_pseudogoniaulax
|  |                +----------------| (100)
|  |                |                |  +--AY438018.1_Alexandrium_hiranoi
|  |                |                +--| (77)
|  |                |                   |    +--AJ535347.1_Alexandrium_taylori
|  |                |                   +----| (100)
|  |                |                        +--AJ535348.1_Alexandrium_taylori
|  +----------------| (99)
|                   +---------------AY438020.1_Alexandrium_satoanum
|
|                   +--JF521618.1_Alexandrium_affine
|                +--| (97)
|                |  +--AF032348.1_Alexandrium_concavum
|            +---| (100)
|            |   +--U44935.1_Alexandrium_affine
|         +--| (93)
|         |  |            +--AJ303429.1_Alexandrium_tamarense
|         |  |         +--| (94)
|         |  |         |  |     +--JF521640.1_Alexandrium_tamarense
|         |  |         |  |  +--| (67)
|         |  |         |  |  |  +--JF906995.1_Alexandrium_tamarense
|         |  |         |  +--| (70)
|         |  |         |     +--AJ303428.1_Alexandrium_tamarense
|         |  |      +--| (99)
|         |  |      |  +-----Site_2_26_7_2021_consensus_cl_id_20_total_supporting_reads_10
|         |  |   +--| (84)
|         |  |   |  |        +--U44926.1_Alexandrium_catenella
|         |  |   |  |     +--| (78)
|         |  |   |  |     |  +--JF521644.1_Alexandrium_catenella
|         |  |   |  |  +--| (100)
|         |  |   |  |  |  |  +--AF200667.1_Alexandrium_catenella
|         |  |   |  |  |  +--| (93)
|         |  |   |  |  |     |  +--KX519402.1_Alexandrium_catenella
|         |  |   |  |  |     +--| (74)
|         |  |   |  |  |        +--KX519394.1_Alexandrium_catenella
|         |  |   |  +--| (80)
|         |  |   |     |    +--AJ535370.1_Alexandrium_mediterraneum
|         |  |   |     +----| (100)
|         |  |   |          |  +--AJ535368.1_Alexandrium_mediterraneum
|         |  |   |          +--| (73)
|         |  |   |             +--AJ535374.1_Alexandrium_mediterraneum
|         |  +---| (100)
|         |      |     +--EF178148.1_Alexandrium_australiense
|         |      |  +--| (100)
|         |      |  |  |  +--JF521639.1_Alexandrium_australiense
|         |      |  |  +--| (51)
|         |      |  |     +--EF178149.1_Alexandrium_australiense
|         |      +--| (100)
|         |         |  +--AY438016.1_Alexandrium_pacificum
|         |         +--| (100)
|         |            |     +--U44931.1_Alexandrium_pacificum
|         |            |  +--| (75)
|         |            |  |  +--EF178140.1_Alexandrium_pacificum
|         |            +--| (48)
|         |               +--FM211464.1_Alexandrium_pacificum
+---------| (99)
          |         +--AY268607.1_Alexandrium_tropicale
          |     +---| (97)
          |     |   |   +--FJ652046.1_Alexandrium_tamiyavanichi
          |     |   +---| (100)
          |     |       |  +--AF174614.1_Alexandrium_cohorticula
          |     |       +--| (100)
          |     |          +--AB088267.1_Alexandrium_tamiyavanichii
          +-----| (97)
                |                   +--JF521622.1_Alexandrium_fraterculus
                +-------------------| (100)
                                    +--AB088262.1_Alexandrium_fraterculus


Consensus tree in newick format: 

(AF042813.1_Prorocentrum_minimum:0.8197830955,(((((AJ535373.1_Alexandrium_tamutum:0.0058598762,GQ120507.1_Alexandrium_tamutum:0.0186593283)82:0.0234677609,((AY962849.1_Alexandrium_minutum:0.0000021633,JF521634.1_Alexandrium_minutum:0.0027438374)100:0.0412360300,EU707477.1_Alexandrium_minutum:0.0445290663)94:0.0313155269)36:0.0032364775,((AY962834.1_Alexandrium_insuetum:0.0000021633,JF521630.1_Alexandrium_insuetum:0.0000021633)100:0.0494121014,(((FJ011438.1_Alexandrium_peruvianum:0.0000023465,(AY962833.1_Alexandrium_andersonii:0.0000021633,(U44937.1_Alexandrium_andersoni:0.0000021633,JF521619.1_Alexandrium_andersoni:0.0000021633)55:0.0000021633)100:0.2481111363)58:0.0086322343,(AY962858.1_Alexandrium_ostenfeldii:0.0000021633,JF921174.1_Alexandrium_ostenfeldii:0.0027982054)98:0.0236713629)60:0.0137784011,(AY959942.1_Alexandrium_leei:0.1221328727,KF034860.1_Alexandrium_leei:0.1306415189)100:0.3627897615)39:0.0233451811)33:0.0225435593)54:0.0263681812,(AF318230.1_Alexandrium_margalefii:0.0004833447,AF033531.1_Alexandrium_margalefeii:0.0079238218)100:0.2157522053)65:0.0329500082,(((AY338752.1_Alexandrium_pseudogoniaulax:0.0000021633,AB088253.1_Alexandrium_pseudogoniaulax:0.0000021633)81:0.0000020399,(AY438018.1_Alexandrium_hiranoi:0.0000027763,(AJ535347.1_Alexandrium_taylori:0.0000021633,AJ535348.1_Alexandrium_taylori:0.0000021633)100:0.0813054475)77:0.0055568919)100:0.2326406149,AY438020.1_Alexandrium_satoanum:0.2223531074)99:0.2344556454)52:0.0133716055,((((JF521618.1_Alexandrium_affine:0.0000021676,AF032348.1_Alexandrium_concavum:0.0162452078)97:0.0199254372,U44935.1_Alexandrium_affine:0.0177032297)100:0.0663784916,((((AJ303429.1_Alexandrium_tamarense:0.0027097015,((JF521640.1_Alexandrium_tamarense:0.0000021633,JF906995.1_Alexandrium_tamarense:0.0000021633)67:0.0000021633,AJ303428.1_Alexandrium_tamarense:0.0027112211)70:0.0000021633)94:0.0020435737,Site_2_26_7_2021_consensus_cl_id_20_total_supporting_reads_10:0.0877337899)99:0.0235475245,(((U44926.1_Alexandrium_catenella:0.0000021633,JF521644.1_Alexandrium_catenella:0.0469133318)78:0.0000021676,(AF200667.1_Alexandrium_catenella:0.0027043122,(KX519402.1_Alexandrium_catenella:0.0000021633,KX519394.1_Alexandrium_catenella:0.0000021633)74:0.0000021633)93:0.0027114997)100:0.0501760381,(AJ535370.1_Alexandrium_mediterraneum:0.0027214399,(AJ535368.1_Alexandrium_mediterraneum:0.0027546022,AJ535374.1_Alexandrium_mediterraneum:0.0083049675)73:0.0000021633)100:0.0734962214)80:0.0121780122)84:0.0210475877,((EF178148.1_Alexandrium_australiense:0.0000021633,(JF521639.1_Alexandrium_australiense:0.0000021633,EF178149.1_Alexandrium_australiense:0.0000021633)51:0.0000021633)100:0.0490011456,(AY438016.1_Alexandrium_pacificum:0.0000021633,((U44931.1_Alexandrium_pacificum:0.0000021633,EF178140.1_Alexandrium_pacificum:0.0000021633)75:0.0000021633,FM211464.1_Alexandrium_pacificum:0.0000021633)48:0.0000021633)100:0.0470567183)100:0.0427572542)100:0.0620010750)93:0.0312266999,((AY268607.1_Alexandrium_tropicale:0.0386888910,(FJ652046.1_Alexandrium_tamiyavanichi:0.0023311623,(AF174614.1_Alexandrium_cohorticula:0.0000021633,AB088267.1_Alexandrium_tamiyavanichii:0.0027743792)100:0.0186755370)100:0.0657376352)97:0.0570020834,(JF521622.1_Alexandrium_fraterculus:0.0000021633,AB088262.1_Alexandrium_fraterculus:0.0000021633)100:0.2832012436)97:0.0834381688)99:0.1392831870);

TIME STAMP
----------

Date and time: Fri Feb  3 15:00:56 2023
Total CPU time used: 119.447752 seconds (0h:1m:59s)
Total wall-clock time used: 64.26920301 seconds (0h:1m:4s)
