# Supplementary material for: Combining Nanopore Sequencing with Recombinase Polymerase Amplification Enables Identification of Dinoflagellates from the Alexandrium Genus, Providing a Rapid, Field Deployable Tool
Source: Toxins (Basel). 2023 Jun 1;15(6):372. doi: 10.3390/toxins15060372 (PMC10302762; doi:10.3390/toxins15060372)
Supplement: Supplementary file 1 [file toxins-15-00372-s001.zip › Supplemantary_material/S2_Phylogenetic_trees_of_VMK_&RPB_samples/Phylo_tree_RPB/Site_2/Site_2_06_09_21/Site_2_06_09_21.iqtree]

IQ-TREE 2.1.2 COVID-edition built Mar 30 2021

Input file name: All_samples_tree_1.fasta
Type of analysis: tree reconstruction + ultrafast bootstrap (1000 replicates)
Random seed number: 5712

REFERENCES
----------

To cite IQ-TREE please use:

Bui Quang Minh, Heiko A. Schmidt, Olga Chernomor, Dominik Schrempf,
Michael D. Woodhams, Arndt von Haeseler, and Robert Lanfear (2020)
IQ-TREE 2: New models and efficient methods for phylogenetic inference
in the genomic era. Mol. Biol. Evol., in press.
https://doi.org/10.1093/molbev/msaa015

Since you used ultrafast bootstrap (UFBoot) please also cite: 

Diep Thi Hoang, Olga Chernomor, Arndt von Haeseler, Bui Quang Minh,
and Le Sy Vinh (2018) UFBoot2: Improving the ultrafast bootstrap
approximation. Mol. Biol. Evol., 35:518–522.
https://doi.org/10.1093/molbev/msx281

SEQUENCE ALIGNMENT
------------------

Input data: 53 sequences with 421 nucleotide sites
Number of constant sites: 115 (= 27.3159% of all sites)
Number of invariant (constant or ambiguous constant) sites: 115 (= 27.3159% of all sites)
Number of parsimony informative sites: 256
Number of distinct site patterns: 304

SUBSTITUTION PROCESS
--------------------

Model of substitution: GTR+F+G4

Rate parameter R:

  A-C: 1.0870
  A-G: 1.8111
  A-T: 0.6928
  C-G: 0.9016
  C-T: 4.3941
  G-T: 1.0000

State frequencies: (empirical counts from alignment)

  pi(A) = 0.2656
  pi(C) = 0.1362
  pi(G) = 0.2619
  pi(T) = 0.3363

Rate matrix Q:

  A   -0.7794    0.1349    0.4322    0.2123
  C     0.263    -1.825    0.2152     1.346
  G    0.4383    0.1119   -0.8566    0.3064
  T    0.1676    0.5455    0.2387   -0.9518

Model of rate heterogeneity: Gamma with 4 categories
Gamma shape alpha: 0.7538

 Category  Relative_rate  Proportion
  1         0.08569        0.25
  2         0.3878         0.25
  3         0.9433         0.25
  4         2.583          0.25
Relative rates are computed as MEAN of the portion of the Gamma distribution falling in the category.

MAXIMUM LIKELIHOOD TREE
-----------------------

Log-likelihood of the tree: -4984.4192 (s.e. 171.7030)
Unconstrained log-likelihood (without tree): -2175.4308
Number of free parameters (#branches + #model parameters): 112
Akaike information criterion (AIC) score: 10192.8384
Corrected Akaike information criterion (AICc) score: 10275.0202
Bayesian information criterion (BIC) score: 10645.6133

Total tree length (sum of branch lengths): 4.6060
Sum of internal branch lengths: 2.1555 (46.7992% of tree length)

WARNING: 11 near-zero internal branches (<0.0024) should be treated with caution
         Such branches are denoted by '**' in the figure below

NOTE: Tree is UNROOTED although outgroup taxon 'AF042813.1_Prorocentrum_minimum' is drawn at root
Numbers in parentheses are  ultrafast bootstrap support (%)

+-----------------------------------------------------------AF042813.1_Prorocentrum_minimum
|
|                 +--AJ535373.1_Alexandrium_tamutum
|              +--| (79)
|              |  +--GQ120507.1_Alexandrium_tamutum
|           +--| (28)
|           |  |     +**AY962834.1_Alexandrium_insuetum
|           |  |  +--| (100)
|           |  |  |  +**JF521630.1_Alexandrium_insuetum
|           |  +--| (45)
|           |     |     +--FJ011438.1_Alexandrium_peruvianum
|           |     |  +--| (89)
|           |     |  |  |  +**AY962858.1_Alexandrium_ostenfeldii
|           |     |  |  +--| (99)
|           |     |  |     +--JF921174.1_Alexandrium_ostenfeldii
|           |     +--| (57)
|           |        |                        +-------AY959942.1_Alexandrium_leei
|           |        +------------------------| (100)
|           |                                 +--------KF034860.1_Alexandrium_leei
|        +--| (54)
|        |  |     +**AY962849.1_Alexandrium_minutum
|        |  |  +--| (100)
|        |  |  |  +--JF521634.1_Alexandrium_minutum
|        |  +--| (93)
|        |     +--EU707477.1_Alexandrium_minutum
|     +--| (41)
|     |  |                  +**AY962833.1_Alexandrium_andersonii
|     |  |               +**| (52)
|     |  |               |  +**JF521619.1_Alexandrium_andersoni
|     |  +---------------| (100)
|     |                  +**U44937.1_Alexandrium_andersoni
|  +--| (48)
|  |  |             +**AF318230.1_Alexandrium_margalefii
|  |  +-------------| (100)
|  |                +--AF033531.1_Alexandrium_margalefeii
+--| (50)
|  |                                +**AY338752.1_Alexandrium_pseudogoniaulax
|  |                             +**| (80)
|  |                             |  +**AB088253.1_Alexandrium_pseudogoniaulax
|  |              +--------------| (100)
|  |              |              |  +**AY438018.1_Alexandrium_hiranoi
|  |              |              +--| (80)
|  |              |                 |    +**AJ535347.1_Alexandrium_taylori
|  |              |                 +----| (100)
|  |              |                      +**AJ535348.1_Alexandrium_taylori
|  +--------------| (100)
|                 +--------------AY438020.1_Alexandrium_satoanum
|
|                  +**JF521618.1_Alexandrium_affine
|               +--| (96)
|               |  +--AF032348.1_Alexandrium_concavum
|           +---| (100)
|           |   +--U44935.1_Alexandrium_affine
|        +--| (93)
|        |  |               +--AJ303429.1_Alexandrium_tamarense
|        |  |            +**| (6)
|        |  |            |  +--Site_2_6_9_2021_consensus_cl_id_1120_total_supporting_reads_189
|        |  |         +**| (31)
|        |  |         |  |  +**JF521640.1_Alexandrium_tamarense
|        |  |         |  +**| (58)
|        |  |         |     +**JF906995.1_Alexandrium_tamarense
|        |  |      +--| (100)
|        |  |      |  +--AJ303428.1_Alexandrium_tamarense
|        |  |   +--| (85)
|        |  |   |  |        +**U44926.1_Alexandrium_catenella
|        |  |   |  |     +**| (84)
|        |  |   |  |     |  +--JF521644.1_Alexandrium_catenella
|        |  |   |  |  +--| (100)
|        |  |   |  |  |  |  +--AF200667.1_Alexandrium_catenella
|        |  |   |  |  |  +--| (94)
|        |  |   |  |  |     |  +**KX519402.1_Alexandrium_catenella
|        |  |   |  |  |     +**| (73)
|        |  |   |  |  |        +**KX519394.1_Alexandrium_catenella
|        |  |   |  +--| (84)
|        |  |   |     |   +--AJ535370.1_Alexandrium_mediterraneum
|        |  |   |     +---| (100)
|        |  |   |         |  +--AJ535368.1_Alexandrium_mediterraneum
|        |  |   |         +**| (75)
|        |  |   |            +--AJ535374.1_Alexandrium_mediterraneum
|        |  +---| (99)
|        |      |     +**EF178148.1_Alexandrium_australiense
|        |      |  +--| (100)
|        |      |  |  |  +**JF521639.1_Alexandrium_australiense
|        |      |  |  +**| (49)
|        |      |  |     +**EF178149.1_Alexandrium_australiense
|        |      +--| (100)
|        |         |  +**AY438016.1_Alexandrium_pacificum
|        |         +--| (100)
|        |            |     +**U44931.1_Alexandrium_pacificum
|        |            |  +**| (72)
|        |            |  |  +**EF178140.1_Alexandrium_pacificum
|        |            +**| (49)
|        |               +**FM211464.1_Alexandrium_pacificum
+--------| (98)
         |       +--AY268607.1_Alexandrium_tropicale
         |    +--| (96)
         |    |  |   +**FJ652046.1_Alexandrium_tamiyavanichi
         |    |  +---| (100)
         |    |      |  +**AF174614.1_Alexandrium_cohorticula
         |    |      +--| (100)
         |    |         +--AB088267.1_Alexandrium_tamiyavanichii
         +----| (98)
              |                  +**JF521622.1_Alexandrium_fraterculus
              +------------------| (100)
                                 +**AB088262.1_Alexandrium_fraterculus

Tree in newick format:

(AF042813.1_Prorocentrum_minimum:0.9262339448,((((((AJ535373.1_Alexandrium_tamutum:0.0062338720,GQ120507.1_Alexandrium_tamutum:0.0185316472)79:0.0219120160,((AY962834.1_Alexandrium_insuetum:0.0000010000,JF521630.1_Alexandrium_insuetum:0.0000010000)100:0.0512393229,((FJ011438.1_Alexandrium_peruvianum:0.0071029953,(AY962858.1_Alexandrium_ostenfeldii:0.0000023637,JF921174.1_Alexandrium_ostenfeldii:0.0028134846)99:0.0252740416)89:0.0091769728,(AY959942.1_Alexandrium_leei:0.1237908224,KF034860.1_Alexandrium_leei:0.1391072201)100:0.3896020274)57:0.0256249002)45:0.0254324670)28:0.0124614100,((AY962849.1_Alexandrium_minutum:0.0000010000,JF521634.1_Alexandrium_minutum:0.0027650149)100:0.0409758466,EU707477.1_Alexandrium_minutum:0.0460329749)93:0.0227956973)54:0.0303593498,((AY962833.1_Alexandrium_andersonii:0.0000010000,JF521619.1_Alexandrium_andersoni:0.0000010000)52:0.0000010000,U44937.1_Alexandrium_andersoni:0.0000010000)100:0.2477220138)41:0.0094640858,(AF318230.1_Alexandrium_margalefii:0.0000025878,AF033531.1_Alexandrium_margalefeii:0.0084757797)100:0.2163589049)48:0.0291502280,(((AY338752.1_Alexandrium_pseudogoniaulax:0.0000010000,AB088253.1_Alexandrium_pseudogoniaulax:0.0000010000)80:0.0000026768,(AY438018.1_Alexandrium_hiranoi:0.0000023689,(AJ535347.1_Alexandrium_taylori:0.0000010000,AJ535348.1_Alexandrium_taylori:0.0000010000)100:0.0828549605)80:0.0056012670)100:0.2458225779,AY438020.1_Alexandrium_satoanum:0.2399106094)100:0.2430054402)50:0.0152213515,((((JF521618.1_Alexandrium_affine:0.0000022937,AF032348.1_Alexandrium_concavum:0.0163475717)96:0.0202580193,U44935.1_Alexandrium_affine:0.0180229268)100:0.0671200899,(((((AJ303429.1_Alexandrium_tamarense:0.0027276484,Site_2_6_9_2021_consensus_cl_id_1120_total_supporting_reads_189:0.0027375391)6:0.0000010000,(JF521640.1_Alexandrium_tamarense:0.0000010000,JF906995.1_Alexandrium_tamarense:0.0000010000)58:0.0000010000)31:0.0000010000,AJ303428.1_Alexandrium_tamarense:0.0027292362)100:0.0261401466,(((U44926.1_Alexandrium_catenella:0.0000022162,JF521644.1_Alexandrium_catenella:0.0475770736)84:0.0000023389,(AF200667.1_Alexandrium_catenella:0.0027210856,(KX519402.1_Alexandrium_catenella:0.0000010000,KX519394.1_Alexandrium_catenella:0.0000010000)73:0.0000010000)94:0.0027283512)100:0.0508609911,(AJ535370.1_Alexandrium_mediterraneum:0.0027369912,(AJ535368.1_Alexandrium_mediterraneum:0.0027773080,AJ535374.1_Alexandrium_mediterraneum:0.0083718456)75:0.0000010000)100:0.0749468220)84:0.0123862441)85:0.0206025981,((EF178148.1_Alexandrium_australiense:0.0000010000,(JF521639.1_Alexandrium_australiense:0.0000010000,EF178149.1_Alexandrium_australiense:0.0000010000)49:0.0000010000)100:0.0497863176,(AY438016.1_Alexandrium_pacificum:0.0000010000,((U44931.1_Alexandrium_pacificum:0.0000010000,EF178140.1_Alexandrium_pacificum:0.0000010000)72:0.0000010000,FM211464.1_Alexandrium_pacificum:0.0000010000)49:0.0000010000)100:0.0481021876)100:0.0437633193)99:0.0632792422)93:0.0351847933,((AY268607.1_Alexandrium_tropicale:0.0395897872,(FJ652046.1_Alexandrium_tamiyavanichi:0.0020162431,(AF174614.1_Alexandrium_cohorticula:0.0000010000,AB088267.1_Alexandrium_tamiyavanichii:0.0027965616)100:0.0192113954)100:0.0673567941)96:0.0614004670,(JF521622.1_Alexandrium_fraterculus:0.0000020487,AB088262.1_Alexandrium_fraterculus:0.0000010000)100:0.2985033569)98:0.0820164325)98:0.1400484814);

CONSENSUS TREE
--------------

Consensus tree is constructed from 1000 bootstrap trees
Log-likelihood of consensus tree: -4986.054185
Robinson-Foulds distance between ML tree and consensus tree: 6

Branches with support >0.000000% are kept (extended consensus)
Branch lengths are optimized by maximum likelihood on original alignment
Numbers in parentheses are bootstrap supports (%)

+-----------------------------------------------------------AF042813.1_Prorocentrum_minimum
|
|                 +--AJ535373.1_Alexandrium_tamutum
|              +--| (79)
|              |  +--GQ120507.1_Alexandrium_tamutum
|           +--| (41)
|           |  |     +--AY962849.1_Alexandrium_minutum
|           |  |  +--| (100)
|           |  |  |  +--JF521634.1_Alexandrium_minutum
|           |  +--| (93)
|           |     +--EU707477.1_Alexandrium_minutum
|        +--| (54)
|        |  |     +--AY962834.1_Alexandrium_insuetum
|        |  |  +--| (100)
|        |  |  |  +--JF521630.1_Alexandrium_insuetum
|        |  +--| (45)
|        |     |     +--FJ011438.1_Alexandrium_peruvianum
|        |     |  +--| (89)
|        |     |  |  |  +--AY962858.1_Alexandrium_ostenfeldii
|        |     |  |  +--| (99)
|        |     |  |     +--JF921174.1_Alexandrium_ostenfeldii
|        |     +--| (57)
|        |        |                        +-------AY959942.1_Alexandrium_leei
|        |        +------------------------| (100)
|        |                                 +-------KF034860.1_Alexandrium_leei
|     +--| (41)
|     |  |                 +--AY962833.1_Alexandrium_andersonii
|     |  |              +--| (52)
|     |  |              |  +--JF521619.1_Alexandrium_andersoni
|     |  +--------------| (100)
|     |                 +--U44937.1_Alexandrium_andersoni
|  +--| (48)
|  |  |            +--AF318230.1_Alexandrium_margalefii
|  |  +------------| (100)
|  |               +--AF033531.1_Alexandrium_margalefeii
+--| (50)
|  |                                 +--AY338752.1_Alexandrium_pseudogoniaulax
|  |                              +--| (80)
|  |                              |  +--AB088253.1_Alexandrium_pseudogoniaulax
|  |              +---------------| (100)
|  |              |               |  +--AY438018.1_Alexandrium_hiranoi
|  |              |               +--| (80)
|  |              |                  |    +--AJ535347.1_Alexandrium_taylori
|  |              |                  +----| (100)
|  |              |                       +--AJ535348.1_Alexandrium_taylori
|  +--------------| (100)
|                 +--------------AY438020.1_Alexandrium_satoanum
|
|                  +--JF521618.1_Alexandrium_affine
|               +--| (96)
|               |  +--AF032348.1_Alexandrium_concavum
|           +---| (100)
|           |   +--U44935.1_Alexandrium_affine
|        +--| (93)
|        |  |         +--AJ303429.1_Alexandrium_tamarense
|        |  |      +--| (100)
|        |  |      |  |        +--JF521640.1_Alexandrium_tamarense
|        |  |      |  |     +--| (58)
|        |  |      |  |     |  +--JF906995.1_Alexandrium_tamarense
|        |  |      |  |  +--| (40)
|        |  |      |  |  |  +--Site_2_6_9_2021_consensus_cl_id_1120_total_supporting_reads_189
|        |  |      |  +--| (48)
|        |  |      |     +--AJ303428.1_Alexandrium_tamarense
|        |  |   +--| (85)
|        |  |   |  |        +--U44926.1_Alexandrium_catenella
|        |  |   |  |     +--| (84)
|        |  |   |  |     |  +--JF521644.1_Alexandrium_catenella
|        |  |   |  |  +--| (100)
|        |  |   |  |  |  |  +--AF200667.1_Alexandrium_catenella
|        |  |   |  |  |  +--| (94)
|        |  |   |  |  |     |  +--KX519402.1_Alexandrium_catenella
|        |  |   |  |  |     +--| (73)
|        |  |   |  |  |        +--KX519394.1_Alexandrium_catenella
|        |  |   |  +--| (84)
|        |  |   |     |   +--AJ535370.1_Alexandrium_mediterraneum
|        |  |   |     +---| (100)
|        |  |   |         |  +--AJ535368.1_Alexandrium_mediterraneum
|        |  |   |         +--| (75)
|        |  |   |            +--AJ535374.1_Alexandrium_mediterraneum
|        |  +---| (99)
|        |      |     +--EF178148.1_Alexandrium_australiense
|        |      |  +--| (100)
|        |      |  |  |  +--JF521639.1_Alexandrium_australiense
|        |      |  |  +--| (49)
|        |      |  |     +--EF178149.1_Alexandrium_australiense
|        |      +--| (100)
|        |         |  +--AY438016.1_Alexandrium_pacificum
|        |         +--| (100)
|        |            |     +--U44931.1_Alexandrium_pacificum
|        |            |  +--| (72)
|        |            |  |  +--EF178140.1_Alexandrium_pacificum
|        |            +--| (49)
|        |               +--FM211464.1_Alexandrium_pacificum
+--------| (98)
         |       +--AY268607.1_Alexandrium_tropicale
         |    +--| (96)
         |    |  |   +--FJ652046.1_Alexandrium_tamiyavanichi
         |    |  +---| (100)
         |    |      |  +--AF174614.1_Alexandrium_cohorticula
         |    |      +--| (100)
         |    |         +--AB088267.1_Alexandrium_tamiyavanichii
         +----| (98)
              |                  +--JF521622.1_Alexandrium_fraterculus
              +------------------| (100)
                                 +--AB088262.1_Alexandrium_fraterculus


Consensus tree in newick format: 

(AF042813.1_Prorocentrum_minimum:0.9274117349,((((((AJ535373.1_Alexandrium_tamutum:0.0055666379,GQ120507.1_Alexandrium_tamutum:0.0191151798)79:0.0222687416,((AY962849.1_Alexandrium_minutum:0.0000021637,JF521634.1_Alexandrium_minutum:0.0027593053)100:0.0418425093,EU707477.1_Alexandrium_minutum:0.0454046363)93:0.0326421456)41:0.0101125859,((AY962834.1_Alexandrium_insuetum:0.0000021637,JF521630.1_Alexandrium_insuetum:0.0000021637)100:0.0515376191,((FJ011438.1_Alexandrium_peruvianum:0.0079424067,(AY962858.1_Alexandrium_ostenfeldii:0.0000021637,JF921174.1_Alexandrium_ostenfeldii:0.0028072199)99:0.0243746005)89:0.0113747372,(AY959942.1_Alexandrium_leei:0.1245563828,KF034860.1_Alexandrium_leei:0.1373714209)100:0.3877820326)57:0.0223889133)45:0.0188305293)54:0.0314978925,((AY962833.1_Alexandrium_andersonii:0.0000021637,JF521619.1_Alexandrium_andersoni:0.0000021637)52:0.0000021637,U44937.1_Alexandrium_andersoni:0.0000021637)100:0.2453393959)41:0.0097397572,(AF318230.1_Alexandrium_margalefii:0.0002501275,AF033531.1_Alexandrium_margalefeii:0.0082071686)100:0.2151995943)48:0.0280951929,(((AY338752.1_Alexandrium_pseudogoniaulax:0.0000021637,AB088253.1_Alexandrium_pseudogoniaulax:0.0000021637)80:0.0000027800,(AY438018.1_Alexandrium_hiranoi:0.0000024776,(AJ535347.1_Alexandrium_taylori:0.0000021637,AJ535348.1_Alexandrium_taylori:0.0000021637)100:0.0826371714)80:0.0055862641)100:0.2500723740,AY438020.1_Alexandrium_satoanum:0.2334092619)100:0.2407527264)50:0.0163812235,((((JF521618.1_Alexandrium_affine:0.0000021684,AF032348.1_Alexandrium_concavum:0.0162861090)96:0.0204892810,U44935.1_Alexandrium_affine:0.0177327379)100:0.0678754323,(((AJ303429.1_Alexandrium_tamarense:0.0027163552,(((JF521640.1_Alexandrium_tamarense:0.0000021637,JF906995.1_Alexandrium_tamarense:0.0000021637)58:0.0000021637,Site_2_6_9_2021_consensus_cl_id_1120_total_supporting_reads_189:0.0027262177)40:0.0000021637,AJ303428.1_Alexandrium_tamarense:0.0027179963)48:0.0000021637)100:0.0261857257,(((U44926.1_Alexandrium_catenella:0.0000021637,JF521644.1_Alexandrium_catenella:0.0473679268)84:0.0000021684,(AF200667.1_Alexandrium_catenella:0.0027103126,(KX519402.1_Alexandrium_catenella:0.0000021637,KX519394.1_Alexandrium_catenella:0.0000021637)73:0.0000021637)94:0.0027175712)100:0.0505185158,(AJ535370.1_Alexandrium_mediterraneum:0.0027254986,(AJ535368.1_Alexandrium_mediterraneum:0.0027659278,AJ535374.1_Alexandrium_mediterraneum:0.0083368882)75:0.0000021637)100:0.0747421923)84:0.0122980869)85:0.0207822459,((EF178148.1_Alexandrium_australiense:0.0000021637,(JF521639.1_Alexandrium_australiense:0.0000021637,EF178149.1_Alexandrium_australiense:0.0000021637)49:0.0000021637)100:0.0495722115,(AY438016.1_Alexandrium_pacificum:0.0000021637,((U44931.1_Alexandrium_pacificum:0.0000021637,EF178140.1_Alexandrium_pacificum:0.0000021637)72:0.0000021637,FM211464.1_Alexandrium_pacificum:0.0000021637)49:0.0000021637)100:0.0477969794)100:0.0432861777)99:0.0627319198)93:0.0334236046,((AY268607.1_Alexandrium_tropicale:0.0394443210,(FJ652046.1_Alexandrium_tamiyavanichi:0.0020102796,(AF174614.1_Alexandrium_cohorticula:0.0000021637,AB088267.1_Alexandrium_tamiyavanichii:0.0027861957)100:0.0191374311)100:0.0671291248)96:0.0603835282,(JF521622.1_Alexandrium_fraterculus:0.0000021637,AB088262.1_Alexandrium_fraterculus:0.0000021637)100:0.2980730284)98:0.0832965806)98:0.1421202873);

TIME STAMP
----------

Date and time: Fri Feb  3 16:05:53 2023
Total CPU time used: 113.051638 seconds (0h:1m:53s)
Total wall-clock time used: 61.00150723 seconds (0h:1m:1s)
