# Supplementary material for: Combining Nanopore Sequencing with Recombinase Polymerase Amplification Enables Identification of Dinoflagellates from the Alexandrium Genus, Providing a Rapid, Field Deployable Tool
Source: Toxins (Basel). 2023 Jun 1;15(6):372. doi: 10.3390/toxins15060372 (PMC10302762; doi:10.3390/toxins15060372)
Supplement: Supplementary file 1 [file toxins-15-00372-s001.zip › Supplemantary_material/S2_Phylogenetic_trees_of_VMK_&RPB_samples/Phylo_tree_RPB/Site_2/Site_2_16_08_21/Site_2_16_08_21.iqtree]

IQ-TREE 2.1.2 COVID-edition built Mar 30 2021

Input file name: All_samples_tree_1.fasta
Type of analysis: tree reconstruction + ultrafast bootstrap (1000 replicates)
Random seed number: 987856

REFERENCES
----------

To cite IQ-TREE please use:

Bui Quang Minh, Heiko A. Schmidt, Olga Chernomor, Dominik Schrempf,
Michael D. Woodhams, Arndt von Haeseler, and Robert Lanfear (2020)
IQ-TREE 2: New models and efficient methods for phylogenetic inference
in the genomic era. Mol. Biol. Evol., in press.
https://doi.org/10.1093/molbev/msaa015

Since you used ultrafast bootstrap (UFBoot) please also cite: 

Diep Thi Hoang, Olga Chernomor, Arndt von Haeseler, Bui Quang Minh,
and Le Sy Vinh (2018) UFBoot2: Improving the ultrafast bootstrap
approximation. Mol. Biol. Evol., 35:518–522.
https://doi.org/10.1093/molbev/msx281

SEQUENCE ALIGNMENT
------------------

Input data: 61 sequences with 421 nucleotide sites
Number of constant sites: 108 (= 25.6532% of all sites)
Number of invariant (constant or ambiguous constant) sites: 108 (= 25.6532% of all sites)
Number of parsimony informative sites: 260
Number of distinct site patterns: 317

SUBSTITUTION PROCESS
--------------------

Model of substitution: GTR+F+G4

Rate parameter R:

  A-C: 1.1483
  A-G: 1.8928
  A-T: 0.7157
  C-G: 1.0522
  C-T: 4.6088
  G-T: 1.0000

State frequencies: (empirical counts from alignment)

  pi(A) = 0.2674
  pi(C) = 0.1371
  pi(G) = 0.2614
  pi(T) = 0.3341

Rate matrix Q:

  A   -0.7757     0.137    0.4306    0.2081
  C    0.2672    -1.847    0.2394      1.34
  G    0.4404    0.1256   -0.8568    0.2908
  T    0.1665      0.55    0.2275   -0.9441

Model of rate heterogeneity: Gamma with 4 categories
Gamma shape alpha: 0.6477

 Category  Relative_rate  Proportion
  1         0.06307        0.25
  2         0.3378         0.25
  3         0.9038         0.25
  4         2.695          0.25
Relative rates are computed as MEAN of the portion of the Gamma distribution falling in the category.

MAXIMUM LIKELIHOOD TREE
-----------------------

Log-likelihood of the tree: -5416.8473 (s.e. 188.5555)
Unconstrained log-likelihood (without tree): -2216.8236
Number of free parameters (#branches + #model parameters): 128
Akaike information criterion (AIC) score: 11089.6947
Corrected Akaike information criterion (AICc) score: 11202.7906
Bayesian information criterion (BIC) score: 11607.1517

Total tree length (sum of branch lengths): 5.7119
Sum of internal branch lengths: 2.5917 (45.3741% of tree length)

WARNING: 13 near-zero internal branches (<0.0024) should be treated with caution
         Such branches are denoted by '**' in the figure below

NOTE: Tree is UNROOTED although outgroup taxon 'AF042813.1_Prorocentrum_minimum' is drawn at root
Numbers in parentheses are  ultrafast bootstrap support (%)

+----------------------------------------------------------AF042813.1_Prorocentrum_minimum
|
|           +--AJ535373.1_Alexandrium_tamutum
|        +--| (94)
|        |  |  +**GQ120507.1_Alexandrium_tamutum
|        |  +--| (100)
|        |     +**Site_2_16_8_2021_consensus_cl_id_144_total_supporting_reads_8
|     +--| (46)
|     |  |        +**AY962849.1_Alexandrium_minutum
|     |  |     +--| (100)
|     |  |     |  +--JF521634.1_Alexandrium_minutum
|     |  |  +--| (97)
|     |  |  |  +-----Site_2_16_8_2021_consensus_cl_id_61_total_supporting_reads_9
|     |  +--| (97)
|     |     +--EU707477.1_Alexandrium_minutum
|  +--| (45)
|  |  |  +**AY962834.1_Alexandrium_insuetum
|  |  +--| (100)
|  |     +**JF521630.1_Alexandrium_insuetum
+--| (36)
|  |                    +**AY962833.1_Alexandrium_andersonii
|  |        +-----------| (100)
|  |        |           |  +**U44937.1_Alexandrium_andersoni
|  |        |           +**| (42)
|  |        |              +**JF521619.1_Alexandrium_andersoni
|  |     +--| (39)
|  |     |  |          +**AF318230.1_Alexandrium_margalefii
|  |     |  +----------| (100)
|  |     |             +--AF033531.1_Alexandrium_margalefeii
|  |  +--| (25)
|  |  |  |                    +**JF521618.1_Alexandrium_affine
|  |  |  |                 +--| (95)
|  |  |  |                 |  +--AF032348.1_Alexandrium_concavum
|  |  |  |              +--| (100)
|  |  |  |              |  +--U44935.1_Alexandrium_affine
|  |  |  |           +--| (95)
|  |  |  |           |  |           +--AJ303429.1_Alexandrium_tamarense
|  |  |  |           |  |        +--| (93)
|  |  |  |           |  |        |  |        +**JF521640.1_Alexandrium_tamarense
|  |  |  |           |  |        |  |     +**| (33)
|  |  |  |           |  |        |  |     |  +**JF906995.1_Alexandrium_tamarense
|  |  |  |           |  |        |  |  +**| (11)
|  |  |  |           |  |        |  |  |  +--AJ303428.1_Alexandrium_tamarense
|  |  |  |           |  |        |  +**| (38)
|  |  |  |           |  |        |     +--Site_2_6_9_2021_consensus_cl_id_1120_total_supporting_reads_189
|  |  |  |           |  |     +--| (62)
|  |  |  |           |  |     |  +---Site_2_16_8_2021_consensus_cl_id_9548_total_supporting_reads_1551
|  |  |  |           |  |  +--| (90)
|  |  |  |           |  |  |  |           +**U44926.1_Alexandrium_catenella
|  |  |  |           |  |  |  |        +**| (53)
|  |  |  |           |  |  |  |        |  +--JF521644.1_Alexandrium_catenella
|  |  |  |           |  |  |  |     +**| (46)
|  |  |  |           |  |  |  |     |  |  +--AF200667.1_Alexandrium_catenella
|  |  |  |           |  |  |  |     |  +--| (90)
|  |  |  |           |  |  |  |     |     |     +**KX519402.1_Alexandrium_catenella
|  |  |  |           |  |  |  |     |     |  +**| (72)
|  |  |  |           |  |  |  |     |     |  |  +**KX519394.1_Alexandrium_catenella
|  |  |  |           |  |  |  |     |     +**| (55)
|  |  |  |           |  |  |  |     |        +**Site_2_16_8_2021_consensus_cl_id_2930_total_supporting_reads_383
|  |  |  |           |  |  |  |  +--| (65)
|  |  |  |           |  |  |  |  |  |      +--Site_2_16_8_2021_consensus_cl_id_1869_total_supporting_reads_371
|  |  |  |           |  |  |  |  |  |   +--| (93)
|  |  |  |           |  |  |  |  |  |   |  |  +--Site_2_16_8_2021_consensus_cl_id_6819_total_supporting_reads_239
|  |  |  |           |  |  |  |  |  |   |  +--| (81)
|  |  |  |           |  |  |  |  |  |   |     +**Site_2_16_8_2021_consensus_cl_id_9071_total_supporting_reads_145
|  |  |  |           |  |  |  |  |  +---| (66)
|  |  |  |           |  |  |  |  |      +**Site_2_16_8_2021_consensus_cl_id_4116_total_supporting_reads_247
|  |  |  |           |  |  |  +--| (53)
|  |  |  |           |  |  |     |   +--AJ535370.1_Alexandrium_mediterraneum
|  |  |  |           |  |  |     +---| (100)
|  |  |  |           |  |  |         |  +--AJ535368.1_Alexandrium_mediterraneum
|  |  |  |           |  |  |         +**| (69)
|  |  |  |           |  |  |            +--AJ535374.1_Alexandrium_mediterraneum
|  |  |  |           |  +--| (99)
|  |  |  |           |     |        +**EF178148.1_Alexandrium_australiense
|  |  |  |           |     |     +**| (31)
|  |  |  |           |     |     |  +**JF521639.1_Alexandrium_australiense
|  |  |  |           |     |  +--| (100)
|  |  |  |           |     |  |  +**EF178149.1_Alexandrium_australiense
|  |  |  |           |     +--| (100)
|  |  |  |           |        |  +**AY438016.1_Alexandrium_pacificum
|  |  |  |           |        +--| (100)
|  |  |  |           |           |     +**U44931.1_Alexandrium_pacificum
|  |  |  |           |           |  +**| (58)
|  |  |  |           |           |  |  +**EF178140.1_Alexandrium_pacificum
|  |  |  |           |           +**| (43)
|  |  |  |           |              +**FM211464.1_Alexandrium_pacificum
|  |  |  |  +--------| (99)
|  |  |  |  |        |       +--AY268607.1_Alexandrium_tropicale
|  |  |  |  |        |    +--| (97)
|  |  |  |  |        |    |  |  +--FJ652046.1_Alexandrium_tamiyavanichi
|  |  |  |  |        |    |  +--| (100)
|  |  |  |  |        |    |     |  +**AF174614.1_Alexandrium_cohorticula
|  |  |  |  |        |    |     +--| (100)
|  |  |  |  |        |    |        +--AB088267.1_Alexandrium_tamiyavanichii
|  |  |  |  |        +----| (99)
|  |  |  |  |             |                +**JF521622.1_Alexandrium_fraterculus
|  |  |  |  |             +----------------| (100)
|  |  |  |  |                              +**AB088262.1_Alexandrium_fraterculus
|  |  |  +--| (52)
|  |  |     |                               +**AY338752.1_Alexandrium_pseudogoniaulax
|  |  |     |                            +**| (70)
|  |  |     |                            |  +**AB088253.1_Alexandrium_pseudogoniaulax
|  |  |     |             +--------------| (100)
|  |  |     |             |              |  +**AY438018.1_Alexandrium_hiranoi
|  |  |     |             |              +--| (86)
|  |  |     |             |                 |   +**AJ535347.1_Alexandrium_taylori
|  |  |     |             |                 +---| (100)
|  |  |     |             |                     +**AJ535348.1_Alexandrium_taylori
|  |  |     +-------------| (100)
|  |  |                   +------------AY438020.1_Alexandrium_satoanum
|  +--| (25)
|     |                     +------AY959942.1_Alexandrium_leei
|     +---------------------| (100)
|                           +------KF034860.1_Alexandrium_leei
|
|  +--FJ011438.1_Alexandrium_peruvianum
+--| (48)
   |  +--AY962858.1_Alexandrium_ostenfeldii
   +--| (97)
      +**JF921174.1_Alexandrium_ostenfeldii

Tree in newick format:

(AF042813.1_Prorocentrum_minimum:1.1861696931,((((AJ535373.1_Alexandrium_tamutum:0.0058156668,(GQ120507.1_Alexandrium_tamutum:0.0000010000,Site_2_16_8_2021_consensus_cl_id_144_total_supporting_reads_8:0.0000010000)100:0.0213325763)94:0.0343252870,(((AY962849.1_Alexandrium_minutum:0.0000010000,JF521634.1_Alexandrium_minutum:0.0030401664)100:0.0243872632,Site_2_16_8_2021_consensus_cl_id_61_total_supporting_reads_9:0.1224124247)97:0.0235336593,EU707477.1_Alexandrium_minutum:0.0472144217)97:0.0360617167)46:0.0160805438,(AY962834.1_Alexandrium_insuetum:0.0000020295,JF521630.1_Alexandrium_insuetum:0.0000029827)100:0.0581589200)45:0.0176267222,((((AY962833.1_Alexandrium_andersonii:0.0000010000,(U44937.1_Alexandrium_andersoni:0.0000010000,JF521619.1_Alexandrium_andersoni:0.0000010000)42:0.0000010000)100:0.2463291710,(AF318230.1_Alexandrium_margalefii:0.0006792615,AF033531.1_Alexandrium_margalefeii:0.0085978859)100:0.2304314243)39:0.0380265750,(((((JF521618.1_Alexandrium_affine:0.0000025692,AF032348.1_Alexandrium_concavum:0.0175017784)95:0.0214063027,U44935.1_Alexandrium_affine:0.0195517203)100:0.0733202804,((((AJ303429.1_Alexandrium_tamarense:0.0029191675,(((JF521640.1_Alexandrium_tamarense:0.0000010000,JF906995.1_Alexandrium_tamarense:0.0000010000)33:0.0000010000,AJ303428.1_Alexandrium_tamarense:0.0029208947)11:0.0000010000,Site_2_6_9_2021_consensus_cl_id_1120_total_supporting_reads_189:0.0029334039)38:0.0000010000)93:0.0065821931,Site_2_16_8_2021_consensus_cl_id_9548_total_supporting_reads_1551:0.0883647890)62:0.0216414128,((((U44926.1_Alexandrium_catenella:0.0000026280,JF521644.1_Alexandrium_catenella:0.0514975410)53:0.0000020760,(AF200667.1_Alexandrium_catenella:0.0029211489,((KX519402.1_Alexandrium_catenella:0.0000010000,KX519394.1_Alexandrium_catenella:0.0000010000)72:0.0000010000,Site_2_16_8_2021_consensus_cl_id_2930_total_supporting_reads_383:0.0000021540)55:0.0000021832)90:0.0029297412)46:0.0000021087,((Site_2_16_8_2021_consensus_cl_id_1869_total_supporting_reads_371:0.0159282333,(Site_2_16_8_2021_consensus_cl_id_6819_total_supporting_reads_239:0.0092908054,Site_2_16_8_2021_consensus_cl_id_9071_total_supporting_reads_145:0.0000029790)81:0.0092742835)93:0.0033454378,Site_2_16_8_2021_consensus_cl_id_4116_total_supporting_reads_247:0.0000024989)66:0.0929962437)65:0.0560659259,(AJ535370.1_Alexandrium_mediterraneum:0.0029257111,(AJ535368.1_Alexandrium_mediterraneum:0.0029727019,AJ535374.1_Alexandrium_mediterraneum:0.0089549263)69:0.0000025033)100:0.0811763786)53:0.0135849078)90:0.0242612545,(((EF178148.1_Alexandrium_australiense:0.0000010000,JF521639.1_Alexandrium_australiense:0.0000010000)31:0.0000010000,EF178149.1_Alexandrium_australiense:0.0000010000)100:0.0544668648,(AY438016.1_Alexandrium_pacificum:0.0000010000,((U44931.1_Alexandrium_pacificum:0.0000010000,EF178140.1_Alexandrium_pacificum:0.0000010000)58:0.0000010000,FM211464.1_Alexandrium_pacificum:0.0000010000)43:0.0000010000)100:0.0513402185)100:0.0499234760)99:0.0766141029)95:0.0322986647,((AY268607.1_Alexandrium_tropicale:0.0425896247,(FJ652046.1_Alexandrium_tamiyavanichi:0.0028073973,(AF174614.1_Alexandrium_cohorticula:0.0000010000,AB088267.1_Alexandrium_tamiyavanichii:0.0030721816)100:0.0208478718)100:0.0773425818)97:0.0664190745,(JF521622.1_Alexandrium_fraterculus:0.0000010000,AB088262.1_Alexandrium_fraterculus:0.0000022594)100:0.3516745204)99:0.0991066872)99:0.1879907841,(((AY338752.1_Alexandrium_pseudogoniaulax:0.0000010000,AB088253.1_Alexandrium_pseudogoniaulax:0.0000010000)70:0.0000025567,(AY438018.1_Alexandrium_hiranoi:0.0000025296,(AJ535347.1_Alexandrium_taylori:0.0000010000,AJ535348.1_Alexandrium_taylori:0.0000010000)100:0.0922447016)86:0.0061615719)100:0.3015626910,AY438020.1_Alexandrium_satoanum:0.2750175450)100:0.2809200305)52:0.0505857126)25:0.0076246992,(AY959942.1_Alexandrium_leei:0.1466177123,KF034860.1_Alexandrium_leei:0.1527153920)100:0.4474187348)25:0.0163255994)36:0.0139618966,(FJ011438.1_Alexandrium_peruvianum:0.0160942443,(AY962858.1_Alexandrium_ostenfeldii:0.0030501428,JF921174.1_Alexandrium_ostenfeldii:0.0000024889)97:0.0223510796)48:0.0072079298);

CONSENSUS TREE
--------------

Consensus tree is constructed from 1000 bootstrap trees
Log-likelihood of consensus tree: -5417.774014
Robinson-Foulds distance between ML tree and consensus tree: 10

Branches with support >0.000000% are kept (extended consensus)
Branch lengths are optimized by maximum likelihood on original alignment
Numbers in parentheses are bootstrap supports (%)

+-----------------------------------------------------------AF042813.1_Prorocentrum_minimum
|
|                 +--AJ535373.1_Alexandrium_tamutum
|              +--| (94)
|              |  |  +--GQ120507.1_Alexandrium_tamutum
|              |  +--| (100)
|              |     +--Site_2_16_8_2021_consensus_cl_id_144_total_supporting_reads_8
|           +--| (46)
|           |  |        +--AY962849.1_Alexandrium_minutum
|           |  |     +--| (100)
|           |  |     |  +--JF521634.1_Alexandrium_minutum
|           |  |  +--| (97)
|           |  |  |  +-----Site_2_16_8_2021_consensus_cl_id_61_total_supporting_reads_9
|           |  +--| (97)
|           |     +--EU707477.1_Alexandrium_minutum
|        +--| (45)
|        |  |  +--AY962834.1_Alexandrium_insuetum
|        |  +--| (100)
|        |     +--JF521630.1_Alexandrium_insuetum
|     +--| (15)
|     |  |  +--FJ011438.1_Alexandrium_peruvianum
|     |  +--| (48)
|     |     |  +--AY962858.1_Alexandrium_ostenfeldii
|     |     +--| (97)
|     |        +--JF921174.1_Alexandrium_ostenfeldii
|  +--| (8)
|  |  |                      +------AY959942.1_Alexandrium_leei
|  |  +----------------------| (100)
|  |                         +-------KF034860.1_Alexandrium_leei
+--| (44)
|  |              +--AY962833.1_Alexandrium_andersonii
|  |  +-----------| (100)
|  |  |           |  +--U44937.1_Alexandrium_andersoni
|  |  |           +--| (42)
|  |  |              +--JF521619.1_Alexandrium_andersoni
|  +--| (39)
|     |           +--AF318230.1_Alexandrium_margalefii
|     +-----------| (100)
|                 +--AF033531.1_Alexandrium_margalefeii
|
|                    +--JF521618.1_Alexandrium_affine
|                 +--| (95)
|                 |  +--AF032348.1_Alexandrium_concavum
|              +--| (100)
|              |  +--U44935.1_Alexandrium_affine
|           +--| (95)
|           |  |           +--AJ303429.1_Alexandrium_tamarense
|           |  |        +--| (93)
|           |  |        |  |        +--JF521640.1_Alexandrium_tamarense
|           |  |        |  |     +--| (33)
|           |  |        |  |     |  +--JF906995.1_Alexandrium_tamarense
|           |  |        |  |  +--| (28)
|           |  |        |  |  |  +--Site_2_6_9_2021_consensus_cl_id_1120_total_supporting_reads_189
|           |  |        |  +--| (38)
|           |  |        |     +--AJ303428.1_Alexandrium_tamarense
|           |  |     +--| (62)
|           |  |     |  +---Site_2_16_8_2021_consensus_cl_id_9548_total_supporting_reads_1551
|           |  |  +--| (90)
|           |  |  |  |           +--U44926.1_Alexandrium_catenella
|           |  |  |  |        +--| (53)
|           |  |  |  |        |  +--JF521644.1_Alexandrium_catenella
|           |  |  |  |     +--| (46)
|           |  |  |  |     |  |  +--AF200667.1_Alexandrium_catenella
|           |  |  |  |     |  +--| (90)
|           |  |  |  |     |     |     +--KX519402.1_Alexandrium_catenella
|           |  |  |  |     |     |  +--| (72)
|           |  |  |  |     |     |  |  +--KX519394.1_Alexandrium_catenella
|           |  |  |  |     |     +--| (55)
|           |  |  |  |     |        +--Site_2_16_8_2021_consensus_cl_id_2930_total_supporting_reads_383
|           |  |  |  |  +--| (65)
|           |  |  |  |  |  |      +--Site_2_16_8_2021_consensus_cl_id_1869_total_supporting_reads_371
|           |  |  |  |  |  |   +--| (93)
|           |  |  |  |  |  |   |  |  +--Site_2_16_8_2021_consensus_cl_id_6819_total_supporting_reads_239
|           |  |  |  |  |  |   |  +--| (81)
|           |  |  |  |  |  |   |     +--Site_2_16_8_2021_consensus_cl_id_9071_total_supporting_reads_145
|           |  |  |  |  |  +---| (66)
|           |  |  |  |  |      +--Site_2_16_8_2021_consensus_cl_id_4116_total_supporting_reads_247
|           |  |  |  +--| (53)
|           |  |  |     |   +--AJ535370.1_Alexandrium_mediterraneum
|           |  |  |     +---| (100)
|           |  |  |         |  +--AJ535368.1_Alexandrium_mediterraneum
|           |  |  |         +--| (69)
|           |  |  |            +--AJ535374.1_Alexandrium_mediterraneum
|           |  +--| (99)
|           |     |     +--EF178148.1_Alexandrium_australiense
|           |     |  +--| (100)
|           |     |  |  |  +--JF521639.1_Alexandrium_australiense
|           |     |  |  +--| (48)
|           |     |  |     +--EF178149.1_Alexandrium_australiense
|           |     +--| (100)
|           |        |  +--AY438016.1_Alexandrium_pacificum
|           |        +--| (100)
|           |           |     +--U44931.1_Alexandrium_pacificum
|           |           |  +--| (58)
|           |           |  |  +--EF178140.1_Alexandrium_pacificum
|           |           +--| (43)
|           |              +--FM211464.1_Alexandrium_pacificum
|  +--------| (99)
|  |        |       +--AY268607.1_Alexandrium_tropicale
|  |        |    +--| (97)
|  |        |    |  |   +--FJ652046.1_Alexandrium_tamiyavanichi
|  |        |    |  +---| (100)
|  |        |    |      |  +--AF174614.1_Alexandrium_cohorticula
|  |        |    |      +--| (100)
|  |        |    |         +--AB088267.1_Alexandrium_tamiyavanichii
|  |        +----| (99)
|  |             |                 +--JF521622.1_Alexandrium_fraterculus
|  |             +-----------------| (100)
|  |                               +--AB088262.1_Alexandrium_fraterculus
+--| (52)
   |                               +--AY338752.1_Alexandrium_pseudogoniaulax
   |                            +--| (70)
   |                            |  +--AB088253.1_Alexandrium_pseudogoniaulax
   |             +--------------| (100)
   |             |              |  +--AY438018.1_Alexandrium_hiranoi
   |             |              +--| (86)
   |             |                 |   +--AJ535347.1_Alexandrium_taylori
   |             |                 +---| (100)
   |             |                     +--AJ535348.1_Alexandrium_taylori
   +-------------| (100)
                 +-------------AY438020.1_Alexandrium_satoanum


Consensus tree in newick format: 

(AF042813.1_Prorocentrum_minimum:1.1555519546,((((((AJ535373.1_Alexandrium_tamutum:0.0058590161,(GQ120507.1_Alexandrium_tamutum:0.0000021641,Site_2_16_8_2021_consensus_cl_id_144_total_supporting_reads_8:0.0000021641)100:0.0213535121)94:0.0342409675,(((AY962849.1_Alexandrium_minutum:0.0000021641,JF521634.1_Alexandrium_minutum:0.0030469771)100:0.0245149111,Site_2_16_8_2021_consensus_cl_id_61_total_supporting_reads_9:0.1225156771)97:0.0235335110,EU707477.1_Alexandrium_minutum:0.0473013652)97:0.0362183024)46:0.0161083017,(AY962834.1_Alexandrium_insuetum:0.0000021641,JF521630.1_Alexandrium_insuetum:0.0000021641)100:0.0582963878)45:0.0175832720,(FJ011438.1_Alexandrium_peruvianum:0.0161177778,(AY962858.1_Alexandrium_ostenfeldii:0.0030543406,JF921174.1_Alexandrium_ostenfeldii:0.0000029115)97:0.0223523236)48:0.0216650762)15:0.0146368801,(AY959942.1_Alexandrium_leei:0.1454304244,KF034860.1_Alexandrium_leei:0.1544649007)100:0.4498798001)8:0.0002933041,((AY962833.1_Alexandrium_andersonii:0.0000021641,(U44937.1_Alexandrium_andersoni:0.0000021641,JF521619.1_Alexandrium_andersoni:0.0000021641)42:0.0000021641)100:0.2481112309,(AF318230.1_Alexandrium_margalefii:0.0007085058,AF033531.1_Alexandrium_margalefeii:0.0085932658)100:0.2320272364)39:0.0445943936)44:0.0483117582,(((((JF521618.1_Alexandrium_affine:0.0000021692,AF032348.1_Alexandrium_concavum:0.0175362265)95:0.0214203226,U44935.1_Alexandrium_affine:0.0195211733)100:0.0741616078,((((AJ303429.1_Alexandrium_tamarense:0.0029251627,(((JF521640.1_Alexandrium_tamarense:0.0000021641,JF906995.1_Alexandrium_tamarense:0.0000021641)33:0.0000021641,Site_2_6_9_2021_consensus_cl_id_1120_total_supporting_reads_189:0.0029393262)28:0.0000021641,AJ303428.1_Alexandrium_tamarense:0.0029267461)38:0.0000021641)93:0.0065998266,Site_2_16_8_2021_consensus_cl_id_9548_total_supporting_reads_1551:0.0885605639)62:0.0216927377,((((U44926.1_Alexandrium_catenella:0.0000021641,JF521644.1_Alexandrium_catenella:0.0516049358)53:0.0000021692,(AF200667.1_Alexandrium_catenella:0.0029263285,((KX519402.1_Alexandrium_catenella:0.0000021641,KX519394.1_Alexandrium_catenella:0.0000021641)72:0.0000021641,Site_2_16_8_2021_consensus_cl_id_2930_total_supporting_reads_383:0.0000021641)55:0.0000021641)90:0.0029349359)46:0.0000027613,((Site_2_16_8_2021_consensus_cl_id_1869_total_supporting_reads_371:0.0159550635,(Site_2_16_8_2021_consensus_cl_id_6819_total_supporting_reads_239:0.0093009173,Site_2_16_8_2021_consensus_cl_id_9071_total_supporting_reads_145:0.0000021641)81:0.0093001157)93:0.0033522082,Site_2_16_8_2021_consensus_cl_id_4116_total_supporting_reads_247:0.0000027613)66:0.0932028046)65:0.0561117962,(AJ535370.1_Alexandrium_mediterraneum:0.0029314996,(AJ535368.1_Alexandrium_mediterraneum:0.0029783077,AJ535374.1_Alexandrium_mediterraneum:0.0089732864)69:0.0000021641)100:0.0812925092)53:0.0137089490)90:0.0244450486,((EF178148.1_Alexandrium_australiense:0.0000021641,(JF521639.1_Alexandrium_australiense:0.0000021641,EF178149.1_Alexandrium_australiense:0.0000021641)48:0.0000021641)100:0.0545590743,(AY438016.1_Alexandrium_pacificum:0.0000021641,((U44931.1_Alexandrium_pacificum:0.0000021641,EF178140.1_Alexandrium_pacificum:0.0000021641)58:0.0000021641,FM211464.1_Alexandrium_pacificum:0.0000021641)43:0.0000021641)100:0.0513693011)100:0.0500657293)99:0.0762946918)95:0.0276760952,((AY268607.1_Alexandrium_tropicale:0.0424723082,(FJ652046.1_Alexandrium_tamiyavanichi:0.0028144637,(AF174614.1_Alexandrium_cohorticula:0.0000021641,AB088267.1_Alexandrium_tamiyavanichii:0.0030793252)100:0.0208909275)100:0.0776577396)97:0.0679828316,(JF521622.1_Alexandrium_fraterculus:0.0000021641,AB088262.1_Alexandrium_fraterculus:0.0000021641)100:0.3504611784)99:0.1028601418)99:0.1875134550,(((AY338752.1_Alexandrium_pseudogoniaulax:0.0000021641,AB088253.1_Alexandrium_pseudogoniaulax:0.0000021641)70:0.0000027838,(AY438018.1_Alexandrium_hiranoi:0.0000024802,(AJ535347.1_Alexandrium_taylori:0.0000021641,AJ535348.1_Alexandrium_taylori:0.0000021641)100:0.0924846999)86:0.0061771980)100:0.3025267966,AY438020.1_Alexandrium_satoanum:0.2748257253)100:0.2836953061)52:0.0104532697);

TIME STAMP
----------

Date and time: Fri Feb  3 15:07:23 2023
Total CPU time used: 195.818739 seconds (0h:3m:15s)
Total wall-clock time used: 102.5002257 seconds (0h:1m:42s)
