# Supplementary material for: Combining Nanopore Sequencing with Recombinase Polymerase Amplification Enables Identification of Dinoflagellates from the Alexandrium Genus, Providing a Rapid, Field Deployable Tool
Source: Toxins (Basel). 2023 Jun 1;15(6):372. doi: 10.3390/toxins15060372 (PMC10302762; doi:10.3390/toxins15060372)
Supplement: Supplementary file 1 [file toxins-15-00372-s001.zip › Supplemantary_material/S2_Phylogenetic_trees_of_VMK_&RPB_samples/Phylo_tree_RPB/Site_2/Site_2_24_05_21/Site_2_24_05_21.fasta]

>AF042813.1_Prorocentrum_minimum
TGGAGCGTAAA--TTGGGTGGTAAATTTCATCTCAAGCTAAATATTGGTTCGAGACCG-A
TAGCAAACAAGTACCATGAGGGAAAGATGAAAAGGACTTTGAAAAGAGAGTTAAAAGTGC
CTGAAATTGCTGAAAGGGAAGCGAATGGAACCAGTGTTGCTTGGCAAGATTGTCGGGTGC
AT--------------------GACGCGCTTG-ATCGTCTCTTGCCTTGTGTGTCAACGC
CAGTTCGCGATCGAGGAAAACTCC---AGGGTCATGGTAGCTCGTCTACGGGTGAGTGAA
TAGCCTTGGCA-GAACTCATTTGCGGACTGTTTCTTTCGTGTCTGGTTGCAGTGTCCTTG
G------------CATTCTGGAAGCTCGTCTTGGCTTGCCACTGGCGGGGGACCTG----
-
>AJ535373.1_Alexandrium_tamutum
TGGAATGCAAA--GTGGGTGGTAAATTCCATGTAAAGGTAAATATATTATTGAGACTG-A
TAGCAAACAAGTACCATGAGGGAAATATGAAAAGGACTTTGAAAAGAGAATTAAAAGAGT
CTGCATTTGCTGAACAGAAAGCAAACAGAATTGATCTTGCTTGGTGAGATTGTTGCGTCT
ACTCTTGCATTT--CTATGCTGGATGTGGGTGCGATGGTTCTTGCCTTGAATGTCAGCTT
CCATTTCTGCAAATCATTACCCTT-GCACATGAATGGTAATTTGCCTGCGGGTA-TTGGA
ATGCATGTGTTTGCAATGATTTGTGA--TTTGATACATGTGTTTGGTGGTA-CTTGTGTG
T---------GTTCCTTTGTCAA--AGGGGAAGGCTTGCTTCCTTGAGCACCA-------
-
>GQ120507.1_Alexandrium_tamutum
TGGAATGCAAA--GTGGGTGGTAAATTCCATGTAAAGGTAAATATATTATTGAGACTG-A
TAGCAAACAAGTACCATGAGGGAAATATGAAAAGGACTTTGAAAAGAGAATTAAAAGAGT
CTGCATTTGCTGAACAGAAAGCAAACAGAATTGATCTTGCCTGGTGAGATTGTTGCGTCT
ACTTCTGCATTT--CTATGTTGGATGTGGGTGCGATGGTTCTTGCCTTGAATGTCAGCTT
CTTTTTCTGCAAATCATTACCCTT-GCACATGAATGGTAATTTGCCTGCGGGTA-TTGGA
ATGCATGTGTTTGCCATGATTTGTGA--TTTGATACATGTGTCTGGTGGTA-CTTGTGTG
T---------GTTCCTTTGTCAA--AGGGGAAGGTTTGCTTCCTTGAGCACCA-------
-
>AY962849.1_Alexandrium_minutum
TGGAATGCAAA--GTGGGTGGTAAATTCCATGTAAAGGTAAATATATTATTGAGACTG-A
TAGCAAACAAGTACCATGAGGGAAATATGAAAAGGACTTTGAAAAGAGAATTAAAAGAGT
CTGCATTTGCTGAACAGAAAGCAAACAGAATTGATTTTACTTGGTGAGATTGTTGTGCTT
ACTCTATCATTT--ATATGGTTGATGTGGGTGCGATGGTTCTTACCTTGAATGTCAGCTT
CTATTTCTGCAAATCATTACCCTT-GCACATGAATGGTAATTTGCCTGCGGGTA-TTGGA
ATGCATGTGTTTGCAATGATTTGTGA--TTTGACGCATGTGTTTGGTGAAA-TTTGTATA
T---------GCTCTTTTGTCGA--AGGGGAAAGCTTACTTTTTTGAGCATTG-------
-
>JF521634.1_Alexandrium_minutum
TGGAATGCAAA--GTGGGTGGTAAATTCCATGTAAAGGTAAATATATTATTGAGACTG-A
TAGCAAACAAGTACCATGAGGGAAATATGAAAAGGACTTTGAAAAGAGAATTAAAAGAGT
CTGCATTTGCTGAACAGAAAGCAAACAGAATTGATTTTACTTGGTGAGATTGTTGTGCTT
ACTCTATCATTT--ATATGGTTGATGTGGGTGCGATGGTTCTTACCTTGAATGTCAGCTT
CTATTTCTGCAAATCATTACCCTT-GCACATGAATGGTAACTTGCCTGCGGGTA-TTGGA
ATGCATGTGTTTGCAATGATTTGTGA--TTTGACGCATGTGTTTGGTGAAA-TTTGTATA
T---------GCTCTTTTGTCGA--AGGGGAAAGCTTACTTTTTTGAGCATTG-------
-
>AY962834.1_Alexandrium_insuetum
TGGAATGCAAA--GTGGGTGGTAAATTCCATGTAAAGGTAAATATATTATTGAGACTG-A
TAGCAAACAAGTACCATGAGGGAAATATGAAAAGGACTTTGAAAAGAGAATTAAAAGAGT
CTGCATTTGCTGAACAGAAAGCAAACAGAATTGATCTTACTTGGTGAGATTGTTGTGCCC
ACTTTAGCATTT--ATATGTTGGATGTGGGTGCGATGGTTCTTGCCTTGAATGTCAGCTT
CTATTWCTGCAAATCATTACCCTT-GCACGTGAATGGTAATTTGCCTGTGGGTA-TTGGA
ATGCATGTGTTTGCAATGATTTGTGA--TTTGATATGTGTGATTGGTGCTA-CTTGCGTG
T---------TGCTCCTTTGTCA-ACGGGGAAGGCTGTCTTCCTTGAGCCCG--------
-
>JF521630.1_Alexandrium_insuetum
TGGAATGCAAA--GTGGGTGGTAAATTCCATGTAAAGGTAAATATATTATTGAGACTG-A
TAGCAAACAAGTACCATGAGGGAAATATGAAAAGGACTTTGAAAAGAGAATTAAAAGAGT
CTGCATTTGCTGAACAGAAAGCAAACAGAATTGATCTTACTTGGTGAGATTGTTGTGCCC
ACTTTAGCATTT--ATATGTTGGATGTGGGTGCGATGGTTCTTGCCTTGAATGTCAGCTT
CTATTTCTGCAAATCATTACCCTT-GCACGTGAATGGTAATTTGCCTGTGGGTA-TTGGA
ATGCATGTGTTTGCAATGATTTGTGA--TTTGATATGTGTGATTGGTGCTA-CTTGCGTG
T---------TGCTCCTTTGTCA-ACGGGGAAGGCTGTCTTCCTTGAGCCCG--------
-
>FJ011438.1_Alexandrium_peruvianum
TGGAATGCAAA--GTGGGTGGTAAATTCCATGTAAAGGAAAATATATTATTGAGACTG-A
TAGCAAACAAGTACCATGAGGGAAATATGAAAAGGACTTTGAAAAGAGAATTAAAAGAGT
CTGCATTTGCTGAACAGAAAGCAAACAGAATTGATCT-ACTTGGTGAGATTGTTGCGTCC
ACTT---------------------GTGGGCGCAATGGTTCTTGCCTTGAATGTCAGCGT
CTATTTCTGCAAATCATTACCCTT-GCACATGAATGGTAATTTGCCTGTGGGTA-TTGGA
ATGCATGTGTTTGCAATGATTTGTGA--TTTGATACGTGTGTCTGGTGTT--CTTGTGTG
T---------GCCTTCTTGCCAAAAAGGGGAGGGCTCTCCTCCCTGGGCACTG-------
-
>AY962858.1_Alexandrium_ostenfeldii
TGGAATGCAAA--GTGGGTGGTAAATTCCATGTAAAGGAAAATATATTATTGAGACTG-A
TAGCAMACAAGTACCATGAGGGAAATATGAAAAGGACTTTGAAAAGAGAATTAAAAGAGT
CTGCATTTGCTGAACAGAAAGCAAACAGAATTGATCT-ACTTGGTGAGATTGTTGCGTCC
ACTT---------------------GTGGGTGCAATGGTTCTTGCCTTGAATGTCAGCGT
CTATTTCTGCAAATTATTACCCTT-GCATATGAATTGTAATTTGCCTGTGGGCA-TTGGA
ATGCATGTGTTTGCAATGATTTGTGA--TTTGATACATGTGTCTGGTGTT--CGCGTGTG
T---------GCCTTCTTGCTAACACGGGGAGGGCTCTCCTCCCTGGGCACTG-------
-
>JF921174.1_Alexandrium_ostenfeldii
TGGAATGCAAA--GTGGGTGGTAAATTCCATGTAAAGGAAAATATATTATTGAGACTG-A
TAGCAAACAAGTACCATGAGGGAAATATGAAAAGGACTTTGAAAAGAGAATTAAAAGAGT
CTGCATTTGCTGAACAGAAAGCAAACAGAATTGATCT-ACTTGGTGAGATTGTTGCGCCC
ACTT---------------------GTGGGTGCAATGGTTCTTGCCTTGAATGTCAGCGT
CTATTTCTGCAAATTATTACCCTT-GCATATGAATTGTAATTTGCCTGTGGGCA-TTGGA
ATGCATGTGTTTGCAATGATTTGTGA--TTTGATACATGTGTCTGGTGTT--CGCGTGTG
T---------GCCTTCTTGCTAACACGGGGAGGGCTCTCCTCCCTGGGCACWG-------
-
>AY962833.1_Alexandrium_andersonii
TGGAATGCAAA--GTGGGTGGTAAATTTCATGTAAAGATTAATATATTATTGAGACTG-A
TAGCGAACAAGTACCATGAGGGAAATATGAAAAGGACTTTGAAAAGAGAATTAAAAGAGT
CTGCACTTGCTGAACAGAAAGCAAACAGAAGTGATTATGCTTGGTAAGATTGTTGCGTCT
TGTTGTTC-----------TGCAACTTGGGCGCAGTGGTTCTTACCTTGTCTGCCAGCAT
CT-TTTCTGCAAATCAGAACCCTG-GCACATGACTTGTAAAACGCCTGCGGGTG-TTGGA
ATGCATGTGTTTGCTATGATTTGTGA--TTAGATTTGTGCGCGTGGTGCT--TCGGTATG
T---------GGCTCTTTGCTGT-GGGGGAATTCTCCTCCGCCCTGGCTG----------
-
>U44937.1_Alexandrium_andersoni
TGGAATGCAAA--GTGGGTGGTAAATTTCATGTAAAGATTAATATATTATTGAGRCTG-A
TAGCGAACAAGTACCATGAGGGAAATATGAAAAGGACTTTGAAAAGAGAATTAAAAGAGT
CTGCACTTGCTGAACAGAAAGCAAACAGAAGTGATTATGCTTGGTAAGATTGTTGCGTCT
TGTTGTTC-----------TGCAACTTGGGCGCAGTGGTTCTTACCTTGTCTGCCAGCAT
CT-TTTCTGCAAATCAGAACCCTG-GCACATGACTTGTAAAACGCCTGCGGGTG-TTGGA
ATGCATGTGTTTGCTATGATTTGTGA--TTAGATTTGTGCGCGTGGTGCT--TCGGTATG
T---------GGCTCTTTGCTGT-GGGGGAATTMTCCTCCRCCCTG-CTG----------
-
>JF521619.1_Alexandrium_andersoni
TGGAATGCAAA--GTGGGTGGTAAATTTCATGTAAAGATTAATATATTATTGAGACTG-A
TAGCGAACAAGTACCATGAGGGAAATATGAAAAGGACTTTGAAAAGAGAATTAAAAGAGT
CTGCACTTGCTGAACAGAAAGCAAACAGAAGTGATTATGCTTGGTAAGATTGTTGCGTCT
TGTTGTTC-----------TGCAACTTGGGCGCAGTGGTTCTTACCTTGTCTGCCAGCAT
CT-TTTCTGCAAATCAGAACCCTG-GCACATGACTTGTAAAACGCCTGCGGGTG-TTGGA
ATGCATGTGTTTGCTATGATTTGTGA--TTAGATTTGTGCGCGTGGTGCT--TCGGTATG
T---------GGCTCTTTGCTGT-GGGGGAATTCTCCTCCGCCCTG-CTG----------
-
>AF318230.1_Alexandrium_margalefii
TGGAATGCAAA--GTGGGTGGTAAATTCCATGAAAAGGGAAATACATTTTTGAGACTG-A
TAGCAAACAAGTACCATGAGGGAAATATGAAAAGGACTTTGAAAAGAGAATTAAAAGAGT
CTGCATTTGCTGAACAGAAAGCAAACAGAATGAATTCTGCTTGGTTAGATTATTGTGCCG
TCTGCTTTGCTT--TTGTGTTGCATCAGGGTGCAATGGTTCTTTCCTTGAATGCCAGCTT
-TATTTCTGCAAATCGTAATCTTT-GTGCATGAATGGAAATACGTCTGCGGGTA-TTGGA
TTGCATGTGTTTGTGGTGATTTGTGA--TTT-ACCTATATGTGTGT------CTTGTGT-
T---------GGTAGCTTGTGAGCTTAAGGGTTGTTTTCATTCTTGAGCATGG-------
-
>AF033531.1_Alexandrium_margalefeii
TGGAATGCAAA--GTGGGTGGTAAATTCCATGAAAAGGGAAATACATTTTTGAGACTG-A
TAGCAAACAAGTACCATGAGGGAAATATGAAAAGGACTTTGAAAAGAGAATTAAAAGAGT
CTGCATTTGCTGAGCAGAAAGCAAACAGAATGAATTCTGCTTGGTTAGATTATTGTGCCG
TCTGCTTTGTTTATTTGTGTTGCATCAGGGTGCAATGGTTCTTTCCTTGAATGCCAGCTT
-TATTTCTGCAAATCGTAATCTTT-GTGCATGAATGGAAATACGTCTGCGGGTA-TTGGA
TTGCAYGTGTTTGTGGTGATTTGTGA--TTT-ACCTATATGTGTGT------CTTGTGT-
T---------GGTGGCTTGTGAGCTTAAGGGTTGTTTTCATTCTTGAGCATGG-------
-
>AY959942.1_Alexandrium_leei
TGGAATGCAAA--TGTGGTGGTAAATTCCATGTAAAGGAAAATATGTCATTGAGACTG-A
TAGCAAACAAGTACCATGAGGGAGATATGAAAAGGACTTTGAAAAGAGAATTAAAAGAGC
CTGAAATTGTTGAGCAGAAAGCAAACAGACATGTGCACAA-TGGTAAGACTGCTGCATTC
CTTCCTGCAGATT-GTGTGT-GGAAGTGTGTGCAATGGTTCTTGCGTTGAACACCAGCTT
-TGCTACTTGAAATCATTATTCAT-GTGTATGAATGAAAATTTGTTTTCGGGCA-ATGCA
ACGCATGCATATGATATGATGTTGGG--TTGCTTTGTGGCACATGG------CCTGGCTT
G---------GTGCACTTGGATT---AGGAAGGGTGCCCTTCCTGTGTGTCGCT------
-
>KF034860.1_Alexandrium_leei
GGGAATGCAAA--TATGATGGTAAATTCCATGTAAAGGACAACATATCATTGAGACTG-A
TAGCAAACAAATTCCATGAGGGAGATATGAAAAGGACTTTGAAAAGAGAATTAAAAGAGC
CTGAAATTGTTGAGCAAAACGCAAACAAACATGTGTGCAA-TGGTGAGACTGCTGCACAC
CTTCCTGCATGT--GTGCGT-GGAAATGTCTGCAATGGTTCTTGCCTTGAATACCAGCTT
-TGCTACCTGAAATCATTATTCAT-GTGCGTGAATGGAAATATGCCCTCGGGTG-TTGAA
ATGTATGCATATAAAAATATATTGGG--TTGCGCTGTTGTGTATGG------TCTGCTTG
A---------AAGCCCATGTCAT---AAGGAGGGTGCTCTTCCTGGGGCGTGTGGGG---
-
>JF521618.1_Alexandrium_affine
TGGAATGCAAA--GTGGGTGGTAAGTTTCATGTAAAGGTAAATATAGGATTGAGACTG-A
TAGCACACAAGTACCATGAGGGAAATATGAAAAGGACTTTGAAAAGAGAATTAAATGAGT
TTGTATTTGCTGAACAGAAAATAAACAGATTTGATGTTGCTTGGTGAGATTGTGGTGCTT
GCTTGACAATAGG----TTTTGATTGTGGGTGCGATGATTCTTGCTTTGCTTGCCAGTTT
CTATTTGTACATTTGATTACCCTT-GCACATGAATGGTAATTTTCCTGCGGGGT-TTGGA
TTGCATGTGTTTGTGATGATTTGTGT--TTTGATGCATGTGTCTGGTGCT--TTTGTAAT
T---------GCTCATTTCTTGA---AGCTGGGCCTACCCTACTAGAGCTTACAAGCCCT
G
>U44935.1_Alexandrium_affine
TGGAATGCAAA--GTGGGTGGTAAGTTTCATGTAAAGGTAAATATAGGATTGAGACTG-A
TAGCACACAAGTRCCATGAGGGAAATATGAAAAGGACTTTGAAAAGAGAATTAAATGAGT
TTGTATTTGCTGAACAGAAAATAAACAGATTTGATGTTGCTTGGTGAGATTGTGGTGCTT
GCTTGACAATAGG----TTTTGATTGTGGGTGCGATGATTCTTGCTTTGCTTGCCAGTTT
CTATTTGTACATTTGATTACCCTT-GCACATGAATGGTAATTTTCCTGCGGGGT-TTGGA
TTGCATGTGTTTGTGATGATTTGTGT--TTTGATTCATGTGTCTGGTGCTTTTGTAATTG
CT-----------CATTTCTTGAAGCTGGGC---CTACCCTACTAGAGCTTACAAGCCCT
G
>AF032348.1_Alexandrium_concavum
TGGAATGCAAA--GTGGGTGGTAAGTTTCATGTAAAGGTAAATATAGGATTGAGACTG-A
TAGCACACAAGTACCATGAGGGAAATATGAAAAGGACTTTGAAAAGAGAATTAAATGAGT
TTGTATTTGCTGAACAGAAAATAAACAGATTTGATGTTGCTTGGTGAGATTGTGGTGCTT
GCTTGACAATAGG----TTTTGATTGTGGGTGCAATGATTCTTGCTTTGCTTGCCAGTTT
CCATGTGTACATTTGATTACCCTT-GCTCATGAATGGTAATCTTCCTGCGGGGT-TTGGA
TTGCATGTGTTTGTGATGATTTGTGT--TTTGATACATGTGTCTGGTGCT--TTTGTAAT
T---------GCTCATTTCTTGA---AGCTGGGCCTACCCTACTAKAGCTTACAAGCCCT
G
>AY268607.1_Alexandrium_tropicale
TGGAATGCAAA--GTGGGTGGTAAGTTTCATGTAAAGGTAAATATATGATTGAGACTG-A
TAGTGCACAAGTACCATGAGGGAAATATGAAAAGGACTTTGAAAAGAGAATTAAATGAGT
TTGTATTTGCTGAACAGAAAGTAAACAGATTTGATTTTGCTGGGTGAGATTGTGGTGCTT
GCTTGACACTT-----ATGT-GGTTGTAAGTACAATGATTCTTACTTTGTGTGCCAGTTT
---TTTGCACATTTGAACATTCTT-GCGTATGAATGGTAATATTCCTGTGGGGG-TTGGA
TTGCATACGTATGTAAGCATTTGTGT--TCTGAACTATGTGTTTGGTGAC--TTTGTTTG
T-----------ACGC-TATGTGTACAGAAGGTGTTT-CTTCCTGGGTCAAC--------
-
>FJ652046.1_Alexandrium_tamiyavanichi
TGGAATGCAAA--GTGGGTGGTAAGTTTCATGTAAAGGTAAATATATGATTGAGACTG-A
TAGTGCACAAGTACCATGAGGGAAATATGAAAAGGACTTTGAAAAGAGAATTAAATGAGT
TTGTATTTGCTGAACAGAAAGTAAACAGATTTGATTTTGCTGGGTGAGATTGTGGTGCTT
GCCTGACACTGCG---GTGT-GGTTCTAAGTACAATGATTCTTGCTTTGTGTGCCAGCTT
---TTTACACATTTGAACATGCAT-GCGCATGAATGGTAGTATTCCTGTGGGGGGTTGGA
TTGCATGCGTGTATAAGCATTTGTGTG-TTTGAAGCATGTGTTTGGTGATG-TTGGTGTG
T-----------GCACATATTGTTCTTCAGGATGT-------------------------
-
>AF174614.1_Alexandrium_cohorticula
TGGAATGCAAA--GTGGGTGGTAAGTTTCATGTAAAGGTAAATATATGATTGAGACTG-A
TAGTGCACAAGTACCATGAGGGAAATATGAAAAGGACTTTGAAAAGAGAATTAAATGAGT
TTGTATTTGCTGAACTGAAAGTAAACAGATTTGATTTTGATGGGTGAGATTGTGGTGCTT
GCTTGACACTATG---GTGT-GGT-CTAAGTACAATGATTCTTGCTTTGTGTGCCAGCTT
---TTTACACATTTGAACATGCAT-GCGCATGAATGGTATTATTCCTGTGGGGGGTTGGA
TTGCATGCGTGTATAAGCATTTGTGTG-CTTGAAGCATGTGTTTGGTGATG-TTGGTGTG
T-----------GCACATATTGTTCTTCAGGATGTTTTCTTCCTGTGTCAAC--------
-
>AB088267.1_Alexandrium_tamiyavanichii
TGGAATGCAAA--GTGGGTGGTAAGTTTCATGTAAAGGTAAATATATGATTGAGACTG-A
TAGTGCACAAGTACCATGAGGGAAATATGAAAAGGACTTTGAAAAGAGAATTAAATGAGT
TTGTATTTGCTGAACTGAAAGTAAACAGATTTGATTTTGATGGGTGAGATTGTGGTGCTT
GCTTGACACTATG---GTGT-GGT-CTAAGTACAATGATTCTTGCTTTGTGTGCCAGCTT
---TTTACACACTTGAACATGCAT-GCGCATGAATGGTATTATTCCTGTGGGGGGTTGGA
TTGCATGCGTGTATAAGCATTTGTGTG-CTTGAAGCATGTGTTTGGTGATG-TTGGTGTG
T-----------GCACATATTGTTCTTCAGGATGTTTTCTTCCTGTGTCAAC--------
-
>JF521622.1_Alexandrium_fraterculus
TGGAATGCAAA--TTGGGTGGTAAGTTTCATGCACAGGTAAATACATGATTGAGACTG-A
TAGCGCACAAGTACCATGAGGGAAATATGAAAAGGACTTTGAAAAGAGAGTTAAATGAGT
TTGCACTTGCTGAACAGAAAGTAAACAGATTTGATTATACTGCGTGAGATTGTGGTGTTT
GCTTTGCATGTCG---ATGTGAATTGCAAATGCAATGTTTGTTGCTGTGTGTGCTAGTT-
--ATTTGTGCATGTGCTGACCATT-GCACATGAATGGTAATATCTCTGCGGGGG-GT-GA
TTGTATGTGCATGCATGCATGTGTGC--TCAGGCAT--GTGTTTGGTGATGGTGTGTTGG
T---------ATGTGTGTGTGTGTTCTGTGCTGGGTGTTGTTCGCTGTATGGGCCCAC--
-
>AB088262.1_Alexandrium_fraterculus
TGGAATGCAAA--TTGGGTGGTAAGTTTCATGCACAGGTAAATACATGATTGAGACTG-A
TAGCGCACAAGTACCATGAGGGAAATATGAAAAGGACTTTGAAAAGAGAGTTAAATGAGT
TTGCACTTGCTGAACAGAAAGTAAACAGATTTGATTATACTGCGTGAGATTGTGGTGTTT
GCTTTGCATGTCG---ATGTGAATTGCAAATGCAATGTTTGTTGCTGTGTGTGCTAGTT-
--ATTTGTGCATGTGCTGACCATT-GCACATGAATGGTAATATCTCTGCGGGGG-GT-GA
TTGTATGTGCATGCATGCATGTGTGC--TCAGGCAT--GTGTTTGGTGATGGTGTGTTGG
T---------ATGTGTGTGTGTGTTCTGTGCTGGGTGTTGTTCGCTGTATGGGCCCAC--
-
>AJ303429.1_Alexandrium_tamarense
TGGAATGCAAA--GTGGGTGGTAAGTTTCATACAAAGGTAAATATGCAATTGAGACTG-A
TAGCACACAAGTACCATGAGGGAAATATGAAAAGGACTTTGAAAAGAGAATTAAATGAGT
TTGTATTTGCTGAACACAAAGCAAACAGACTTGATTT-GCTTGGTGAGATTGTAGTGCTT
GCTTGACAATAGG--TTTTG--GCTGTGGGTGAAATGATTCTTTCTTTGCATGCCAGGTT
CTATGTGTACATTTGATTACCTTT-GCACATGAATGGTAATTTTCCTGCGGGGGG-TGGA
TTGCATGTGCATGTAATGATTTGTGT--CTTGATGAATGTGTCTGGTGTATCTGTTTTTG
TT--------------CCATGTGTTTGAGGT-TGCTTCCTTCCTTGGGCTTACAAGCCCT
G
>JF521640.1_Alexandrium_tamarense
TGGAATGCAAA--GTGGGTGGTAAGTTTCATACAAAGGTAAATATGCAATTGAGACTG-A
TAGCACACAAGTACCATGAGGGAAATATGAAAAGGACTTTGAAAAGAGAATTAAATGAGT
TTGTATTTGCTGAACACAAAGCAAACAGACTTGATTT-GCTTGGTGAGATTGTAGTGCTT
GCTTGACAATAGG--TTTTG--GCTGTGGGTGAAATGATTCTTTCTTTGCATGCCAGGTT
CTATGTGTACATTTGATTACCTTT-GCACATGAATGGTAATTTTCCTGCGGGGGG-TGGA
TTGCATGTGCATGTAATGATTTGTGT--TTTGATGAATGTGTCTGGTGTATCTGTTTTTG
TT--------------CCATGTGTTTGAGGT-TGCTTCCTTCCTTGGGCTTACAAGCCCT
G
>EF178148.1_Alexandrium_australiense
TGGAATGCAAA--GTGGGTGGTAAGTTTCATGCAAAGGTAAATATGCAATTGAGACTG-A
TAGCGCACAAGTACCATGAGGGACATATGAAAAGGACTTTGAAAAGAGAATTAAACGAGT
TTGTATTTGCTGAACACAAAGTAAACAGATGTGATTT-CCTTAGTGAGATTGTAGCACTT
GCTTGACAATAGG----TTTTGGCGGTGGGTGCAATGATTCTTGCTTTGTATGCCAGTTT
CTATGTGGACATTTGATTACCTGT-GCACTTGAATGGTAATTTTCCTGCGGGGG-GTGGA
TTGCATATGCATGTAATTATTTGCATG-TTTTATTACTGTGTCTGGTGTATGTGTTTGTG
T----------------TMTTGTGCTTGTGGTTGCTTTCTTCCTTGGGCTTGCAAGCCCT
G
>JF521639.1_Alexandrium_australiense
TGGAATGCAAA--GTGGGTGGTAAGTTTCATGCAAAGGTAAATATGCAATTGAGACTG-A
TAGCGCACAAGTACCATGAGGGACATATGAAAAGGACTTTGAAAAGAGAATTAAACGAGT
TTGTATTTGCTGAACACAAAGTAAACAGATGTGATTT-CCTTAGTGAGATTGTAGCACTT
GCTTGACAATAGG----TTTTGGCGGTGGGTGCAATGATTCTTGCTTTGTATGCCAGTTT
CTATGTGGACATTTGATTACCTGT-GCACTTGAATGGTAATTTTCCTGCGGGGG-GTGGA
TTGCATATGCATGTAATTATTTGCATG-TTTTATTACTGTGTCTGGTGTATGTGTTTGTG
T----------------TCTTGTGCTTGTGGTTGCTTTCTTCCTTGGGCTTGCAAGCCCT
G
>AY438016.1_Alexandrium_pacificum
TGGAATGCAAA--GTGGGTGGTAAGTTTCATGCAAAGGTAAATATGCAATTGAGACTG-A
TAGCGCACAAGTACCATGAGGGACATATGAAAAGGACTTTGAAMAGAGAATTAAATGAGT
TTGTATTTGCTAAACACAAAGTAAACAGACTTGATTT-CCTCAGTGAGATTGTAGTGMTT
GCTTRACAATGGG----TTTTGGCTGCAAGTGCAATAATTCTTGCTTTGTGTGCCAGTTT
TTATGTGGACATTTGATTACCTTT-GCACATGAATGGTAATTTTCCTGCGGGGT-GTGGA
TTGCATATGCATGTAATGATTTGCATG-TTTGTTAAATGTGTCTGGTGTATTTGTTTGTG
T----------------CCTTGTCCTTGAGGTTGCTTTCTCCCTTGGGCTTACATGCCCT
G
>U44926.1_Alexandrium_catenella
TGGAATGCAAA--GTGGGTGGTAAGTTTCATGTMAAGGTAAACATGCAAYTGAGACTG-A
TAGCACACAAGTRCCATGAGGGAAATATGAAAAGGACTTTGAAAAGAGAATTAAATGAGT
TTGTATTTGCTGAACACAAAGTAAACAGACTTGATTT-GCTTGGTGGGAGTGTTGCACTT
GCTTGACAAGAGC--TTTGG--GCTGTGGGTGTAATGATTCTTTCTTTGCATGCCAGTTT
CTATGTGTACATCTGATTACCTTT-GCACATGAATGATAAGTCTCCTGTGGGGGG-TGGA
TTGCATGTGCATGTAATGATTTGTGT--TTTGATAAATGTGTCTGGTGTATGTGTGTGTG
T---------------TCCTGTGCTTGGGGA-TGCTTCCTTCCTTGGACTTACAAGCCCT
G
>AF200667.1_Alexandrium_catenella
TGGAATGCAAA--GTGGGTGGTAAGTTTCATGTAAAGGTAAACATGCAATTGAGACTG-A
TAGCACACAAGTACCATGAGGGAAATATGAAAAGGACTTTGAAAAGAAAATTAAATGAGT
TTGTATTTGCTGAACACAAAGTAAACAGACTTGATTT-GCTTGGTGGGAGTGTTGCACTT
GCTTGACAAGAGC--TTTGG--GCTGTGGGTGTAATGATTCTTTCTTTGCATGCCAGTTT
CTATTTGTACATCTGATTACCTTT-GCACATGAATGATAAGTCTCCTGTGGGGGG-TGGA
TTGCATGTGCATGTAATGATTTGTGT--TTTGATAAATGTGTCTGGTGTATGTGTGTGTG
T---------------TCCTGTGCTTGGGGA-TGCTTCCTTCCTTGGACTTACAAGCCCT
G
>JF521644.1_Alexandrium_catenella
TGGAATGCAAA--GTGGGTGGTAAGTTTCATGTAAAGGTAAACATGCAACTGAGACTG-A
TAGCACACAAGTACCATGAGGGAAATATGAAAAGGACTTTGAAAAGATAATAAAAAGAGT
TTGTATTTGCTGAACACAAAATAAACACACTCGATTT-GCTTGGTGGGAGTGCTGCACTT
GCTGGACAAGAGC--TTTGG--GCTGTGTGTGTAATGATTCGTTCTTTGCATGCCAGTTT
CTATGTGTACATCTGATTACCTTT-GCACATGAATGATAAGTCTCCTGTGGGGGG-TGTA
TTGCATGTGCATGTAATGATGTGTGT--TTTGATAAATGTGTATGGTGTATGTGTGTGT-
----------------TCATGTGATTGGGGA-TGCTTCCTTCCTTGGACTTACAAGCCCT
G
>AJ535370.1_Alexandrium_mediterraneum
TGGAATGCAAA--GTGGGTGGTAAGTTTCATGTAAAGGTAAATATGCAATTGAGACTG-A
TAGCACACAAGTACCATGAGGGAAATATGAAAAGGACTTTGAAAAGAGAATTAAATGAGT
TTGTATTTGCTGAACAAAAAGTAAACAGACTTGATTT-CTTTGGTGAGGTTGTTGTGCTT
GCCTGACAATAAG--TTTTG--GTGGTGGGTACAATGATTCTTTCTTGGCATGCCAGTTT
CTATTTGTACATTTGATTACCTTT-GCATATGAATGGGAAGTTTCTTGTGGGGGGGTTGA
TTGCATGTGCATGTAATGATTTGTGT--TTTGATGTATGAGTCTGGTGTTTCTGTCGGTG
T---------------TTCTGTGCTTGAGGT-TGATTCCTTCCTTGGACTGACAAGCCCT
G
>AJ535368.1_Alexandrium_mediterraneum
TGGAATGCAAA--GTGGGTGGTAAGTTTCATGTAAAGGTAAATATGCAATTGAGACTG-A
TAGCACACAAGTACCATGAGGGAAATATGAAAAGGACTTTGAAAAGAGAATTAAATGAGT
TTGTATTTGCTGAACAAAAAGTAAACAGACTTGATTT-CTTTGGTGAGGTTGTTGTGCTT
GCCTGACAATAAG--TTTTG--GTGGTGGGTACAATGATTCTTTCTTGGCATGCCAGTTC
CTATTTGTACATTTGATTACCTTT-GCATATGAATGGGAAGTTTCTTGTGGGGGGGTTGA
TTGCATGTGCATGTAATGATTTGTGT--TTTGATGTATGAGTCTGGTGTTTCTGTTGGTG
T---------------TTCTGTGCTTGAGGT-TGATTCCTTCCTTGGACTGACAAGCCCT
G
>AY338752.1_Alexandrium_pseudogoniaulax
TGGAATGCAAA--TTGGGTGGTAAATTTCACGCAAGGGAAAATATATTATTGAGTCTG-A
TAATGAACAAGTACCATGAGGGAAATATGCAAAGGACTTTGAAAAGAAAATTAAAAGAGC
TTGCATTTGCTAAACAGAAAACTAGCAGAAGTGCTTTATCTTGGTAAGATTGCTGCGCAT
GGGTTTAC---TG---T-GTAAATTGTATGAGCATTGGTTCTTACTTTGTGTGTCAATTC
-CATTGTC-AATTTTAATATCTTT-GCTCATGAATTGTGAAATGCTTGCGGGTG-TTAGA
TTGCATGTGCATTCATTAATTTG-GA--CTTGGTGCA-GTGCTTGGCAACAGCTTGCATG
TA--------GAGTGTGCGTGCAATGTACAATTGCGATTGTCAGCTGTT-----------
-
>AB088253.1_Alexandrium_pseudogoniaulax
TGGAATGCAAA--TTGGGTGGTAAATTTCACGCAAGGGAAAATATATTATTGAGTCTG-A
TAATGAACAAGTACCATGAGGGAAATATGCAAAGGACTTTGAAAAGAAAATTAAAAGAGC
TTGCATTTGCTAAACAGAAAACTAGCAGAAGTGCTTTATCTTGGTAAGATTGCTGCGCAT
GGGTTTAC---TG---T-GTAAATTGTATGAGCATTGGTTCTTACTTTGTGTGTCAATTC
-CATTGTC-AATTTTAATATCTTT-GCTCATGAATTGTGAAATGCTTGCGGGTG-TTAGA
TTGCATGTGCATTCATTAATTTG-GA--CTTGGTGCA-GTGCTTGGCAACAGCTTGCATG
TA--------GAGTGTGCGTGCAATGTACAATTGCGATTGTCAGCTGTT-----------
-
>AY438018.1_Alexandrium_hiranoi
TGGAATGCAAA--TTGGGTGGTAAATTTCACGCAAGGGAAAATATATTATTGAGTCTG-A
TAATGAACAAGTACCATGAGGGAAATATGCAAAGGACTTTGAAAAGAAAATTAAAAGAGC
TTGCATTTGCTAAACAGAAAACTAGCAGAAGTGCTTTATCTTGGTAAGATTGCTGCGCAT
GGGTTTAC---TG---T-GTAAATTGTATGAGCATTGGTTCTTACTTTGTGTGTCAATTC
-CATTGTC-AATTTTAATATCTTT-GTTCATGAATTGTGAAATGCTTGCGGGTG-TTAGA
TTGCATGTGCATTCATTAATTTG-GA--CTTGGTGCA-GTGCTTGGCAATAGCTTGCATG
TA--------GAGTGTGCGTGCAATGTACAATTGCGATTGTCAGCTGTT-----------
-
>AJ535347.1_Alexandrium_taylori
TGGAATGCAAA--TAGGGTGGTAAATTTCACGCAAGGGAAAATATATTGTTGAGTCTG-A
TAATGAACAAGTACCATGAGGGAAATATGCAAAGGACTTTGAAAAGAAAATTAAAAGAGC
TTGCATTTGCTAAACAGAAAACTAGCAGAAGTGCTTTATCTTGGTAAGATTGCTGTGCAT
GGGTTTAT---TG---T-GTAAATTGTATGAGCATTGGTTCTTGCCTTGTGTGTCAATTC
-CAATGTC-TTTTTTAATATCTTT-GTTCATGAATTGCGAAATGCTTGTGGGTG-TTTGA
TTGCATGTGCATACATTAATTTG-GA--CTTGGTGCA-ATGTTTGGCATTAGCTTGCATG
TA--------GAGTGCCTGTGCAATGCAAAATTGCGATTGTGAACTAAA-----------
-
>AJ535348.1_Alexandrium_taylori
TGGAATGCAAA--TAGGGTGGTAAATTTCACGCAAGGGAAAATATATTGTTGAGTCTG-A
TAATGAACAAGTACCATGAGGGAAATATGCAAAGGACTTTGAAAAGAAAATTAAAAGAGC
TTGCATTTGCTAAACAGAAAACTAGCAGAAGTGCTTTATCTTGGTAAGATTGCTGTGCAT
GGGTTTAT---TG---T-GTAAATTGTATGAGCATTGGTTCTTGCCTTGTGTGTCAATTC
-CAATGTC-TTTTTTAATATCTTT-GTTCATGAATTGCGAAATGCTTGTGGGTG-TTTGA
TTGCATGTGCATACATTAATTTG-GA--CTTGGTGCA-ATGTTTGGCATTAGCTTGCATG
TA--------GAGTGCCTGTGCAATGCAAAATTGCGATTGTGAACTAAA-----------
-
>AY438020.1_Alexandrium_satoanum
TGGAATGCAAA--TGGGGTGGTAAATTTCATTCAAGGGCAAATATATTATTGAGCCTG-A
TAGTGGACAAGTACCATGAGGGAAATATGAAAAGGATTTTGAAAAGAAAATTAAAAGAGT
TTGCAATTGCTGAACAGAAAGCAAGCAGAAGGTTTTTGTTTTGGTGAGATTGTTGCAAAT
GCATTTGCATCTG---TTGCTGAATGTGTGTGCAATGGTTCCTGCCTTGGGTGCTAATTT
-CAATTTCGCATATCATTACCTTT-GCTTGTGAAATGTAAAATATTTGCAAGTA-TTGGA
TTGCATGTGCACGCAATGACTTGTGG--TTTGGCACA-GTGCTTGCTTATGAGTTAATGT
TC--------ATGTGCTCTGTCAATACATTATTGTGAATGCACACACAT-----------
-
>EU707477.1_Alexandrium_minutum
TGGAATGCAAA--GTGGGTGGTAAATTCCATGTAAAGGTAAATATATTATTGAGACTG-A
TAGCAAACAAGTACCATGAGGGAAATATGAAAAGGACTTTGAAAAGGGAATTAAAAGAGT
CTGCATTTGCTGAACAGAAAGCAAACAGAATTGATGT-GCTTGGTGAGATTGTTGTGCCC
ACTCTGTCATTT--ATGTCG--GATGTGGGTGCGATGGTTCTTACCTTGAATGTCAGCTT
CTATTTCTGCAAATCATTACCCTT-GCACATGAATGGTAATTTGCCTGCGGGTA-TTGGA
ATGTGTGTGTTTGCAATGATTTGTGA--TTTGATGCATGTGGTTGGTGGAC-TTTGTATG
T---------GCTGTTTTGCCAA--CGGGGAAGGGACTCTTCCTTGAGCACTG-------
-
>KX519402.1_Alexandrium_catenella
TGGAATGCAAA--GTGGGTGGTAAGTTTCATGTAAAGGTAAACATGCAATTGAGACTG-A
TAGCACACAAGTACCATGAGGGAAATATGAAAAGGACTTTGAAAAGAGAATTAAATGAGT
TTGTATTTGCTGAACACAAAGTAAACAGACTTGATTT-GCTTGGTGGGAGTGTTGCACTT
GCTTGACAAGAGC--TTTGG--GCTGTGGGTGTAATGATTCTTTCTTTGCATGCCAGTTT
CTATTTGTACATCTGATTACCTTT-GCACATGAATGATAAGTCTCCTGTGGGGGG-TGGA
TTGCATGTGCATGTAATGATTTGTGT--TTTGATAAATGTGTCTGGTGTATGTGTGTGT-
----------------TCCTGTGCTTGGGGA-TGCTTCCTTCCTTGGACTTACAAGCCCT
G
>KX519394.1_Alexandrium_catenella
TGGAATGCAAA--GTGGGTGGTAAGTTTCATGTAAAGGTAAACATGCAATTGAGACTG-A
TAGCACACAAGTACCATGAGGGAAATATGAAAAGGACTTTGAAAAGAGAATTAAATGAGT
TTGTATTTGCTGAACACAAAGTAAACAGACTTGATTT-GCTTGGTGGGAGTGTTGCACTT
GCTTGACAAGAGC--TTTGG--GCTGTGGGTGTAATGATTCTTTCTTTGCATGCCAGTTT
CTATTTGTACATCTGATTACCTTT-GCACATGAATGATAAGTCTCCTGTGGGGGG-TGGA
TTGCATGTGCATGTAATGATTTGTGT--TTTGATAAATGTGTCTGGTGTATGTGTGTGT-
----------------TCCTGTGCTTGGGGA-TGCTTCCTTCCTTGGACTTACAAGCCCT
G
>AJ535374.1_Alexandrium_mediterraneum
TGCAATGCAAA--GTGCGTGGTAAGTTTCATGTAAAGGTAAATATGCAATTGAGACTG-A
TAGCACACAAGTACCATGAGGCAAATATGAAAAGGACTTTGAAAAGAGAATTAAATGAGT
TTGTATTTGCTGAACAAAAAGTAAACAGACTTGATTT-CTTTGGTGAGGTTGTTGTGCTT
GCCTGACAATAAG--TTTTG--GTGGTGGGTACAATGATTCTTTCTTGGCATGCCAGTTT
CTATTTGTACATTTGATTACCTTT-GCATATGAATGGGAAGTTTCTTGTGGGGGGGTTGA
TTGCATGTGCATGTAATGATTTGTGT--TTTGATGTATGAGTCTGGTGTTTCTGTTGGTG
T---------------TTCTGTGCTTGAGGT-TGATTCCTTCCTTGGACTGACAAGCCCT
G
>JF906995.1_Alexandrium_tamarense
TGGAATGCAAA--GTGGGTGGTAAGTTTCATACAAAGGTAAATATGCAATTGAGACTG-A
TAGCACACAAGTACCATGAGGGAAATATGAAAAGGACTTTGAAAAGAGAATTAAATGAGT
TTGTATTTGCTGAACACAAAGCAAACAGACTTGATTT-GCTTGGTGAGATTGTAGTGCTT
GCTTGACAATAGG--TTTTG--GCTGTGGGTGAAATGATTCTTTCTTTGCATGCCAGGTT
CTATGTGTACATTTGATTACCTTT-GCACATGAATGGTAATTTTCCTGCGGGGGG-TGGA
TTGCATGTGCATGTAATGATTTGTGT--TTTGATGAATGTGTCTGGTGTATCTGTTTTTG
TT--------------CCATGTGTTTGAGGT-TGCTTCCTTCCTTGGGCTTACAAGCCCT
G
>AJ303428.1_Alexandrium_tamarense
TGGAATGCAAA--GTGGGTGGTAAGTTTCATACAAAGGTAAATATGCAATTGAGACTG-A
TAGCACACAAGTACCATGAGGGAAATATGAAAAGGACTTTGAAAAGAGAATTAAATGAGT
TTGTATTTGCTGAACACAAAGCAAACAGACTTGATTT-GCTTGGTGAGATTGTAGTGCTT
GCTTGACAATAGG--TTTTG--GCTGTGGGTGAAATGATTCTTTCTTTGCATGCCAGGTT
CTATGTGTACATTTGATTACCTTT-GCACATGAATGGTAATTTTCCTGCGGGGGG-TGGA
TTGCATGTGCATGTAATGATTTGTGT--TTTGATGAATGTGTCCGGTGTATCTGTTTTTG
TT--------------CCATGTGTTTGAGGT-TGCTTCCTTCCTTGGGCTTACAAGCCCT
G
>U44931.1_Alexandrium_pacificum
TGGAATGCAAA--GTGGGTGGTAAGTTTCATGCAAAGGTAAATATGCAATTGAGACTG-A
TAGCGCACAAGTACCATGAGGGACATATGAAAAGGACTTTGAACAGAGAATTAAATGAGT
TTGTATTTGCTAAACACAAAGTAAACAGACTTGATTT-CCTCAGTGAGATTGTAGTGMTT
GCTTRACAATGGG----TTTTGGCTGCAAGTGCAATAATTCTTGCTTTGTGTGCCAGTTT
TTATGTGGACATTTGATTACCTTT-GCACATGAATGGTAATTTTCCTGCGGGGT-GTGGA
TTGCATATGCATGTAATGATTTGCATG-TTYGTTAARTGTGTCTGGTGTATTTGTTTGTG
T----------------CCTTGTCCTTGAGGTTGCTTTCTCCCTTGGGCTTACATGCCCT
G
>FM211464.1_Alexandrium_pacificum
TGGAATGCAAA--GTGGGTGGTAAGTTTCATGCAAAGGTAAATATGCAATTGAGACTG-A
TAGCGCACAAGTACCATGAGGGACATATGAAAAGGACTTTGAAMAGAGAATTAAATGAGT
TTGTATTTGCTAAACACAAAGTAAACAGACTTGATTT-CCTCAGTGAGATTGTAGTGMTT
GCTTRACAATGGG----TTTTGGCTGCAAGTGCAATAATTCTTGCTTTGTGTGCCAGTTT
TTATGTGGACATTTGATTACCTTT-GCACATGAATGGTAATTTTCCTGCGGGGT-GTGGA
TTGCATATGCATGTAATGATTTGCATG-TTTGTTAAATGTGTCTGGTGTATTTGTTTGTG
T----------------CCTTGTCCTTGAGGTTGCTTTCTCCCTTGGGCTTACATGCCCT
G
>EF178140.1_Alexandrium_pacificum
TGGAATGCAAA--GTGGGTGGTAAGTTTCATGCAAAGGTAAATATGCAATTGAGACTG-A
TAGCGCACAAGTACCATGAGGGACATATGAAAAGGACTTTGAACAGAGAATTAAATGAGT
TTGTATTTGCTAAACACAAAGTAAACAGACTTGATTT-CCTCAGTGAGATTGTAGTGCTT
GCTTGACAATGGG----TTTTGGCTGCAAGTGCAATAATTCTTGCTTTGTGTGCCAGTTT
TTATGTGGACATTTGATTACCTTT-GCACATGAATGGTAATTTTCCTGCGGGGT-GTGGA
TTGCATATGCATGTAATGATTTGCATG-TTTGTTAAATGTGTCTGGTGTATTTGTTTGTG
T----------------CCTTGTCCTTGAGGTTGCTTTCTCCCTTGGGCTTACATGCCCT
G
>EF178149.1_Alexandrium_australiense
TGGAATGCAAA--GTGGGTGGTAAGTTTCATGCAAAGGTAAATATGCAATTGAGACTG-A
TAGCGCACAAGTACCATGAGGGACATATGAAAAGGACTTTGAAAAGAGAATTAAACGAGT
TTGTATTTGCTGAACACAAAGTAAACAGATGTGATTT-CCTTAGTGAGATTGTAGCACTT
GCTTGACAATAGG----TTTTGGCGGTGGGTGCAATGATTCTTGCTTTGTATGCCAGTTT
CTATGTGGACATTTGATTACCTGT-GCACTTGAATGGTAATTTTCCTGCGGGGG-GTGGA
TTGCATATGCATGTAATTATTTGCATG-TTTTATTACTGTGTCTGGTGTATGTGTTTGTG
T----------------TCTTGTGCTTGTGGTTGCTTTCTTCCTTGGGCTTGCAAGCCCT
G
>Site_2_24_5_2021_consensus_cl_id_113_total_supporting_reads_21
-----------------------TGTTAC-CGTGGGAATGAATCCTTCGTTTTTCGTGCG
CCGCTTCAATGAGCAAACAAGGAAATATGAAAAGGACTTTGAAAAGAGAATTAAAAGAGT
CTGCATTTGCTGAACAGAAAGCAAACAGAATTGATCTTGCCTGGTGAGATTGTTGCGTCT
ACTTCTGCATTT--CTATGTTGGATGTGGGTGCGATGGTTCTTGCCTTGAATGTCAGCTT
CTTTTTCTGCAAATCATTACCCTT-GCACATGAATGGTAATTTGCCTGCGGGTA-TTGGA
ATGCATGTGTTTGCCATGATTTGTGA--TTTGATACATGTGTCTGGTGGTA-CTTGTGTG
T---------GTTCCTTTGTCAA--AGGG-AAGGTTTGCTTCCTTGAGCACCACAAGCCC
T
