# Supplementary material for: Combining Nanopore Sequencing with Recombinase Polymerase Amplification Enables Identification of Dinoflagellates from the Alexandrium Genus, Providing a Rapid, Field Deployable Tool
Source: Toxins (Basel). 2023 Jun 1;15(6):372. doi: 10.3390/toxins15060372 (PMC10302762; doi:10.3390/toxins15060372)
Supplement: Supplementary file 1 [file toxins-15-00372-s001.zip › Supplemantary_material/S2_Phylogenetic_trees_of_VMK_&RPB_samples/Phylo_tree_RPB/Site_2/Site_2_24_05_21/Site_2_24_05_21.iqtree]

IQ-TREE 2.1.2 COVID-edition built Mar 30 2021

Input file name: All_samples_tree_1 (copy).fasta
Type of analysis: tree reconstruction + ultrafast bootstrap (1000 replicates)
Random seed number: 426437

REFERENCES
----------

To cite IQ-TREE please use:

Bui Quang Minh, Heiko A. Schmidt, Olga Chernomor, Dominik Schrempf,
Michael D. Woodhams, Arndt von Haeseler, and Robert Lanfear (2020)
IQ-TREE 2: New models and efficient methods for phylogenetic inference
in the genomic era. Mol. Biol. Evol., in press.
https://doi.org/10.1093/molbev/msaa015

Since you used ultrafast bootstrap (UFBoot) please also cite: 

Diep Thi Hoang, Olga Chernomor, Arndt von Haeseler, Bui Quang Minh,
and Le Sy Vinh (2018) UFBoot2: Improving the ultrafast bootstrap
approximation. Mol. Biol. Evol., 35:518\u2013522.
https://doi.org/10.1093/molbev/msx281

SEQUENCE ALIGNMENT
------------------

Input data: 53 sequences with 421 nucleotide sites
Number of constant sites: 96 (= 22.8029% of all sites)
Number of invariant (constant or ambiguous constant) sites: 96 (= 22.8029% of all sites)
Number of parsimony informative sites: 257
Number of distinct site patterns: 324

SUBSTITUTION PROCESS
--------------------

Model of substitution: GTR+F+G4

Rate parameter R:

  A-C: 1.1112
  A-G: 1.8197
  A-T: 0.7305
  C-G: 0.8856
  C-T: 4.1171
  G-T: 1.0000

State frequencies: (empirical counts from alignment)

  pi(A) = 0.2652
  pi(C) = 0.137
  pi(G) = 0.2618
  pi(T) = 0.336

Rate matrix Q:

  A   -0.8077    0.1407    0.4402    0.2269
  C    0.2723    -1.765    0.2142     1.279
  G    0.4459    0.1121   -0.8686    0.3105
  T     0.179    0.5213    0.2419   -0.9422

Model of rate heterogeneity: Gamma with 4 categories
Gamma shape alpha: 0.9503

 Category  Relative_rate  Proportion
  1         0.1269         0.25
  2         0.4613         0.25
  3         0.9912         0.25
  4         2.421          0.25
Relative rates are computed as MEAN of the portion of the Gamma distribution falling in the category.

MAXIMUM LIKELIHOOD TREE
-----------------------

Log-likelihood of the tree: -5180.1349 (s.e. 168.5271)
Unconstrained log-likelihood (without tree): -2279.7884
Number of free parameters (#branches + #model parameters): 112
Akaike information criterion (AIC) score: 10584.2699
Corrected Akaike information criterion (AICc) score: 10666.4517
Bayesian information criterion (BIC) score: 11037.0447

Total tree length (sum of branch lengths): 4.4071
Sum of internal branch lengths: 2.0762 (47.1104% of tree length)

WARNING: 10 near-zero internal branches (<0.0024) should be treated with caution
         Such branches are denoted by '**' in the figure below

NOTE: Tree is UNROOTED although outgroup taxon 'AF042813.1_Prorocentrum_minimum' is drawn at root
Numbers in parentheses are  ultrafast bootstrap support (%)

+-----------------------------------------------------------AF042813.1_Prorocentrum_minimum
|
|              +--AJ535373.1_Alexandrium_tamutum
|           +--| (83)
|           |  |  +**GQ120507.1_Alexandrium_tamutum
|           |  +--| (100)
|           |     +------Site_2_24_5_2021_consensus_cl_id_113_total_supporting_reads_21
|        +--| (14)
|        |  |     +**AY962834.1_Alexandrium_insuetum
|        |  |  +--| (100)
|        |  |  |  +**JF521630.1_Alexandrium_insuetum
|        |  +--| (26)
|        |     |        +**FJ011438.1_Alexandrium_peruvianum
|        |     |     +--| (44)
|        |     |     |  |                 +**AY962833.1_Alexandrium_andersonii
|        |     |     |  +-----------------| (100)
|        |     |     |                    |  +**U44937.1_Alexandrium_andersoni
|        |     |     |                    +**| (43)
|        |     |     |                       +**JF521619.1_Alexandrium_andersoni
|        |     |  +--| (45)
|        |     |  |  |  +**AY962858.1_Alexandrium_ostenfeldii
|        |     |  |  +--| (97)
|        |     |  |     +--JF921174.1_Alexandrium_ostenfeldii
|        |     +--| (30)
|        |        |                         +--------AY959942.1_Alexandrium_leei
|        |        +-------------------------| (100)
|        |                                  +--------KF034860.1_Alexandrium_leei
|     +--| (46)
|     |  |     +**AY962849.1_Alexandrium_minutum
|     |  |  +--| (100)
|     |  |  |  +--JF521634.1_Alexandrium_minutum
|     |  +--| (92)
|     |     +--EU707477.1_Alexandrium_minutum
|  +--| (48)
|  |  |              +**AF318230.1_Alexandrium_margalefii
|  |  +--------------| (100)
|  |                 +--AF033531.1_Alexandrium_margalefeii
+--| (50)
|  |                                   +**AY338752.1_Alexandrium_pseudogoniaulax
|  |                                +**| (82)
|  |                                |  +**AB088253.1_Alexandrium_pseudogoniaulax
|  |                +---------------| (100)
|  |                |               |  +**AY438018.1_Alexandrium_hiranoi
|  |                |               +--| (76)
|  |                |                  |     +**AJ535347.1_Alexandrium_taylori
|  |                |                  +-----| (100)
|  |                |                        +**AJ535348.1_Alexandrium_taylori
|  +----------------| (99)
|                   +---------------AY438020.1_Alexandrium_satoanum
|
|                   +**JF521618.1_Alexandrium_affine
|                +--| (97)
|                |  +--AF032348.1_Alexandrium_concavum
|            +---| (100)
|            |   +--U44935.1_Alexandrium_affine
|         +--| (95)
|         |  |         +--AJ303429.1_Alexandrium_tamarense
|         |  |      +--| (100)
|         |  |      |  |     +**JF521640.1_Alexandrium_tamarense
|         |  |      |  |  +**| (69)
|         |  |      |  |  |  +**JF906995.1_Alexandrium_tamarense
|         |  |      |  +**| (59)
|         |  |      |     +--AJ303428.1_Alexandrium_tamarense
|         |  |   +--| (82)
|         |  |   |  |        +**U44926.1_Alexandrium_catenella
|         |  |   |  |     +**| (74)
|         |  |   |  |     |  +--JF521644.1_Alexandrium_catenella
|         |  |   |  |  +--| (100)
|         |  |   |  |  |  |  +--AF200667.1_Alexandrium_catenella
|         |  |   |  |  |  +--| (90)
|         |  |   |  |  |     |  +**KX519402.1_Alexandrium_catenella
|         |  |   |  |  |     +**| (70)
|         |  |   |  |  |        +**KX519394.1_Alexandrium_catenella
|         |  |   |  +--| (79)
|         |  |   |     |    +--AJ535370.1_Alexandrium_mediterraneum
|         |  |   |     +----| (100)
|         |  |   |          |  +--AJ535368.1_Alexandrium_mediterraneum
|         |  |   |          +**| (72)
|         |  |   |             +--AJ535374.1_Alexandrium_mediterraneum
|         |  +---| (99)
|         |      |     +**EF178148.1_Alexandrium_australiense
|         |      |  +--| (100)
|         |      |  |  |  +**JF521639.1_Alexandrium_australiense
|         |      |  |  +**| (56)
|         |      |  |     +**EF178149.1_Alexandrium_australiense
|         |      +--| (100)
|         |         |  +**AY438016.1_Alexandrium_pacificum
|         |         +--| (100)
|         |            |     +**U44931.1_Alexandrium_pacificum
|         |            |  +**| (71)
|         |            |  |  +**EF178140.1_Alexandrium_pacificum
|         |            +**| (42)
|         |               +**FM211464.1_Alexandrium_pacificum
+---------| (98)
          |        +--AY268607.1_Alexandrium_tropicale
          |    +---| (97)
          |    |   |   +--FJ652046.1_Alexandrium_tamiyavanichi
          |    |   +---| (100)
          |    |       |  +**AF174614.1_Alexandrium_cohorticula
          |    |       +--| (100)
          |    |          +--AB088267.1_Alexandrium_tamiyavanichii
          +----| (96)
               |                   +**JF521622.1_Alexandrium_fraterculus
               +-------------------| (100)
                                   +**AB088262.1_Alexandrium_fraterculus

Tree in newick format:

(AF042813.1_Prorocentrum_minimum:0.7930231041,(((((AJ535373.1_Alexandrium_tamutum:0.0060337881,(GQ120507.1_Alexandrium_tamutum:0.0000020934,Site_2_24_5_2021_consensus_cl_id_113_total_supporting_reads_21:0.1054021937)100:0.0188021905)83:0.0231977930,((AY962834.1_Alexandrium_insuetum:0.0000010000,JF521630.1_Alexandrium_insuetum:0.0000010000)100:0.0493964273,(((FJ011438.1_Alexandrium_peruvianum:0.0000021499,(AY962833.1_Alexandrium_andersonii:0.0000010000,(U44937.1_Alexandrium_andersoni:0.0000010000,JF521619.1_Alexandrium_andersoni:0.0000010000)43:0.0000010000)100:0.2465876000)44:0.0085150604,(AY962858.1_Alexandrium_ostenfeldii:0.0000022958,JF921174.1_Alexandrium_ostenfeldii:0.0028034020)97:0.0238340875)45:0.0127641085,(AY959942.1_Alexandrium_leei:0.1191655515,KF034860.1_Alexandrium_leei:0.1317899257)100:0.3558897612)30:0.0241952296)26:0.0244352946)14:0.0089115966,((AY962849.1_Alexandrium_minutum:0.0000010000,JF521634.1_Alexandrium_minutum:0.0027433573)100:0.0402397319,EU707477.1_Alexandrium_minutum:0.0448731292)92:0.0246588124)46:0.0270893155,(AF318230.1_Alexandrium_margalefii:0.0007640992,AF033531.1_Alexandrium_margalefeii:0.0076351172)100:0.2097212506)48:0.0335721042,(((AY338752.1_Alexandrium_pseudogoniaulax:0.0000010000,AB088253.1_Alexandrium_pseudogoniaulax:0.0000010000)82:0.0000021077,(AY438018.1_Alexandrium_hiranoi:0.0000021661,(AJ535347.1_Alexandrium_taylori:0.0000010000,AJ535348.1_Alexandrium_taylori:0.0000010000)100:0.0810137199)76:0.0055565619)100:0.2239555488,AY438020.1_Alexandrium_satoanum:0.2228332225)99:0.2345069949)50:0.0143621523,((((JF521618.1_Alexandrium_affine:0.0000023437,AF032348.1_Alexandrium_concavum:0.0161971944)97:0.0197772197,U44935.1_Alexandrium_affine:0.0176570110)100:0.0654776721,(((AJ303429.1_Alexandrium_tamarense:0.0026975003,((JF521640.1_Alexandrium_tamarense:0.0000010000,JF906995.1_Alexandrium_tamarense:0.0000010000)69:0.0000010000,AJ303428.1_Alexandrium_tamarense:0.0026989560)59:0.0000010000)100:0.0258234232,(((U44926.1_Alexandrium_catenella:0.0000010000,JF521644.1_Alexandrium_catenella:0.0466165035)74:0.0000027318,(AF200667.1_Alexandrium_catenella:0.0026933547,(KX519402.1_Alexandrium_catenella:0.0000010000,KX519394.1_Alexandrium_catenella:0.0000010000)70:0.0000010000)90:0.0027000797)100:0.0498092997,(AJ535370.1_Alexandrium_mediterraneum:0.0027120598,(AJ535368.1_Alexandrium_mediterraneum:0.0027420589,AJ535374.1_Alexandrium_mediterraneum:0.0082711404)72:0.0000027309)100:0.0728956545)79:0.0119624864)82:0.0205860828,((EF178148.1_Alexandrium_australiense:0.0000010000,(JF521639.1_Alexandrium_australiense:0.0000010000,EF178149.1_Alexandrium_australiense:0.0000010000)56:0.0000010000)100:0.0486710893,(AY438016.1_Alexandrium_pacificum:0.0000010000,((U44931.1_Alexandrium_pacificum:0.0000010000,EF178140.1_Alexandrium_pacificum:0.0000010000)71:0.0000010000,FM211464.1_Alexandrium_pacificum:0.0000010000)42:0.0000010000)100:0.0467953370)100:0.0426493196)99:0.0606133298)95:0.0368493478,((AY268607.1_Alexandrium_tropicale:0.0384554990,(FJ652046.1_Alexandrium_tamiyavanichi:0.0024064529,(AF174614.1_Alexandrium_cohorticula:0.0000010000,AB088267.1_Alexandrium_tamiyavanichii:0.0027713357)100:0.0185536731)100:0.0650651957)97:0.0577747945,(JF521622.1_Alexandrium_fraterculus:0.0000025224,AB088262.1_Alexandrium_fraterculus:0.0000022138)100:0.2753785669)96:0.0784814361)98:0.1329496830);

CONSENSUS TREE
--------------

Consensus tree is constructed from 1000 bootstrap trees
Log-likelihood of consensus tree: -5181.499833
Robinson-Foulds distance between ML tree and consensus tree: 6

Branches with support >0.000000% are kept (extended consensus)
Branch lengths are optimized by maximum likelihood on original alignment
Numbers in parentheses are bootstrap supports (%)

+-----------------------------------------------------------AF042813.1_Prorocentrum_minimum
|
|                 +--AJ535373.1_Alexandrium_tamutum
|              +--| (83)
|              |  |  +--GQ120507.1_Alexandrium_tamutum
|              |  +--| (100)
|              |     +------Site_2_24_5_2021_consensus_cl_id_113_total_supporting_reads_21
|           +--| (39)
|           |  |     +--AY962849.1_Alexandrium_minutum
|           |  |  +--| (100)
|           |  |  |  +--JF521634.1_Alexandrium_minutum
|           |  +--| (92)
|           |     +--EU707477.1_Alexandrium_minutum
|        +--| (32)
|        |  |   +--AY962834.1_Alexandrium_insuetum
|        |  +---| (100)
|        |      +--JF521630.1_Alexandrium_insuetum
|     +--| (46)
|     |  |        +--FJ011438.1_Alexandrium_peruvianum
|     |  |     +--| (44)
|     |  |     |  |                 +--AY962833.1_Alexandrium_andersonii
|     |  |     |  +-----------------| (100)
|     |  |     |                    |  +--U44937.1_Alexandrium_andersoni
|     |  |     |                    +--| (43)
|     |  |     |                       +--JF521619.1_Alexandrium_andersoni
|     |  |  +--| (45)
|     |  |  |  |  +--AY962858.1_Alexandrium_ostenfeldii
|     |  |  |  +--| (97)
|     |  |  |     +--JF921174.1_Alexandrium_ostenfeldii
|     |  +--| (30)
|     |     |                        +--------AY959942.1_Alexandrium_leei
|     |     +------------------------| (100)
|     |                              +--------KF034860.1_Alexandrium_leei
|  +--| (48)
|  |  |               +--AF318230.1_Alexandrium_margalefii
|  |  +---------------| (100)
|  |                  +--AF033531.1_Alexandrium_margalefeii
+--| (50)
|  |                                    +--AY338752.1_Alexandrium_pseudogoniaulax
|  |                                 +--| (82)
|  |                                 |  +--AB088253.1_Alexandrium_pseudogoniaulax
|  |                +----------------| (100)
|  |                |                |  +--AY438018.1_Alexandrium_hiranoi
|  |                |                +--| (76)
|  |                |                   |     +--AJ535347.1_Alexandrium_taylori
|  |                |                   +-----| (100)
|  |                |                         +--AJ535348.1_Alexandrium_taylori
|  +----------------| (99)
|                   +---------------AY438020.1_Alexandrium_satoanum
|
|                    +--JF521618.1_Alexandrium_affine
|                 +--| (97)
|                 |  +--AF032348.1_Alexandrium_concavum
|            +----| (100)
|            |    +--U44935.1_Alexandrium_affine
|         +--| (95)
|         |  |         +--AJ303429.1_Alexandrium_tamarense
|         |  |      +--| (100)
|         |  |      |  |     +--JF521640.1_Alexandrium_tamarense
|         |  |      |  |  +--| (69)
|         |  |      |  |  |  +--JF906995.1_Alexandrium_tamarense
|         |  |      |  +--| (59)
|         |  |      |     +--AJ303428.1_Alexandrium_tamarense
|         |  |   +--| (82)
|         |  |   |  |        +--U44926.1_Alexandrium_catenella
|         |  |   |  |     +--| (74)
|         |  |   |  |     |  +--JF521644.1_Alexandrium_catenella
|         |  |   |  |  +--| (100)
|         |  |   |  |  |  |  +--AF200667.1_Alexandrium_catenella
|         |  |   |  |  |  +--| (90)
|         |  |   |  |  |     |  +--KX519402.1_Alexandrium_catenella
|         |  |   |  |  |     +--| (70)
|         |  |   |  |  |        +--KX519394.1_Alexandrium_catenella
|         |  |   |  +--| (79)
|         |  |   |     |    +--AJ535370.1_Alexandrium_mediterraneum
|         |  |   |     +----| (100)
|         |  |   |          |  +--AJ535368.1_Alexandrium_mediterraneum
|         |  |   |          +--| (72)
|         |  |   |             +--AJ535374.1_Alexandrium_mediterraneum
|         |  +---| (99)
|         |      |     +--EF178148.1_Alexandrium_australiense
|         |      |  +--| (100)
|         |      |  |  |  +--JF521639.1_Alexandrium_australiense
|         |      |  |  +--| (56)
|         |      |  |     +--EF178149.1_Alexandrium_australiense
|         |      +--| (100)
|         |         |     +--AY438016.1_Alexandrium_pacificum
|         |         |  +--| (43)
|         |         |  |  |  +--U44931.1_Alexandrium_pacificum
|         |         |  |  +--| (71)
|         |         |  |     +--EF178140.1_Alexandrium_pacificum
|         |         +--| (100)
|         |            +--FM211464.1_Alexandrium_pacificum
+---------| (98)
          |         +--AY268607.1_Alexandrium_tropicale
          |     +---| (97)
          |     |   |   +--FJ652046.1_Alexandrium_tamiyavanichi
          |     |   +---| (100)
          |     |       |  +--AF174614.1_Alexandrium_cohorticula
          |     |       +--| (100)
          |     |          +--AB088267.1_Alexandrium_tamiyavanichii
          +-----| (96)
                |                   +--JF521622.1_Alexandrium_fraterculus
                +-------------------| (100)
                                    +--AB088262.1_Alexandrium_fraterculus


Consensus tree in newick format: 

(AF042813.1_Prorocentrum_minimum:0.8044810960,((((((AJ535373.1_Alexandrium_tamutum:0.0053173098,(GQ120507.1_Alexandrium_tamutum:0.0000021632,Site_2_24_5_2021_consensus_cl_id_113_total_supporting_reads_21:0.1057711549)100:0.0196366275)83:0.0277494425,((AY962849.1_Alexandrium_minutum:0.0000021632,JF521634.1_Alexandrium_minutum:0.0027613254)100:0.0424713906,EU707477.1_Alexandrium_minutum:0.0437100741)92:0.0309296804)39:0.0129798382,(AY962834.1_Alexandrium_insuetum:0.0000021632,JF521630.1_Alexandrium_insuetum:0.0000021632)100:0.0553160646)32:0.0122161462,(((FJ011438.1_Alexandrium_peruvianum:0.0000024998,(AY962833.1_Alexandrium_andersonii:0.0000021632,(U44937.1_Alexandrium_andersoni:0.0000021632,JF521619.1_Alexandrium_andersoni:0.0000021632)43:0.0000021632)100:0.2467896266)44:0.0144298186,(AY962858.1_Alexandrium_ostenfeldii:0.0028151596,JF921174.1_Alexandrium_ostenfeldii:0.0000022658)97:0.0212123625)45:0.0227433967,(AY959942.1_Alexandrium_leei:0.1237483853,KF034860.1_Alexandrium_leei:0.1284143290)100:0.3482683189)30:0.0070700610)46:0.0251513913,(AF318230.1_Alexandrium_margalefii:0.0009935664,AF033531.1_Alexandrium_margalefeii:0.0074607874)100:0.2186601064)48:0.0318436065,(((AY338752.1_Alexandrium_pseudogoniaulax:0.0000021632,AB088253.1_Alexandrium_pseudogoniaulax:0.0000021632)82:0.0000020391,(AY438018.1_Alexandrium_hiranoi:0.0000027752,(AJ535347.1_Alexandrium_taylori:0.0000021632,AJ535348.1_Alexandrium_taylori:0.0000021632)100:0.0815544817)76:0.0055899016)100:0.2300516383,AY438020.1_Alexandrium_satoanum:0.2199225447)99:0.2352218618)50:0.0166125706,((((JF521618.1_Alexandrium_affine:0.0000021674,AF032348.1_Alexandrium_concavum:0.0162863311)97:0.0199217252,U44935.1_Alexandrium_affine:0.0176804086)100:0.0671050574,(((AJ303429.1_Alexandrium_tamarense:0.0027127814,((JF521640.1_Alexandrium_tamarense:0.0000021632,JF906995.1_Alexandrium_tamarense:0.0000021632)69:0.0000021632,AJ303428.1_Alexandrium_tamarense:0.0027142713)59:0.0000021632)100:0.0261606852,(((U44926.1_Alexandrium_catenella:0.0000021632,JF521644.1_Alexandrium_catenella:0.0468662818)74:0.0000021674,(AF200667.1_Alexandrium_catenella:0.0027082100,(KX519402.1_Alexandrium_catenella:0.0000021632,KX519394.1_Alexandrium_catenella:0.0000021632)70:0.0000021632)90:0.0027151068)100:0.0499451397,(AJ535370.1_Alexandrium_mediterraneum:0.0027266164,(AJ535368.1_Alexandrium_mediterraneum:0.0027569710,AJ535374.1_Alexandrium_mediterraneum:0.0083148112)72:0.0000021632)100:0.0735000661)79:0.0120098405)82:0.0209289650,((EF178148.1_Alexandrium_australiense:0.0000021632,(JF521639.1_Alexandrium_australiense:0.0000021632,EF178149.1_Alexandrium_australiense:0.0000021632)56:0.0000021632)100:0.0489379785,((AY438016.1_Alexandrium_pacificum:0.0000021632,(U44931.1_Alexandrium_pacificum:0.0000021632,EF178140.1_Alexandrium_pacificum:0.0000021632)71:0.0000021632)43:0.0000021632,FM211464.1_Alexandrium_pacificum:0.0000021632)100:0.0469746477)100:0.0428911402)99:0.0611324632)95:0.0329869631,((AY268607.1_Alexandrium_tropicale:0.0378392685,(FJ652046.1_Alexandrium_tamiyavanichi:0.0023943724,(AF174614.1_Alexandrium_cohorticula:0.0000021632,AB088267.1_Alexandrium_tamiyavanichii:0.0027887109)100:0.0186979454)100:0.0664957450)97:0.0569561660,(JF521622.1_Alexandrium_fraterculus:0.0000021632,AB088262.1_Alexandrium_fraterculus:0.0000021632)100:0.2799335614)96:0.0820661018)98:0.1406646467);

TIME STAMP
----------

Date and time: Fri Feb  3 14:58:42 2023
Total CPU time used: 173.963332 seconds (0h:2m:53s)
Total wall-clock time used: 91.26577619 seconds (0h:1m:31s)
