# Supplementary material for: Combining Nanopore Sequencing with Recombinase Polymerase Amplification Enables Identification of Dinoflagellates from the Alexandrium Genus, Providing a Rapid, Field Deployable Tool
Source: Toxins (Basel). 2023 Jun 1;15(6):372. doi: 10.3390/toxins15060372 (PMC10302762; doi:10.3390/toxins15060372)
Supplement: Supplementary file 1 [file toxins-15-00372-s001.zip › Supplemantary_material/S2_Phylogenetic_trees_of_VMK_&RPB_samples/Phylo_tree_RPB/Site_3/Site_2_06_09_21/All_sites_aligned.fasta.bionj]

((((((((((((AF042813.1_Prorocentrum_minimum:1.5990281,GQ120507.1_Alexandrium_tamutum:-0.094290674):0.041572839,AJ535373.1_Alexandrium_tamutum:-0.035952777):0.054949027,(FJ011438.1_Alexandrium_peruvianum:-0.10001445,(AY959942.1_Alexandrium_leei:0.081559777,KF034860.1_Alexandrium_leei:0.25939274):0.77170926):0.035461877):0.017423633,(AY962834.1_Alexandrium_insuetum:0.0014049249,JF521630.1_Alexandrium_insuetum:-0.0014022436):0.022879604):0.023114348,EU707477.1_Alexandrium_minutum:0.075918727):0.0027684625,(((AY962833.1_Alexandrium_andersonii:0.0031438554,U44937.1_Alexandrium_andersoni:-0.0031415238):0.0022704492,JF521619.1_Alexandrium_andersoni:-0.0022699491):0.21939474,(AF318230.1_Alexandrium_margalefii:-0.0043335292,AF033531.1_Alexandrium_margalefeii:0.014664596):0.37131256):0.041794032):0.026864138,(AY962849.1_Alexandrium_minutum:-0.0005798057,JF521634.1_Alexandrium_minutum:0.0039252285):0.025788054):0.055145465,(AY962858.1_Alexandrium_ostenfeldii:0.00074937491,JF921174.1_Alexandrium_ostenfeldii:0.0026998154):0.028717205):0.054483205,(((AY338752.1_Alexandrium_pseudogoniaulax:-0.0021703129,(AB088253.1_Alexandrium_pseudogoniaulax:-0.004393144,AY438018.1_Alexandrium_hiranoi:0.011278255):0.0021708126):0.019879673,(AJ535347.1_Alexandrium_taylori:5e-07,AJ535348.1_Alexandrium_taylori:5e-07):0.090955928):0.39799929,AY438020.1_Alexandrium_satoanum:0.27046597):0.51581931):0.21604462,((AY268607.1_Alexandrium_tropicale:0.023813989,(FJ652046.1_Alexandrium_tamiyavanichi:-0.033530679,(AF174614.1_Alexandrium_cohorticula:0.00055763009,AB088267.1_Alexandrium_tamiyavanichii:0.0028717555):0.060465563):0.084088698):0.042291805,(JF521622.1_Alexandrium_fraterculus:5e-07,AB088262.1_Alexandrium_fraterculus:5e-07):0.31390744):0.14797752):0.044292085,((JF521618.1_Alexandrium_affine:-0.0024366144,U44935.1_Alexandrium_affine:0.0057539549):0.0064625582,AF032348.1_Alexandrium_concavum:0.012218264):0.14294174):0.078633897,((((FM211464.1_Alexandrium_pacificum:-0.0025691453,(U44931.1_Alexandrium_pacificum:0.0014374014,EF178140.1_Alexandrium_pacificum:-0.001434708):0.0025700654):0.0013651368,AY438016.1_Alexandrium_pacificum:-0.0013646367):0.068228081,((EF178149.1_Alexandrium_australiense:6.2715657e-07,JF521639.1_Alexandrium_australiense:3.7284343e-07):0.00040454601,EF178148.1_Alexandrium_australiense:-0.00040236468):0.051195435):0.029448602,((JF906995.1_Alexandrium_tamarense:5e-07,JF521640.1_Alexandrium_tamarense:5e-07):0.00040919159,(AJ303429.1_Alexandrium_tamarense:0.0028678863,AJ303428.1_Alexandrium_tamarense:0.0036848513):-0.00041474332):0.050083358):0.0047318526,(((((Breawick_voe_6_9_2021consensus_cl_id_1099_total_supporting_reads_89:0.11734259,(JF521644.1_Alexandrium_catenella:0.068642929,U44926.1_Alexandrium_catenella:-0.013410721):0.0039679296):-0.003031068,AF200667.1_Alexandrium_catenella:0.0057458286):0.0029222236,KX519402.1_Alexandrium_catenella:-0.0028135984):0.0016973177,KX519394.1_Alexandrium_catenella:-0.0016968178):0.064952783,((AJ535368.1_Alexandrium_mediterraneum:-0.0016632024,AJ535374.1_Alexandrium_mediterraneum:0.015268665):0.0030926026,AJ535370.1_Alexandrium_mediterraneum:0.00024417811):0.096889757):0.017143957);
