# Supplementary material for: Combining Nanopore Sequencing with Recombinase Polymerase Amplification Enables Identification of Dinoflagellates from the Alexandrium Genus, Providing a Rapid, Field Deployable Tool
Source: Toxins (Basel). 2023 Jun 1;15(6):372. doi: 10.3390/toxins15060372 (PMC10302762; doi:10.3390/toxins15060372)
Supplement: Supplementary file 1 [file toxins-15-00372-s001.zip › Supplemantary_material/S2_Phylogenetic_trees_of_VMK_&RPB_samples/Phylo_tree_RPB/Site_3/Site_2_06_09_21/All_sites_aligned.fasta.contree]

(AF042813.1_Prorocentrum_minimum:0.7891709944,((((AJ535373.1_Alexandrium_tamutum:0.0072310277,GQ120507.1_Alexandrium_tamutum:0.0178960275)91:0.0231911953,(((AY962849.1_Alexandrium_minutum:0.0000020054,JF521634.1_Alexandrium_minutum:0.0028300713)100:0.0425394532,EU707477.1_Alexandrium_minutum:0.0460455231)92:0.0323074508,(AY962834.1_Alexandrium_insuetum:0.0000020054,JF521630.1_Alexandrium_insuetum:0.0000020054)99:0.0263972533)52:0.0088054442)54:0.0207809020,(FJ011438.1_Alexandrium_peruvianum:0.0101759207,(AY962858.1_Alexandrium_ostenfeldii:0.0000020054,JF921174.1_Alexandrium_ostenfeldii:0.0028694864)98:0.0231947513)63:0.0353861490)32:0.0093807559,((((AY962833.1_Alexandrium_andersonii:0.0000020054,JF521619.1_Alexandrium_andersoni:0.0000020054)42:0.0000020054,U44937.1_Alexandrium_andersoni:0.0000020054)100:0.1871778302,(AF318230.1_Alexandrium_margalefii:0.0000020090,AF033531.1_Alexandrium_margalefeii:0.0086180991)100:0.2324951843)43:0.0234252300,(((((JF521618.1_Alexandrium_affine:0.0000020054,U44935.1_Alexandrium_affine:0.0027371553)98:0.0040963569,AF032348.1_Alexandrium_concavum:0.0122079584)100:0.0929884999,(((AJ303429.1_Alexandrium_tamarense:0.0027523714,((JF521640.1_Alexandrium_tamarense:0.0000020054,JF906995.1_Alexandrium_tamarense:0.0000020054)69:0.0000020054,AJ303428.1_Alexandrium_tamarense:0.0027542092)57:0.0000020054)100:0.0227712900,(((U44926.1_Alexandrium_catenella:0.0000020054,(JF521644.1_Alexandrium_catenella:0.0475532401,Breawick_voe_6_9_2021consensus_cl_id_1099_total_supporting_reads_89:0.0911020577)56:0.0000024477)59:0.0000022347,(AF200667.1_Alexandrium_catenella:0.0027210694,(KX519402.1_Alexandrium_catenella:0.0000020054,KX519394.1_Alexandrium_catenella:0.0000020054)53:0.0000020054)87:0.0027289340)100:0.0537882038,(AJ535370.1_Alexandrium_mediterraneum:0.0027492911,(AJ535368.1_Alexandrium_mediterraneum:0.0027907182,AJ535374.1_Alexandrium_mediterraneum:0.0084187751)55:0.0000020054)100:0.0733191820)89:0.0130838082)66:0.0018916536,((EF178148.1_Alexandrium_australiense:0.0000020054,(JF521639.1_Alexandrium_australiense:0.0000020054,EF178149.1_Alexandrium_australiense:0.0000020054)48:0.0000020054)100:0.0450351875,((AY438016.1_Alexandrium_pacificum:0.0000020054,(U44931.1_Alexandrium_pacificum:0.0000020054,EF178140.1_Alexandrium_pacificum:0.0000020054)58:0.0000020054)45:0.0000020054,FM211464.1_Alexandrium_pacificum:0.0000020054)100:0.0526759728)100:0.0366652807)100:0.0824094588)90:0.0345295954,((AY268607.1_Alexandrium_tropicale:0.0320185186,(FJ652046.1_Alexandrium_tamiyavanichi:0.0022657137,(AF174614.1_Alexandrium_cohorticula:0.0000020054,AB088267.1_Alexandrium_tamiyavanichii:0.0028280511)100:0.0194610003)100:0.0584793034)99:0.0705805128,(JF521622.1_Alexandrium_fraterculus:0.0000020054,AB088262.1_Alexandrium_fraterculus:0.0000020054)100:0.1932353611)99:0.0933687377)100:0.1707400399,(((AY338752.1_Alexandrium_pseudogoniaulax:0.0000020054,AB088253.1_Alexandrium_pseudogoniaulax:0.0000020054)80:0.0000029701,(AY438018.1_Alexandrium_hiranoi:0.0000027954,(AJ535347.1_Alexandrium_taylori:0.0000020054,AJ535348.1_Alexandrium_taylori:0.0000020054)100:0.0857392371)54:0.0057716568)100:0.2921229918,AY438020.1_Alexandrium_satoanum:0.2019772042)100:0.2603349911)61:0.0541412009)36:0.0219143041)75:0.1163263188,(AY959942.1_Alexandrium_leei:0.1098629647,KF034860.1_Alexandrium_leei:0.1441244852)100:0.3275975438);
