# Supplementary material for: Combining Nanopore Sequencing with Recombinase Polymerase Amplification Enables Identification of Dinoflagellates from the Alexandrium Genus, Providing a Rapid, Field Deployable Tool
Source: Toxins (Basel). 2023 Jun 1;15(6):372. doi: 10.3390/toxins15060372 (PMC10302762; doi:10.3390/toxins15060372)
Supplement: Supplementary file 1 [file toxins-15-00372-s001.zip › Supplemantary_material/S2_Phylogenetic_trees_of_VMK_&RPB_samples/Phylo_tree_RPB/Site_3/Site_2_06_09_21/All_sites_aligned.fasta.log]

IQ-TREE multicore version 2.1.2 COVID-edition for Linux 64-bit built Mar 30 2021
Developed by Bui Quang Minh, James Barbetti, Nguyen Lam Tung,
Olga Chernomor, Heiko Schmidt, Dominik Schrempf, Michael Woodhams.

Host:    nanopore-Precision-5820-Tower (AVX512, FMA3, 125 GB RAM)
Command: iqtree -s All_sites_aligned.fasta -nt AUTO -bb 1000 -m GTR+F+G4
Seed:    262496 (Using SPRNG - Scalable Parallel Random Number Generator)
Time:    Fri Feb  3 14:49:26 2023
Kernel:  AVX+FMA - auto-detect threads (20 CPU cores detected)

Reading alignment file All_sites_aligned.fasta ... Fasta format detected
Alignment most likely contains DNA/RNA sequences
WARNING: 43 sites contain only gaps or ambiguous characters.
Alignment has 53 sequences with 487 columns, 316 distinct patterns
257 parsimony-informative, 50 singleton sites, 180 constant sites
                                                                     Gap/Ambiguity  Composition  p-value
   1  AF042813.1_Prorocentrum_minimum                                       22.79%    failed      0.13%
   2  AJ535373.1_Alexandrium_tamutum                                        19.51%    passed     92.30%
   3  GQ120507.1_Alexandrium_tamutum                                        19.51%    passed     95.33%
   4  AY962849.1_Alexandrium_minutum                                        19.51%    passed     54.11%
   5  JF521634.1_Alexandrium_minutum                                        19.51%    passed     58.84%
   6  AY962834.1_Alexandrium_insuetum                                       19.71%    passed     96.43%
   7  JF521630.1_Alexandrium_insuetum                                       19.51%    passed     97.22%
   8  FJ011438.1_Alexandrium_peruvianum                                     23.41%    passed     52.36%
   9  AY962858.1_Alexandrium_ostenfeldii                                    23.61%    passed     61.68%
  10  JF921174.1_Alexandrium_ostenfeldii                                    23.61%    passed     47.78%
  11  AY962833.1_Alexandrium_andersonii                                     22.18%    passed     38.81%
  12  U44937.1_Alexandrium_andersoni                                        23.00%    passed     45.26%
  13  JF521619.1_Alexandrium_andersoni                                      22.38%    passed     39.38%
  14  AF318230.1_Alexandrium_margalefii                                     20.74%    passed     94.51%
  15  AF033531.1_Alexandrium_margalefeii                                    20.53%    passed     90.44%
  16  AY959942.1_Alexandrium_leei                                           20.94%    passed     28.18%
  17  KF034860.1_Alexandrium_leei                                           20.53%    failed      4.16%
  18  JF521618.1_Alexandrium_affine                                         18.69%    passed     83.95%
  19  U44935.1_Alexandrium_affine                                           18.89%    passed     78.01%
  20  AF032348.1_Alexandrium_concavum                                       18.89%    passed     92.39%
  21  AY268607.1_Alexandrium_tropicale                                      21.77%    passed     48.39%
  22  FJ652046.1_Alexandrium_tamiyavanichi                                  23.82%    passed     45.38%
  23  AF174614.1_Alexandrium_cohorticula                                    20.53%    passed     57.60%
  24  AB088267.1_Alexandrium_tamiyavanichii                                 20.53%    passed     66.33%
  25  JF521622.1_Alexandrium_fraterculus                                    19.30%    passed     27.01%
  26  AB088262.1_Alexandrium_fraterculus                                    19.30%    passed     27.01%
  27  AJ303429.1_Alexandrium_tamarense                                      19.10%    passed     95.67%
  28  JF521640.1_Alexandrium_tamarense                                      19.10%    passed     93.13%
  29  EF178148.1_Alexandrium_australiense                                   19.30%    passed     77.32%
  30  JF521639.1_Alexandrium_australiense                                   19.10%    passed     77.53%
  31  AY438016.1_Alexandrium_pacificum                                      19.71%    passed     81.33%
  32  U44926.1_Alexandrium_catenella                                        19.92%    passed     90.90%
  33  AF200667.1_Alexandrium_catenella                                      19.30%    passed     98.29%
  34  JF521644.1_Alexandrium_catenella                                      19.71%    passed     95.58%
  35  AJ535370.1_Alexandrium_mediterraneum                                  19.10%    passed     63.48%
  36  AJ535368.1_Alexandrium_mediterraneum                                  19.10%    passed     63.48%
  37  AY338752.1_Alexandrium_pseudogoniaulax                                21.36%    passed     64.54%
  38  AB088253.1_Alexandrium_pseudogoniaulax                                21.36%    passed     64.54%
  39  AY438018.1_Alexandrium_hiranoi                                        21.36%    passed     58.84%
  40  AJ535347.1_Alexandrium_taylori                                        21.36%    passed     36.62%
  41  AJ535348.1_Alexandrium_taylori                                        21.36%    passed     36.62%
  42  AY438020.1_Alexandrium_satoanum                                       20.12%    passed     53.77%
  43  EU707477.1_Alexandrium_minutum                                        20.12%    passed     94.73%
  44  KX519402.1_Alexandrium_catenella                                      19.71%    passed     97.37%
  45  KX519394.1_Alexandrium_catenella                                      19.71%    passed     97.37%
  46  AJ535374.1_Alexandrium_mediterraneum                                  19.10%    passed     71.62%
  47  JF906995.1_Alexandrium_tamarense                                      19.10%    passed     93.13%
  48  AJ303428.1_Alexandrium_tamarense                                      19.10%    passed     95.67%
  49  U44931.1_Alexandrium_pacificum                                        19.92%    passed     79.49%
  50  FM211464.1_Alexandrium_pacificum                                      19.71%    passed     81.33%
  51  EF178140.1_Alexandrium_pacificum                                      19.10%    passed     79.10%
  52  EF178149.1_Alexandrium_australiense                                   19.10%    passed     77.53%
  53  Breawick_voe_6_9_2021consensus_cl_id_1099_total_supporting_reads_89   15.40%    passed     85.86%
****  TOTAL                                                                 20.25%  2 sequences failed composition chi2 test (p-value<5%; df=3)
NOTE: AB088262.1_Alexandrium_fraterculus is identical to JF521622.1_Alexandrium_fraterculus but kept for subsequent analysis
NOTE: JF906995.1_Alexandrium_tamarense is identical to JF521640.1_Alexandrium_tamarense but kept for subsequent analysis
NOTE: EF178149.1_Alexandrium_australiense is identical to JF521639.1_Alexandrium_australiense but kept for subsequent analysis
NOTE: FM211464.1_Alexandrium_pacificum is identical to AY438016.1_Alexandrium_pacificum but kept for subsequent analysis
NOTE: AB088253.1_Alexandrium_pseudogoniaulax is identical to AY338752.1_Alexandrium_pseudogoniaulax but kept for subsequent analysis
NOTE: AJ535348.1_Alexandrium_taylori is identical to AJ535347.1_Alexandrium_taylori but kept for subsequent analysis
NOTE: KX519394.1_Alexandrium_catenella is identical to KX519402.1_Alexandrium_catenella but kept for subsequent analysis

Create initial parsimony tree by phylogenetic likelihood library (PLL)... 0.003 seconds
Generating 1000 samples for ultrafast bootstrap (seed: 262496)...

NOTE: 3 MB RAM (0 GB) is required!
Measuring multi-threading efficiency up to 20 CPU cores
Increase to 10 rounds for branch lengths
817 trees examined
Threads: 1 / Time: 20.010 sec / Speedup: 1.000 / Efficiency: 100% / LogL: -11032
Threads: 2 / Time: 15.208 sec / Speedup: 1.316 / Efficiency: 66% / LogL: -11032
Threads: 3 / Time: 16.202 sec / Speedup: 1.235 / Efficiency: 41% / LogL: -11032
BEST NUMBER OF THREADS: 2

Estimate model parameters (epsilon = 0.100)
1. Initial log-likelihood: -5188.629
2. Current log-likelihood: -5001.338
3. Current log-likelihood: -4996.369
4. Current log-likelihood: -4996.267
Optimal log-likelihood: -4996.222
Rate parameters:  A-C: 1.18224  A-G: 1.87828  A-T: 0.75417  C-G: 1.06063  C-T: 4.58332  G-T: 1.00000
Base frequencies:  A: 0.266  C: 0.136  G: 0.262  T: 0.336
Gamma shape alpha: 0.763
Parameters optimization took 4 rounds (0.102 sec)
Computing ML distances based on estimated model parameters...
Computing ML distances took 0.009252 sec (of wall-clock time) 0.017236 sec(of CPU time)
Computing RapidNJ tree took 0.003104 sec (of wall-clock time) 0.004839 sec (of CPU time)
Log-likelihood of RapidNJ tree: -5054.821
--------------------------------------------------------------------
|             INITIALIZING CANDIDATE TREE SET                      |
--------------------------------------------------------------------
Generating 98 parsimony trees... 0.289 second
Computing log-likelihood of 98 initial trees ... 0.259 seconds
Current best score: -4996.222

Do NNI search on 20 best initial trees
Estimate model parameters (epsilon = 0.100)
BETTER TREE FOUND at iteration 1: -4995.508
UPDATE BEST LOG-LIKELIHOOD: -4995.508
BETTER TREE FOUND at iteration 10: -4995.508
Iteration 10 / LogL: -4995.508 / Time: 0h:0m:53s
BETTER TREE FOUND at iteration 20: -4995.508
Iteration 20 / LogL: -4995.508 / Time: 0h:0m:53s
Finish initializing candidate tree set (13)
Current best tree score: -4995.508 / CPU time: 2.426
Number of iterations: 20
--------------------------------------------------------------------
|               OPTIMIZING CANDIDATE TREE SET                      |
--------------------------------------------------------------------
Estimate model parameters (epsilon = 0.100)
BETTER TREE FOUND at iteration 30: -4995.443
Iteration 30 / LogL: -4995.443 / Time: 0h:0m:54s (0h:3m:9s left)
BETTER TREE FOUND at iteration 39: -4995.437
Iteration 40 / LogL: -4995.823 / Time: 0h:0m:55s (0h:2m:21s left)
BETTER TREE FOUND at iteration 42: -4995.435
Iteration 50 / LogL: -4995.590 / Time: 0h:0m:56s (0h:1m:46s left)
Log-likelihood cutoff on original alignment: -5018.429
Iteration 60 / LogL: -4997.507 / Time: 0h:0m:57s (0h:1m:20s left)
Iteration 70 / LogL: -4996.385 / Time: 0h:0m:58s (0h:1m:1s left)
Iteration 80 / LogL: -4996.788 / Time: 0h:0m:59s (0h:0m:46s left)
Iteration 90 / LogL: -4995.558 / Time: 0h:1m:0s (0h:0m:35s left)
Iteration 100 / LogL: -5000.788 / Time: 0h:1m:1s (0h:0m:26s left)
Log-likelihood cutoff on original alignment: -5019.411
NOTE: Bootstrap correlation coefficient of split occurrence frequencies: 0.995
Iteration 110 / LogL: -4995.827 / Time: 0h:1m:2s (0h:0m:51s left)
Iteration 120 / LogL: -4995.597 / Time: 0h:1m:3s (0h:0m:42s left)
Iteration 130 / LogL: -4995.437 / Time: 0h:1m:4s (0h:0m:35s left)
Iteration 140 / LogL: -4996.032 / Time: 0h:1m:5s (0h:0m:28s left)
TREE SEARCH COMPLETED AFTER 143 ITERATIONS / Time: 0h:1m:5s

--------------------------------------------------------------------
|                    FINALIZING TREE SEARCH                        |
--------------------------------------------------------------------
Performs final model parameters optimization
Estimate model parameters (epsilon = 0.010)
1. Initial log-likelihood: -4995.435
2. Current log-likelihood: -4995.405
Optimal log-likelihood: -4995.402
Rate parameters:  A-C: 1.18215  A-G: 1.90372  A-T: 0.75703  C-G: 1.04892  C-T: 4.66207  G-T: 1.00000
Base frequencies:  A: 0.266  C: 0.136  G: 0.262  T: 0.336
Gamma shape alpha: 0.760
Parameters optimization took 2 rounds (0.025 sec)
BEST SCORE FOUND : -4995.402
Creating bootstrap support values...
Split supports printed to NEXUS file All_sites_aligned.fasta.splits.nex
Total tree length: 4.464

Total number of iterations: 143
CPU time used for tree search: 27.751 sec (0h:0m:27s)
Wall-clock time used for tree search: 14.348 sec (0h:0m:14s)
Total CPU time used: 125.734 sec (0h:2m:5s)
Total wall-clock time used: 66.033 sec (0h:1m:6s)

Computing bootstrap consensus tree...
Reading input file All_sites_aligned.fasta.splits.nex...
53 taxa and 323 splits.
Consensus tree written to All_sites_aligned.fasta.contree
Reading input trees file All_sites_aligned.fasta.contree
Log-likelihood of consensus tree: -4995.731

Analysis results written to: 
  IQ-TREE report:                All_sites_aligned.fasta.iqtree
  Maximum-likelihood tree:       All_sites_aligned.fasta.treefile
  Likelihood distances:          All_sites_aligned.fasta.mldist

Ultrafast bootstrap approximation results written to:
  Split support values:          All_sites_aligned.fasta.splits.nex
  Consensus tree:                All_sites_aligned.fasta.contree
  Screen log file:               All_sites_aligned.fasta.log

Date and Time: Fri Feb  3 14:50:32 2023
