# Supplementary material for: Combining Nanopore Sequencing with Recombinase Polymerase Amplification Enables Identification of Dinoflagellates from the Alexandrium Genus, Providing a Rapid, Field Deployable Tool
Source: Toxins (Basel). 2023 Jun 1;15(6):372. doi: 10.3390/toxins15060372 (PMC10302762; doi:10.3390/toxins15060372)
Supplement: Supplementary file 1 [file toxins-15-00372-s001.zip › Supplemantary_material/S2_Phylogenetic_trees_of_VMK_&RPB_samples/Phylo_tree_RPB/Site_3/Site_2_06_09_21/All_sites_aligned.fasta.mldist]

53
AF042813.1_Prorocentrum_minimum                                     0.0000000 1.4856984 1.5047375 1.7242411 1.6873038 1.5753604 1.5828473 1.4969833 1.5906779 1.6099268 1.7858618 1.8449893 1.8079032 2.0695005 2.0909562 2.3327348 2.8434425 2.4411709 2.4107994 2.4580564 2.1423732 2.5483918 3.0463218 2.9620267 2.2572258 2.2572258 2.1951397 2.1638421 2.2217677 2.2557741 2.6966349 2.2125731 2.1873780 2.5531015 2.5408103 2.4791121 2.9522293 2.9522293 2.9536601 3.0171775 3.0171775 3.1960854 1.7571081 2.0816014 2.0816014 2.7827104 2.1638421 2.1951397 2.7230855 2.6966349 2.7473134 2.2557741 2.5561469 
AJ535373.1_Alexandrium_tamutum                                      1.4856984 0.0000000 0.0302791 0.1100517 0.1139839 0.0766687 0.0764144 0.1012414 0.1291418 0.1291647 0.3760430 0.3747347 0.3698394 0.3884864 0.3918366 0.8340792 0.9792404 0.5259304 0.5371606 0.5501281 0.6473679 0.6449100 0.7486950 0.7466307 0.8308757 0.8308757 0.5256772 0.5184893 0.6949343 0.6996558 0.7091423 0.5088862 0.4991272 0.6357465 0.6037362 0.6117768 1.0676459 1.0676459 1.1055561 1.1498311 1.1498311 0.8118983 0.1273495 0.4803415 0.4803415 0.6472343 0.5184893 0.5256772 0.7293354 0.7091423 0.7369062 0.6996558 0.6657566 
GQ120507.1_Alexandrium_tamutum                                      1.5047375 0.0302791 0.0000000 0.1365217 0.1405819 0.0893997 0.0890979 0.1067387 0.1353012 0.1353231 0.3672560 0.3587197 0.3611155 0.3808901 0.3842031 0.8273793 1.0052479 0.5341589 0.5456609 0.5760164 0.6708335 0.6694563 0.7755299 0.7734193 0.8715657 0.8715657 0.5444397 0.5370537 0.7192074 0.7239938 0.7342564 0.5267872 0.5164874 0.6761237 0.6247433 0.6330326 1.0845740 1.0845740 1.1232208 1.2278527 1.2278527 0.8897875 0.1509187 0.4971228 0.4971228 0.6698142 0.5370537 0.5444397 0.7552995 0.7342564 0.7624628 0.7239938 0.6690735 
AY962849.1_Alexandrium_minutum                                      1.7242411 0.1100517 0.1365217 0.0000000 0.0033454 0.1209289 0.1205066 0.1494923 0.1809196 0.1758280 0.4020424 0.4010027 0.3956603 0.4010058 0.4045694 0.9388704 1.0275573 0.4868858 0.5193043 0.5473600 0.5861637 0.6076130 0.7168652 0.7148589 0.7835446 0.7835446 0.4723993 0.4656049 0.6673271 0.6719965 0.6667078 0.5297655 0.5193804 0.6617001 0.5543947 0.5634512 1.0722388 1.0722388 1.0778101 1.1735606 1.1735606 0.8977745 0.1050362 0.4999306 0.4999306 0.5964256 0.4656049 0.4723993 0.6856218 0.6667078 0.6819140 0.6719965 0.6864053 
JF521634.1_Alexandrium_minutum                                      1.6873038 0.1139839 0.1405819 0.0033454 0.0000000 0.1249799 0.1245437 0.1538137 0.1854236 0.1803086 0.4007372 0.3996839 0.3943659 0.4071415 0.4107599 0.9503742 1.0399463 0.4937513 0.5264908 0.5546801 0.5939903 0.6160460 0.7259802 0.7239607 0.7933778 0.7933778 0.4792274 0.4723993 0.6757899 0.6804707 0.6751597 0.5295458 0.5191684 0.6614143 0.5541641 0.5632166 1.0697316 1.0697316 1.0752879 1.1708688 1.1708688 0.8955519 0.1090638 0.4997278 0.4997278 0.5961733 0.4723993 0.4792274 0.6943086 0.6751597 0.6904388 0.6804707 0.6861046 
AY962834.1_Alexandrium_insuetum                                     1.5753604 0.0766687 0.0893997 0.1209289 0.1249799 0.0000000 0.0000027 0.0935979 0.1207110 0.1120271 0.3814629 0.3801973 0.3751626 0.4189060 0.4226362 0.8575494 1.0132586 0.5337997 0.5308470 0.5751849 0.6105286 0.6740981 0.7680022 0.7659193 0.8899130 0.8899130 0.5559840 0.5485861 0.7202521 0.7250353 0.7055654 0.5705115 0.5590538 0.7075896 0.6023298 0.6103659 1.1915782 1.1915782 1.2354801 1.2365097 1.2365097 0.9565260 0.1241494 0.5291352 0.5291352 0.6457713 0.5485861 0.5559840 0.7121753 0.7055654 0.7211986 0.7250353 0.7258066 
JF521630.1_Alexandrium_insuetum                                     1.5828473 0.0764144 0.0890979 0.1205066 0.1245437 0.0000027 0.0000000 0.0932681 0.1202763 0.1116245 0.3797291 0.3784494 0.3734584 0.4169434 0.4206416 0.8626745 1.0187137 0.5310818 0.5281313 0.5721848 0.6071840 0.6700863 0.7633958 0.7613265 0.8842090 0.8842090 0.5530702 0.5457188 0.7160961 0.7208563 0.7015238 0.5675138 0.5561728 0.7035290 0.5991161 0.6070972 1.1828936 1.1828936 1.2262679 1.2272313 1.2272313 0.9503107 0.1237047 0.5264505 0.5264505 0.6422198 0.5457188 0.5530702 0.7080587 0.7015238 0.7170691 0.7208563 0.7215392 
FJ011438.1_Alexandrium_peruvianum                                   1.4969833 0.1012414 0.1067387 0.1494923 0.1538137 0.0935979 0.0932681 0.0000000 0.0398902 0.0436011 0.2877058 0.2928792 0.2891237 0.4120924 0.4236662 0.7721576 0.9121845 0.4796070 0.4853853 0.4984678 0.6115481 0.6363368 0.7161999 0.7141019 0.7943727 0.7943727 0.4900291 0.4829109 0.5978069 0.5919297 0.5705963 0.4697388 0.4606025 0.6123622 0.5268436 0.5344652 1.1184204 1.1184204 1.1608020 1.1375163 1.1375163 0.9846457 0.1343090 0.4420265 0.4420265 0.5671553 0.4829109 0.4900291 0.5756452 0.5705963 0.5851893 0.5919297 0.6452409 
AY962858.1_Alexandrium_ostenfeldii                                  1.5906779 0.1291418 0.1353012 0.1809196 0.1854236 0.1207110 0.1202763 0.0398902 0.0000000 0.0034492 0.3117432 0.3174872 0.3133276 0.4410979 0.4532186 0.8232751 0.9974503 0.4841394 0.4782341 0.5032227 0.5866719 0.6203038 0.6995482 0.6974761 0.7659093 0.7659093 0.4799689 0.4728578 0.5921166 0.5862751 0.5818505 0.4548482 0.4460558 0.5948767 0.5122484 0.5198318 1.0902069 1.0902069 1.1315270 1.0741527 1.0741527 0.8936273 0.1541614 0.4277693 0.4277693 0.5521211 0.4728578 0.4799689 0.5991977 0.5818505 0.5967267 0.5862751 0.6429289 
JF921174.1_Alexandrium_ostenfeldii                                  1.6099268 0.1291647 0.1353231 0.1758280 0.1803086 0.1120271 0.1116245 0.0436011 0.0034492 0.0000000 0.3173047 0.3231514 0.3189197 0.4219739 0.4336661 0.8224074 0.9558320 0.4864231 0.4804976 0.5056131 0.5743894 0.6197323 0.6851161 0.6830707 0.7738861 0.7738861 0.4822590 0.4751120 0.5950283 0.5891429 0.5953263 0.4569681 0.4480962 0.5977947 0.5147015 0.5223230 1.0689463 1.0689463 1.1091235 1.0270924 1.0270924 0.8853200 0.1491926 0.4297038 0.4297038 0.5548094 0.4751120 0.4822590 0.6130985 0.5953263 0.5996316 0.5891429 0.6373421 
AY962833.1_Alexandrium_andersonii                                   1.7858618 0.3760430 0.3672560 0.4020424 0.4007372 0.3814629 0.3797291 0.2877058 0.3117432 0.3173047 0.0000000 0.0000023 0.0000010 0.5943639 0.6098816 1.2150388 1.3846395 0.8070290 0.7767598 0.8406938 0.8258291 0.8574395 0.9396283 0.9371501 0.9393966 0.9393966 0.8091651 0.7988424 0.8836472 0.8736386 0.9818727 0.7753798 0.7569549 0.9652605 0.8538093 0.8670558 1.1723051 1.1723051 1.1789531 1.3127754 1.3127754 1.2296140 0.3979684 0.7298534 0.7298534 0.9194208 0.7988424 0.8091651 0.9684946 0.9818727 0.9942833 0.8736386 1.0406391 
U44937.1_Alexandrium_andersoni                                      1.8449893 0.3747347 0.3587197 0.4010027 0.3996839 0.3801973 0.3784494 0.2928792 0.3174872 0.3231514 0.0000023 0.0000000 0.0000023 0.5854145 0.6009261 1.2238535 1.4111883 0.8026687 0.7720094 0.8367596 0.8249645 0.8496851 0.9167355 0.9142678 0.9397897 0.9397897 0.8008570 0.7904558 0.8759734 0.8659244 0.9702238 0.7668303 0.7483905 0.9582594 0.8458511 0.8592115 1.1060210 1.1060210 1.1121772 1.2390454 1.2390454 1.1641318 0.3856241 0.7211034 0.7211034 0.9119940 0.7904558 0.8008570 0.9567338 0.9702238 0.9828045 0.8659244 1.0152657 
JF521619.1_Alexandrium_andersoni                                    1.8079032 0.3698394 0.3611155 0.3956603 0.3943659 0.3751626 0.3734584 0.2891237 0.3133276 0.3189197 0.0000010 0.0000023 0.0000000 0.5864008 0.6018007 1.1963153 1.3639812 0.7975843 0.7674856 0.8310116 0.8323491 0.8574395 0.9242088 0.9217472 0.9472081 0.9472081 0.7995181 0.7892609 0.8735487 0.8636641 0.9662569 0.7659567 0.7477682 0.9544963 0.8438672 0.8570306 1.1600255 1.1600255 1.1665853 1.2991741 1.2991741 1.2115692 0.3914310 0.7208249 0.7208249 0.9089860 0.7892609 0.7995181 0.9529775 0.9662569 0.9786632 0.8636641 1.0291107 
AF318230.1_Alexandrium_margalefii                                   2.0695005 0.3884864 0.3808901 0.4010058 0.4071415 0.4189060 0.4169434 0.4120924 0.4410979 0.4219739 0.5943639 0.5854145 0.5864008 0.0000000 0.0103311 1.3599642 1.5908364 0.9521251 0.9513778 0.9692448 0.8627643 0.8886940 0.9896350 0.9871371 1.1796646 1.1796646 0.8633466 0.8524048 1.2151894 1.2329749 1.2346940 0.9149104 0.8919139 1.0279909 1.0651637 1.0790778 1.4194444 1.4194444 1.4284172 1.3927892 1.3927892 1.2118506 0.4418816 0.8677002 0.8677002 1.1441889 0.8524048 0.8633466 1.2745860 1.2346940 1.2545451 1.2329749 1.0297794 
AF033531.1_Alexandrium_margalefeii                                  2.0909562 0.3918366 0.3842031 0.4045694 0.4107599 0.4226362 0.4206416 0.4236662 0.4532186 0.4336661 0.6098816 0.6009261 0.6018007 0.0103311 0.0000000 1.3934029 1.5527735 0.9465266 0.9457249 0.9635949 0.8572076 0.9354514 1.0390147 1.0364368 1.2073827 1.2073827 0.9008326 0.8894608 1.2327226 1.2510708 1.2531607 0.9395853 0.9156546 1.0560307 1.0779497 1.0920998 1.4896353 1.4896353 1.4993831 1.4616661 1.4616661 1.2294625 0.4458844 0.8909088 0.8909088 1.1583865 0.8894608 0.9008326 1.2939653 1.2531607 1.2731940 1.2510708 1.0957770 
AY959942.1_Alexandrium_leei                                         2.3327348 0.8340792 0.8273793 0.9388704 0.9503742 0.8575494 0.8626745 0.7721576 0.8232751 0.8224074 1.2150388 1.2238535 1.1963153 1.3599642 1.3934029 0.0000000 0.3409525 1.6568449 1.6856797 1.6755095 1.6753822 1.8830057 1.7627601 1.7588674 2.2534700 2.2534700 1.3862348 1.3682277 1.4873033 1.5089486 1.5754736 1.4823957 1.4800265 1.5699474 1.4798550 1.4798550 1.7804383 1.7804383 1.7933993 2.1571040 2.1571040 1.8841191 0.9985331 1.4071088 1.4071088 1.5741313 1.3682277 1.3862348 1.5750539 1.5754736 1.6292319 1.5089486 1.6269510 
KF034860.1_Alexandrium_leei                                         2.8434425 0.9792404 1.0052479 1.0275573 1.0399463 1.0132586 1.0187137 0.9121845 0.9974503 0.9558320 1.3846395 1.4111883 1.3639812 1.5908364 1.5527735 0.3409525 0.0000000 1.8316748 1.8156290 1.8246282 1.7741409 1.6098870 1.7168572 1.7130591 2.6826457 2.6826457 1.6032227 1.5824516 1.6929049 1.6664376 1.8115343 1.7917889 1.8345218 1.8782321 1.7697924 1.7697924 1.9244395 1.9244395 1.9389003 2.0007580 2.0007580 1.9867423 1.0476360 1.7525438 1.7525438 1.8860885 1.5824516 1.6032227 1.8001328 1.8115343 1.8333042 1.6664376 1.8523603 
JF521618.1_Alexandrium_affine                                       2.4411709 0.5259304 0.5341589 0.4868858 0.4937513 0.5337997 0.5310818 0.4796070 0.4841394 0.4864231 0.8070290 0.8026687 0.7975843 0.9521251 0.9465266 1.6568449 1.8316748 0.0000000 0.0033173 0.0201793 0.3993868 0.4210149 0.5059460 0.5130751 0.6507250 0.6507250 0.2436429 0.2385840 0.3442624 0.3514315 0.3316977 0.3073665 0.3024977 0.4137809 0.2984666 0.2984666 1.2935464 1.2935464 1.3178969 1.4433095 1.4433095 1.3027375 0.5172571 0.2910728 0.2910728 0.3174658 0.2385840 0.2436429 0.3412918 0.3316977 0.3339301 0.3514315 0.3973712 
U44935.1_Alexandrium_affine                                         2.4107994 0.5371606 0.5456609 0.5193043 0.5264908 0.5308470 0.5281313 0.4853853 0.4782341 0.4804976 0.7767598 0.7720094 0.7674856 0.9513778 0.9457249 1.6856797 1.8156290 0.0033173 0.0000000 0.0204997 0.4073735 0.4275712 0.5138347 0.5210865 0.6613773 0.6613773 0.2629301 0.2577610 0.3436176 0.3507772 0.3442700 0.3036262 0.3001435 0.4122793 0.3117582 0.3117582 1.3180879 1.3180879 1.3432274 1.4582828 1.4582828 1.3012132 0.5516860 0.2886228 0.2886228 0.3316393 0.2577610 0.2629301 0.3542358 0.3442700 0.3464514 0.3507772 0.4151672 
AF032348.1_Alexandrium_concavum                                     2.4580564 0.5501281 0.5760164 0.5473600 0.5546801 0.5751849 0.5721848 0.4984678 0.5032227 0.5056131 0.8406938 0.8367596 0.8310116 0.9692448 0.9635949 1.6755095 1.8246282 0.0201793 0.0204997 0.0000000 0.4004536 0.4326125 0.5187875 0.5260432 0.6805142 0.6805142 0.2554599 0.2503485 0.3509523 0.3581808 0.3300513 0.3058330 0.3171708 0.4117081 0.3277476 0.3277476 1.2265145 1.2265145 1.2493497 1.3674184 1.3674184 1.2465111 0.5801406 0.3055199 0.3055199 0.3481178 0.2503485 0.2554599 0.3395880 0.3300513 0.3322875 0.3581808 0.3852103 
AY268607.1_Alexandrium_tropicale                                    2.1423732 0.6473679 0.6708335 0.5861637 0.5939903 0.6105286 0.6071840 0.6115481 0.5866719 0.5743894 0.8258291 0.8249645 0.8323491 0.8627643 0.8572076 1.6753822 1.7741409 0.3993868 0.4073735 0.4004536 0.0000000 0.1168557 0.1253525 0.1298460 0.3928856 0.3928856 0.4423504 0.4357308 0.4910634 0.5002011 0.4280101 0.4777750 0.4685763 0.6265232 0.4540487 0.4540487 1.3124080 1.3124080 1.3207545 1.4299831 1.4299831 1.2925675 0.6516859 0.4518480 0.4518480 0.4821075 0.4357308 0.4423504 0.4407474 0.4280101 0.4297722 0.5002011 0.5147935 
FJ652046.1_Alexandrium_tamiyavanichi                                2.5483918 0.6449100 0.6694563 0.6076130 0.6160460 0.6740981 0.6700863 0.6363368 0.6203038 0.6197323 0.8574395 0.8496851 0.8574395 0.8886940 0.9354514 1.8830057 1.6098870 0.4210149 0.4275712 0.4326125 0.1168557 0.0000000 0.0267184 0.0305808 0.4099832 0.4099832 0.4344319 0.4276128 0.4890367 0.4981519 0.4389071 0.4902508 0.4802524 0.6639848 0.4617333 0.4690326 1.2058353 1.2058353 1.2134174 1.2549274 1.2549274 1.3091431 0.7093738 0.4727613 0.4727613 0.4992228 0.4276128 0.4344319 0.4525870 0.4389071 0.4406719 0.4981519 0.5280694 
AF174614.1_Alexandrium_cohorticula                                  3.0463218 0.7486950 0.7755299 0.7168652 0.7259802 0.7680022 0.7633958 0.7161999 0.6995482 0.6851161 0.9396283 0.9167355 0.9242088 0.9896350 1.0390147 1.7627601 1.7168572 0.5059460 0.5138347 0.5187875 0.1253525 0.0267184 0.0000000 0.0034294 0.4702053 0.4702053 0.4986058 0.5077420 0.5580207 0.5675394 0.5332286 0.5695900 0.5578444 0.7560751 0.5415779 0.5492359 1.4239547 1.4239547 1.4333008 1.4185563 1.4185563 1.5527023 0.8135718 0.5501767 0.5501767 0.5822341 0.5077420 0.5149180 0.5487900 0.5332286 0.5341334 0.5675394 0.6239237 
AB088267.1_Alexandrium_tamiyavanichii                               2.9620267 0.7466307 0.7734193 0.7148589 0.7239607 0.7659193 0.7613265 0.7141019 0.6974761 0.6830707 0.9371501 0.9142678 0.9217472 0.9871371 1.0364368 1.7588674 1.7130591 0.5130751 0.5210865 0.5260432 0.1298460 0.0305808 0.0034294 0.0000000 0.4767938 0.4767938 0.5057101 0.5149180 0.5656038 0.5751959 0.5406603 0.5773210 0.5653735 0.7657476 0.5490029 0.5567151 1.4429735 1.4429735 1.4525160 1.4375015 1.4375015 1.5734986 0.8114010 0.5576695 0.5576695 0.5900567 0.5149180 0.5221389 0.5564000 0.5406603 0.5414961 0.5751959 0.6321488 
JF521622.1_Alexandrium_fraterculus                                  2.2572258 0.8308757 0.8715657 0.7835446 0.7933778 0.8899130 0.8842090 0.7943727 0.7659093 0.7738861 0.9393966 0.9397897 0.9472081 1.1796646 1.2073827 2.2534700 2.6826457 0.6507250 0.6613773 0.6805142 0.3928856 0.4099832 0.4702053 0.4767938 0.0000000 0.0000010 0.6221360 0.6221360 0.7060094 0.7176550 0.6272912 0.6796072 0.6646594 0.8534861 0.7599488 0.7599488 1.5057632 1.5057632 1.5158781 1.6300046 1.6300046 1.4716302 0.8530365 0.6563237 0.6563237 0.8171683 0.6221360 0.6302491 0.6456166 0.6272912 0.6537161 0.7176550 0.9253982 
AB088262.1_Alexandrium_fraterculus                                  2.2572258 0.8308757 0.8715657 0.7835446 0.7933778 0.8899130 0.8842090 0.7943727 0.7659093 0.7738861 0.9393966 0.9397897 0.9472081 1.1796646 1.2073827 2.2534700 2.6826457 0.6507250 0.6613773 0.6805142 0.3928856 0.4099832 0.4702053 0.4767938 0.0000010 0.0000000 0.6221360 0.6221360 0.7060094 0.7176550 0.6272912 0.6796072 0.6646594 0.8534861 0.7599488 0.7599488 1.5057632 1.5057632 1.5158781 1.6300046 1.6300046 1.4716302 0.8530365 0.6563237 0.6563237 0.8171683 0.6221360 0.6302491 0.6456166 0.6272912 0.6537161 0.7176550 0.9253982 
AJ303429.1_Alexandrium_tamarense                                    2.1951397 0.5256772 0.5444397 0.4723993 0.4792274 0.5559840 0.5530702 0.4900291 0.4799689 0.4822590 0.8091651 0.8008570 0.7995181 0.8633466 0.9008326 1.3862348 1.6032227 0.2436429 0.2629301 0.2554599 0.4423504 0.4344319 0.4986058 0.5057101 0.6221360 0.6221360 0.0000000 0.0032713 0.1411670 0.1401633 0.1443229 0.1074290 0.1159006 0.1889721 0.1431355 0.1431355 1.2207686 1.2207686 1.2438456 1.2940698 1.2940698 1.1185632 0.5657307 0.1120161 0.1120161 0.1554120 0.0032713 0.0065527 0.1500585 0.1443229 0.1473561 0.1401633 0.2409569 
JF521640.1_Alexandrium_tamarense                                    2.1638421 0.5184893 0.5370537 0.4656049 0.4723993 0.5485861 0.5457188 0.4829109 0.4728578 0.4751120 0.7988424 0.7904558 0.7892609 0.8524048 0.8894608 1.3682277 1.5824516 0.2385840 0.2577610 0.2503485 0.4357308 0.4276128 0.5077420 0.5149180 0.6221360 0.6221360 0.0032713 0.0000000 0.1368234 0.1358496 0.1400086 0.1033049 0.1117496 0.1842410 0.1387470 0.1387470 1.2438456 1.2438456 1.2675340 1.3190859 1.3190859 1.1046169 0.5582154 0.1078646 0.1078646 0.1508972 0.0000010 0.0032713 0.1456897 0.1400086 0.1430680 0.1358496 0.2360672 
EF178148.1_Alexandrium_australiense                                 2.2217677 0.6949343 0.7192074 0.6673271 0.6757899 0.7202521 0.7160961 0.5978069 0.5921166 0.5950283 0.8836472 0.8759734 0.8735487 1.2151894 1.2327226 1.4873033 1.6929049 0.3442624 0.3436176 0.3509523 0.4910634 0.4890367 0.5580207 0.5656038 0.7060094 0.7060094 0.1411670 0.1368234 0.0000000 0.0000027 0.1193983 0.1789733 0.1885611 0.2724338 0.2248547 0.2248547 1.4987935 1.4987935 1.5087343 1.6121608 1.6121608 1.1802613 0.7528932 0.1844110 0.1844110 0.2405274 0.1368234 0.1411670 0.1198285 0.1193983 0.1224965 0.0000027 0.3123947 
JF521639.1_Alexandrium_australiense                                 2.2557741 0.6996558 0.7239938 0.6719965 0.6804707 0.7250353 0.7208563 0.5919297 0.5862751 0.5891429 0.8736386 0.8659244 0.8636641 1.2329749 1.2510708 1.5089486 1.6664376 0.3514315 0.3507772 0.3581808 0.5002011 0.4981519 0.5675394 0.5751959 0.7176550 0.7176550 0.1401633 0.1358496 0.0000027 0.0000000 0.1185733 0.1776633 0.1871829 0.2702906 0.2287981 0.2287981 1.5205793 1.5205793 1.5307201 1.6355849 1.6355849 1.1652379 0.7577651 0.1830581 0.1830581 0.2445335 0.1358496 0.1401633 0.1189984 0.1185733 0.1216577 0.0000010 0.3188655 
AY438016.1_Alexandrium_pacificum                                    2.6966349 0.7091423 0.7342564 0.6667078 0.6751597 0.7055654 0.7015238 0.5705963 0.5818505 0.5953263 0.9818727 0.9702238 0.9662569 1.2346940 1.2531607 1.5754736 1.8115343 0.3316977 0.3442700 0.3300513 0.4280101 0.4389071 0.5332286 0.5406603 0.6272912 0.6272912 0.1443229 0.1400086 0.1193983 0.1185733 0.0000000 0.2153668 0.2253341 0.3158455 0.2513821 0.2513821 1.5299238 1.5299238 1.5403166 1.5616516 1.5616516 1.1882270 0.7305626 0.2211456 0.2211456 0.2679960 0.1400086 0.1443229 0.0000023 0.0000010 0.0000023 0.1185733 0.3344223 
U44926.1_Alexandrium_catenella                                      2.2125731 0.5088862 0.5267872 0.5297655 0.5295458 0.5705115 0.5675138 0.4697388 0.4548482 0.4569681 0.7753798 0.7668303 0.7659567 0.9149104 0.9395853 1.4823957 1.7917889 0.3073665 0.3036262 0.3058330 0.4777750 0.4902508 0.5695900 0.5773210 0.6796072 0.6796072 0.1074290 0.1033049 0.1789733 0.1776633 0.2153668 0.0000000 0.0066530 0.0552322 0.1669082 0.1714481 1.4872215 1.4872215 1.4972698 1.5716617 1.5716617 1.1764489 0.6273327 0.0033290 0.0033290 0.1846940 0.1033049 0.1074290 0.2224537 0.2153668 0.2181408 0.1776633 0.1109135 
AF200667.1_Alexandrium_catenella                                    2.1873780 0.4991272 0.5164874 0.5193804 0.5191684 0.5590538 0.5561728 0.4606025 0.4460558 0.4480962 0.7569549 0.7483905 0.7477682 0.8919139 0.9156546 1.4800265 1.8345218 0.3024977 0.3001435 0.3171708 0.4685763 0.4802524 0.5578444 0.5653735 0.6646594 0.6646594 0.1159006 0.1117496 0.1885611 0.1871829 0.2253341 0.0066530 0.0000000 0.0627174 0.1646627 0.1691379 1.4521592 1.4521592 1.4617121 1.5330783 1.5330783 1.1006788 0.6140885 0.0032946 0.0032946 0.1821363 0.1117496 0.1159006 0.2325691 0.2253341 0.2280482 0.1871829 0.1196710 
JF521644.1_Alexandrium_catenella                                    2.5531015 0.6357465 0.6761237 0.6617001 0.6614143 0.7075896 0.7035290 0.6123622 0.5948767 0.5977947 0.9652605 0.9582594 0.9544963 1.0279909 1.0560307 1.5699474 1.8782321 0.4137809 0.4122793 0.4117081 0.6265232 0.6639848 0.7560751 0.7657476 0.8534861 0.8534861 0.1889721 0.1842410 0.2724338 0.2702906 0.3158455 0.0552322 0.0627174 0.0000000 0.2677504 0.2730060 1.5373036 1.5373036 1.5477761 1.6825197 1.6825197 1.3292737 0.7687772 0.0625981 0.0625981 0.2909486 0.1842410 0.1889721 0.3252083 0.3158455 0.3181933 0.2702906 0.1869397 
AJ535370.1_Alexandrium_mediterraneum                                2.5408103 0.6037362 0.6247433 0.5543947 0.5541641 0.6023298 0.5991161 0.5268436 0.5122484 0.5147015 0.8538093 0.8458511 0.8438672 1.0651637 1.0779497 1.4798550 1.7697924 0.2984666 0.3117582 0.3277476 0.4540487 0.4617333 0.5415779 0.5490029 0.7599488 0.7599488 0.1431355 0.1387470 0.2248547 0.2287981 0.2513821 0.1669082 0.1646627 0.2677504 0.0000000 0.0066736 1.5774602 1.5774602 1.5883275 1.5697062 1.5697062 1.3284636 0.6380582 0.1606376 0.1606376 0.0136055 0.1387470 0.1431355 0.2591637 0.2513821 0.2539902 0.2287981 0.2580510 
AJ535368.1_Alexandrium_mediterraneum                                2.4791121 0.6117768 0.6330326 0.5634512 0.5632166 0.6103659 0.6070972 0.5344652 0.5198318 0.5223230 0.8670558 0.8592115 0.8570306 1.0790778 1.0920998 1.4798550 1.7697924 0.2984666 0.3117582 0.3277476 0.4540487 0.4690326 0.5492359 0.5567151 0.7599488 0.7599488 0.1431355 0.1387470 0.2248547 0.2287981 0.2513821 0.1714481 0.1691379 0.2730060 0.0066736 0.0000000 1.5259784 1.5259784 1.5362607 1.5180845 1.5180845 1.3284636 0.6480979 0.1651148 0.1651148 0.0136055 0.1387470 0.1431355 0.2591637 0.2513821 0.2539902 0.2287981 0.2693221 
AY338752.1_Alexandrium_pseudogoniaulax                              2.9522293 1.0676459 1.0845740 1.0722388 1.0697316 1.1915782 1.1828936 1.1184204 1.0902069 1.0689463 1.1723051 1.1060210 1.1600255 1.4194444 1.4896353 1.7804383 1.9244395 1.2935464 1.3180879 1.2265145 1.3124080 1.2058353 1.4239547 1.4429735 1.5057632 1.5057632 1.2207686 1.2438456 1.4987935 1.5205793 1.5299238 1.4872215 1.4521592 1.5373036 1.5774602 1.5259784 0.0000000 0.0000010 0.0068851 0.1146701 0.1146701 0.6986916 1.1710274 1.4374629 1.4374629 1.6810872 1.2438456 1.2599699 1.5826338 1.5299238 1.5519585 1.5205793 1.5247555 
AB088253.1_Alexandrium_pseudogoniaulax                              2.9522293 1.0676459 1.0845740 1.0722388 1.0697316 1.1915782 1.1828936 1.1184204 1.0902069 1.0689463 1.1723051 1.1060210 1.1600255 1.4194444 1.4896353 1.7804383 1.9244395 1.2935464 1.3180879 1.2265145 1.3124080 1.2058353 1.4239547 1.4429735 1.5057632 1.5057632 1.2207686 1.2438456 1.4987935 1.5205793 1.5299238 1.4872215 1.4521592 1.5373036 1.5774602 1.5259784 0.0000010 0.0000000 0.0068851 0.1146701 0.1146701 0.6986916 1.1710274 1.4374629 1.4374629 1.6810872 1.2438456 1.2599699 1.5826338 1.5299238 1.5519585 1.5205793 1.5247555 
AY438018.1_Alexandrium_hiranoi                                      2.9536601 1.1055561 1.1232208 1.0778101 1.0752879 1.2354801 1.2262679 1.1608020 1.1315270 1.1091235 1.1789531 1.1121772 1.1665853 1.4284172 1.4993831 1.7933993 1.9389003 1.3178969 1.3432274 1.2493497 1.3207545 1.2134174 1.4333008 1.4525160 1.5158781 1.5158781 1.2438456 1.2675340 1.5087343 1.5307201 1.5403166 1.4972698 1.4617121 1.5477761 1.5883275 1.5362607 0.0068851 0.0068851 0.0000000 0.1062201 0.1062201 0.7016256 1.1775215 1.4469432 1.4469432 1.6931600 1.2675340 1.2840394 1.5936483 1.5403166 1.5624585 1.5307201 1.5560600 
AJ535347.1_Alexandrium_taylori                                      3.0171775 1.1498311 1.2278527 1.1735606 1.1708688 1.2365097 1.2272313 1.1375163 1.0741527 1.0270924 1.3127754 1.2390454 1.2991741 1.3927892 1.4616661 2.1571040 2.0007580 1.4433095 1.4582828 1.3674184 1.4299831 1.2549274 1.4185563 1.4375015 1.6300046 1.6300046 1.2940698 1.3190859 1.6121608 1.6355849 1.5616516 1.5716617 1.5330783 1.6825197 1.5697062 1.5180845 0.1146701 0.1146701 0.1062201 0.0000000 0.0000010 0.7500630 1.2745398 1.5180787 1.5180787 1.6736802 1.3190859 1.3364166 1.6157365 1.5616516 1.5837989 1.6355849 1.6382036 
AJ535348.1_Alexandrium_taylori                                      3.0171775 1.1498311 1.2278527 1.1735606 1.1708688 1.2365097 1.2272313 1.1375163 1.0741527 1.0270924 1.3127754 1.2390454 1.2991741 1.3927892 1.4616661 2.1571040 2.0007580 1.4433095 1.4582828 1.3674184 1.4299831 1.2549274 1.4185563 1.4375015 1.6300046 1.6300046 1.2940698 1.3190859 1.6121608 1.6355849 1.5616516 1.5716617 1.5330783 1.6825197 1.5697062 1.5180845 0.1146701 0.1146701 0.1062201 0.0000010 0.0000000 0.7500630 1.2745398 1.5180787 1.5180787 1.6736802 1.3190859 1.3364166 1.6157365 1.5616516 1.5837989 1.6355849 1.6382036 
AY438020.1_Alexandrium_satoanum                                     3.1960854 0.8118983 0.8897875 0.8977745 0.8955519 0.9565260 0.9503107 0.9846457 0.8936273 0.8853200 1.2296140 1.1641318 1.2115692 1.2118506 1.2294625 1.8841191 1.9867423 1.3027375 1.3012132 1.2465111 1.2925675 1.3091431 1.5527023 1.5734986 1.4716302 1.4716302 1.1185632 1.1046169 1.1802613 1.1652379 1.1882270 1.1764489 1.1006788 1.3292737 1.3284636 1.3284636 0.6986916 0.6986916 0.7016256 0.7500630 0.7500630 0.0000000 1.0481546 1.1400760 1.1400760 1.4113325 1.1046169 1.1185632 1.2254934 1.1882270 1.2415362 1.1652379 1.4291255 
EU707477.1_Alexandrium_minutum                                      1.7571081 0.1273495 0.1509187 0.1050362 0.1090638 0.1241494 0.1237047 0.1343090 0.1541614 0.1491926 0.3979684 0.3856241 0.3914310 0.4418816 0.4458844 0.9985331 1.0476360 0.5172571 0.5516860 0.5801406 0.6516859 0.7093738 0.8135718 0.8114010 0.8530365 0.8530365 0.5657307 0.5582154 0.7528932 0.7577651 0.7305626 0.6273327 0.6140885 0.7687772 0.6380582 0.6480979 1.1710274 1.1710274 1.1775215 1.2745398 1.2745398 1.0481546 0.0000000 0.5919175 0.5919175 0.6858534 0.5582154 0.5657307 0.7515261 0.7305626 0.7464913 0.7577651 0.7927287 
KX519402.1_Alexandrium_catenella                                    2.0816014 0.4803415 0.4971228 0.4999306 0.4997278 0.5291352 0.5264505 0.4420265 0.4277693 0.4297038 0.7298534 0.7211034 0.7208249 0.8677002 0.8909088 1.4071088 1.7525438 0.2910728 0.2886228 0.3055199 0.4518480 0.4727613 0.5501767 0.5576695 0.6563237 0.6563237 0.1120161 0.1078646 0.1844110 0.1830581 0.2211456 0.0033290 0.0032946 0.0625981 0.1606376 0.1651148 1.4374629 1.4374629 1.4469432 1.5180787 1.5180787 1.1400760 0.5919175 0.0000000 0.0000010 0.1780291 0.1078646 0.1120161 0.2283429 0.2211456 0.2238941 0.1830581 0.1152379 
KX519394.1_Alexandrium_catenella                                    2.0816014 0.4803415 0.4971228 0.4999306 0.4997278 0.5291352 0.5264505 0.4420265 0.4277693 0.4297038 0.7298534 0.7211034 0.7208249 0.8677002 0.8909088 1.4071088 1.7525438 0.2910728 0.2886228 0.3055199 0.4518480 0.4727613 0.5501767 0.5576695 0.6563237 0.6563237 0.1120161 0.1078646 0.1844110 0.1830581 0.2211456 0.0033290 0.0032946 0.0625981 0.1606376 0.1651148 1.4374629 1.4374629 1.4469432 1.5180787 1.5180787 1.1400760 0.5919175 0.0000010 0.0000000 0.1780291 0.1078646 0.1120161 0.2283429 0.2211456 0.2238941 0.1830581 0.1152379 
AJ535374.1_Alexandrium_mediterraneum                                2.7827104 0.6472343 0.6698142 0.5964256 0.5961733 0.6457713 0.6422198 0.5671553 0.5521211 0.5548094 0.9194208 0.9119940 0.9089860 1.1441889 1.1583865 1.5741313 1.8860885 0.3174658 0.3316393 0.3481178 0.4821075 0.4992228 0.5822341 0.5900567 0.8171683 0.8171683 0.1554120 0.1508972 0.2405274 0.2445335 0.2679960 0.1846940 0.1821363 0.2909486 0.0136055 0.0136055 1.6810872 1.6810872 1.6931600 1.6736802 1.6736802 1.4113325 0.6858534 0.1780291 0.1780291 0.0000000 0.1508972 0.1554120 0.2762113 0.2679960 0.2705551 0.2445335 0.2872048 
JF906995.1_Alexandrium_tamarense                                    2.1638421 0.5184893 0.5370537 0.4656049 0.4723993 0.5485861 0.5457188 0.4829109 0.4728578 0.4751120 0.7988424 0.7904558 0.7892609 0.8524048 0.8894608 1.3682277 1.5824516 0.2385840 0.2577610 0.2503485 0.4357308 0.4276128 0.5077420 0.5149180 0.6221360 0.6221360 0.0032713 0.0000010 0.1368234 0.1358496 0.1400086 0.1033049 0.1117496 0.1842410 0.1387470 0.1387470 1.2438456 1.2438456 1.2675340 1.3190859 1.3190859 1.1046169 0.5582154 0.1078646 0.1078646 0.1508972 0.0000000 0.0032713 0.1456897 0.1400086 0.1430680 0.1358496 0.2360672 
AJ303428.1_Alexandrium_tamarense                                    2.1951397 0.5256772 0.5444397 0.4723993 0.4792274 0.5559840 0.5530702 0.4900291 0.4799689 0.4822590 0.8091651 0.8008570 0.7995181 0.8633466 0.9008326 1.3862348 1.6032227 0.2436429 0.2629301 0.2554599 0.4423504 0.4344319 0.5149180 0.5221389 0.6302491 0.6302491 0.0065527 0.0032713 0.1411670 0.1401633 0.1443229 0.1074290 0.1159006 0.1889721 0.1431355 0.1431355 1.2599699 1.2599699 1.2840394 1.3364166 1.3364166 1.1185632 0.5657307 0.1120161 0.1120161 0.1554120 0.0032713 0.0000000 0.1500585 0.1443229 0.1473561 0.1401633 0.2409569 
U44931.1_Alexandrium_pacificum                                      2.7230855 0.7293354 0.7552995 0.6856218 0.6943086 0.7121753 0.7080587 0.5756452 0.5991977 0.6130985 0.9684946 0.9567338 0.9529775 1.2745860 1.2939653 1.5750539 1.8001328 0.3412918 0.3542358 0.3395880 0.4407474 0.4525870 0.5487900 0.5564000 0.6456166 0.6456166 0.1500585 0.1456897 0.1198285 0.1189984 0.0000023 0.2224537 0.2325691 0.3252083 0.2591637 0.2591637 1.5826338 1.5826338 1.5936483 1.6157365 1.6157365 1.2254934 0.7515261 0.2283429 0.2283429 0.2762113 0.1456897 0.1500585 0.0000000 0.0000023 0.0000027 0.1189984 0.3443088 
FM211464.1_Alexandrium_pacificum                                    2.6966349 0.7091423 0.7342564 0.6667078 0.6751597 0.7055654 0.7015238 0.5705963 0.5818505 0.5953263 0.9818727 0.9702238 0.9662569 1.2346940 1.2531607 1.5754736 1.8115343 0.3316977 0.3442700 0.3300513 0.4280101 0.4389071 0.5332286 0.5406603 0.6272912 0.6272912 0.1443229 0.1400086 0.1193983 0.1185733 0.0000010 0.2153668 0.2253341 0.3158455 0.2513821 0.2513821 1.5299238 1.5299238 1.5403166 1.5616516 1.5616516 1.1882270 0.7305626 0.2211456 0.2211456 0.2679960 0.1400086 0.1443229 0.0000023 0.0000000 0.0000023 0.1185733 0.3344223 
EF178140.1_Alexandrium_pacificum                                    2.7473134 0.7369062 0.7624628 0.6819140 0.6904388 0.7211986 0.7170691 0.5851893 0.5967267 0.5996316 0.9942833 0.9828045 0.9786632 1.2545451 1.2731940 1.6292319 1.8333042 0.3339301 0.3464514 0.3322875 0.4297722 0.4406719 0.5341334 0.5414961 0.6537161 0.6537161 0.1473561 0.1430680 0.1224965 0.1216577 0.0000023 0.2181408 0.2280482 0.3181933 0.2539902 0.2539902 1.5519585 1.5519585 1.5624585 1.5837989 1.5837989 1.2415362 0.7464913 0.2238941 0.2238941 0.2705551 0.1430680 0.1473561 0.0000027 0.0000023 0.0000000 0.1216577 0.3366911 
EF178149.1_Alexandrium_australiense                                 2.2557741 0.6996558 0.7239938 0.6719965 0.6804707 0.7250353 0.7208563 0.5919297 0.5862751 0.5891429 0.8736386 0.8659244 0.8636641 1.2329749 1.2510708 1.5089486 1.6664376 0.3514315 0.3507772 0.3581808 0.5002011 0.4981519 0.5675394 0.5751959 0.7176550 0.7176550 0.1401633 0.1358496 0.0000027 0.0000010 0.1185733 0.1776633 0.1871829 0.2702906 0.2287981 0.2287981 1.5205793 1.5205793 1.5307201 1.6355849 1.6355849 1.1652379 0.7577651 0.1830581 0.1830581 0.2445335 0.1358496 0.1401633 0.1189984 0.1185733 0.1216577 0.0000000 0.3188655 
Breawick_voe_6_9_2021consensus_cl_id_1099_total_supporting_reads_89 2.5561469 0.6657566 0.6690735 0.6864053 0.6861046 0.7258066 0.7215392 0.6452409 0.6429289 0.6373421 1.0406391 1.0152657 1.0291107 1.0297794 1.0957770 1.6269510 1.8523603 0.3973712 0.4151672 0.3852103 0.5147935 0.5280694 0.6239237 0.6321488 0.9253982 0.9253982 0.2409569 0.2360672 0.3123947 0.3188655 0.3344223 0.1109135 0.1196710 0.1869397 0.2580510 0.2693221 1.5247555 1.5247555 1.5560600 1.6382036 1.6382036 1.4291255 0.7927287 0.1152379 0.1152379 0.2872048 0.2360672 0.2409569 0.3443088 0.3344223 0.3366911 0.3188655 0.0000000 
