# Supplementary material for: Combining Nanopore Sequencing with Recombinase Polymerase Amplification Enables Identification of Dinoflagellates from the Alexandrium Genus, Providing a Rapid, Field Deployable Tool
Source: Toxins (Basel). 2023 Jun 1;15(6):372. doi: 10.3390/toxins15060372 (PMC10302762; doi:10.3390/toxins15060372)
Supplement: Supplementary file 1 [file toxins-15-00372-s001.zip › Supplemantary_material/S2_Phylogenetic_trees_of_VMK_&RPB_samples/Phylo_tree_RPB/Site_3/Site_2_06_09_21/All_sites_aligned.fasta.splits.nex]

#nexus

BEGIN Taxa;
DIMENSIONS ntax=53;
TAXLABELS
[1] 'AF042813.1_Prorocentrum_minimum'
[2] 'AJ535373.1_Alexandrium_tamutum'
[3] 'GQ120507.1_Alexandrium_tamutum'
[4] 'AY962849.1_Alexandrium_minutum'
[5] 'JF521634.1_Alexandrium_minutum'
[6] 'AY962834.1_Alexandrium_insuetum'
[7] 'JF521630.1_Alexandrium_insuetum'
[8] 'FJ011438.1_Alexandrium_peruvianum'
[9] 'AY962858.1_Alexandrium_ostenfeldii'
[10] 'JF921174.1_Alexandrium_ostenfeldii'
[11] 'AY962833.1_Alexandrium_andersonii'
[12] 'U44937.1_Alexandrium_andersoni'
[13] 'JF521619.1_Alexandrium_andersoni'
[14] 'AF318230.1_Alexandrium_margalefii'
[15] 'AF033531.1_Alexandrium_margalefeii'
[16] 'AY959942.1_Alexandrium_leei'
[17] 'KF034860.1_Alexandrium_leei'
[18] 'JF521618.1_Alexandrium_affine'
[19] 'U44935.1_Alexandrium_affine'
[20] 'AF032348.1_Alexandrium_concavum'
[21] 'AY268607.1_Alexandrium_tropicale'
[22] 'FJ652046.1_Alexandrium_tamiyavanichi'
[23] 'AF174614.1_Alexandrium_cohorticula'
[24] 'AB088267.1_Alexandrium_tamiyavanichii'
[25] 'JF521622.1_Alexandrium_fraterculus'
[26] 'AB088262.1_Alexandrium_fraterculus'
[27] 'AJ303429.1_Alexandrium_tamarense'
[28] 'JF521640.1_Alexandrium_tamarense'
[29] 'EF178148.1_Alexandrium_australiense'
[30] 'JF521639.1_Alexandrium_australiense'
[31] 'AY438016.1_Alexandrium_pacificum'
[32] 'U44926.1_Alexandrium_catenella'
[33] 'AF200667.1_Alexandrium_catenella'
[34] 'JF521644.1_Alexandrium_catenella'
[35] 'AJ535370.1_Alexandrium_mediterraneum'
[36] 'AJ535368.1_Alexandrium_mediterraneum'
[37] 'AY338752.1_Alexandrium_pseudogoniaulax'
[38] 'AB088253.1_Alexandrium_pseudogoniaulax'
[39] 'AY438018.1_Alexandrium_hiranoi'
[40] 'AJ535347.1_Alexandrium_taylori'
[41] 'AJ535348.1_Alexandrium_taylori'
[42] 'AY438020.1_Alexandrium_satoanum'
[43] 'EU707477.1_Alexandrium_minutum'
[44] 'KX519402.1_Alexandrium_catenella'
[45] 'KX519394.1_Alexandrium_catenella'
[46] 'AJ535374.1_Alexandrium_mediterraneum'
[47] 'JF906995.1_Alexandrium_tamarense'
[48] 'AJ303428.1_Alexandrium_tamarense'
[49] 'U44931.1_Alexandrium_pacificum'
[50] 'FM211464.1_Alexandrium_pacificum'
[51] 'EF178140.1_Alexandrium_pacificum'
[52] 'EF178149.1_Alexandrium_australiense'
[53] 'Breawick_voe_6_9_2021consensus_cl_id_1099_total_supporting_reads_89'
;
END; [Taxa]

BEGIN Splits;
DIMENSIONS ntax=53 nsplits=323;
FORMAT labels=no weights=yes confidences=no intervals=no;
MATRIX
	100	 2,
	100	 3,
	91	 2 3,
	100	 4,
	100	 5,
	100	 4 5,
	100	 43,
	92	 4 5 43,
	100	 6,
	100	 7,
	99	 6 7,
	52	 4 5 6 7 43,
	54	 2 3 4 5 6 7 43,
	100	 8,
	100	 9,
	100	 10,
	98	 9 10,
	63	 8 9 10,
	32	 2 3 4 5 6 7 8 9 10 43,
	100	 16,
	100	 17,
	100	 16 17,
	7	 2 3 4 5 6 7 8 9 10 16 17 43,
	100	 14,
	100	 15,
	100	 14 15,
	6	 2 3 4 5 6 7 8 9 10 14 15 16 17 43,
	100	 11,
	100	 13,
	42	 11 13,
	100	 12,
	100	 11 12 13,
	100	 37,
	100	 38,
	80	 37 38,
	100	 39,
	45	 37 38 39,
	100	 40,
	100	 41,
	100	 40 41,
	100	 37 38 39 40 41,
	100	 42,
	100	 37 38 39 40 41 42,
	8	 11 12 13 37 38 39 40 41 42,
	7	 2 3 4 5 6 7 8 9 10 11 12 13 14 15 16 17 37 38 39 40 41 42 43,
	100	 18,
	100	 19,
	98	 18 19,
	100	 20,
	100	 18 19 20,
	100	 27,
	100	 28,
	100	 48,
	18	 28 48,
	100	 47,
	57	 28 47 48,
	100	 27 28 47 48,
	100	 32,
	100	 34,
	100	 53,
	56	 34 53,
	59	 32 34 53,
	100	 33,
	100	 44,
	100	 45,
	53	 44 45,
	87	 33 44 45,
	100	 32 33 34 44 45 53,
	100	 35,
	100	 36,
	100	 46,
	55	 36 46,
	100	 35 36 46,
	89	 32 33 34 35 36 44 45 46 53,
	66	 27 28 32 33 34 35 36 44 45 46 47 48 53,
	100	 29,
	100	 30,
	100	 52,
	48	 30 52,
	100	 29 30 52,
	100	 31,
	100	 49,
	100	 51,
	58	 49 51,
	100	 50,
	30	 49 50 51,
	100	 31 49 50 51,
	100	 29 30 31 49 50 51 52,
	100	 27 28 29 30 31 32 33 34 35 36 44 45 46 47 48 49 50 51 52 53,
	90	 18 19 20 27 28 29 30 31 32 33 34 35 36 44 45 46 47 48 49 50 51 52 53,
	100	 21,
	100	 22,
	100	 23,
	100	 24,
	100	 23 24,
	100	 22 23 24,
	99	 21 22 23 24,
	100	 25,
	100	 26,
	100	 25 26,
	99	 21 22 23 24 25 26,
	100	 1 2 3 4 5 6 7 8 9 10 11 12 13 14 15 16 17 37 38 39 40 41 42 43,
	100	 1,
	1	 2 3 4 5 6 7 8 9 10 14 15 43,
	32	 11 12,
	34	 2 3 4 5 6 7 8 9 10 11 12 13 14 15 43,
	69	 28 47,
	26	 32 34,
	44	 35 46,
	39	 29 30,
	45	 31 49 51,
	0	 22 23 24 25 26,
	54	 39 40 41,
	8	 38 39 40 41,
	61	 1 2 3 4 5 6 7 8 9 10 11 12 13 14 15 16 17 43,
	75	 1 16 17,
	24	 6 7 8 9 10,
	11	 4 5 6 7 8 9 10 43,
	43	 11 12 13 14 15,
	28	 27 28 47,
	31	 33 44,
	33	 32 33 44 45,
	21	 31 49,
	0	 21 25 26,
	23	 1 16 17 37 38 39 40 41 42,
	11	 37 39 40 41,
	2	 14 15 16 17,
	8	 2 3 6 7 8 9 10,
	0	 4 5 11 12 13 14 15 43,
	31	 27 28 29 30 31 47 48 49 50 51 52,
	4	 32 34 44 53,
	5	 32 33 34 44 53,
	26	 12 13,
	25	 8 11 12 13,
	25	 8 9 10 11 12 13,
	5	 6 7 8 9 10 11 12 13,
	5	 4 5 6 7 8 9 10 11 12 13 43,
	17	 2 3 4 5 6 7 8 9 10 11 12 13 43,
	10	 2 3 4 5 6 7 8 9 10 11 12 13 14 15 16 17 43,
	8	 18 19 20 21 22 23 24 25 26,
	18	 32 33 34 44 45,
	3	 2 3 4 5 43,
	36	 1 2 3 4 5 6 7 8 9 10 16 17 43,
	10	 1 8 9 10 16 17,
	6	 1 8 16 17,
	1	 1 2 3 4 5 6 7 8 9 10 11 12 13 16 17 37 38 39 40 41 42 43,
	13	 29 52,
	1	 37 39,
	7	 1 2 3 6 7 8 9 10 16 17 43,
	10	 1 2 3 6 7 8 9 10 16 17,
	6	 27 28 29 30 31 32 33 34 44 45 47 48 49 50 51 52 53,
	20	 49 50,
	23	 31 49 50,
	3	 1 2 3 6 7 8 9 10 11 12 13 14 15 16 17 37 38 39 40 41 42,
	3	 1 2 3 8 9 10 11 12 13 14 15 16 17 37 38 39 40 41 42,
	3	 11 12 13 14 15 37 38 39 40 41 42,
	1	 1 2 3 8 9 10 16 17,
	6	 27 47,
	2	 1 2 3 4 5 6 7 8 9 10 16 17 37 38 39 40 41 42 43,
	1	 1 2 3 4 5 6 7 16 17 37 38 39 40 41 42 43,
	1	 2 3 6 7 8 9 10 43,
	5	 2 3 4 5 6 7 8 9 10 11 12 13 16 17 43,
	1	 9 10 11 12 13,
	11	 33 45,
	12	 1 2 3 4 5 6 7 8 9 10 11 12 13 16 17 43,
	2	 21 22 23 24 25 26 27 28 29 30 31 32 33 34 35 36 44 45 46 47 48 49 50 51 52 53,
	1	 18 20,
	13	 1 2 3 4 5 6 7 16 17 43,
	7	 1 2 3 6 7 16 17,
	14	 1 2 3 16 17,
	5	 1 2 16 17,
	4	 32 34 44 45 53,
	3	 8 9 10 11 12 13 14 15,
	1	 4 5 8 9 10 11 12 13 14 15 43,
	1	 4 5 6 7 8 9 10 11 12 13 14 15 43,
	3	 32 53,
	2	 33 34 44 45,
	1	 16 17 37 38 39 40 41 42,
	1	 2 3 4 5 6 7 9 10 43,
	0	 8 11 12 13 14 15,
	6	 27 28,
	13	 47 48,
	2	 27 28 35 36 46 47 48,
	0	 11 12 13 16 17,
	1	 11 12 13 14 15 16 17,
	8	 1 2 3 4 5 6 7 8 9 10 43,
	2	 27 28 48,
	3	 29 30 31 32 33 34 35 36 44 45 46 49 50 51 52 53,
	1	 27 28 29 30 31 35 36 46 47 48 49 50 51 52,
	0	 2 3 4 5 6 7 8 43,
	1	 27 48,
	2	 31 51,
	14	 1 2 3 4 5 6 7 8 9 10 14 15 16 17 43,
	1	 2 3 8 9 10 11 12 13,
	2	 31 50,
	2	 1 4 5 6 7 8 9 10 16 17 43,
	0	 29 30 31 35 36 46 49 50 51 52,
	2	 1 8 9 10 11 12 13 14 15 16 17 37 38 39 40 41 42,
	2	 33 34 44 45 53,
	1	 27 47 48,
	1	 35 36,
	8	 1 8 9 10,
	4	 1 8,
	1	 32 33 34 53,
	1	 1 16 17 43,
	5	 2 3 6 7,
	1	 1 2 3 4 5 6 7 8 9 10 14 15 43,
	1	 1 4 5 6 7 8 9 10 43,
	1	 32 33 34 45 53,
	0	 22 23,
	1	 2 3 4 5,
	0	 2 3 8 9 10,
	0	 2 3 4 5 6 7 11 12 13 14 15 43,
	0	 37 38 39 40,
	0	 3 4 5 6 7 43,
	1	 32 34 45 53,
	2	 33 44 45 53,
	0	 18 19 20 21 22 23 24 25 26 32 33 34 35 36 44 45 46 53,
	0	 18 19 20 21 22 23 24 25 26 29 30 31 32 33 34 35 36 44 45 46 49 50 51 52 53,
	0	 5 43,
	0	 6 7 43,
	2	 2 4 5 6 7 43,
	1	 2 3 6 7 8 9 10 16 17,
	0	 4 5 6 43,
	1	 19 20,
	0	 2 4 5 6 7 8 9 10 43,
	0	 1 8 9,
	1	 50 51,
	2	 27 28 32 33 34 44 45 47 48 53,
	2	 1 37 38 39 40 41 42,
	0	 1 2 3 6 7 8 9 10 11 12 13 14 15 16 17 37 38 39 40 41 42 43,
	0	 37 38 39 41,
	0	 29 30 31 48 49 50 51 52,
	1	 8 9 11 12 13,
	0	 1 2 3,
	1	 1 14 15 16 17 37 38 39 40 41 42,
	1	 32 44 45,
	2	 1 2 3 4 5 6 7 14 15 16 17 43,
	0	 1 11 12 13,
	0	 32 33 34,
	0	 32 33 34 45,
	0	 44 53,
	0	 1 11 12 13 14 15 16 17,
	0	 1 11 12 13 14 15,
	0	 1 14 15,
	1	 3 4 5 6 7 8 9 10 43,
	0	 1 2 3 4 5 6 7 8 9 10 14 15 16 17 37 38 39 40 41 42 43,
	0	 1 2 3 4 5 6 7 43,
	0	 1 4 5 6 7 43,
	0	 1 2 3 4 5 6 7 9 10 16 17 43,
	0	 1 8 9 10 11 12 13 16 17 37 38 39 40 41 42,
	0	 2 3 4 5 6 7 8 11 12 13 14 15 43,
	1	 1 2 3 6 7 8 9 10 11 12 13 14 15 16 17,
	1	 1 2 3 8 9 10 11 12 13 14 15 16 17,
	1	 1 8 9 10 11 12 13 14 15 16 17,
	0	 32 33,
	0	 4 5 6 7 8 9 10 16 17 43,
	1	 4 5 11 12 13 14 15,
	0	 2 3 4 5 6 7 16 17 43,
	1	 1 2 3 4 5 6 7 8 9 10 11 12 13 14 15 16 17 25 26 37 38 39 40 41 42 43,
	0	 6 7 8 9 10 43,
	0	 37 38 40 41,
	0	 1 2 3 4 5 6 7 8 16 17 43,
	0	 2 3 4 5 6 7 8 9 10 11 12 13 14 15 37 38 39 40 41 42 43,
	0	 22 24,
	0	 1 2 3 6 8 9 10 11 12 13 14 15 16 17,
	0	 2 3 6,
	0	 37 40 41,
	0	 27 28 31 32 33 34 35 36 44 45 46 47 48 49 50 51 53,
	2	 2 3 4 5 6 7 14 15 43,
	1	 38 39,
	0	 8 9 10 16 17,
	1	 9 10 11 12 13 37 38 39 40 41 42,
	1	 8 9 10 11 12 13 37 38 39 40 41 42,
	0	 2 4 5 43,
	0	 8 10 11 12 13,
	0	 1 14 15 16 17,
	0	 32 45,
	0	 1 4 5 6 7 16 17 43,
	0	 2 3 14 15,
	0	 2 3 4 5 6 7 8 11 12 13 43,
	0	 29 30 31 32 33 34 44 45 49 50 51 52 53,
	0	 2 3 11 12 13 14 15,
	0	 1 11 12 13 14 15 16 17 37 38 39 40 41 42,
	0	 1 8 9 10 11 12 13 16 17,
	0	 38 40 41,
	0	 3 6 7 8 9 10,
	0	 1 3 8 9 10 11 12 13 14 15 16 17 37 38 39 40 41 42,
	0	 27 28 29 30 32 33 34 35 36 44 45 46 47 48 52 53,
	0	 1 2 3 4 5 16 17 43,
	0	 1 4 5 16 17 43,
	0	 8 9,
	0	 1 2 3 4 5 6 7 8 9 10 11 12 13 14 15 43,
	0	 31 50 51,
	1	 14 15 37 38 39 40 41 42,
	0	 1 18 19 20 27 28 29 30 31 32 33 34 35 36 44 45 46 47 48 49 50 51 52 53,
	0	 1 2 3 4 5 6 7 8 9 10 16 17,
	0	 8 9 10 14 15,
	0	 18 19 20 21 22 23 24 25 26 29 30 31 49 50 51 52,
	0	 6 8 9 10,
	0	 32 34 44 45,
	0	 4 5 6 7 8 9 10 14 15 16 17 43,
	0	 4 5 6 7,
	0	 18 19 20 25 26 27 28 29 30 31 32 33 34 35 36 44 45 46 47 48 49 50 51 52 53,
	0	 2 3 11 12 13 14 15 37 38 39 40 41 42,
	0	 4 5 8 9 10 43,
	0	 34 44,
	0	 33 34 44,
	0	 32 33 34 44,
	0	 1 2 3 4 5 6 7 8 14 15 16 17 43,
	0	 11 12 13 14 15 16 17 37 38 39 40 41 42,
	0	 1 2 3 6 7 8 9 10 11 12 13 14 15 16 17 43,
	0	 1 2 3 4 5 6 7 8 9 10 11 12 13 14 15 16 17 37 38 39 40 41 42,
	0	 1 3 8 9 10 11 12 13 14 15 16 17,
	0	 1 3 16 17,
	0	 18 19 20 21 22 23 24 25 26 27 28 29 30 31 47 48 49 50 51 52,
	0	 2 3 4 5 6 7 8 9 10 14 15 16 17 37 38 39 40 41 42 43,
	0	 1 2 3 8 9 10,
	0	 33 34,
	0	 1 6 7 8 9 10 16 17,
	0	 1 9 10 16 17,
	0	 1 2 3 5 6 7 8 9 10 16 17 43,
	0	 1 8 9 16 17,
;
END; [Splits]
