# Supplementary material for: Combining Nanopore Sequencing with Recombinase Polymerase Amplification Enables Identification of Dinoflagellates from the Alexandrium Genus, Providing a Rapid, Field Deployable Tool
Source: Toxins (Basel). 2023 Jun 1;15(6):372. doi: 10.3390/toxins15060372 (PMC10302762; doi:10.3390/toxins15060372)
Supplement: Supplementary file 1 [file toxins-15-00372-s001.zip › Supplemantary_material/S2_Phylogenetic_trees_of_VMK_&RPB_samples/Phylo_tree_RPB/Site_3/Site_2_06_09_21/All_sites_aligned.fasta.treefile]

(AF042813.1_Prorocentrum_minimum:0.7768403033,(((((AJ535373.1_Alexandrium_tamutum:0.0072581836,GQ120507.1_Alexandrium_tamutum:0.0177715547)91:0.0229959937,(((AY962849.1_Alexandrium_minutum:0.0000010000,JF521634.1_Alexandrium_minutum:0.0028176085)100:0.0424698833,EU707477.1_Alexandrium_minutum:0.0456468203)92:0.0321635292,(AY962834.1_Alexandrium_insuetum:0.0000023495,JF521630.1_Alexandrium_insuetum:0.0000010000)99:0.0263170391)52:0.0088303804)54:0.0210271254,(FJ011438.1_Alexandrium_peruvianum:0.0103217839,(AY962858.1_Alexandrium_ostenfeldii:0.0000010000,JF921174.1_Alexandrium_ostenfeldii:0.0028575487)98:0.0229056302)63:0.0353547192)32:0.0171767475,(((AY962833.1_Alexandrium_andersonii:0.0000010000,JF521619.1_Alexandrium_andersoni:0.0000010000)42:0.0000010000,U44937.1_Alexandrium_andersoni:0.0000010000)100:0.1897754575,(AF318230.1_Alexandrium_margalefii:0.0000020760,AF033531.1_Alexandrium_margalefeii:0.0085729889)100:0.2314544534)43:0.0310977290)34:0.0177535888,(((((JF521618.1_Alexandrium_affine:0.0000010000,U44935.1_Alexandrium_affine:0.0027285715)98:0.0040430269,AF032348.1_Alexandrium_concavum:0.0121991568)100:0.0948454129,(((AJ303429.1_Alexandrium_tamarense:0.0027412946,((JF521640.1_Alexandrium_tamarense:0.0000010000,JF906995.1_Alexandrium_tamarense:0.0000010000)69:0.0000010000,AJ303428.1_Alexandrium_tamarense:0.0027430958)57:0.0000010000)100:0.0226881000,(((U44926.1_Alexandrium_catenella:0.0000010000,(JF521644.1_Alexandrium_catenella:0.0473627937,Breawick_voe_6_9_2021consensus_cl_id_1099_total_supporting_reads_89:0.0907679814)56:0.0000028129)59:0.0000022569,(AF200667.1_Alexandrium_catenella:0.0027114624,(KX519402.1_Alexandrium_catenella:0.0000010000,KX519394.1_Alexandrium_catenella:0.0000010000)53:0.0000010000)87:0.0027192633)100:0.0536119118,(AJ535370.1_Alexandrium_mediterraneum:0.0027396588,(AJ535368.1_Alexandrium_mediterraneum:0.0027801403,AJ535374.1_Alexandrium_mediterraneum:0.0083850941)55:0.0000010000)100:0.0730911533)89:0.0130280619)66:0.0019577451,((EF178148.1_Alexandrium_australiense:0.0000010000,(JF521639.1_Alexandrium_australiense:0.0000010000,EF178149.1_Alexandrium_australiense:0.0000010000)48:0.0000023630)100:0.0448703180,((AY438016.1_Alexandrium_pacificum:0.0000010000,(U44931.1_Alexandrium_pacificum:0.0000010000,EF178140.1_Alexandrium_pacificum:0.0000010000)58:0.0000010000)45:0.0000010000,FM211464.1_Alexandrium_pacificum:0.0000010000)100:0.0524237329)100:0.0363698069)100:0.0800980657)90:0.0272611743,((AY268607.1_Alexandrium_tropicale:0.0315824552,(FJ652046.1_Alexandrium_tamiyavanichi:0.0022607745,(AF174614.1_Alexandrium_cohorticula:0.0000010000,AB088267.1_Alexandrium_tamiyavanichii:0.0028214616)100:0.0194084007)100:0.0586024674)99:0.0698314996,(JF521622.1_Alexandrium_fraterculus:0.0000010000,AB088262.1_Alexandrium_fraterculus:0.0000010000)100:0.1938025463)99:0.0992147625)100:0.1714022529,(((AY338752.1_Alexandrium_pseudogoniaulax:0.0000010000,AB088253.1_Alexandrium_pseudogoniaulax:0.0000010000)80:0.0000028228,(AY438018.1_Alexandrium_hiranoi:0.0000010000,(AJ535347.1_Alexandrium_taylori:0.0000023914,AJ535348.1_Alexandrium_taylori:0.0000010000)100:0.0853405363)54:0.0057474891)100:0.2913825901,AY438020.1_Alexandrium_satoanum:0.2010776407)100:0.2589748560)61:0.0463218035)75:0.1006978314,(AY959942.1_Alexandrium_leei:0.1106828806,KF034860.1_Alexandrium_leei:0.1414160504)100:0.3196679213);
