# Supplementary material for: Combining Nanopore Sequencing with Recombinase Polymerase Amplification Enables Identification of Dinoflagellates from the Alexandrium Genus, Providing a Rapid, Field Deployable Tool
Source: Toxins (Basel). 2023 Jun 1;15(6):372. doi: 10.3390/toxins15060372 (PMC10302762; doi:10.3390/toxins15060372)
Supplement: Supplementary file 1 [file toxins-15-00372-s001.zip › Supplemantary_material/S2_Phylogenetic_trees_of_VMK_&RPB_samples/Phylo_tree_RPB/Site_3/Site_2_06_09_21/Site_2_06_09_21.iqtree]

IQ-TREE 2.1.2 COVID-edition built Mar 30 2021

Input file name: All_sites_aligned.fasta
Type of analysis: tree reconstruction + ultrafast bootstrap (1000 replicates)
Random seed number: 262496

REFERENCES
----------

To cite IQ-TREE please use:

Bui Quang Minh, Heiko A. Schmidt, Olga Chernomor, Dominik Schrempf,
Michael D. Woodhams, Arndt von Haeseler, and Robert Lanfear (2020)
IQ-TREE 2: New models and efficient methods for phylogenetic inference
in the genomic era. Mol. Biol. Evol., in press.
https://doi.org/10.1093/molbev/msaa015

Since you used ultrafast bootstrap (UFBoot) please also cite: 

Diep Thi Hoang, Olga Chernomor, Arndt von Haeseler, Bui Quang Minh,
and Le Sy Vinh (2018) UFBoot2: Improving the ultrafast bootstrap
approximation. Mol. Biol. Evol., 35:518–522.
https://doi.org/10.1093/molbev/msx281

SEQUENCE ALIGNMENT
------------------

Input data: 53 sequences with 487 nucleotide sites
Number of constant sites: 180 (= 36.961% of all sites)
Number of invariant (constant or ambiguous constant) sites: 180 (= 36.961% of all sites)
Number of parsimony informative sites: 257
Number of distinct site patterns: 316

SUBSTITUTION PROCESS
--------------------

Model of substitution: GTR+F+G4

Rate parameter R:

  A-C: 1.1822
  A-G: 1.9037
  A-T: 0.7570
  C-G: 1.0489
  C-T: 4.6621
  G-T: 1.0000

State frequencies: (empirical counts from alignment)

  pi(A) = 0.2659
  pi(C) = 0.1364
  pi(G) = 0.2622
  pi(T) = 0.3356

Rate matrix Q:

  A   -0.7857    0.1385    0.4289    0.2183
  C      0.27    -1.851    0.2363     1.344
  G    0.4349    0.1229   -0.8461    0.2883
  T    0.1729    0.5462    0.2253   -0.9444

Model of rate heterogeneity: Gamma with 4 categories
Gamma shape alpha: 0.76

 Category  Relative_rate  Proportion
  1         0.08702        0.25
  2         0.3905         0.25
  3         0.9452         0.25
  4         2.577          0.25
Relative rates are computed as MEAN of the portion of the Gamma distribution falling in the category.

MAXIMUM LIKELIHOOD TREE
-----------------------

Log-likelihood of the tree: -4995.4018 (s.e. 191.0528)
Unconstrained log-likelihood (without tree): -2458.0252
Number of free parameters (#branches + #model parameters): 112
Akaike information criterion (AIC) score: 10214.8035
Corrected Akaike information criterion (AICc) score: 10282.4827
Bayesian information criterion (BIC) score: 10683.8891

Total tree length (sum of branch lengths): 4.4639
Sum of internal branch lengths: 2.3342 (52.2911% of tree length)

WARNING: 12 near-zero internal branches (<0.0021) should be treated with caution
         Such branches are denoted by '**' in the figure below

NOTE: Tree is UNROOTED although outgroup taxon 'AF042813.1_Prorocentrum_minimum' is drawn at root
Numbers in parentheses are  ultrafast bootstrap support (%)

+----------------------------------------------------------AF042813.1_Prorocentrum_minimum
|
|                  +--AJ535373.1_Alexandrium_tamutum
|               +--| (91)
|               |  +--GQ120507.1_Alexandrium_tamutum
|            +--| (54)
|            |  |        +**AY962849.1_Alexandrium_minutum
|            |  |     +--| (100)
|            |  |     |  +--JF521634.1_Alexandrium_minutum
|            |  |  +--| (92)
|            |  |  |  +--EU707477.1_Alexandrium_minutum
|            |  +--| (52)
|            |     |  +**AY962834.1_Alexandrium_insuetum
|            |     +--| (99)
|            |        +**JF521630.1_Alexandrium_insuetum
|         +--| (32)
|         |  |  +--FJ011438.1_Alexandrium_peruvianum
|         |  +--| (63)
|         |     |  +**AY962858.1_Alexandrium_ostenfeldii
|         |     +--| (98)
|         |        +--JF921174.1_Alexandrium_ostenfeldii
|      +--| (34)
|      |  |                   +**AY962833.1_Alexandrium_andersonii
|      |  |                +**| (42)
|      |  |                |  +**JF521619.1_Alexandrium_andersoni
|      |  |  +-------------| (100)
|      |  |  |             +**U44937.1_Alexandrium_andersoni
|      |  +--| (43)
|      |     |                +**AF318230.1_Alexandrium_margalefii
|      |     +----------------| (100)
|      |                      +--AF033531.1_Alexandrium_margalefeii
+------| (75)
|      |                            +**JF521618.1_Alexandrium_affine
|      |                         +--| (98)
|      |                         |  +--U44935.1_Alexandrium_affine
|      |                  +------| (100)
|      |                  |      +--AF032348.1_Alexandrium_concavum
|      |               +--| (90)
|      |               |  |           +--AJ303429.1_Alexandrium_tamarense
|      |               |  |        +--| (100)
|      |               |  |        |  |     +**JF521640.1_Alexandrium_tamarense
|      |               |  |        |  |  +**| (69)
|      |               |  |        |  |  |  +**JF906995.1_Alexandrium_tamarense
|      |               |  |        |  +**| (57)
|      |               |  |        |     +--AJ303428.1_Alexandrium_tamarense
|      |               |  |     +**| (66)
|      |               |  |     |  |         +**U44926.1_Alexandrium_catenella
|      |               |  |     |  |      +**| (59)
|      |               |  |     |  |      |  |  +--JF521644.1_Alexandrium_catenella
|      |               |  |     |  |      |  +**| (56)
|      |               |  |     |  |      |     +-----Site_3_6_9_2021consensus_cl_id_1099_total_supporting_reads_89
|      |               |  |     |  |  +---| (100)
|      |               |  |     |  |  |   |  +--AF200667.1_Alexandrium_catenella
|      |               |  |     |  |  |   +--| (87)
|      |               |  |     |  |  |      |  +**KX519402.1_Alexandrium_catenella
|      |               |  |     |  |  |      +**| (53)
|      |               |  |     |  |  |         +**KX519394.1_Alexandrium_catenella
|      |               |  |     |  +--| (89)
|      |               |  |     |     |    +--AJ535370.1_Alexandrium_mediterraneum
|      |               |  |     |     +----| (100)
|      |               |  |     |          |  +--AJ535368.1_Alexandrium_mediterraneum
|      |               |  |     |          +**| (55)
|      |               |  |     |             +--AJ535374.1_Alexandrium_mediterraneum
|      |               |  +-----| (100)
|      |               |        |     +**EF178148.1_Alexandrium_australiense
|      |               |        |  +--| (100)
|      |               |        |  |  |  +**JF521639.1_Alexandrium_australiense
|      |               |        |  |  +**| (48)
|      |               |        |  |     +**EF178149.1_Alexandrium_australiense
|      |               |        +--| (100)
|      |               |           |     +**AY438016.1_Alexandrium_pacificum
|      |               |           |  +**| (45)
|      |               |           |  |  |  +**U44931.1_Alexandrium_pacificum
|      |               |           |  |  +**| (58)
|      |               |           |  |     +**EF178140.1_Alexandrium_pacificum
|      |               |           +--| (100)
|      |               |              +**FM211464.1_Alexandrium_pacificum
|      |  +------------| (100)
|      |  |            |           +--AY268607.1_Alexandrium_tropicale
|      |  |            |      +----| (99)
|      |  |            |      |    |   +--FJ652046.1_Alexandrium_tamiyavanichi
|      |  |            |      |    +---| (100)
|      |  |            |      |        |  +**AF174614.1_Alexandrium_cohorticula
|      |  |            |      |        +--| (100)
|      |  |            |      |           +--AB088267.1_Alexandrium_tamiyavanichii
|      |  |            +------| (99)
|      |  |                   |             +**JF521622.1_Alexandrium_fraterculus
|      |  |                   +-------------| (100)
|      |  |                                 +**AB088262.1_Alexandrium_fraterculus
|      +--| (61)
|         |                                           +**AY338752.1_Alexandrium_pseudogoniaulax
|         |                                        +**| (80)
|         |                                        |  +**AB088253.1_Alexandrium_pseudogoniaulax
|         |                  +---------------------| (100)
|         |                  |                     |  +**AY438018.1_Alexandrium_hiranoi
|         |                  |                     +--| (54)
|         |                  |                        |     +**AJ535347.1_Alexandrium_taylori
|         |                  |                        +-----| (100)
|         |                  |                              +**AJ535348.1_Alexandrium_taylori
|         +------------------| (100)
|                            +--------------AY438020.1_Alexandrium_satoanum
|
|                       +-------AY959942.1_Alexandrium_leei
+-----------------------| (100)
                        +---------KF034860.1_Alexandrium_leei

Tree in newick format:

(AF042813.1_Prorocentrum_minimum:0.7768403033,(((((AJ535373.1_Alexandrium_tamutum:0.0072581836,GQ120507.1_Alexandrium_tamutum:0.0177715547)91:0.0229959937,(((AY962849.1_Alexandrium_minutum:0.0000010000,JF521634.1_Alexandrium_minutum:0.0028176085)100:0.0424698833,EU707477.1_Alexandrium_minutum:0.0456468203)92:0.0321635292,(AY962834.1_Alexandrium_insuetum:0.0000023495,JF521630.1_Alexandrium_insuetum:0.0000010000)99:0.0263170391)52:0.0088303804)54:0.0210271254,(FJ011438.1_Alexandrium_peruvianum:0.0103217839,(AY962858.1_Alexandrium_ostenfeldii:0.0000010000,JF921174.1_Alexandrium_ostenfeldii:0.0028575487)98:0.0229056302)63:0.0353547192)32:0.0171767475,(((AY962833.1_Alexandrium_andersonii:0.0000010000,JF521619.1_Alexandrium_andersoni:0.0000010000)42:0.0000010000,U44937.1_Alexandrium_andersoni:0.0000010000)100:0.1897754575,(AF318230.1_Alexandrium_margalefii:0.0000020760,AF033531.1_Alexandrium_margalefeii:0.0085729889)100:0.2314544534)43:0.0310977290)34:0.0177535888,(((((JF521618.1_Alexandrium_affine:0.0000010000,U44935.1_Alexandrium_affine:0.0027285715)98:0.0040430269,AF032348.1_Alexandrium_concavum:0.0121991568)100:0.0948454129,(((AJ303429.1_Alexandrium_tamarense:0.0027412946,((JF521640.1_Alexandrium_tamarense:0.0000010000,JF906995.1_Alexandrium_tamarense:0.0000010000)69:0.0000010000,AJ303428.1_Alexandrium_tamarense:0.0027430958)57:0.0000010000)100:0.0226881000,(((U44926.1_Alexandrium_catenella:0.0000010000,(JF521644.1_Alexandrium_catenella:0.0473627937,Site_3_6_9_2021consensus_cl_id_1099_total_supporting_reads_89:0.0907679814)56:0.0000028129)59:0.0000022569,(AF200667.1_Alexandrium_catenella:0.0027114624,(KX519402.1_Alexandrium_catenella:0.0000010000,KX519394.1_Alexandrium_catenella:0.0000010000)53:0.0000010000)87:0.0027192633)100:0.0536119118,(AJ535370.1_Alexandrium_mediterraneum:0.0027396588,(AJ535368.1_Alexandrium_mediterraneum:0.0027801403,AJ535374.1_Alexandrium_mediterraneum:0.0083850941)55:0.0000010000)100:0.0730911533)89:0.0130280619)66:0.0019577451,((EF178148.1_Alexandrium_australiense:0.0000010000,(JF521639.1_Alexandrium_australiense:0.0000010000,EF178149.1_Alexandrium_australiense:0.0000010000)48:0.0000023630)100:0.0448703180,((AY438016.1_Alexandrium_pacificum:0.0000010000,(U44931.1_Alexandrium_pacificum:0.0000010000,EF178140.1_Alexandrium_pacificum:0.0000010000)58:0.0000010000)45:0.0000010000,FM211464.1_Alexandrium_pacificum:0.0000010000)100:0.0524237329)100:0.0363698069)100:0.0800980657)90:0.0272611743,((AY268607.1_Alexandrium_tropicale:0.0315824552,(FJ652046.1_Alexandrium_tamiyavanichi:0.0022607745,(AF174614.1_Alexandrium_cohorticula:0.0000010000,AB088267.1_Alexandrium_tamiyavanichii:0.0028214616)100:0.0194084007)100:0.0586024674)99:0.0698314996,(JF521622.1_Alexandrium_fraterculus:0.0000010000,AB088262.1_Alexandrium_fraterculus:0.0000010000)100:0.1938025463)99:0.0992147625)100:0.1714022529,(((AY338752.1_Alexandrium_pseudogoniaulax:0.0000010000,AB088253.1_Alexandrium_pseudogoniaulax:0.0000010000)80:0.0000028228,(AY438018.1_Alexandrium_hiranoi:0.0000010000,(AJ535347.1_Alexandrium_taylori:0.0000023914,AJ535348.1_Alexandrium_taylori:0.0000010000)100:0.0853405363)54:0.0057474891)100:0.2913825901,AY438020.1_Alexandrium_satoanum:0.2010776407)100:0.2589748560)61:0.0463218035)75:0.1006978314,(AY959942.1_Alexandrium_leei:0.1106828806,KF034860.1_Alexandrium_leei:0.1414160504)100:0.3196679213);

CONSENSUS TREE
--------------

Consensus tree is constructed from 1000 bootstrap trees
Log-likelihood of consensus tree: -4995.730875
Robinson-Foulds distance between ML tree and consensus tree: 2

Branches with support >0.000000% are kept (extended consensus)
Branch lengths are optimized by maximum likelihood on original alignment
Numbers in parentheses are bootstrap supports (%)

+-------------------------------------------------------AF042813.1_Prorocentrum_minimum
|
|                +--AJ535373.1_Alexandrium_tamutum
|             +--| (91)
|             |  +--GQ120507.1_Alexandrium_tamutum
|          +--| (54)
|          |  |        +--AY962849.1_Alexandrium_minutum
|          |  |     +--| (100)
|          |  |     |  +--JF521634.1_Alexandrium_minutum
|          |  |  +--| (92)
|          |  |  |  +--EU707477.1_Alexandrium_minutum
|          |  +--| (52)
|          |     |  +--AY962834.1_Alexandrium_insuetum
|          |     +--| (99)
|          |        +--JF521630.1_Alexandrium_insuetum
|       +--| (32)
|       |  |  +--FJ011438.1_Alexandrium_peruvianum
|       |  +--| (63)
|       |     |  +--AY962858.1_Alexandrium_ostenfeldii
|       |     +--| (98)
|       |        +--JF921174.1_Alexandrium_ostenfeldii
+-------| (75)
|       |                     +--AY962833.1_Alexandrium_andersonii
|       |                  +--| (42)
|       |                  |  +--JF521619.1_Alexandrium_andersoni
|       |     +------------| (100)
|       |     |            +--U44937.1_Alexandrium_andersoni
|       |  +--| (43)
|       |  |  |               +--AF318230.1_Alexandrium_margalefii
|       |  |  +---------------| (100)
|       |  |                  +--AF033531.1_Alexandrium_margalefeii
|       +--| (36)
|          |                          +--JF521618.1_Alexandrium_affine
|          |                       +--| (98)
|          |                       |  +--U44935.1_Alexandrium_affine
|          |                 +-----| (100)
|          |                 |     +--AF032348.1_Alexandrium_concavum
|          |              +--| (90)
|          |              |  |          +--AJ303429.1_Alexandrium_tamarense
|          |              |  |       +--| (100)
|          |              |  |       |  |     +--JF521640.1_Alexandrium_tamarense
|          |              |  |       |  |  +--| (69)
|          |              |  |       |  |  |  +--JF906995.1_Alexandrium_tamarense
|          |              |  |       |  +--| (57)
|          |              |  |       |     +--AJ303428.1_Alexandrium_tamarense
|          |              |  |    +--| (66)
|          |              |  |    |  |        +--U44926.1_Alexandrium_catenella
|          |              |  |    |  |     +--| (59)
|          |              |  |    |  |     |  |  +--JF521644.1_Alexandrium_catenella
|          |              |  |    |  |     |  +--| (56)
|          |              |  |    |  |     |     +-----Site_3_6_9_2021consensus_cl_id_1099_total_supporting_reads_89
|          |              |  |    |  |  +--| (100)
|          |              |  |    |  |  |  |  +--AF200667.1_Alexandrium_catenella
|          |              |  |    |  |  |  +--| (87)
|          |              |  |    |  |  |     |  +--KX519402.1_Alexandrium_catenella
|          |              |  |    |  |  |     +--| (53)
|          |              |  |    |  |  |        +--KX519394.1_Alexandrium_catenella
|          |              |  |    |  +--| (89)
|          |              |  |    |     |    +--AJ535370.1_Alexandrium_mediterraneum
|          |              |  |    |     +----| (100)
|          |              |  |    |          |  +--AJ535368.1_Alexandrium_mediterraneum
|          |              |  |    |          +--| (55)
|          |              |  |    |             +--AJ535374.1_Alexandrium_mediterraneum
|          |              |  +----| (100)
|          |              |       |     +--EF178148.1_Alexandrium_australiense
|          |              |       |  +--| (100)
|          |              |       |  |  |  +--JF521639.1_Alexandrium_australiense
|          |              |       |  |  +--| (48)
|          |              |       |  |     +--EF178149.1_Alexandrium_australiense
|          |              |       +--| (100)
|          |              |          |     +--AY438016.1_Alexandrium_pacificum
|          |              |          |  +--| (45)
|          |              |          |  |  |  +--U44931.1_Alexandrium_pacificum
|          |              |          |  |  +--| (58)
|          |              |          |  |     +--EF178140.1_Alexandrium_pacificum
|          |              |          +--| (100)
|          |              |             +--FM211464.1_Alexandrium_pacificum
|          |  +-----------| (100)
|          |  |           |          +--AY268607.1_Alexandrium_tropicale
|          |  |           |     +----| (99)
|          |  |           |     |    |   +--FJ652046.1_Alexandrium_tamiyavanichi
|          |  |           |     |    +---| (100)
|          |  |           |     |        |  +--AF174614.1_Alexandrium_cohorticula
|          |  |           |     |        +--| (100)
|          |  |           |     |           +--AB088267.1_Alexandrium_tamiyavanichii
|          |  |           +-----| (99)
|          |  |                 |            +--JF521622.1_Alexandrium_fraterculus
|          |  |                 +------------| (100)
|          |  |                              +--AB088262.1_Alexandrium_fraterculus
|          +--| (61)
|             |                                        +--AY338752.1_Alexandrium_pseudogoniaulax
|             |                                     +--| (80)
|             |                                     |  +--AB088253.1_Alexandrium_pseudogoniaulax
|             |                 +-------------------| (100)
|             |                 |                   |  +--AY438018.1_Alexandrium_hiranoi
|             |                 |                   +--| (54)
|             |                 |                      |     +--AJ535347.1_Alexandrium_taylori
|             |                 |                      +-----| (100)
|             |                 |                            +--AJ535348.1_Alexandrium_taylori
|             +-----------------| (100)
|                               +-------------AY438020.1_Alexandrium_satoanum
|
|                      +------AY959942.1_Alexandrium_leei
+----------------------| (100)
                       +---------KF034860.1_Alexandrium_leei


Consensus tree in newick format: 

(AF042813.1_Prorocentrum_minimum:0.7891709944,((((AJ535373.1_Alexandrium_tamutum:0.0072310277,GQ120507.1_Alexandrium_tamutum:0.0178960275)91:0.0231911953,(((AY962849.1_Alexandrium_minutum:0.0000020054,JF521634.1_Alexandrium_minutum:0.0028300713)100:0.0425394532,EU707477.1_Alexandrium_minutum:0.0460455231)92:0.0323074508,(AY962834.1_Alexandrium_insuetum:0.0000020054,JF521630.1_Alexandrium_insuetum:0.0000020054)99:0.0263972533)52:0.0088054442)54:0.0207809020,(FJ011438.1_Alexandrium_peruvianum:0.0101759207,(AY962858.1_Alexandrium_ostenfeldii:0.0000020054,JF921174.1_Alexandrium_ostenfeldii:0.0028694864)98:0.0231947513)63:0.0353861490)32:0.0093807559,((((AY962833.1_Alexandrium_andersonii:0.0000020054,JF521619.1_Alexandrium_andersoni:0.0000020054)42:0.0000020054,U44937.1_Alexandrium_andersoni:0.0000020054)100:0.1871778302,(AF318230.1_Alexandrium_margalefii:0.0000020090,AF033531.1_Alexandrium_margalefeii:0.0086180991)100:0.2324951843)43:0.0234252300,(((((JF521618.1_Alexandrium_affine:0.0000020054,U44935.1_Alexandrium_affine:0.0027371553)98:0.0040963569,AF032348.1_Alexandrium_concavum:0.0122079584)100:0.0929884999,(((AJ303429.1_Alexandrium_tamarense:0.0027523714,((JF521640.1_Alexandrium_tamarense:0.0000020054,JF906995.1_Alexandrium_tamarense:0.0000020054)69:0.0000020054,AJ303428.1_Alexandrium_tamarense:0.0027542092)57:0.0000020054)100:0.0227712900,(((U44926.1_Alexandrium_catenella:0.0000020054,(JF521644.1_Alexandrium_catenella:0.0475532401,Site_3_6_9_2021consensus_cl_id_1099_total_supporting_reads_89:0.0911020577)56:0.0000024477)59:0.0000022347,(AF200667.1_Alexandrium_catenella:0.0027210694,(KX519402.1_Alexandrium_catenella:0.0000020054,KX519394.1_Alexandrium_catenella:0.0000020054)53:0.0000020054)87:0.0027289340)100:0.0537882038,(AJ535370.1_Alexandrium_mediterraneum:0.0027492911,(AJ535368.1_Alexandrium_mediterraneum:0.0027907182,AJ535374.1_Alexandrium_mediterraneum:0.0084187751)55:0.0000020054)100:0.0733191820)89:0.0130838082)66:0.0018916536,((EF178148.1_Alexandrium_australiense:0.0000020054,(JF521639.1_Alexandrium_australiense:0.0000020054,EF178149.1_Alexandrium_australiense:0.0000020054)48:0.0000020054)100:0.0450351875,((AY438016.1_Alexandrium_pacificum:0.0000020054,(U44931.1_Alexandrium_pacificum:0.0000020054,EF178140.1_Alexandrium_pacificum:0.0000020054)58:0.0000020054)45:0.0000020054,FM211464.1_Alexandrium_pacificum:0.0000020054)100:0.0526759728)100:0.0366652807)100:0.0824094588)90:0.0345295954,((AY268607.1_Alexandrium_tropicale:0.0320185186,(FJ652046.1_Alexandrium_tamiyavanichi:0.0022657137,(AF174614.1_Alexandrium_cohorticula:0.0000020054,AB088267.1_Alexandrium_tamiyavanichii:0.0028280511)100:0.0194610003)100:0.0584793034)99:0.0705805128,(JF521622.1_Alexandrium_fraterculus:0.0000020054,AB088262.1_Alexandrium_fraterculus:0.0000020054)100:0.1932353611)99:0.0933687377)100:0.1707400399,(((AY338752.1_Alexandrium_pseudogoniaulax:0.0000020054,AB088253.1_Alexandrium_pseudogoniaulax:0.0000020054)80:0.0000029701,(AY438018.1_Alexandrium_hiranoi:0.0000027954,(AJ535347.1_Alexandrium_taylori:0.0000020054,AJ535348.1_Alexandrium_taylori:0.0000020054)100:0.0857392371)54:0.0057716568)100:0.2921229918,AY438020.1_Alexandrium_satoanum:0.2019772042)100:0.2603349911)61:0.0541412009)36:0.0219143041)75:0.1163263188,(AY959942.1_Alexandrium_leei:0.1098629647,KF034860.1_Alexandrium_leei:0.1441244852)100:0.3275975438);

TIME STAMP
----------

Date and time: Fri Feb  3 14:50:32 2023
Total CPU time used: 125.733685 seconds (0h:2m:5s)
Total wall-clock time used: 66.07323892 seconds (0h:1m:6s)
