# Supplementary material for: Combining Nanopore Sequencing with Recombinase Polymerase Amplification Enables Identification of Dinoflagellates from the Alexandrium Genus, Providing a Rapid, Field Deployable Tool
Source: Toxins (Basel). 2023 Jun 1;15(6):372. doi: 10.3390/toxins15060372 (PMC10302762; doi:10.3390/toxins15060372)
Supplement: Supplementary file 1 [file toxins-15-00372-s001.zip › Supplemantary_material/S2_Phylogenetic_trees_of_VMK_&RPB_samples/Phylo_tree_RPB/Site_3/Site_2_16_08_21/Site_2_16_08_21.iqtree]

IQ-TREE 2.1.2 COVID-edition built Mar 30 2021

Input file name: All_sites_aligned.fasta
Type of analysis: tree reconstruction + ultrafast bootstrap (1000 replicates)
Random seed number: 787327

REFERENCES
----------

To cite IQ-TREE please use:

Bui Quang Minh, Heiko A. Schmidt, Olga Chernomor, Dominik Schrempf,
Michael D. Woodhams, Arndt von Haeseler, and Robert Lanfear (2020)
IQ-TREE 2: New models and efficient methods for phylogenetic inference
in the genomic era. Mol. Biol. Evol., in press.
https://doi.org/10.1093/molbev/msaa015

Since you used ultrafast bootstrap (UFBoot) please also cite: 

Diep Thi Hoang, Olga Chernomor, Arndt von Haeseler, Bui Quang Minh,
and Le Sy Vinh (2018) UFBoot2: Improving the ultrafast bootstrap
approximation. Mol. Biol. Evol., 35:518\u2013522.
https://doi.org/10.1093/molbev/msx281

SEQUENCE ALIGNMENT
------------------

Input data: 53 sequences with 487 nucleotide sites
Number of constant sites: 180 (= 36.961% of all sites)
Number of invariant (constant or ambiguous constant) sites: 180 (= 36.961% of all sites)
Number of parsimony informative sites: 257
Number of distinct site patterns: 312

SUBSTITUTION PROCESS
--------------------

Model of substitution: GTR+F+G4

Rate parameter R:

  A-C: 1.1477
  A-G: 1.8217
  A-T: 0.7341
  C-G: 0.9663
  C-T: 4.7081
  G-T: 1.0000

State frequencies: (empirical counts from alignment)

  pi(A) = 0.2655
  pi(C) = 0.1363
  pi(G) = 0.2621
  pi(T) = 0.336

Rate matrix Q:

  A   -0.7697    0.1367    0.4174    0.2156
  C    0.2663     -1.87    0.2214     1.383
  G    0.4227    0.1151   -0.8315    0.2937
  T    0.1704    0.5609    0.2291   -0.9603

Model of rate heterogeneity: Gamma with 4 categories
Gamma shape alpha: 0.7819

 Category  Relative_rate  Proportion
  1         0.09171        0.25
  2         0.3997         0.25
  3         0.9518         0.25
  4         2.557          0.25
Relative rates are computed as MEAN of the portion of the Gamma distribution falling in the category.

MAXIMUM LIKELIHOOD TREE
-----------------------

Log-likelihood of the tree: -4844.9038 (s.e. 186.2414)
Unconstrained log-likelihood (without tree): -2383.2939
Number of free parameters (#branches + #model parameters): 112
Akaike information criterion (AIC) score: 9913.8076
Corrected Akaike information criterion (AICc) score: 9981.4867
Bayesian information criterion (BIC) score: 10382.8932

Total tree length (sum of branch lengths): 4.3583
Sum of internal branch lengths: 2.3634 (54.2280% of tree length)

WARNING: 11 near-zero internal branches (<0.0021) should be treated with caution
         Such branches are denoted by '**' in the figure below

NOTE: Tree is UNROOTED although outgroup taxon 'AF042813.1_Prorocentrum_minimum' is drawn at root
Numbers in parentheses are  ultrafast bootstrap support (%)

+--------------------------------------------------AF042813.1_Prorocentrum_minimum
|
|                  +--AJ535373.1_Alexandrium_tamutum
|               +--| (83)
|               |  +--GQ120507.1_Alexandrium_tamutum
|            +--| (30)
|            |  |        +**AY962849.1_Alexandrium_minutum
|            |  |     +--| (100)
|            |  |     |  +--JF521634.1_Alexandrium_minutum
|            |  |  +--| (87)
|            |  |  |  +--EU707477.1_Alexandrium_minutum
|            |  +--| (31)
|            |     |                     +**AY962833.1_Alexandrium_andersonii
|            |     |                  +**| (48)
|            |     |                  |  +**JF521619.1_Alexandrium_andersoni
|            |     |     +------------| (100)
|            |     |     |            +**U44937.1_Alexandrium_andersoni
|            |     |  +--| (43)
|            |     |  |  |              +**AF318230.1_Alexandrium_margalefii
|            |     |  |  +--------------| (100)
|            |     |  |                 +--AF033531.1_Alexandrium_margalefeii
|            |     +--| (66)
|            |        |                        +**JF521618.1_Alexandrium_affine
|            |        |                     +--| (99)
|            |        |                     |  +--U44935.1_Alexandrium_affine
|            |        |               +-----| (100)
|            |        |               |     +--AF032348.1_Alexandrium_concavum
|            |        |            +--| (97)
|            |        |            |  |          +--AJ303429.1_Alexandrium_tamarense
|            |        |            |  |       +--| (100)
|            |        |            |  |       |  |     +**JF521640.1_Alexandrium_tamarense
|            |        |            |  |       |  |  +**| (54)
|            |        |            |  |       |  |  |  +**JF906995.1_Alexandrium_tamarense
|            |        |            |  |       |  +**| (47)
|            |        |            |  |       |     +--AJ303428.1_Alexandrium_tamarense
|            |        |            |  |    +**| (67)
|            |        |            |  |    |  |        +**U44926.1_Alexandrium_catenella
|            |        |            |  |    |  |     +**| (65)
|            |        |            |  |    |  |     |  +--JF521644.1_Alexandrium_catenella
|            |        |            |  |    |  |  +--| (100)
|            |        |            |  |    |  |  |  |  +--AF200667.1_Alexandrium_catenella
|            |        |            |  |    |  |  |  +--| (86)
|            |        |            |  |    |  |  |     |     +**KX519402.1_Alexandrium_catenella
|            |        |            |  |    |  |  |     |  +**| (68)
|            |        |            |  |    |  |  |     |  |  +**KX519394.1_Alexandrium_catenella
|            |        |            |  |    |  |  |     +**| (62)
|            |        |            |  |    |  |  |        +**Site_3_16_8_2021_consensus_cl_id_68_total_supporting_reads_35
|            |        |            |  |    |  +--| (89)
|            |        |            |  |    |     |    +--AJ535370.1_Alexandrium_mediterraneum
|            |        |            |  |    |     +----| (100)
|            |        |            |  |    |          |  +--AJ535368.1_Alexandrium_mediterraneum
|            |        |            |  |    |          +**| (62)
|            |        |            |  |    |             +--AJ535374.1_Alexandrium_mediterraneum
|            |        |            |  +----| (100)
|            |        |            |       |        +**EF178148.1_Alexandrium_australiense
|            |        |            |       |     +**| (10)
|            |        |            |       |     |  +**EF178149.1_Alexandrium_australiense
|            |        |            |       |  +--| (100)
|            |        |            |       |  |  +**JF521639.1_Alexandrium_australiense
|            |        |            |       +--| (100)
|            |        |            |          |     +**AY438016.1_Alexandrium_pacificum
|            |        |            |          |  +**| (39)
|            |        |            |          |  |  |  +**U44931.1_Alexandrium_pacificum
|            |        |            |          |  |  +**| (66)
|            |        |            |          |  |     +**EF178140.1_Alexandrium_pacificum
|            |        |            |          +--| (100)
|            |        |            |             +**FM211464.1_Alexandrium_pacificum
|            |        |  +---------| (100)
|            |        |  |         |        +--AY268607.1_Alexandrium_tropicale
|            |        |  |         |    +---| (100)
|            |        |  |         |    |   |   +**FJ652046.1_Alexandrium_tamiyavanichi
|            |        |  |         |    |   +---| (100)
|            |        |  |         |    |       |  +**AF174614.1_Alexandrium_cohorticula
|            |        |  |         |    |       +--| (100)
|            |        |  |         |    |          +--AB088267.1_Alexandrium_tamiyavanichii
|            |        |  |         +----| (99)
|            |        |  |              |           +**JF521622.1_Alexandrium_fraterculus
|            |        |  |              +-----------| (100)
|            |        |  |                          +**AB088262.1_Alexandrium_fraterculus
|            |        +--| (79)
|            |           |                                        +**AY338752.1_Alexandrium_pseudogoniaulax
|            |           |                                     +--| (92)
|            |           |                                     |  +**AB088253.1_Alexandrium_pseudogoniaulax
|            |           |                                  +--| (66)
|            |           |                                  |  +**AY438018.1_Alexandrium_hiranoi
|            |           |                +-----------------| (100)
|            |           |                |                 |   +**AJ535347.1_Alexandrium_taylori
|            |           |                |                 +---| (100)
|            |           |                |                     +**AJ535348.1_Alexandrium_taylori
|            |           +----------------| (100)
|            |                            +------------AY438020.1_Alexandrium_satoanum
|         +--| (55)
|         |  |  +**AY962834.1_Alexandrium_insuetum
|         |  +--| (99)
|         |     +**JF521630.1_Alexandrium_insuetum
|      +--| (37)
|      |  |  +**AY962858.1_Alexandrium_ostenfeldii
|      |  +--| (97)
|      |     +--JF921174.1_Alexandrium_ostenfeldii
+------| (69)
|      +**FJ011438.1_Alexandrium_peruvianum
|
|                      +-----AY959942.1_Alexandrium_leei
+----------------------| (100)
                       +---------KF034860.1_Alexandrium_leei

Tree in newick format:

(AF042813.1_Prorocentrum_minimum:0.7604987407,(((((AJ535373.1_Alexandrium_tamutum:0.0054036279,GQ120507.1_Alexandrium_tamutum:0.0196274413)83:0.0240899352,(((AY962849.1_Alexandrium_minutum:0.0000028078,JF521634.1_Alexandrium_minutum:0.0028245382)100:0.0416885517,EU707477.1_Alexandrium_minutum:0.0469790688)87:0.0181524381,((((AY962833.1_Alexandrium_andersonii:0.0000010000,JF521619.1_Alexandrium_andersoni:0.0000010000)48:0.0000010000,U44937.1_Alexandrium_andersoni:0.0000010000)100:0.1934437360,(AF318230.1_Alexandrium_margalefii:0.0000022425,AF033531.1_Alexandrium_margalefeii:0.0086185329)100:0.2311349126)43:0.0181628721,(((((JF521618.1_Alexandrium_affine:0.0000010000,U44935.1_Alexandrium_affine:0.0027486117)99:0.0038434287,AF032348.1_Alexandrium_concavum:0.0124998623)100:0.0926260865,(((AJ303429.1_Alexandrium_tamarense:0.0027457356,((JF521640.1_Alexandrium_tamarense:0.0000010000,JF906995.1_Alexandrium_tamarense:0.0000010000)54:0.0000023263,AJ303428.1_Alexandrium_tamarense:0.0027476452)47:0.0000010000)100:0.0217574236,(((U44926.1_Alexandrium_catenella:0.0000010000,JF521644.1_Alexandrium_catenella:0.0474430466)65:0.0000024764,(AF200667.1_Alexandrium_catenella:0.0027145079,((KX519402.1_Alexandrium_catenella:0.0000010000,KX519394.1_Alexandrium_catenella:0.0000010000)68:0.0000010000,Site_3_16_8_2021_consensus_cl_id_68_total_supporting_reads_35:0.0000010000)62:0.0000010000)86:0.0027261244)100:0.0536426112,(AJ535370.1_Alexandrium_mediterraneum:0.0027475918,(AJ535368.1_Alexandrium_mediterraneum:0.0027882248,AJ535374.1_Alexandrium_mediterraneum:0.0084139114)62:0.0000010000)100:0.0733427543)89:0.0128855534)67:0.0017950217,(((EF178148.1_Alexandrium_australiense:0.0000010000,EF178149.1_Alexandrium_australiense:0.0000010000)10:0.0000010000,JF521639.1_Alexandrium_australiense:0.0000010000)100:0.0447503103,((AY438016.1_Alexandrium_pacificum:0.0000010000,(U44931.1_Alexandrium_pacificum:0.0000010000,EF178140.1_Alexandrium_pacificum:0.0000010000)66:0.0000026537)39:0.0000020133,FM211464.1_Alexandrium_pacificum:0.0000010000)100:0.0528632868)100:0.0369415547)100:0.0809564493)97:0.0454260054,((AY268607.1_Alexandrium_tropicale:0.0310852764,(FJ652046.1_Alexandrium_tamiyavanichi:0.0020388213,(AF174614.1_Alexandrium_cohorticula:0.0000010000,AB088267.1_Alexandrium_tamiyavanichii:0.0028189524)100:0.0195688455)100:0.0591209120)100:0.0725706388,(JF521622.1_Alexandrium_fraterculus:0.0000020640,AB088262.1_Alexandrium_fraterculus:0.0000021837)100:0.1903050224)99:0.0827432790)100:0.1567481463,((((AY338752.1_Alexandrium_pseudogoniaulax:0.0000010000,AB088253.1_Alexandrium_pseudogoniaulax:0.0000010000)92:0.0057628119,AY438018.1_Alexandrium_hiranoi:0.0000010000)66:0.0268768529,(AJ535347.1_Alexandrium_taylori:0.0000010000,AJ535348.1_Alexandrium_taylori:0.0000010000)100:0.0591025447)100:0.2649950817,AY438020.1_Alexandrium_satoanum:0.2035551278)100:0.2603492275)79:0.0504777081)66:0.0394830470)31:0.0170490897)30:0.0142064647,(AY962834.1_Alexandrium_insuetum:0.0000010000,JF521630.1_Alexandrium_insuetum:0.0000010000)99:0.0216500683)55:0.0540660415,(AY962858.1_Alexandrium_ostenfeldii:0.0000010000,JF921174.1_Alexandrium_ostenfeldii:0.0028853726)97:0.0251518789)37:0.0071364501,FJ011438.1_Alexandrium_peruvianum:0.0012558532)69:0.1128882192,(AY959942.1_Alexandrium_leei:0.1010315887,KF034860.1_Alexandrium_leei:0.1534916847)100:0.3408218427);

CONSENSUS TREE
--------------

Consensus tree is constructed from 1000 bootstrap trees
Log-likelihood of consensus tree: -4845.608066
Robinson-Foulds distance between ML tree and consensus tree: 6

Branches with support >0.000000% are kept (extended consensus)
Branch lengths are optimized by maximum likelihood on original alignment
Numbers in parentheses are bootstrap supports (%)

+---------------------------------------------------AF042813.1_Prorocentrum_minimum
|
|               +--AJ535373.1_Alexandrium_tamutum
|            +--| (83)
|            |  +--GQ120507.1_Alexandrium_tamutum
|         +--| (30)
|         |  |        +--AY962849.1_Alexandrium_minutum
|         |  |     +--| (100)
|         |  |     |  +--JF521634.1_Alexandrium_minutum
|         |  |  +--| (87)
|         |  |  |  +--EU707477.1_Alexandrium_minutum
|         |  +--| (31)
|         |     |                     +--AY962833.1_Alexandrium_andersonii
|         |     |                  +--| (48)
|         |     |                  |  +--JF521619.1_Alexandrium_andersoni
|         |     |     +------------| (100)
|         |     |     |            +--U44937.1_Alexandrium_andersoni
|         |     |  +--| (43)
|         |     |  |  |              +--AF318230.1_Alexandrium_margalefii
|         |     |  |  +--------------| (100)
|         |     |  |                 +--AF033531.1_Alexandrium_margalefeii
|         |     +--| (66)
|         |        |                        +--JF521618.1_Alexandrium_affine
|         |        |                     +--| (99)
|         |        |                     |  +--U44935.1_Alexandrium_affine
|         |        |               +-----| (100)
|         |        |               |     +--AF032348.1_Alexandrium_concavum
|         |        |            +--| (97)
|         |        |            |  |          +--AJ303429.1_Alexandrium_tamarense
|         |        |            |  |       +--| (100)
|         |        |            |  |       |  |     +--JF521640.1_Alexandrium_tamarense
|         |        |            |  |       |  |  +--| (54)
|         |        |            |  |       |  |  |  +--JF906995.1_Alexandrium_tamarense
|         |        |            |  |       |  +--| (47)
|         |        |            |  |       |     +--AJ303428.1_Alexandrium_tamarense
|         |        |            |  |    +--| (67)
|         |        |            |  |    |  |        +--U44926.1_Alexandrium_catenella
|         |        |            |  |    |  |     +--| (65)
|         |        |            |  |    |  |     |  +--JF521644.1_Alexandrium_catenella
|         |        |            |  |    |  |  +--| (100)
|         |        |            |  |    |  |  |  |  +--AF200667.1_Alexandrium_catenella
|         |        |            |  |    |  |  |  +--| (86)
|         |        |            |  |    |  |  |     |     +--KX519402.1_Alexandrium_catenella
|         |        |            |  |    |  |  |     |  +--| (68)
|         |        |            |  |    |  |  |     |  |  +--KX519394.1_Alexandrium_catenella
|         |        |            |  |    |  |  |     +--| (62)
|         |        |            |  |    |  |  |        +--Site_3_16_8_2021_consensus_cl_id_68_total_supporting_reads_35
|         |        |            |  |    |  +--| (89)
|         |        |            |  |    |     |    +--AJ535370.1_Alexandrium_mediterraneum
|         |        |            |  |    |     +----| (100)
|         |        |            |  |    |          |  +--AJ535368.1_Alexandrium_mediterraneum
|         |        |            |  |    |          +--| (62)
|         |        |            |  |    |             +--AJ535374.1_Alexandrium_mediterraneum
|         |        |            |  +----| (100)
|         |        |            |       |     +--EF178148.1_Alexandrium_australiense
|         |        |            |       |  +--| (100)
|         |        |            |       |  |  |  +--JF521639.1_Alexandrium_australiense
|         |        |            |       |  |  +--| (53)
|         |        |            |       |  |     +--EF178149.1_Alexandrium_australiense
|         |        |            |       +--| (100)
|         |        |            |          |  +--AY438016.1_Alexandrium_pacificum
|         |        |            |          +--| (100)
|         |        |            |             |     +--U44931.1_Alexandrium_pacificum
|         |        |            |             |  +--| (66)
|         |        |            |             |  |  +--EF178140.1_Alexandrium_pacificum
|         |        |            |             +--| (40)
|         |        |            |                +--FM211464.1_Alexandrium_pacificum
|         |        |  +---------| (100)
|         |        |  |         |        +--AY268607.1_Alexandrium_tropicale
|         |        |  |         |    +---| (100)
|         |        |  |         |    |   |   +--FJ652046.1_Alexandrium_tamiyavanichi
|         |        |  |         |    |   +---| (100)
|         |        |  |         |    |       |  +--AF174614.1_Alexandrium_cohorticula
|         |        |  |         |    |       +--| (100)
|         |        |  |         |    |          +--AB088267.1_Alexandrium_tamiyavanichii
|         |        |  |         +----| (99)
|         |        |  |              |            +--JF521622.1_Alexandrium_fraterculus
|         |        |  |              +------------| (100)
|         |        |  |                           +--AB088262.1_Alexandrium_fraterculus
|         |        +--| (79)
|         |           |                                        +--AY338752.1_Alexandrium_pseudogoniaulax
|         |           |                                     +--| (92)
|         |           |                                     |  +--AB088253.1_Alexandrium_pseudogoniaulax
|         |           |                                  +--| (66)
|         |           |                                  |  +--AY438018.1_Alexandrium_hiranoi
|         |           |                +-----------------| (100)
|         |           |                |                 |   +--AJ535347.1_Alexandrium_taylori
|         |           |                |                 +---| (100)
|         |           |                |                     +--AJ535348.1_Alexandrium_taylori
|         |           +----------------| (100)
|         |                            +------------AY438020.1_Alexandrium_satoanum
|      +--| (55)
|      |  |  +--AY962834.1_Alexandrium_insuetum
|      |  +--| (99)
|      |     +--JF521630.1_Alexandrium_insuetum
+------| (69)
|      |  +--FJ011438.1_Alexandrium_peruvianum
|      +--| (40)
|         |  +--AY962858.1_Alexandrium_ostenfeldii
|         +--| (97)
|            +--JF921174.1_Alexandrium_ostenfeldii
|
|                      +------AY959942.1_Alexandrium_leei
+----------------------| (100)
                       +---------KF034860.1_Alexandrium_leei


Consensus tree in newick format: 

(AF042813.1_Prorocentrum_minimum:0.7621284580,((((AJ535373.1_Alexandrium_tamutum:0.0054093323,GQ120507.1_Alexandrium_tamutum:0.0196321835)83:0.0231673490,(((AY962849.1_Alexandrium_minutum:0.0000020054,JF521634.1_Alexandrium_minutum:0.0028238952)100:0.0410298509,EU707477.1_Alexandrium_minutum:0.0476503493)87:0.0181673624,((((AY962833.1_Alexandrium_andersonii:0.0000020054,JF521619.1_Alexandrium_andersoni:0.0000020054)48:0.0000020054,U44937.1_Alexandrium_andersoni:0.0000020054)100:0.1935420099,(AF318230.1_Alexandrium_margalefii:0.0000022975,AF033531.1_Alexandrium_margalefeii:0.0086182969)100:0.2310757418)43:0.0178350964,(((((JF521618.1_Alexandrium_affine:0.0000020054,U44935.1_Alexandrium_affine:0.0027454287)99:0.0038380902,AF032348.1_Alexandrium_concavum:0.0124892777)100:0.0926515524,(((AJ303429.1_Alexandrium_tamarense:0.0027457118,((JF521640.1_Alexandrium_tamarense:0.0000020054,JF906995.1_Alexandrium_tamarense:0.0000020054)54:0.0000020054,AJ303428.1_Alexandrium_tamarense:0.0027476501)47:0.0000020054)100:0.0217592784,(((U44926.1_Alexandrium_catenella:0.0000020054,JF521644.1_Alexandrium_catenella:0.0474481939)65:0.0000020089,(AF200667.1_Alexandrium_catenella:0.0027143420,((KX519402.1_Alexandrium_catenella:0.0000020054,KX519394.1_Alexandrium_catenella:0.0000020054)68:0.0000020054,Site_3_16_8_2021_consensus_cl_id_68_total_supporting_reads_35:0.0000020054)62:0.0000020054)86:0.0027260514)100:0.0536421302,(AJ535370.1_Alexandrium_mediterraneum:0.0027472912,(AJ535368.1_Alexandrium_mediterraneum:0.0027881613,AJ535374.1_Alexandrium_mediterraneum:0.0084147121)62:0.0000020054)100:0.0733437692)89:0.0128964196)67:0.0017981124,((EF178148.1_Alexandrium_australiense:0.0000020054,(JF521639.1_Alexandrium_australiense:0.0000020054,EF178149.1_Alexandrium_australiense:0.0000020054)53:0.0000020054)100:0.0447527542,(AY438016.1_Alexandrium_pacificum:0.0000020054,((U44931.1_Alexandrium_pacificum:0.0000020054,EF178140.1_Alexandrium_pacificum:0.0000020054)66:0.0000020054,FM211464.1_Alexandrium_pacificum:0.0000020054)40:0.0000020054)100:0.0528730435)100:0.0369508560)100:0.0809249008)97:0.0453743618,((AY268607.1_Alexandrium_tropicale:0.0310626220,(FJ652046.1_Alexandrium_tamiyavanichi:0.0020357806,(AF174614.1_Alexandrium_cohorticula:0.0000020054,AB088267.1_Alexandrium_tamiyavanichii:0.0028155950)100:0.0195470625)100:0.0590370202)100:0.0725210144,(JF521622.1_Alexandrium_fraterculus:0.0000020054,AB088262.1_Alexandrium_fraterculus:0.0000020054)100:0.1900568058)99:0.0827603381)100:0.1568880258,((((AY338752.1_Alexandrium_pseudogoniaulax:0.0000020054,AB088253.1_Alexandrium_pseudogoniaulax:0.0000020054)92:0.0057543298,AY438018.1_Alexandrium_hiranoi:0.0000020054)66:0.0267906837,(AJ535347.1_Alexandrium_taylori:0.0000020054,AJ535348.1_Alexandrium_taylori:0.0000020054)100:0.0590689033)100:0.2650500539,AY438020.1_Alexandrium_satoanum:0.2033595569)100:0.2602846548)79:0.0509963713)66:0.0401978152)31:0.0173303963)30:0.0146967798,(AY962834.1_Alexandrium_insuetum:0.0000020054,JF521630.1_Alexandrium_insuetum:0.0000020054)99:0.0220460971)55:0.0505065082,(FJ011438.1_Alexandrium_peruvianum:0.0067586655,(AY962858.1_Alexandrium_ostenfeldii:0.0000020054,JF921174.1_Alexandrium_ostenfeldii:0.0028823658)97:0.0267207765)40:0.0036467402)69:0.1135123448,(AY959942.1_Alexandrium_leei:0.1028454606,KF034860.1_Alexandrium_leei:0.1516225040)100:0.3404235175);

TIME STAMP
----------

Date and time: Fri Feb  3 14:48:29 2023
Total CPU time used: 123.496649 seconds (0h:2m:3s)
Total wall-clock time used: 65.09465858 seconds (0h:1m:5s)
