# Supplementary material for: Combining Nanopore Sequencing with Recombinase Polymerase Amplification Enables Identification of Dinoflagellates from the Alexandrium Genus, Providing a Rapid, Field Deployable Tool
Source: Toxins (Basel). 2023 Jun 1;15(6):372. doi: 10.3390/toxins15060372 (PMC10302762; doi:10.3390/toxins15060372)
Supplement: Supplementary file 1 [file toxins-15-00372-s001.zip › Supplemantary_material/S2_Phylogenetic_trees_of_VMK_&RPB_samples/Phylo_tree_RPB/Site_3/Site_3_05_07_21/Site_3_05_07_21.iqtree]

IQ-TREE 2.1.2 COVID-edition built Mar 30 2021

Input file name: All_sites_aligned.fasta
Type of analysis: tree reconstruction + ultrafast bootstrap (1000 replicates)
Random seed number: 818497

REFERENCES
----------

To cite IQ-TREE please use:

Bui Quang Minh, Heiko A. Schmidt, Olga Chernomor, Dominik Schrempf,
Michael D. Woodhams, Arndt von Haeseler, and Robert Lanfear (2020)
IQ-TREE 2: New models and efficient methods for phylogenetic inference
in the genomic era. Mol. Biol. Evol., in press.
https://doi.org/10.1093/molbev/msaa015

Since you used ultrafast bootstrap (UFBoot) please also cite: 

Diep Thi Hoang, Olga Chernomor, Arndt von Haeseler, Bui Quang Minh,
and Le Sy Vinh (2018) UFBoot2: Improving the ultrafast bootstrap
approximation. Mol. Biol. Evol., 35:518\u2013522.
https://doi.org/10.1093/molbev/msx281

SEQUENCE ALIGNMENT
------------------

Input data: 53 sequences with 487 nucleotide sites
Number of constant sites: 179 (= 36.7556% of all sites)
Number of invariant (constant or ambiguous constant) sites: 179 (= 36.7556% of all sites)
Number of parsimony informative sites: 258
Number of distinct site patterns: 315

SUBSTITUTION PROCESS
--------------------

Model of substitution: GTR+F+G4

Rate parameter R:

  A-C: 1.3125
  A-G: 1.9260
  A-T: 0.7793
  C-G: 1.0439
  C-T: 4.7396
  G-T: 1.0000

State frequencies: (empirical counts from alignment)

  pi(A) = 0.266
  pi(C) = 0.1364
  pi(G) = 0.2622
  pi(T) = 0.3354

Rate matrix Q:

  A   -0.7963    0.1508    0.4253    0.2201
  C    0.2941    -1.863    0.2305     1.339
  G    0.4316      0.12    -0.834    0.2825
  T    0.1746    0.5447    0.2208   -0.9401

Model of rate heterogeneity: Gamma with 4 categories
Gamma shape alpha: 0.7451

 Category  Relative_rate  Proportion
  1         0.08383        0.25
  2         0.384          0.25
  3         0.9405         0.25
  4         2.592          0.25
Relative rates are computed as MEAN of the portion of the Gamma distribution falling in the category.

MAXIMUM LIKELIHOOD TREE
-----------------------

Log-likelihood of the tree: -5005.2199 (s.e. 192.5869)
Unconstrained log-likelihood (without tree): -2419.2753
Number of free parameters (#branches + #model parameters): 112
Akaike information criterion (AIC) score: 10234.4399
Corrected Akaike information criterion (AICc) score: 10302.1190
Bayesian information criterion (BIC) score: 10703.5254

Total tree length (sum of branch lengths): 4.6252
Sum of internal branch lengths: 2.4305 (52.5505% of tree length)

WARNING: 11 near-zero internal branches (<0.0021) should be treated with caution
         Such branches are denoted by '**' in the figure below

NOTE: Tree is UNROOTED although outgroup taxon 'AF042813.1_Prorocentrum_minimum' is drawn at root
Numbers in parentheses are  ultrafast bootstrap support (%)

+---------------------------------------------------AF042813.1_Prorocentrum_minimum
|
|                  +--AJ535373.1_Alexandrium_tamutum
|               +--| (88)
|               |  +--GQ120507.1_Alexandrium_tamutum
|            +--| (28)
|            |  |        +**AY962849.1_Alexandrium_minutum
|            |  |     +--| (100)
|            |  |     |  +--JF521634.1_Alexandrium_minutum
|            |  |  +--| (89)
|            |  |  |  +--EU707477.1_Alexandrium_minutum
|            |  +--| (32)
|            |     |                     +**AY962833.1_Alexandrium_andersonii
|            |     |                  +**| (46)
|            |     |                  |  +**JF521619.1_Alexandrium_andersoni
|            |     |     +------------| (100)
|            |     |     |            +**U44937.1_Alexandrium_andersoni
|            |     |  +--| (52)
|            |     |  |  |              +**AF318230.1_Alexandrium_margalefii
|            |     |  |  +--------------| (100)
|            |     |  |                 +--AF033531.1_Alexandrium_margalefeii
|            |     +--| (63)
|            |        |                        +**JF521618.1_Alexandrium_affine
|            |        |                     +--| (99)
|            |        |                     |  +--U44935.1_Alexandrium_affine
|            |        |               +-----| (100)
|            |        |               |     +--AF032348.1_Alexandrium_concavum
|            |        |            +--| (95)
|            |        |            |  |          +--AJ303429.1_Alexandrium_tamarense
|            |        |            |  |       +--| (100)
|            |        |            |  |       |  |     +**JF521640.1_Alexandrium_tamarense
|            |        |            |  |       |  |  +**| (57)
|            |        |            |  |       |  |  |  +**JF906995.1_Alexandrium_tamarense
|            |        |            |  |       |  +**| (52)
|            |        |            |  |       |     +--AJ303428.1_Alexandrium_tamarense
|            |        |            |  |    +**| (64)
|            |        |            |  |    |  |        +**U44926.1_Alexandrium_catenella
|            |        |            |  |    |  |     +**| (64)
|            |        |            |  |    |  |     |  +--JF521644.1_Alexandrium_catenella
|            |        |            |  |    |  |  +--| (100)
|            |        |            |  |    |  |  |  |     +--AF200667.1_Alexandrium_catenella
|            |        |            |  |    |  |  |  |  +**| (31)
|            |        |            |  |    |  |  |  |  |  |  +**KX519402.1_Alexandrium_catenella
|            |        |            |  |    |  |  |  |  |  +**| (41)
|            |        |            |  |    |  |  |  |  |     +**KX519394.1_Alexandrium_catenella
|            |        |            |  |    |  |  |  +--| (83)
|            |        |            |  |    |  |  |     +-------Site_3_26_7_2021_consensus_cl_id_328_total_supporting_reads_63
|            |        |            |  |    |  +--| (87)
|            |        |            |  |    |     |   +--AJ535370.1_Alexandrium_mediterraneum
|            |        |            |  |    |     +---| (100)
|            |        |            |  |    |         |  +--AJ535368.1_Alexandrium_mediterraneum
|            |        |            |  |    |         +**| (53)
|            |        |            |  |    |            +--AJ535374.1_Alexandrium_mediterraneum
|            |        |            |  +----| (100)
|            |        |            |       |     +**EF178148.1_Alexandrium_australiense
|            |        |            |       |  +--| (100)
|            |        |            |       |  |  |  +**JF521639.1_Alexandrium_australiense
|            |        |            |       |  |  +**| (44)
|            |        |            |       |  |     +**EF178149.1_Alexandrium_australiense
|            |        |            |       +--| (100)
|            |        |            |          |     +**AY438016.1_Alexandrium_pacificum
|            |        |            |          |  +**| (44)
|            |        |            |          |  |  |  +**U44931.1_Alexandrium_pacificum
|            |        |            |          |  |  +**| (61)
|            |        |            |          |  |     +**EF178140.1_Alexandrium_pacificum
|            |        |            |          +--| (100)
|            |        |            |             +**FM211464.1_Alexandrium_pacificum
|            |        |  +---------| (100)
|            |        |  |         |        +--AY268607.1_Alexandrium_tropicale
|            |        |  |         |    +---| (100)
|            |        |  |         |    |   |   +--FJ652046.1_Alexandrium_tamiyavanichi
|            |        |  |         |    |   +---| (100)
|            |        |  |         |    |       |  +**AF174614.1_Alexandrium_cohorticula
|            |        |  |         |    |       +--| (100)
|            |        |  |         |    |          +--AB088267.1_Alexandrium_tamiyavanichii
|            |        |  |         +----| (99)
|            |        |  |              |            +**JF521622.1_Alexandrium_fraterculus
|            |        |  |              +------------| (100)
|            |        |  |                           +**AB088262.1_Alexandrium_fraterculus
|            |        +--| (80)
|            |           |                                        +**AY338752.1_Alexandrium_pseudogoniaulax
|            |           |                                     +--| (92)
|            |           |                                     |  +**AB088253.1_Alexandrium_pseudogoniaulax
|            |           |                                  +--| (51)
|            |           |                                  |  +**AY438018.1_Alexandrium_hiranoi
|            |           |                +-----------------| (100)
|            |           |                |                 |   +**AJ535347.1_Alexandrium_taylori
|            |           |                |                 +---| (100)
|            |           |                |                     +**AJ535348.1_Alexandrium_taylori
|            |           +----------------| (100)
|            |                            +-------------AY438020.1_Alexandrium_satoanum
|         +--| (50)
|         |  |  +**AY962834.1_Alexandrium_insuetum
|         |  +--| (99)
|         |     +**JF521630.1_Alexandrium_insuetum
|      +--| (40)
|      |  |  +**AY962858.1_Alexandrium_ostenfeldii
|      |  +--| (98)
|      |     +--JF921174.1_Alexandrium_ostenfeldii
+------| (71)
|      +**FJ011438.1_Alexandrium_peruvianum
|
|                      +-----AY959942.1_Alexandrium_leei
+----------------------| (100)
                       +---------KF034860.1_Alexandrium_leei

Tree in newick format:

(AF042813.1_Prorocentrum_minimum:0.7957698756,(((((AJ535373.1_Alexandrium_tamutum:0.0055590642,GQ120507.1_Alexandrium_tamutum:0.0200280203)88:0.0247138450,(((AY962849.1_Alexandrium_minutum:0.0000025307,JF521634.1_Alexandrium_minutum:0.0028903857)100:0.0424487367,EU707477.1_Alexandrium_minutum:0.0483097846)89:0.0183363254,((((AY962833.1_Alexandrium_andersonii:0.0000010000,JF521619.1_Alexandrium_andersoni:0.0000010000)46:0.0000010000,U44937.1_Alexandrium_andersoni:0.0000010000)100:0.1988001611,(AF318230.1_Alexandrium_margalefii:0.0000022011,AF033531.1_Alexandrium_margalefeii:0.0088341249)100:0.2383075577)52:0.0200845541,(((((JF521618.1_Alexandrium_affine:0.0000022584,U44935.1_Alexandrium_affine:0.0027962620)99:0.0039106896,AF032348.1_Alexandrium_concavum:0.0127184609)100:0.0934737875,(((AJ303429.1_Alexandrium_tamarense:0.0027979466,((JF521640.1_Alexandrium_tamarense:0.0000010000,JF906995.1_Alexandrium_tamarense:0.0000010000)57:0.0000010000,AJ303428.1_Alexandrium_tamarense:0.0027997758)52:0.0000010000)100:0.0227923277,(((U44926.1_Alexandrium_catenella:0.0000020055,JF521644.1_Alexandrium_catenella:0.0482913743)64:0.0000022518,((AF200667.1_Alexandrium_catenella:0.0027650726,(KX519402.1_Alexandrium_catenella:0.0000010000,KX519394.1_Alexandrium_catenella:0.0000010000)41:0.0000010000)31:0.0000023334,Site_3_26_7_2021_consensus_cl_id_328_total_supporting_reads_63:0.1274602041)83:0.0028204652)100:0.0558198914,(AJ535370.1_Alexandrium_mediterraneum:0.0027960301,(AJ535368.1_Alexandrium_mediterraneum:0.0028403807,AJ535374.1_Alexandrium_mediterraneum:0.0085651904)53:0.0000022337)100:0.0747756405)87:0.0132805030)64:0.0017595415,((EF178148.1_Alexandrium_australiense:0.0000010000,(JF521639.1_Alexandrium_australiense:0.0000010000,EF178149.1_Alexandrium_australiense:0.0000010000)44:0.0000010000)100:0.0456842363,((AY438016.1_Alexandrium_pacificum:0.0000010000,(U44931.1_Alexandrium_pacificum:0.0000010000,EF178140.1_Alexandrium_pacificum:0.0000010000)61:0.0000010000)44:0.0000010000,FM211464.1_Alexandrium_pacificum:0.0000010000)100:0.0537554801)100:0.0377561414)100:0.0852035562)95:0.0451982899,((AY268607.1_Alexandrium_tropicale:0.0318469803,(FJ652046.1_Alexandrium_tamiyavanichi:0.0024180836,(AF174614.1_Alexandrium_cohorticula:0.0000010000,AB088267.1_Alexandrium_tamiyavanichii:0.0028879995)100:0.0198034318)100:0.0607628095)100:0.0733822691,(JF521622.1_Alexandrium_fraterculus:0.0000010000,AB088262.1_Alexandrium_fraterculus:0.0000010000)100:0.1968697319)99:0.0865402212)100:0.1628053616,((((AY338752.1_Alexandrium_pseudogoniaulax:0.0000010000,AB088253.1_Alexandrium_pseudogoniaulax:0.0000010000)92:0.0059006574,AY438018.1_Alexandrium_hiranoi:0.0000010000)51:0.0268134910,(AJ535347.1_Alexandrium_taylori:0.0000010000,AJ535348.1_Alexandrium_taylori:0.0000010000)100:0.0611165390)100:0.2739351620,AY438020.1_Alexandrium_satoanum:0.2120823580)100:0.2678017029)80:0.0510784349)63:0.0391124302)32:0.0177006938)28:0.0145974060,(AY962834.1_Alexandrium_insuetum:0.0000010000,JF521630.1_Alexandrium_insuetum:0.0000010000)99:0.0218341795)50:0.0550979122,(AY962858.1_Alexandrium_ostenfeldii:0.0000010000,JF921174.1_Alexandrium_ostenfeldii:0.0029362989)98:0.0257095482)40:0.0066313228,FJ011438.1_Alexandrium_peruvianum:0.0017725307)71:0.1193089086,(AY959942.1_Alexandrium_leei:0.1041464248,KF034860.1_Alexandrium_leei:0.1572995984)100:0.3487726147);

CONSENSUS TREE
--------------

Consensus tree is constructed from 1000 bootstrap trees
Log-likelihood of consensus tree: -5005.784718
Robinson-Foulds distance between ML tree and consensus tree: 4

Branches with support >0.000000% are kept (extended consensus)
Branch lengths are optimized by maximum likelihood on original alignment
Numbers in parentheses are bootstrap supports (%)

+------------------------------------------------------AF042813.1_Prorocentrum_minimum
|
|                   +--AJ535373.1_Alexandrium_tamutum
|                +--| (88)
|                |  +--GQ120507.1_Alexandrium_tamutum
|             +--| (38)
|             |  |        +--AY962849.1_Alexandrium_minutum
|             |  |     +--| (100)
|             |  |     |  +--JF521634.1_Alexandrium_minutum
|             |  |  +--| (89)
|             |  |  |  +--EU707477.1_Alexandrium_minutum
|             |  +--| (39)
|             |     |  +--AY962834.1_Alexandrium_insuetum
|             |     +--| (99)
|             |        +--JF521630.1_Alexandrium_insuetum
|          +--| (50)
|          |  |                     +--AY962833.1_Alexandrium_andersonii
|          |  |                  +--| (46)
|          |  |                  |  +--JF521619.1_Alexandrium_andersoni
|          |  |     +------------| (100)
|          |  |     |            +--U44937.1_Alexandrium_andersoni
|          |  |  +--| (52)
|          |  |  |  |               +--AF318230.1_Alexandrium_margalefii
|          |  |  |  +---------------| (100)
|          |  |  |                  +--AF033531.1_Alexandrium_margalefeii
|          |  +--| (63)
|          |     |                          +--JF521618.1_Alexandrium_affine
|          |     |                       +--| (99)
|          |     |                       |  +--U44935.1_Alexandrium_affine
|          |     |                 +-----| (100)
|          |     |                 |     +--AF032348.1_Alexandrium_concavum
|          |     |              +--| (95)
|          |     |              |  |          +--AJ303429.1_Alexandrium_tamarense
|          |     |              |  |       +--| (100)
|          |     |              |  |       |  |     +--JF521640.1_Alexandrium_tamarense
|          |     |              |  |       |  |  +--| (57)
|          |     |              |  |       |  |  |  +--JF906995.1_Alexandrium_tamarense
|          |     |              |  |       |  +--| (52)
|          |     |              |  |       |     +--AJ303428.1_Alexandrium_tamarense
|          |     |              |  |    +--| (64)
|          |     |              |  |    |  |        +--U44926.1_Alexandrium_catenella
|          |     |              |  |    |  |     +--| (64)
|          |     |              |  |    |  |     |  +--JF521644.1_Alexandrium_catenella
|          |     |              |  |    |  |  +--| (100)
|          |     |              |  |    |  |  |  |     +--AF200667.1_Alexandrium_catenella
|          |     |              |  |    |  |  |  |  +--| (31)
|          |     |              |  |    |  |  |  |  |  |  +--KX519402.1_Alexandrium_catenella
|          |     |              |  |    |  |  |  |  |  +--| (41)
|          |     |              |  |    |  |  |  |  |     +--KX519394.1_Alexandrium_catenella
|          |     |              |  |    |  |  |  +--| (83)
|          |     |              |  |    |  |  |     +-------Site_3_26_7_2021_consensus_cl_id_328_total_supporting_reads_63
|          |     |              |  |    |  +--| (87)
|          |     |              |  |    |     |    +--AJ535370.1_Alexandrium_mediterraneum
|          |     |              |  |    |     +----| (100)
|          |     |              |  |    |          |  +--AJ535368.1_Alexandrium_mediterraneum
|          |     |              |  |    |          +--| (53)
|          |     |              |  |    |             +--AJ535374.1_Alexandrium_mediterraneum
|          |     |              |  +----| (100)
|          |     |              |       |     +--EF178148.1_Alexandrium_australiense
|          |     |              |       |  +--| (100)
|          |     |              |       |  |  |  +--JF521639.1_Alexandrium_australiense
|          |     |              |       |  |  +--| (44)
|          |     |              |       |  |     +--EF178149.1_Alexandrium_australiense
|          |     |              |       +--| (100)
|          |     |              |          |     +--AY438016.1_Alexandrium_pacificum
|          |     |              |          |  +--| (44)
|          |     |              |          |  |  |  +--U44931.1_Alexandrium_pacificum
|          |     |              |          |  |  +--| (61)
|          |     |              |          |  |     +--EF178140.1_Alexandrium_pacificum
|          |     |              |          +--| (100)
|          |     |              |             +--FM211464.1_Alexandrium_pacificum
|          |     |  +-----------| (100)
|          |     |  |           |          +--AY268607.1_Alexandrium_tropicale
|          |     |  |           |     +----| (100)
|          |     |  |           |     |    |   +--FJ652046.1_Alexandrium_tamiyavanichi
|          |     |  |           |     |    +---| (100)
|          |     |  |           |     |        |  +--AF174614.1_Alexandrium_cohorticula
|          |     |  |           |     |        +--| (100)
|          |     |  |           |     |           +--AB088267.1_Alexandrium_tamiyavanichii
|          |     |  |           +-----| (99)
|          |     |  |                 |            +--JF521622.1_Alexandrium_fraterculus
|          |     |  |                 +------------| (100)
|          |     |  |                              +--AB088262.1_Alexandrium_fraterculus
|          |     +--| (80)
|          |        |                                          +--AY338752.1_Alexandrium_pseudogoniaulax
|          |        |                                       +--| (92)
|          |        |                                       |  +--AB088253.1_Alexandrium_pseudogoniaulax
|          |        |                                    +--| (51)
|          |        |                                    |  +--AY438018.1_Alexandrium_hiranoi
|          |        |                 +------------------| (100)
|          |        |                 |                  |   +--AJ535347.1_Alexandrium_taylori
|          |        |                 |                  +---| (100)
|          |        |                 |                      +--AJ535348.1_Alexandrium_taylori
|          |        +-----------------| (100)
|          |                          +-------------AY438020.1_Alexandrium_satoanum
|       +--| (40)
|       |  |  +--AY962858.1_Alexandrium_ostenfeldii
|       |  +--| (98)
|       |     +--JF921174.1_Alexandrium_ostenfeldii
+-------| (71)
|       +--FJ011438.1_Alexandrium_peruvianum
|
|                       +------AY959942.1_Alexandrium_leei
+-----------------------| (100)
                        +---------KF034860.1_Alexandrium_leei


Consensus tree in newick format: 

(AF042813.1_Prorocentrum_minimum:0.7987663094,(((((AJ535373.1_Alexandrium_tamutum:0.0073185118,GQ120507.1_Alexandrium_tamutum:0.0182353846)88:0.0244396739,(((AY962849.1_Alexandrium_minutum:0.0000020055,JF521634.1_Alexandrium_minutum:0.0028828513)100:0.0433780943,EU707477.1_Alexandrium_minutum:0.0470329763)89:0.0332622256,(AY962834.1_Alexandrium_insuetum:0.0000020055,JF521630.1_Alexandrium_insuetum:0.0000020055)99:0.0265438698)39:0.0085515000)38:0.0190166408,((((AY962833.1_Alexandrium_andersonii:0.0000020055,JF521619.1_Alexandrium_andersoni:0.0000020055)46:0.0000020055,U44937.1_Alexandrium_andersoni:0.0000020055)100:0.1890691172,(AF318230.1_Alexandrium_margalefii:0.0000020090,AF033531.1_Alexandrium_margalefeii:0.0087997760)100:0.2377496221)52:0.0227790104,(((((JF521618.1_Alexandrium_affine:0.0000020055,U44935.1_Alexandrium_affine:0.0027858768)99:0.0042340141,AF032348.1_Alexandrium_concavum:0.0123567891)100:0.0937692898,(((AJ303429.1_Alexandrium_tamarense:0.0027931147,((JF521640.1_Alexandrium_tamarense:0.0000020055,JF906995.1_Alexandrium_tamarense:0.0000020055)57:0.0000020055,AJ303428.1_Alexandrium_tamarense:0.0027949666)52:0.0000020055)100:0.0229233585,(((U44926.1_Alexandrium_catenella:0.0000020055,JF521644.1_Alexandrium_catenella:0.0482893668)64:0.0000023100,((AF200667.1_Alexandrium_catenella:0.0027650863,(KX519402.1_Alexandrium_catenella:0.0000020055,KX519394.1_Alexandrium_catenella:0.0000020055)41:0.0000020055)31:0.0000020055,Site_3_26_7_2021_consensus_cl_id_328_total_supporting_reads_63:0.1273627895)83:0.0028196636)100:0.0558833866,(AJ535370.1_Alexandrium_mediterraneum:0.0027929625,(AJ535368.1_Alexandrium_mediterraneum:0.0028369555,AJ535374.1_Alexandrium_mediterraneum:0.0085551323)53:0.0000020055)100:0.0749537003)87:0.0130087832)64:0.0020294792,((EF178148.1_Alexandrium_australiense:0.0000020055,(JF521639.1_Alexandrium_australiense:0.0000020055,EF178149.1_Alexandrium_australiense:0.0000020055)44:0.0000020055)100:0.0457777718,((AY438016.1_Alexandrium_pacificum:0.0000020055,(U44931.1_Alexandrium_pacificum:0.0000020055,EF178140.1_Alexandrium_pacificum:0.0000020055)61:0.0000020055)44:0.0000020055,FM211464.1_Alexandrium_pacificum:0.0000020055)100:0.0534891380)100:0.0372541956)100:0.0841799311)95:0.0383748277,((AY268607.1_Alexandrium_tropicale:0.0324096027,(FJ652046.1_Alexandrium_tamiyavanichi:0.0024114217,(AF174614.1_Alexandrium_cohorticula:0.0000020055,AB088267.1_Alexandrium_tamiyavanichii:0.0028835988)100:0.0197753326)100:0.0600679435)100:0.0723346007,(JF521622.1_Alexandrium_fraterculus:0.0000020055,AB088262.1_Alexandrium_fraterculus:0.0000020055)100:0.1982012595)99:0.0935381893)100:0.1724832545,((((AY338752.1_Alexandrium_pseudogoniaulax:0.0000020055,AB088253.1_Alexandrium_pseudogoniaulax:0.0000020055)92:0.0058880927,AY438018.1_Alexandrium_hiranoi:0.0000020055)51:0.0276001821,(AJ535347.1_Alexandrium_taylori:0.0000020055,AJ535348.1_Alexandrium_taylori:0.0000020055)100:0.0601623977)100:0.2796353247,AY438020.1_Alexandrium_satoanum:0.2044296172)100:0.2658743107)80:0.0532495194)63:0.0341922523)50:0.0390109392,(AY962858.1_Alexandrium_ostenfeldii:0.0000023860,JF921174.1_Alexandrium_ostenfeldii:0.0029260873)98:0.0230723097)40:0.0096581413,FJ011438.1_Alexandrium_peruvianum:0.0013591291)71:0.1160089760,(AY959942.1_Alexandrium_leei:0.1049904798,KF034860.1_Alexandrium_leei:0.1552666018)100:0.3479297894);

TIME STAMP
----------

Date and time: Fri Feb  3 14:28:25 2023
Total CPU time used: 130.853213 seconds (0h:2m:10s)
Total wall-clock time used: 68.40904721 seconds (0h:1m:8s)
