# Supplementary material for: Combining Nanopore Sequencing with Recombinase Polymerase Amplification Enables Identification of Dinoflagellates from the Alexandrium Genus, Providing a Rapid, Field Deployable Tool
Source: Toxins (Basel). 2023 Jun 1;15(6):372. doi: 10.3390/toxins15060372 (PMC10302762; doi:10.3390/toxins15060372)
Supplement: Supplementary file 1 [file toxins-15-00372-s001.zip › Supplemantary_material/S2_Phylogenetic_trees_of_VMK_&RPB_samples/Phylo_tree_RPB/Site_3/Site_3_25_05_21/Site3_25_05_21.fasta]

>AF042813.1_Prorocentrum_minimum
TGGAGCGTAAATTGGG-TGGTAAATTTCATCTCAAGCTAAATAT-TGGTTCGAGACC---
--GATAGCAAACAAGTACCATGAGGGAAAGATG-------AAAAGGACTTTG-AAAAGAG
AGTTAAAAGTGCCTGAAATTGCTGAAAGGGAAGCGAATGGAACCA-GTGTTGCTTGGCAA
GATTGTCGGGTGCAT----------------------GACGCGCTTG-ATCGTCTCTTGC
CTTGTGTGTCAACGCCAGTTCGCGATCGAGGAAAACTCCAGGGTC---ATGGTAGCTCGT
CTACGGGTGAGTGAATAGCCTTGGCA-GAACTCATTTGCGGACTGTTTCTTTCGTGTCTG
GTT---------------------------------------------------------
-------GCAGTGTCCTTGGCATTCTGGAAGCTCGTCTTGGCTTGCCACTG----GCGGG
GGACCTG
>AJ535373.1_Alexandrium_tamutum
TGGAATGCAAAGTGGG-TGGTAAATTCCATGTAAAGGTAAATATATTA-TTGAGACT---
--GATAGCAAACAAGTACCATGAGGGAAATATG-------AAAAGGACTTTG-AAAAGAG
AATTAAAAGAGTCTGCATTTGCTGAACAGAAAGCAAACAGAATTG-ATCTTGCTTGGTGA
GATTGTTGCGTCTACTCTTGCATTT----CTATGCTGGATGTGGGTGCGATGGTTCTTGC
CTTGAATGTCAGCTTCCATTTCTGCAAATCATTACCCTT-GCACATGAATGGTAATTTGC
CTGCGGGTA-TTGGAATGCATGTGTTTGCAATGAT-TTGTGA-TTTGATACATGTGTTTG
GTGGTA------------------------------------------------------
CTTGTGTGT-GTTCCTTTGTCAA-----AGGGGAAGGCTTGCTT-----------CCTTG
AGCACCA
>GQ120507.1_Alexandrium_tamutum
TGGAATGCAAAGTGGG-TGGTAAATTCCATGTAAAGGTAAATATATTA-TTGAGACT---
--GATAGCAAACAAGTACCATGAGGGAAATATG-------AAAAGGACTTTG-AAAAGAG
AATTAAAAGAGTCTGCATTTGCTGAACAGAAAGCAAACAGAATTG-ATCTTGCCTGGTGA
GATTGTTGCGTCTACTTCTGCATTT----CTATGTTGGATGTGGGTGCGATGGTTCTTGC
CTTGAATGTCAGCTTCTTTTTCTGCAAATCATTACCCTT-GCACATGAATGGTAATTTGC
CTGCGGGTA-TTGGAATGCATGTGTTTGCCATGAT-TTGTGA-TTTGATACATGTGTCTG
GTGGTA------------------------------------------------------
CTTGTGTGT-GTTCCTTTGTCAA-----AGGGGAAGGTTTGCTT-----------CCTTG
AGCACCA
>AY962849.1_Alexandrium_minutum
TGGAATGCAAAGTGGG-TGGTAAATTCCATGTAAAGGTAAATATATTA-TTGAGACT---
--GATAGCAAACAAGTACCATGAGGGAAATATG-------AAAAGGACTTTG-AAAAGAG
AATTAAAAGAGTCTGCATTTGCTGAACAGAAAGCAAACAGAATTG-ATTTTACTTGGTGA
GATTGTTGTGCTTACTCTATCATTT----ATATGGTTGATGTGGGTGCGATGGTTCTTAC
CTTGAATGTCAGCTTCTATTTCTGCAAATCATTACCCTT-GCACATGAATGGTAATTTGC
CTGCGGGTA-TTGGAATGCATGTGTTTGCAATGAT-TTGTGA-TTTGACGCATGTGTTTG
GTGAAA------------------------------------------------------
TTTGTATAT-GCTCTTTTGTCGA-----AGGGGAAAGCTTACTT-----------TTTTG
AGCATTG
>JF521634.1_Alexandrium_minutum
TGGAATGCAAAGTGGG-TGGTAAATTCCATGTAAAGGTAAATATATTA-TTGAGACT---
--GATAGCAAACAAGTACCATGAGGGAAATATG-------AAAAGGACTTTG-AAAAGAG
AATTAAAAGAGTCTGCATTTGCTGAACAGAAAGCAAACAGAATTG-ATTTTACTTGGTGA
GATTGTTGTGCTTACTCTATCATTT----ATATGGTTGATGTGGGTGCGATGGTTCTTAC
CTTGAATGTCAGCTTCTATTTCTGCAAATCATTACCCTT-GCACATGAATGGTAACTTGC
CTGCGGGTA-TTGGAATGCATGTGTTTGCAATGAT-TTGTGA-TTTGACGCATGTGTTTG
GTGAAA------------------------------------------------------
TTTGTATAT-GCTCTTTTGTCGA-----AGGGGAAAGCTTACTT-----------TTTTG
AGCATTG
>AY962834.1_Alexandrium_insuetum
TGGAATGCAAAGTGGG-TGGTAAATTCCATGTAAAGGTAAATATATTA-TTGAGACT---
--GATAGCAAACAAGTACCATGAGGGAAATATG-------AAAAGGACTTTG-AAAAGAG
AATTAAAAGAGTCTGCATTTGCTGAACAGAAAGCAAACAGAATTG-ATCTTACTTGGTGA
GATTGTTGTGCCCACTTTAGCATTT----ATATGTTGGATGTGGGTGCGATGGTTCTTGC
CTTGAATGTCAGCTTCTATTWCTGCAAATCATTACCCTT-GCACGTGAATGGTAATTTGC
CTGTGGGTA-TTGGAATGCATGTGTTTGCAATGAT-TTGTGA-TTTGATATGTGTGATTG
GTGCTA------------------------------------------------------
CTTGCGTGTTGCTCCTTTGTCA-----ACGGGGAAGGCTGTCTT-----------CCTTG
AGC-CCG
>JF521630.1_Alexandrium_insuetum
TGGAATGCAAAGTGGG-TGGTAAATTCCATGTAAAGGTAAATATATTA-TTGAGACT---
--GATAGCAAACAAGTACCATGAGGGAAATATG-------AAAAGGACTTTG-AAAAGAG
AATTAAAAGAGTCTGCATTTGCTGAACAGAAAGCAAACAGAATTG-ATCTTACTTGGTGA
GATTGTTGTGCCCACTTTAGCATTT----ATATGTTGGATGTGGGTGCGATGGTTCTTGC
CTTGAATGTCAGCTTCTATTTCTGCAAATCATTACCCTT-GCACGTGAATGGTAATTTGC
CTGTGGGTA-TTGGAATGCATGTGTTTGCAATGAT-TTGTGA-TTTGATATGTGTGATTG
GTGCTA------------------------------------------------------
CTTGCGTGTTGCTCCTTTGTCA-----ACGGGGAAGGCTGTCTT-----------CCTTG
AGC-CCG
>FJ011438.1_Alexandrium_peruvianum
TGGAATGCAAAGTGGG-TGGTAAATTCCATGTAAAGGAAAATATATTA-TTGAGACT---
--GATAGCAAACAAGTACCATGAGGGAAATATG-------AAAAGGACTTTG-AAAAGAG
AATTAAAAGAGTCTGCATTTGCTGAACAGAAAGCAAACAGAATTG-ATCT-ACTTGGTGA
GATTGTTGCGTCCACTT-----------------------GTGGGCGCAATGGTTCTTGC
CTTGAATGTCAGCGTCTATTTCTGCAAATCATTACCCTT-GCACATGAATGGTAATTTGC
CTGTGGGTA-TTGGAATGCATGTGTTTGCAATGAT-TTGTGA-TTTGATACGTGTGTCTG
GTGTT-------------------------------------------------------
CTTGTGTGT-GCCTTCTTGCCAAA---AAGGGGAGGGCTCTCCT-----------CCCTG
GGCACTG
>AY962858.1_Alexandrium_ostenfeldii
TGGAATGCAAAGTGGG-TGGTAAATTCCATGTAAAGGAAAATATATTA-TTGAGACT---
--GATAGCAMACAAGTACCATGAGGGAAATATG-------AAAAGGACTTTG-AAAAGAG
AATTAAAAGAGTCTGCATTTGCTGAACAGAAAGCAAACAGAATTG-ATCT-ACTTGGTGA
GATTGTTGCGTCCACTT-----------------------GTGGGTGCAATGGTTCTTGC
CTTGAATGTCAGCGTCTATTTCTGCAAATTATTACCCTT-GCATATGAATTGTAATTTGC
CTGTGGGCA-TTGGAATGCATGTGTTTGCAATGAT-TTGTGA-TTTGATACATGTGTCTG
GTGTT-------------------------------------------------------
CGCGTGTGT-GCCTTCTTGCTAAC---ACGGGGAGGGCTCTCCT-----------CCCTG
GGCACTG
>JF921174.1_Alexandrium_ostenfeldii
TGGAATGCAAAGTGGG-TGGTAAATTCCATGTAAAGGAAAATATATTA-TTGAGACT---
--GATAGCAAACAAGTACCATGAGGGAAATATG-------AAAAGGACTTTG-AAAAGAG
AATTAAAAGAGTCTGCATTTGCTGAACAGAAAGCAAACAGAATTG-ATCT-ACTTGGTGA
GATTGTTGCGCCCACTT-----------------------GTGGGTGCAATGGTTCTTGC
CTTGAATGTCAGCGTCTATTTCTGCAAATTATTACCCTT-GCATATGAATTGTAATTTGC
CTGTGGGCA-TTGGAATGCATGTGTTTGCAATGAT-TTGTGA-TTTGATACATGTGTCTG
GTGTT-------------------------------------------------------
CGCGTGTGT-GCCTTCTTGCTAAC---ACGGGGAGGGCTCTCCT-----------CCCTG
GGCACWG
>AY962833.1_Alexandrium_andersonii
TGGAATGCAAAGTGGG-TGGTAAATTTCATGTAAAGATTAATATATTA-TTGAGACT---
--GATAGCGAACAAGTACCATGAGGGAAATATG-------AAAAGGACTTTG-AAAAGAG
AATTAAAAGAGTCTGCACTTGCTGAACAGAAAGCAAACAGAAGTG-ATTATGCTTGGTAA
GATTGTTGCGTCTTGTTGTTC-------------TGCAACTTGGGCGCAGTGGTTCTTAC
CTTGTCTGCCAGCATCT-TTTCTGCAAATCAGAACCCTG-GCACATGACTTGTAAAACGC
CTGCGGGTG-TTGGAATGCATGTGTTTGCTATGAT-TTGTGA-TTAGATTTGTGCGCGTG
GTGCT-------------------------------------------------------
TCGGTATGT-GGCTCTTTGCTGT-----GGGGGAATTCTCCTCCG----------CCCTG
G---CTG
>U44937.1_Alexandrium_andersoni
TGGAATGCAAAGTGGG-TGGTAAATTTCATGTAAAGATTAATATATTA-TTGAGRCT---
--GATAGCGAACAAGTACCATGAGGGAAATATG-------AAAAGGACTTTG-AAAAGAG
AATTAAAAGAGTCTGCACTTGCTGAACAGAAAGCAAACAGAAGTG-ATTATGCTTGGTAA
GATTGTTGCGTCTTGTTGTTC-------------TGCAACTTGGGCGCAGTGGTTCTTAC
CTTGTCTGCCAGCATCT-TTTCTGCAAATCAGAACCCTG-GCACATGACTTGTAAAACGC
CTGCGGGTG-TTGGAATGCATGTGTTTGCTATGAT-TTGTGA-TTAGATTTGTGCGCGTG
GTGCT-------------------------------------------------------
TCGGTATGT-GGCTCTTTGCTGT-----GGGGGAATTMTCCTCCR----------CCCTG
----CTG
>JF521619.1_Alexandrium_andersoni
TGGAATGCAAAGTGGG-TGGTAAATTTCATGTAAAGATTAATATATTA-TTGAGACT---
--GATAGCGAACAAGTACCATGAGGGAAATATG-------AAAAGGACTTTG-AAAAGAG
AATTAAAAGAGTCTGCACTTGCTGAACAGAAAGCAAACAGAAGTG-ATTATGCTTGGTAA
GATTGTTGCGTCTTGTTGTTC-------------TGCAACTTGGGCGCAGTGGTTCTTAC
CTTGTCTGCCAGCATCT-TTTCTGCAAATCAGAACCCTG-GCACATGACTTGTAAAACGC
CTGCGGGTG-TTGGAATGCATGTGTTTGCTATGAT-TTGTGA-TTAGATTTGTGCGCGTG
GTGCT-------------------------------------------------------
TCGGTATGT-GGCTCTTTGCTGT-----GGGGGAATTCTCCTCCG----------CCCTG
----CTG
>AF318230.1_Alexandrium_margalefii
TGGAATGCAAAGTGGG-TGGTAAATTCCATGAAAAGGGAAATACATTT-TTGAGACT---
--GATAGCAAACAAGTACCATGAGGGAAATATG-------AAAAGGACTTTG-AAAAGAG
AATTAAAAGAGTCTGCATTTGCTGAACAGAAAGCAAACAGAATGA-ATTCTGCTTGGTTA
GATTATTGTGCCGTCTGCTTTGCTT----TTGTGTTGCATCAGGGTGCAATGGTTCTTTC
CTTGAATGCCAGCTT-TATTTCTGCAAATCGTAATCTTT-GTGCATGAATGGAAATACGT
CTGCGGGTA-TTGGATTGCATGTGTTTGTGGTGAT-TTGTGA-TTT-ACCTATATGTGTG
T-----------------------------------------------------------
CTTGTGT-TGGTAGCTTGTGAGCT----TAAGGGTTGTTTTCAT-----------TCTTG
AGCATGG
>AF033531.1_Alexandrium_margalefeii
TGGAATGCAAAGTGGG-TGGTAAATTCCATGAAAAGGGAAATACATTT-TTGAGACT---
--GATAGCAAACAAGTACCATGAGGGAAATATG-------AAAAGGACTTTG-AAAAGAG
AATTAAAAGAGTCTGCATTTGCTGAGCAGAAAGCAAACAGAATGA-ATTCTGCTTGGTTA
GATTATTGTGCCGTCTGCTTTGTTTA--TTTGTGTTGCATCAGGGTGCAATGGTTCTTTC
CTTGAATGCCAGCTT-TATTTCTGCAAATCGTAATCTTT-GTGCATGAATGGAAATACGT
CTGCGGGTA-TTGGATTGCAYGTGTTTGTGGTGAT-TTGTGA-TTT-ACCTATATGTGTG
T-----------------------------------------------------------
CTTGTGT-TGGTGGCTTGTGAGCT----TAAGGGTTGTTTTCAT-----------TCTTG
AGCATGG
>AY959942.1_Alexandrium_leei
TGGAATGCAAATGTGG-TGGTAAATTCCATGTAAAGGAAAATATGTCA-TTGAGACT---
--GATAGCAAACAAGTACCATGAGGGAGATATG-------AAAAGGACTTTG-AAAAGAG
AATTAAAAGAGCCTGAAATTGTTGAGCAGAAAGCAAACAGACATG--TGCACAATGGTAA
GACTGCTGCATTCCTTCCTGCAGATT----GTGTGTGGAAGTGTGTGCAATGGTTCTTGC
GTTGAACACCAGCTTTGCTACTTG-AAATCATTATTCAT-GTGTATGAATGAAAATTTGT
TTTCGGGCA-ATGCAACGCATGCATATGATATGATGTTGGGT-TGCTTTGTG-GCACATG
GC----------------------------------------------------------
CTGGCTTGGTGCACTTGGATTAGG----AAGGGTGCCCTTCCTG--------------TG
TGTCGCT
>KF034860.1_Alexandrium_leei
GGGAATGCAAATATGA-TGGTAAATTCCATGTAAAGGACAACATATCA-TTGAGACT---
--GATAGCAAACAAATTCCATGAGGGAGATATG-------AAAAGGACTTTG-AAAAGAG
AATTAAAAGAGCCTGAAATTGTTGAGCAAAACGCAAACAAACATG--TGTGCAATGGTGA
GACTGCTGCACACCTTCCTGCATGT-----GTGCGTGGAAATGTCTGCAATGGTTCTTGC
CTTGAATACCAGCTTTGCTACCTG-AAATCATTATTCAT-GTGCGTGAATGGAAATATGC
CCTCGGGTG-TTGAAATGTATGCATATAAAAATATATTGGGT-TGCGCTGTT-GTGTATG
GT----------------------------------------------------------
CTGCTTGAAAGCCCATGTCATAAG----GAGGGTGCTCTTCCTGG-----------GGCG
TGTGGGG
>JF521618.1_Alexandrium_affine
TGGAATGCAAAGTGGG-TGGTAAGTTTCATGTAAAGGTAAATATAGGA-TTGAGACT---
--GATAGCACACAAGTACCATGAGGGAAATATG-------AAAAGGACTTTG-AAAAGAG
AATTAAATGAGTTTGTATTTGCTGAACAGAAAATAAACAGATTTG-ATGTTGCTTGGTGA
GATTGTGGTGCTTGCTTGACAATAG----GTTTT--GATTGTGGGTGCGATGATTCTTGC
TTTGCTTGCCAGTTTCTATTTGTACATTTGATTACCCTT-GCACATGAATGGTAATTTTC
CTGCGGGGTT-TGGATTGCATGTGTTTGTGATGAT-TTGTGT-TTTGATGCATGTGTCTG
GTG---------------------------------------------------------
-CTTTTGTAATTGCTCATTTCTTGA-AGCTGGGCCTACCCTACTAGAGC------TTACA
AGCCCTG
>U44935.1_Alexandrium_affine
TGGAATGCAAAGTGGG-TGGTAAGTTTCATGTAAAGGTAAATATAGGA-TTGAGACT---
--GATAGCACACAAGTRCCATGAGGGAAATATG-------AAAAGGACTTTG-AAAAGAG
AATTAAATGAGTTTGTATTTGCTGAACAGAAAATAAACAGATTTG-ATGTTGCTTGGTGA
GATTGTGGTGCTTGCTTGACAATAG----GTTTT--GATTGTGGGTGCGATGATTCTTGC
TTTGCTTGCCAGTTTCTATTTGTACATTTGATTACCCTT-GCACATGAATGGTAATTTTC
CTGCGGGGTT-TGGATTGCATGTGTTTGTGATGAT-TTGTGT-TTTGATTCATGTGTCTG
GTGCT-------------------------------------------------------
---TTTGTAATTGCTCATTTCTTGA-AGCTGGGCCTACCCTACTAGAGC------TTACA
AGCCCTG
>AF032348.1_Alexandrium_concavum
TGGAATGCAAAGTGGG-TGGTAAGTTTCATGTAAAGGTAAATATAGGA-TTGAGACT---
--GATAGCACACAAGTACCATGAGGGAAATATG-------AAAAGGACTTTG-AAAAGAG
AATTAAATGAGTTTGTATTTGCTGAACAGAAAATAAACAGATTTG-ATGTTGCTTGGTGA
GATTGTGGTGCTTGCTTGACAATAG----GTTTT--GATTGTGGGTGCAATGATTCTTGC
TTTGCTTGCCAGTTTCCATGTGTACATTTGATTACCCTT-GCTCATGAATGGTAATCTTC
CTGCGGGGTT-TGGATTGCATGTGTTTGTGATGAT-TTGTGT-TTTGATACATGTGTCTG
GTG---------------------------------------------------------
-CTTTTGTAATTGCTCATTTCTTGA-AGCTGGGCCTACCCTACTAKAGC------TTACA
AGCCCTG
>AY268607.1_Alexandrium_tropicale
TGGAATGCAAAGTGGG-TGGTAAGTTTCATGTAAAGGTAAATATATGA-TTGAGACT---
--GATAGTGCACAAGTACCATGAGGGAAATATG-------AAAAGGACTTTG-AAAAGAG
AATTAAATGAGTTTGTATTTGCTGAACAGAAAGTAAACAGATTTG-ATTTTGCTGGGTGA
GATTGTGGTGCTTGCTTGACACTT-----ATGTG--G-TTGTAAGTACAATGATTCTTAC
TTTGTGTGCCAGTTT---TTTGCACATTTGAACATTCTT-GCGTATGAATGGTAATATTC
CTGTGGGGG-TTGGATTGCATACGTATGTAAGCAT-TTGTGT-TCTGAACTATGTGTTTG
GTGAC-------------------------------------------------------
TTTGTTTGTA-CGC-TAT----GTG-TACAGAAGG-TGTTT-CT-----------TCCTG
GGTCAAC
>FJ652046.1_Alexandrium_tamiyavanichi
TGGAATGCAAAGTGGG-TGGTAAGTTTCATGTAAAGGTAAATATATGA-TTGAGACT---
--GATAGTGCACAAGTACCATGAGGGAAATATG-------AAAAGGACTTTG-AAAAGAG
AATTAAATGAGTTTGTATTTGCTGAACAGAAAGTAAACAGATTTG-ATTTTGCTGGGTGA
GATTGTGGTGCTTGCCTGACACTGC---GGTGTG--G-TTCTAAGTACAATGATTCTTGC
TTTGTGTGCCAGCTT---TTTACACATTTGAACATGCAT-GCGCATGAATGGTAGTATTC
CTGTGGGGGGTTGGATTGCATGCGTGTATAAGCAT-TTGTGTGTTTGAAGCATGTGTTTG
GTGATG------------------------------------------------------
TTGGTGTGTG-CACATAT-----TG-TTCTTCAGGATGT---------------------
-------
>AF174614.1_Alexandrium_cohorticula
TGGAATGCAAAGTGGG-TGGTAAGTTTCATGTAAAGGTAAATATATGA-TTGAGACT---
--GATAGTGCACAAGTACCATGAGGGAAATATG-------AAAAGGACTTTG-AAAAGAG
AATTAAATGAGTTTGTATTTGCTGAACTGAAAGTAAACAGATTTG-ATTTTGATGGGTGA
GATTGTGGTGCTTGCTTGACACTAT---GGTGTG--G-T-CTAAGTACAATGATTCTTGC
TTTGTGTGCCAGCTT---TTTACACATTTGAACATGCAT-GCGCATGAATGGTATTATTC
CTGTGGGGGGTTGGATTGCATGCGTGTATAAGCAT-TTGTGTGCTTGAAGCATGTGTTTG
GTGATG------------------------------------------------------
TTGGTGTGTG-CACATAT-----TG-TTCTTCAGGATGTTTTCT-----------TCCTG
TGTCAAC
>AB088267.1_Alexandrium_tamiyavanichii
TGGAATGCAAAGTGGG-TGGTAAGTTTCATGTAAAGGTAAATATATGA-TTGAGACT---
--GATAGTGCACAAGTACCATGAGGGAAATATG-------AAAAGGACTTTG-AAAAGAG
AATTAAATGAGTTTGTATTTGCTGAACTGAAAGTAAACAGATTTG-ATTTTGATGGGTGA
GATTGTGGTGCTTGCTTGACACTAT---GGTGTG--G-T-CTAAGTACAATGATTCTTGC
TTTGTGTGCCAGCTT---TTTACACACTTGAACATGCAT-GCGCATGAATGGTATTATTC
CTGTGGGGGGTTGGATTGCATGCGTGTATAAGCAT-TTGTGTGCTTGAAGCATGTGTTTG
GTGATG------------------------------------------------------
TTGGTGTGTG-CACATAT-----TG-TTCTTCAGGATGTTTTCT-----------TCCTG
TGTCAAC
>JF521622.1_Alexandrium_fraterculus
TGGAATGCAAATTGGG-TGGTAAGTTTCATGCACAGGTAAATACATGA-TTGAGACT---
--GATAGCGCACAAGTACCATGAGGGAAATATG-------AAAAGGACTTTG-AAAAGAG
AGTTAAATGAGTTTGCACTTGCTGAACAGAAAGTAAACAGATTTG-ATTATACTGCGTGA
GATTGTGGTGTTTGCTTTGCATGTC---GATGTG--AATTGCAAATGCAATGTTTGTTGC
TGTGTGTGCTAGTTA---TTTGTGCATGTGCTGACCATT-GCACATGAATGGTAATATCT
CTGCGGGGGGT--GATTGTATGTGCATGCATGCAT-GTGTGC---TCAGGCATGTGTTTG
GTGATGGTGTG-------------------------------------------------
TTGGTATGTG-TGTGTGTGTT-CTG-TGCTGGGTGTTGTTCGCT-----------GTATG
GGCCCAC
>AB088262.1_Alexandrium_fraterculus
TGGAATGCAAATTGGG-TGGTAAGTTTCATGCACAGGTAAATACATGA-TTGAGACT---
--GATAGCGCACAAGTACCATGAGGGAAATATG-------AAAAGGACTTTG-AAAAGAG
AGTTAAATGAGTTTGCACTTGCTGAACAGAAAGTAAACAGATTTG-ATTATACTGCGTGA
GATTGTGGTGTTTGCTTTGCATGTC---GATGTG--AATTGCAAATGCAATGTTTGTTGC
TGTGTGTGCTAGTTA---TTTGTGCATGTGCTGACCATT-GCACATGAATGGTAATATCT
CTGCGGGGGGT--GATTGTATGTGCATGCATGCAT-GTGTGC---TCAGGCATGTGTTTG
GTGATGGTGTG-------------------------------------------------
TTGGTATGTG-TGTGTGTGTT-CTG-TGCTGGGTGTTGTTCGCT-----------GTATG
GGCCCAC
>AJ303429.1_Alexandrium_tamarense
TGGAATGCAAAGTGGG-TGGTAAGTTTCATACAAAGGTAAATATGCAA-TTGAGACT---
--GATAGCACACAAGTACCATGAGGGAAATATG-------AAAAGGACTTTG-AAAAGAG
AATTAAATGAGTTTGTATTTGCTGAACACAAAGCAAACAGACTTG-ATTT-GCTTGGTGA
GATTGTAGTGCTTGCTTGACAA--T--AGGTTTT--GGCTGTGGGTGAAATGATTCTTTC
TTTGCATGCCAGGTTCTATGTGTACATTTGATTACCTTT-GCACATGAATGGTAATTTTC
CTGCGGGGGG-TGGATTGCATGTGCATGTAATGAT-TTGTGT-CTTGATGAATGTGTCTG
GTGTATCT----------------------------------------------------
---GTTTTTGTTCCATGTGTTT----GAGGTTGCTTCCTT-CCTTGGGCT------TACA
AGCCCTG
>JF521640.1_Alexandrium_tamarense
TGGAATGCAAAGTGGG-TGGTAAGTTTCATACAAAGGTAAATATGCAA-TTGAGACT---
--GATAGCACACAAGTACCATGAGGGAAATATG-------AAAAGGACTTTG-AAAAGAG
AATTAAATGAGTTTGTATTTGCTGAACACAAAGCAAACAGACTTG-ATTT-GCTTGGTGA
GATTGTAGTGCTTGCTTGACAA--T--AGGTTTT--GGCTGTGGGTGAAATGATTCTTTC
TTTGCATGCCAGGTTCTATGTGTACATTTGATTACCTTT-GCACATGAATGGTAATTTTC
CTGCGGGGGG-TGGATTGCATGTGCATGTAATGAT-TTGTGT-TTTGATGAATGTGTCTG
GTGTATCT----------------------------------------------------
---GTTTTTGTTCCATGTGTTT----GAGGTTGCTTCCTT-CCTTGGGCT------TACA
AGCCCTG
>EF178148.1_Alexandrium_australiense
TGGAATGCAAAGTGGG-TGGTAAGTTTCATGCAAAGGTAAATATGCAA-TTGAGACT---
--GATAGCGCACAAGTACCATGAGGGACATATG-------AAAAGGACTTTG-AAAAGAG
AATTAAACGAGTTTGTATTTGCTGAACACAAAGTAAACAGATGTG-AT-TTCCTTAGTGA
GATTGTAGCACTTGCTTGACAATAG----GTTTT--GGCGGTGGGTGCAATGATTCTTGC
TTTGTATGCCAGTTTCTATGTGGACATTTGATTACCTGT-GCACTTGAATGGTAATTTTC
CTGCGGGGGG-TGGATTGCATATGCATGTAATTAT-TTGCATGTTTTATTACTGTGTCTG
GTGTA-------------------------------------------------------
TGTGTTTGTGTTMT-TGTGCTTG----TGGTTGCTTTCTT-CCTTGGGCT------TGCA
AGCCCTG
>JF521639.1_Alexandrium_australiense
TGGAATGCAAAGTGGG-TGGTAAGTTTCATGCAAAGGTAAATATGCAA-TTGAGACT---
--GATAGCGCACAAGTACCATGAGGGACATATG-------AAAAGGACTTTG-AAAAGAG
AATTAAACGAGTTTGTATTTGCTGAACACAAAGTAAACAGATGTG-AT-TTCCTTAGTGA
GATTGTAGCACTTGCTTGACAATAG----GTTTT--GGCGGTGGGTGCAATGATTCTTGC
TTTGTATGCCAGTTTCTATGTGGACATTTGATTACCTGT-GCACTTGAATGGTAATTTTC
CTGCGGGGGG-TGGATTGCATATGCATGTAATTAT-TTGCATGTTTTATTACTGTGTCTG
GTGTA-------------------------------------------------------
TGTGTTTGTGTTCT-TGTGCTTG----TGGTTGCTTTCTT-CCTTGGGCT------TGCA
AGCCCTG
>AY438016.1_Alexandrium_pacificum
TGGAATGCAAAGTGGG-TGGTAAGTTTCATGCAAAGGTAAATATGCAA-TTGAGACT---
--GATAGCGCACAAGTACCATGAGGGACATATG-------AAAAGGACTTTG-AAMAGAG
AATTAAATGAGTTTGTATTTGCTAAACACAAAGTAAACAGACTTG-AT-TTCCTCAGTGA
GATTGTAGTGMTTGCTTRACAATGG----GTTTT--GGCTGCAAGTGCAATAATTCTTGC
TTTGTGTGCCAGTTTTTATGTGGACATTTGATTACCTTT-GCACATGAATGGTAATTTTC
CTGCGGGGTG-TGGATTGCATATGCATGTAATGAT-TTGCATGTTTGTTAAATGTGTCTG
GTGTA-------------------------------------------------------
TTTGTTTGTGTCCT-TGTCCTTG----AGGTTGCTTTCTC-CCTTGGGCT------TACA
TGCCCTG
>U44926.1_Alexandrium_catenella
TGGAATGCAAAGTGGG-TGGTAAGTTTCATGTMAAGGTAAACATGCAA-YTGAGACT---
--GATAGCACACAAGTRCCATGAGGGAAATATG-------AAAAGGACTTTG-AAAAGAG
AATTAAATGAGTTTGTATTTGCTGAACACAAAGTAAACAGACTTG-AT-TTGCTTGGTGG
GAGTGTTGCACTTGCTTGACAAGAG----CTTTG--GGCTGTGGGTGTAATGATTCTTTC
TTTGCATGCCAGTTTCTATGTGTACATCTGATTACCTTT-GCACATGAATGATAAGTCTC
CTGTGGGGGG-TGGATTGCATGTGCATGTAATGAT-TTGTGT-TTTGATAAATGTGTCTG
GTG-------------------------------------------------------TA
TGTGTGTGTGTTCC-TGTGCTT----GGGGATGCTTCCTT-CCTTGGAC------TTACA
AGCCCTG
>AF200667.1_Alexandrium_catenella
TGGAATGCAAAGTGGG-TGGTAAGTTTCATGTAAAGGTAAACATGCAA-TTGAGACT---
--GATAGCACACAAGTACCATGAGGGAAATATG-------AAAAGGACTTTG-AAAAGAA
AATTAAATGAGTTTGTATTTGCTGAACACAAAGTAAACAGACTTG-AT-TTGCTTGGTGG
GAGTGTTGCACTTGCTTGACAAGAG----CTTTG--GGCTGTGGGTGTAATGATTCTTTC
TTTGCATGCCAGTTTCTATTTGTACATCTGATTACCTTT-GCACATGAATGATAAGTCTC
CTGTGGGGGG-TGGATTGCATGTGCATGTAATGAT-TTGTGT-TTTGATAAATGTGTCTG
GTG-------------------------------------------------------TA
TGTGTGTGTGTTCC-TGTGCTT----GGGGATGCTTCCTT-CCTTGGAC------TTACA
AGCCCTG
>JF521644.1_Alexandrium_catenella
TGGAATGCAAAGTGGG-TGGTAAGTTTCATGTAAAGGTAAACATGCAA-CTGAGACT---
--GATAGCACACAAGTACCATGAGGGAAATATG-------AAAAGGACTTTG-AAAAGAT
AATAAAAAGAGTTTGTATTTGCTGAACACAAAATAAACACACTCG-AT-TTGCTTGGTGG
GAGTGCTGCACTTGCTGGACAAGAG----CTTTG--GGCTGTGTGTGTAATGATTCGTTC
TTTGCATGCCAGTTTCTATGTGTACATCTGATTACCTTT-GCACATGAATGATAAGTCTC
CTGTGGGGGG-TGTATTGCATGTGCATGTAATGAT-GTGTGT-TTTGATAAATGTGTATG
GTG-------------------------------------------------------TA
TGTGTGTGT--TCA-TGTGATT----GGGGATGCTTCCTT-CCTTGGAC------TTACA
AGCCCTG
>AJ535370.1_Alexandrium_mediterraneum
TGGAATGCAAAGTGGG-TGGTAAGTTTCATGTAAAGGTAAATATGCAA-TTGAGACT---
--GATAGCACACAAGTACCATGAGGGAAATATG-------AAAAGGACTTTG-AAAAGAG
AATTAAATGAGTTTGTATTTGCTGAACAAAAAGTAAACAGACTTG-AT-TTCTTTGGTGA
GGTTGTTGTGCTTGCCTGACAATAA----GTTTT--GGTGGTGGGTACAATGATTCTTTC
TTGGCATGCCAGTTTCTATTTGTACATTTGATTACCTTT-GCATATGAATGGGAAGTTTC
TTGTGGGGGGGTTGATTGCATGTGCATGTAATGAT-TTGTGT-TTTGATGTATGAGTCTG
GTG-------------------------------------------------------TT
TCTGTCGGTGTTTC-TGTGCTT----GAGGTTGATTCCTT-CCTTGGAC------TGACA
AGCCCTG
>AJ535368.1_Alexandrium_mediterraneum
TGGAATGCAAAGTGGG-TGGTAAGTTTCATGTAAAGGTAAATATGCAA-TTGAGACT---
--GATAGCACACAAGTACCATGAGGGAAATATG-------AAAAGGACTTTG-AAAAGAG
AATTAAATGAGTTTGTATTTGCTGAACAAAAAGTAAACAGACTTG-AT-TTCTTTGGTGA
GGTTGTTGTGCTTGCCTGACAATAA----GTTTT--GGTGGTGGGTACAATGATTCTTTC
TTGGCATGCCAGTTCCTATTTGTACATTTGATTACCTTT-GCATATGAATGGGAAGTTTC
TTGTGGGGGGGTTGATTGCATGTGCATGTAATGAT-TTGTGT-TTTGATGTATGAGTCTG
GTG-------------------------------------------------------TT
TCTGTTGGTGTTTC-TGTGCTT----GAGGTTGATTCCTT-CCTTGGAC------TGACA
AGCCCTG
>AY338752.1_Alexandrium_pseudogoniaulax
TGGAATGCAAATTGGG-TGGTAAATTTCACGCAAGGGAAAATATATTA-TTGAGTCT---
--GATAATGAACAAGTACCATGAGGGAAATATG-------CAAAGGACTTTG-AAAAGAA
AATTAAAAGAGCTTGCATTTGCTAAACAGAAAACTAGCAGAAGTG-CTTTATCTTGGTAA
GATTGCTGCGCATGGGTTTAC---T-----GT-GTAAATTGTATGAGCATTGGTTCTTAC
TTTGTGTGTCAATTCCATTGTCA--ATTTTAATATCTTT-GCTCATGAATTGTGAAATGC
TTGCGGGTG-TTAGATTGCATGTGCATTCATTAAT-TTG-GA-CTTGGTGCA-GTGCTTG
GCAA--------------------------------------------------------
CAGCTTGCATGTAGAGTGTGCGTG----CAATGTACAATTGCGAT-----------TGTC
AGCTGTT
>AB088253.1_Alexandrium_pseudogoniaulax
TGGAATGCAAATTGGG-TGGTAAATTTCACGCAAGGGAAAATATATTA-TTGAGTCT---
--GATAATGAACAAGTACCATGAGGGAAATATG-------CAAAGGACTTTG-AAAAGAA
AATTAAAAGAGCTTGCATTTGCTAAACAGAAAACTAGCAGAAGTG-CTTTATCTTGGTAA
GATTGCTGCGCATGGGTTTAC---T-----GT-GTAAATTGTATGAGCATTGGTTCTTAC
TTTGTGTGTCAATTCCATTGTCA--ATTTTAATATCTTT-GCTCATGAATTGTGAAATGC
TTGCGGGTG-TTAGATTGCATGTGCATTCATTAAT-TTG-GA-CTTGGTGCA-GTGCTTG
GCAA--------------------------------------------------------
CAGCTTGCATGTAGAGTGTGCGTG----CAATGTACAATTGCGAT-----------TGTC
AGCTGTT
>AY438018.1_Alexandrium_hiranoi
TGGAATGCAAATTGGG-TGGTAAATTTCACGCAAGGGAAAATATATTA-TTGAGTCT---
--GATAATGAACAAGTACCATGAGGGAAATATG-------CAAAGGACTTTG-AAAAGAA
AATTAAAAGAGCTTGCATTTGCTAAACAGAAAACTAGCAGAAGTG-CTTTATCTTGGTAA
GATTGCTGCGCATGGGTTTAC---T-----GT-GTAAATTGTATGAGCATTGGTTCTTAC
TTTGTGTGTCAATTCCATTGTCA--ATTTTAATATCTTT-GTTCATGAATTGTGAAATGC
TTGCGGGTG-TTAGATTGCATGTGCATTCATTAAT-TTG-GA-CTTGGTGCA-GTGCTTG
GCAA--------------------------------------------------------
TAGCTTGCATGTAGAGTGTGCGTG----CAATGTACAATTGCGAT-----------TGTC
AGCTGTT
>AJ535347.1_Alexandrium_taylori
TGGAATGCAAATAGGG-TGGTAAATTTCACGCAAGGGAAAATATATTG-TTGAGTCT---
--GATAATGAACAAGTACCATGAGGGAAATATG-------CAAAGGACTTTG-AAAAGAA
AATTAAAAGAGCTTGCATTTGCTAAACAGAAAACTAGCAGAAGTG-CTTTATCTTGGTAA
GATTGCTGTGCATGGGTTTAT---T-----GT-GTAAATTGTATGAGCATTGGTTCTTGC
CTTGTGTGTCAATTCCAATGTCT--TTTTTAATATCTTT-GTTCATGAATTGCGAAATGC
TTGTGGGTG-TTTGATTGCATGTGCATACATTAAT-TTG-GA-CTTGGTGCA-ATGTTTG
GCAT--------------------------------------------------------
TAGCTTGCATGTAGAGTGCCTGTG----CAATGCAAAATTGCGAT-----------TGTG
AACTAAA
>AJ535348.1_Alexandrium_taylori
TGGAATGCAAATAGGG-TGGTAAATTTCACGCAAGGGAAAATATATTG-TTGAGTCT---
--GATAATGAACAAGTACCATGAGGGAAATATG-------CAAAGGACTTTG-AAAAGAA
AATTAAAAGAGCTTGCATTTGCTAAACAGAAAACTAGCAGAAGTG-CTTTATCTTGGTAA
GATTGCTGTGCATGGGTTTAT---T-----GT-GTAAATTGTATGAGCATTGGTTCTTGC
CTTGTGTGTCAATTCCAATGTCT--TTTTTAATATCTTT-GTTCATGAATTGCGAAATGC
TTGTGGGTG-TTTGATTGCATGTGCATACATTAAT-TTG-GA-CTTGGTGCA-ATGTTTG
GCAT--------------------------------------------------------
TAGCTTGCATGTAGAGTGCCTGTG----CAATGCAAAATTGCGAT-----------TGTG
AACTAAA
>AY438020.1_Alexandrium_satoanum
TGGAATGCAAATGGGG-TGGTAAATTTCATTCAAGGGCAAATATATTA-TTGAGCCT---
--GATAGTGGACAAGTACCATGAGGGAAATATG-------AAAAGGATTTTG-AAAAGAA
AATTAAAAGAGTTTGCAATTGCTGAACAGAAAGCAAGCAGAAGGT-TTTTGTTTTGGTGA
GATTGTTGCAAATGCATTTGCATCT-----GTTGCTGAATGTGTGTGCAATGGTTCCTGC
CTTGGGTGCTAATTTCAATTTCGC-ATATCATTACCTTT-GCTTGTGAAATGTAAAATAT
TTGCAAGTA-TTGGATTGCATGTGCACGCAATGAC-TTGTGG-TTTGGCACA-GTGCTTG
CTTA--------------------------------------------------------
TGAGTTAATGTTCATGTGCTCTGT----CAATACATTATTGTGAA-----------TGCA
CACACAT
>EU707477.1_Alexandrium_minutum
TGGAATGCAAAGTGGG-TGGTAAATTCCATGTAAAGGTAAATATATTA-TTGAGACT---
--GATAGCAAACAAGTACCATGAGGGAAATATG-------AAAAGGACTTTG-AAAAGGG
AATTAAAAGAGTCTGCATTTGCTGAACAGAAAGCAAACAGAATTG-ATGT-GCTTGGTGA
GATTGTTGTGCCCACTCTGTCATTT----ATGTCG--GATGTGGGTGCGATGGTTCTTAC
CTTGAATGTCAGCTTCTATTTCTGCAAATCATTACCCTT-GCACATGAATGGTAATTTGC
CTGCGGGTA-TTGGAATGTGTGTGTTTGCAATGAT-TTGTGA-TTTGATGCATGTGGTTG
GTGGAC------------------------------------------------------
TTTGTATGT-GCTGTTTTGCCAA-----CGGGGAAGGGACTCTT-----------CCTTG
AGCACTG
>KX519402.1_Alexandrium_catenella
TGGAATGCAAAGTGGG-TGGTAAGTTTCATGTAAAGGTAAACATGCAA-TTGAGACT---
--GATAGCACACAAGTACCATGAGGGAAATATG-------AAAAGGACTTTG-AAAAGAG
AATTAAATGAGTTTGTATTTGCTGAACACAAAGTAAACAGACTTG-AT-TTGCTTGGTGG
GAGTGTTGCACTTGCTTGACAAGAG----CTTTG--GGCTGTGGGTGTAATGATTCTTTC
TTTGCATGCCAGTTTCTATTTGTACATCTGATTACCTTT-GCACATGAATGATAAGTCTC
CTGTGGGGGG-TGGATTGCATGTGCATGTAATGAT-TTGTGT-TTTGATAAATGTGTCTG
GTG-------------------------------------------------------TA
TGTGTGTGT--TCC-TGTGCTT----GGGGATGCTTCCTT-CCTTGGAC------TTACA
AGCCCTG
>KX519394.1_Alexandrium_catenella
TGGAATGCAAAGTGGG-TGGTAAGTTTCATGTAAAGGTAAACATGCAA-TTGAGACT---
--GATAGCACACAAGTACCATGAGGGAAATATG-------AAAAGGACTTTG-AAAAGAG
AATTAAATGAGTTTGTATTTGCTGAACACAAAGTAAACAGACTTG-AT-TTGCTTGGTGG
GAGTGTTGCACTTGCTTGACAAGAG----CTTTG--GGCTGTGGGTGTAATGATTCTTTC
TTTGCATGCCAGTTTCTATTTGTACATCTGATTACCTTT-GCACATGAATGATAAGTCTC
CTGTGGGGGG-TGGATTGCATGTGCATGTAATGAT-TTGTGT-TTTGATAAATGTGTCTG
GTG-------------------------------------------------------TA
TGTGTGTGT--TCC-TGTGCTT----GGGGATGCTTCCTT-CCTTGGAC------TTACA
AGCCCTG
>AJ535374.1_Alexandrium_mediterraneum
TGCAATGCAAAGTGCG-TGGTAAGTTTCATGTAAAGGTAAATATGCAA-TTGAGACT---
--GATAGCACACAAGTACCATGAGGCAAATATG-------AAAAGGACTTTG-AAAAGAG
AATTAAATGAGTTTGTATTTGCTGAACAAAAAGTAAACAGACTTG-AT-TTCTTTGGTGA
GGTTGTTGTGCTTGCCTGACAATAA----GTTTT--GGTGGTGGGTACAATGATTCTTTC
TTGGCATGCCAGTTTCTATTTGTACATTTGATTACCTTT-GCATATGAATGGGAAGTTTC
TTGTGGGGGGGTTGATTGCATGTGCATGTAATGAT-TTGTGT-TTTGATGTATGAGTCTG
GTG-------------------------------------------------------TT
TCTGTTGGTGTTTC-TGTGCTT----GAGGTTGATTCCTT-CCTTGGAC------TGACA
AGCCCTG
>JF906995.1_Alexandrium_tamarense
TGGAATGCAAAGTGGG-TGGTAAGTTTCATACAAAGGTAAATATGCAA-TTGAGACT---
--GATAGCACACAAGTACCATGAGGGAAATATG-------AAAAGGACTTTG-AAAAGAG
AATTAAATGAGTTTGTATTTGCTGAACACAAAGCAAACAGACTTG-ATTT-GCTTGGTGA
GATTGTAGTGCTTGCTTGACAA--T--AGGTTTT--GGCTGTGGGTGAAATGATTCTTTC
TTTGCATGCCAGGTTCTATGTGTACATTTGATTACCTTT-GCACATGAATGGTAATTTTC
CTGCGGGGGG-TGGATTGCATGTGCATGTAATGAT-TTGTGT-TTTGATGAATGTGTCTG
GTGTATCT----------------------------------------------------
---GTTTTTGTTCCATGTGTTT----GAGGTTGCTTCCTT-CCTTGGGCT------TACA
AGCCCTG
>AJ303428.1_Alexandrium_tamarense
TGGAATGCAAAGTGGG-TGGTAAGTTTCATACAAAGGTAAATATGCAA-TTGAGACT---
--GATAGCACACAAGTACCATGAGGGAAATATG-------AAAAGGACTTTG-AAAAGAG
AATTAAATGAGTTTGTATTTGCTGAACACAAAGCAAACAGACTTG-ATTT-GCTTGGTGA
GATTGTAGTGCTTGCTTGACAA--T--AGGTTTT--GGCTGTGGGTGAAATGATTCTTTC
TTTGCATGCCAGGTTCTATGTGTACATTTGATTACCTTT-GCACATGAATGGTAATTTTC
CTGCGGGGGG-TGGATTGCATGTGCATGTAATGAT-TTGTGT-TTTGATGAATGTGTCCG
GTGTATCT----------------------------------------------------
---GTTTTTGTTCCATGTGTTT----GAGGTTGCTTCCTT-CCTTGGGCT------TACA
AGCCCTG
>U44931.1_Alexandrium_pacificum
TGGAATGCAAAGTGGG-TGGTAAGTTTCATGCAAAGGTAAATATGCAA-TTGAGACT---
--GATAGCGCACAAGTACCATGAGGGACATATG-------AAAAGGACTTTG-AACAGAG
AATTAAATGAGTTTGTATTTGCTAAACACAAAGTAAACAGACTTG-AT-TTCCTCAGTGA
GATTGTAGTGMTTGCTTRACAATGG----GTTTT--GGCTGCAAGTGCAATAATTCTTGC
TTTGTGTGCCAGTTTTTATGTGGACATTTGATTACCTTT-GCACATGAATGGTAATTTTC
CTGCGGGGTG-TGGATTGCATATGCATGTAATGAT-TTGCATGTTYGTTAARTGTGTCTG
GTGTA-------------------------------------------------------
TTTGTTTGTGTCCT-TGTCCTTG----AGGTTGCTTTCTC-CCTTGGGCT------TACA
TGCCCTG
>FM211464.1_Alexandrium_pacificum
TGGAATGCAAAGTGGG-TGGTAAGTTTCATGCAAAGGTAAATATGCAA-TTGAGACT---
--GATAGCGCACAAGTACCATGAGGGACATATG-------AAAAGGACTTTG-AAMAGAG
AATTAAATGAGTTTGTATTTGCTAAACACAAAGTAAACAGACTTG-AT-TTCCTCAGTGA
GATTGTAGTGMTTGCTTRACAATGG----GTTTT--GGCTGCAAGTGCAATAATTCTTGC
TTTGTGTGCCAGTTTTTATGTGGACATTTGATTACCTTT-GCACATGAATGGTAATTTTC
CTGCGGGGTG-TGGATTGCATATGCATGTAATGAT-TTGCATGTTTGTTAAATGTGTCTG
GTGTA-------------------------------------------------------
TTTGTTTGTGTCCT-TGTCCTTG----AGGTTGCTTTCTC-CCTTGGGCT------TACA
TGCCCTG
>EF178140.1_Alexandrium_pacificum
TGGAATGCAAAGTGGG-TGGTAAGTTTCATGCAAAGGTAAATATGCAA-TTGAGACT---
--GATAGCGCACAAGTACCATGAGGGACATATG-------AAAAGGACTTTG-AACAGAG
AATTAAATGAGTTTGTATTTGCTAAACACAAAGTAAACAGACTTG-AT-TTCCTCAGTGA
GATTGTAGTGCTTGCTTGACAATGG----GTTTT--GGCTGCAAGTGCAATAATTCTTGC
TTTGTGTGCCAGTTTTTATGTGGACATTTGATTACCTTT-GCACATGAATGGTAATTTTC
CTGCGGGGTG-TGGATTGCATATGCATGTAATGAT-TTGCATGTTTGTTAAATGTGTCTG
GTGTA-------------------------------------------------------
TTTGTTTGTGTCCT-TGTCCTTG----AGGTTGCTTTCTC-CCTTGGGCT------TACA
TGCCCTG
>EF178149.1_Alexandrium_australiense
TGGAATGCAAAGTGGG-TGGTAAGTTTCATGCAAAGGTAAATATGCAA-TTGAGACT---
--GATAGCGCACAAGTACCATGAGGGACATATG-------AAAAGGACTTTG-AAAAGAG
AATTAAACGAGTTTGTATTTGCTGAACACAAAGTAAACAGATGTG-AT-TTCCTTAGTGA
GATTGTAGCACTTGCTTGACAATAG----GTTTT--GGCGGTGGGTGCAATGATTCTTGC
TTTGTATGCCAGTTTCTATGTGGACATTTGATTACCTGT-GCACTTGAATGGTAATTTTC
CTGCGGGGGG-TGGATTGCATATGCATGTAATTAT-TTGCATGTTTTATTACTGTGTCTG
GTGTA-------------------------------------------------------
TGTGTTTGTGTTCT-TGTGCTTG----TGGTTGCTTTCTT-CCTTGGGCT------TGCA
AGCCCTG
>Site_3_25_5_21_consensus_cl_id_30_total_supporting_reads_6
-GGAATGCAAATTGGG-TGGTAAATTCCATGTAAAGGTAAATATATTA-TTGAGACT---
--GATAGCAAACAAGTACCATGAGGGAAATATG-------AAAAGGACTTTG-AAAAGAG
AATTAAAAGAGTCTGCATTTGCTGAACAGAAAGCAAACAGAATTG-ATCTTGCCTGGTGA
GATTGTTGCGTCTACTTCTGCATTT----CTATGTTGGATGTGGGTGCGATGGTTCTTGC
CTTGAATGTCA---TTTTTTTCTGCAAATCATTACCCTT-CT----------TAATTTGC
CTGCGGGTAT-TGGAATGCATGTTTG---CATGAT-TTGTGA-TTTGATACATGTGTCTG
------------------------------------------------------------
-----AAGCGGCG-CACGAAAAA-----CGC--ACAAAGACACCGACAACT-----TTCT
TGTCACG
