# Supplementary material for: Combining Nanopore Sequencing with Recombinase Polymerase Amplification Enables Identification of Dinoflagellates from the Alexandrium Genus, Providing a Rapid, Field Deployable Tool
Source: Toxins (Basel). 2023 Jun 1;15(6):372. doi: 10.3390/toxins15060372 (PMC10302762; doi:10.3390/toxins15060372)
Supplement: Supplementary file 1 [file toxins-15-00372-s001.zip › Supplemantary_material/S2_Phylogenetic_trees_of_VMK_&RPB_samples/Phylo_tree_RPB/Site_3/Site_3_25_05_21/Site_3_25_05_21.iqtree]

IQ-TREE 2.1.2 COVID-edition built Mar 30 2021

Input file name: All_sites_aligned.fasta
Type of analysis: tree reconstruction + ultrafast bootstrap (1000 replicates)
Random seed number: 399832

REFERENCES
----------

To cite IQ-TREE please use:

Bui Quang Minh, Heiko A. Schmidt, Olga Chernomor, Dominik Schrempf,
Michael D. Woodhams, Arndt von Haeseler, and Robert Lanfear (2020)
IQ-TREE 2: New models and efficient methods for phylogenetic inference
in the genomic era. Mol. Biol. Evol., in press.
https://doi.org/10.1093/molbev/msaa015

Since you used ultrafast bootstrap (UFBoot) please also cite: 

Diep Thi Hoang, Olga Chernomor, Arndt von Haeseler, Bui Quang Minh,
and Le Sy Vinh (2018) UFBoot2: Improving the ultrafast bootstrap
approximation. Mol. Biol. Evol., 35:518–522.
https://doi.org/10.1093/molbev/msx281

SEQUENCE ALIGNMENT
------------------

Input data: 53 sequences with 487 nucleotide sites
Number of constant sites: 176 (= 36.1396% of all sites)
Number of invariant (constant or ambiguous constant) sites: 176 (= 36.1396% of all sites)
Number of parsimony informative sites: 257
Number of distinct site patterns: 314

SUBSTITUTION PROCESS
--------------------

Model of substitution: GTR+F+G4

Rate parameter R:

  A-C: 1.1843
  A-G: 1.8334
  A-T: 0.7495
  C-G: 0.9760
  C-T: 4.3864
  G-T: 1.0000

State frequencies: (empirical counts from alignment)

  pi(A) = 0.2663
  pi(C) = 0.1367
  pi(G) = 0.2615
  pi(T) = 0.3355

Rate matrix Q:

  A   -0.7949    0.1441    0.4269    0.2239
  C    0.2808    -1.819    0.2273      1.31
  G    0.4347    0.1188   -0.8522    0.2988
  T    0.1777    0.5339    0.2328   -0.9444

Model of rate heterogeneity: Gamma with 4 categories
Gamma shape alpha: 0.7689

 Category  Relative_rate  Proportion
  1         0.08892        0.25
  2         0.3943         0.25
  3         0.9479         0.25
  4         2.569          0.25
Relative rates are computed as MEAN of the portion of the Gamma distribution falling in the category.

MAXIMUM LIKELIHOOD TREE
-----------------------

Log-likelihood of the tree: -5005.9274 (s.e. 193.9217)
Unconstrained log-likelihood (without tree): -2388.9944
Number of free parameters (#branches + #model parameters): 112
Akaike information criterion (AIC) score: 10235.8548
Corrected Akaike information criterion (AICc) score: 10303.5339
Bayesian information criterion (BIC) score: 10704.9404

Total tree length (sum of branch lengths): 4.5397
Sum of internal branch lengths: 2.3274 (51.2676% of tree length)

WARNING: 9 near-zero internal branches (<0.0021) should be treated with caution
         Such branches are denoted by '**' in the figure below

NOTE: Tree is UNROOTED although outgroup taxon 'AF042813.1_Prorocentrum_minimum' is drawn at root
Numbers in parentheses are  ultrafast bootstrap support (%)

+-----------------------------------------------------------AF042813.1_Prorocentrum_minimum
|
|        +--AJ535373.1_Alexandrium_tamutum
|     +--| (66)
|     |  |  +**GQ120507.1_Alexandrium_tamutum
|     |  +--| (72)
|     |     +--------Site_3_25_5_21_consensus_cl_id_30_total_supporting_reads_6
|  +--| (47)
|  |  |        +**AY962849.1_Alexandrium_minutum
|  |  |     +--| (100)
|  |  |     |  +--JF521634.1_Alexandrium_minutum
|  |  |  +--| (91)
|  |  |  |  +--EU707477.1_Alexandrium_minutum
|  |  +--| (45)
|  |     |  +**AY962834.1_Alexandrium_insuetum
|  |     +--| (100)
|  |        +**JF521630.1_Alexandrium_insuetum
+--| (27)
|  |                       +**AY962833.1_Alexandrium_andersonii
|  |                    +**| (45)
|  |                    |  +**JF521619.1_Alexandrium_andersoni
|  |        +-----------| (100)
|  |        |           +**U44937.1_Alexandrium_andersoni
|  |     +--| (39)
|  |     |  |                         +**JF521618.1_Alexandrium_affine
|  |     |  |                      +--| (100)
|  |     |  |                      |  +--U44935.1_Alexandrium_affine
|  |     |  |                +-----| (100)
|  |     |  |                |     +--AF032348.1_Alexandrium_concavum
|  |     |  |             +--| (93)
|  |     |  |             |  |          +--AJ303429.1_Alexandrium_tamarense
|  |     |  |             |  |       +--| (100)
|  |     |  |             |  |       |  |     +**JF521640.1_Alexandrium_tamarense
|  |     |  |             |  |       |  |  +**| (50)
|  |     |  |             |  |       |  |  |  +**JF906995.1_Alexandrium_tamarense
|  |     |  |             |  |       |  +**| (52)
|  |     |  |             |  |       |     +--AJ303428.1_Alexandrium_tamarense
|  |     |  |             |  |    +--| (67)
|  |     |  |             |  |    |  |        +**U44926.1_Alexandrium_catenella
|  |     |  |             |  |    |  |     +**| (65)
|  |     |  |             |  |    |  |     |  +--JF521644.1_Alexandrium_catenella
|  |     |  |             |  |    |  |  +--| (100)
|  |     |  |             |  |    |  |  |  |  +--AF200667.1_Alexandrium_catenella
|  |     |  |             |  |    |  |  |  +--| (85)
|  |     |  |             |  |    |  |  |     |  +**KX519402.1_Alexandrium_catenella
|  |     |  |             |  |    |  |  |     +**| (58)
|  |     |  |             |  |    |  |  |        +**KX519394.1_Alexandrium_catenella
|  |     |  |             |  |    |  +--| (88)
|  |     |  |             |  |    |     |   +--AJ535370.1_Alexandrium_mediterraneum
|  |     |  |             |  |    |     +---| (100)
|  |     |  |             |  |    |         |  +--AJ535368.1_Alexandrium_mediterraneum
|  |     |  |             |  |    |         +**| (62)
|  |     |  |             |  |    |            +--AJ535374.1_Alexandrium_mediterraneum
|  |     |  |             |  +----| (99)
|  |     |  |             |       |     +**EF178148.1_Alexandrium_australiense
|  |     |  |             |       |  +--| (100)
|  |     |  |             |       |  |  |  +**JF521639.1_Alexandrium_australiense
|  |     |  |             |       |  |  +**| (52)
|  |     |  |             |       |  |     +**EF178149.1_Alexandrium_australiense
|  |     |  |             |       +--| (99)
|  |     |  |             |          |     +**AY438016.1_Alexandrium_pacificum
|  |     |  |             |          |  +**| (39)
|  |     |  |             |          |  |  |  +**U44931.1_Alexandrium_pacificum
|  |     |  |             |          |  |  +**| (61)
|  |     |  |             |          |  |     +**EF178140.1_Alexandrium_pacificum
|  |     |  |             |          +--| (100)
|  |     |  |             |             +**FM211464.1_Alexandrium_pacificum
|  |     |  |  +----------| (100)
|  |     |  |  |          |        +--AY268607.1_Alexandrium_tropicale
|  |     |  |  |          |    +---| (100)
|  |     |  |  |          |    |   |  +--FJ652046.1_Alexandrium_tamiyavanichi
|  |     |  |  |          |    |   +--| (100)
|  |     |  |  |          |    |      |  +**AF174614.1_Alexandrium_cohorticula
|  |     |  |  |          |    |      +--| (100)
|  |     |  |  |          |    |         +--AB088267.1_Alexandrium_tamiyavanichii
|  |     |  |  |          +----| (99)
|  |     |  |  |               |            +**JF521622.1_Alexandrium_fraterculus
|  |     |  |  |               +------------| (100)
|  |     |  |  |                            +**AB088262.1_Alexandrium_fraterculus
|  |     |  +--| (82)
|  |     |     |                                       +**AY338752.1_Alexandrium_pseudogoniaulax
|  |     |     |                                    +--| (91)
|  |     |     |                                    |  +**AB088253.1_Alexandrium_pseudogoniaulax
|  |     |     |                                 +--| (57)
|  |     |     |                                 |  +**AY438018.1_Alexandrium_hiranoi
|  |     |     |               +-----------------| (100)
|  |     |     |               |                 |   +**AJ535347.1_Alexandrium_taylori
|  |     |     |               |                 +---| (100)
|  |     |     |               |                     +**AJ535348.1_Alexandrium_taylori
|  |     |     +---------------| (100)
|  |     |                     +------------AY438020.1_Alexandrium_satoanum
|  |  +--| (58)
|  |  |  |                +**AF318230.1_Alexandrium_margalefii
|  |  |  +----------------| (100)
|  |  |                   +--AF033531.1_Alexandrium_margalefeii
|  +--| (24)
|     |                            +-------AY959942.1_Alexandrium_leei
|     +----------------------------| (100)
|                                  +--------KF034860.1_Alexandrium_leei
|
|  +--FJ011438.1_Alexandrium_peruvianum
+--| (64)
   |  +**AY962858.1_Alexandrium_ostenfeldii
   +--| (99)
      +--JF921174.1_Alexandrium_ostenfeldii

Tree in newick format:

(AF042813.1_Prorocentrum_minimum:0.8648720352,(((AJ535373.1_Alexandrium_tamutum:0.0071108742,(GQ120507.1_Alexandrium_tamutum:0.0000020054,Site_3_25_5_21_consensus_cl_id_30_total_supporting_reads_6:0.1406942296)72:0.0182056429)66:0.0237052560,(((AY962849.1_Alexandrium_minutum:0.0000010000,JF521634.1_Alexandrium_minutum:0.0028034472)100:0.0419191263,EU707477.1_Alexandrium_minutum:0.0455477421)91:0.0319912923,(AY962834.1_Alexandrium_insuetum:0.0000010000,JF521630.1_Alexandrium_insuetum:0.0000010000)100:0.0275347535)45:0.0088561421)47:0.0201640350,(((((AY962833.1_Alexandrium_andersonii:0.0000010000,JF521619.1_Alexandrium_andersoni:0.0000010000)45:0.0000010000,U44937.1_Alexandrium_andersoni:0.0000010000)100:0.1831728844,(((((JF521618.1_Alexandrium_affine:0.0000021806,U44935.1_Alexandrium_affine:0.0027016712)100:0.0040865191,AF032348.1_Alexandrium_concavum:0.0120022269)100:0.0909682158,(((AJ303429.1_Alexandrium_tamarense:0.0027123306,((JF521640.1_Alexandrium_tamarense:0.0000010000,JF906995.1_Alexandrium_tamarense:0.0000010000)50:0.0000010000,AJ303428.1_Alexandrium_tamarense:0.0027132657)52:0.0000010000)100:0.0215858761,(((U44926.1_Alexandrium_catenella:0.0000010000,JF521644.1_Alexandrium_catenella:0.0468109399)65:0.0000025803,(AF200667.1_Alexandrium_catenella:0.0026900851,(KX519402.1_Alexandrium_catenella:0.0000010000,KX519394.1_Alexandrium_catenella:0.0000010000)58:0.0000010000)85:0.0027006884)100:0.0527717486,(AJ535370.1_Alexandrium_mediterraneum:0.0027192257,(AJ535368.1_Alexandrium_mediterraneum:0.0027562747,AJ535374.1_Alexandrium_mediterraneum:0.0083118840)62:0.0000010000)100:0.0720429597)88:0.0127354561)67:0.0022727110,((EF178148.1_Alexandrium_australiense:0.0000010000,(JF521639.1_Alexandrium_australiense:0.0000010000,EF178149.1_Alexandrium_australiense:0.0000010000)52:0.0000010000)100:0.0441066934,((AY438016.1_Alexandrium_pacificum:0.0000010000,(U44931.1_Alexandrium_pacificum:0.0000010000,EF178140.1_Alexandrium_pacificum:0.0000010000)61:0.0000010000)39:0.0000010000,FM211464.1_Alexandrium_pacificum:0.0000010000)100:0.0517338956)99:0.0358122314)99:0.0793030067)93:0.0437712180,((AY268607.1_Alexandrium_tropicale:0.0317999419,(FJ652046.1_Alexandrium_tamiyavanichi:0.0024563775,(AF174614.1_Alexandrium_cohorticula:0.0000010000,AB088267.1_Alexandrium_tamiyavanichii:0.0027937208)100:0.0190219341)100:0.0569687052)100:0.0705293392,(JF521622.1_Alexandrium_fraterculus:0.0000010000,AB088262.1_Alexandrium_fraterculus:0.0000010000)100:0.1883126621)99:0.0832575119)100:0.1623599653,((((AY338752.1_Alexandrium_pseudogoniaulax:0.0000010000,AB088253.1_Alexandrium_pseudogoniaulax:0.0000010000)91:0.0057222676,AY438018.1_Alexandrium_hiranoi:0.0000010000)57:0.0263905250,(AJ535347.1_Alexandrium_taylori:0.0000010000,AJ535348.1_Alexandrium_taylori:0.0000010000)100:0.0587267892)100:0.2666327211,AY438020.1_Alexandrium_satoanum:0.1973419361)100:0.2448882577)82:0.0484068072)39:0.0258260423,(AF318230.1_Alexandrium_margalefii:0.0000023756,AF033531.1_Alexandrium_margalefeii:0.0085911494)100:0.2471039383)58:0.0084028729,(AY959942.1_Alexandrium_leei:0.1163671318,KF034860.1_Alexandrium_leei:0.1361659987)100:0.4272828762)24:0.0186252116)27:0.0303942714,(FJ011438.1_Alexandrium_peruvianum:0.0101442594,(AY962858.1_Alexandrium_ostenfeldii:0.0000028276,JF921174.1_Alexandrium_ostenfeldii:0.0028536688)99:0.0229948698)64:0.0054212730);

CONSENSUS TREE
--------------

Consensus tree is constructed from 1000 bootstrap trees
Log-likelihood of consensus tree: -5006.324422
Robinson-Foulds distance between ML tree and consensus tree: 6

Branches with support >0.000000% are kept (extended consensus)
Branch lengths are optimized by maximum likelihood on original alignment
Numbers in parentheses are bootstrap supports (%)

+---------------------------------------------------------AF042813.1_Prorocentrum_minimum
|
|                +--AJ535373.1_Alexandrium_tamutum
|             +--| (66)
|             |  |  +--GQ120507.1_Alexandrium_tamutum
|             |  +--| (72)
|             |     +---------Site_3_25_5_21_consensus_cl_id_30_total_supporting_reads_6
|          +--| (47)
|          |  |        +--AY962849.1_Alexandrium_minutum
|          |  |     +--| (100)
|          |  |     |  +--JF521634.1_Alexandrium_minutum
|          |  |  +--| (91)
|          |  |  |  +--EU707477.1_Alexandrium_minutum
|          |  +--| (45)
|          |     |  +--AY962834.1_Alexandrium_insuetum
|          |     +--| (100)
|          |        +--JF521630.1_Alexandrium_insuetum
|       +--| (18)
|       |  |                     +--AY962833.1_Alexandrium_andersonii
|       |  |                  +--| (45)
|       |  |                  |  +--U44937.1_Alexandrium_andersoni
|       |  |     +------------| (100)
|       |  |     |            +--JF521619.1_Alexandrium_andersoni
|       |  |  +--| (39)
|       |  |  |  |                          +--JF521618.1_Alexandrium_affine
|       |  |  |  |                       +--| (100)
|       |  |  |  |                       |  +--U44935.1_Alexandrium_affine
|       |  |  |  |                 +-----| (100)
|       |  |  |  |                 |     +--AF032348.1_Alexandrium_concavum
|       |  |  |  |              +--| (93)
|       |  |  |  |              |  |           +--AJ303429.1_Alexandrium_tamarense
|       |  |  |  |              |  |        +--| (100)
|       |  |  |  |              |  |        |  |     +--JF521640.1_Alexandrium_tamarense
|       |  |  |  |              |  |        |  |  +--| (50)
|       |  |  |  |              |  |        |  |  |  +--JF906995.1_Alexandrium_tamarense
|       |  |  |  |              |  |        |  +--| (52)
|       |  |  |  |              |  |        |     +--AJ303428.1_Alexandrium_tamarense
|       |  |  |  |              |  |     +--| (67)
|       |  |  |  |              |  |     |  |        +--U44926.1_Alexandrium_catenella
|       |  |  |  |              |  |     |  |     +--| (65)
|       |  |  |  |              |  |     |  |     |  +--JF521644.1_Alexandrium_catenella
|       |  |  |  |              |  |     |  |  +--| (100)
|       |  |  |  |              |  |     |  |  |  |  +--AF200667.1_Alexandrium_catenella
|       |  |  |  |              |  |     |  |  |  +--| (85)
|       |  |  |  |              |  |     |  |  |     |  +--KX519402.1_Alexandrium_catenella
|       |  |  |  |              |  |     |  |  |     +--| (58)
|       |  |  |  |              |  |     |  |  |        +--KX519394.1_Alexandrium_catenella
|       |  |  |  |              |  |     |  +--| (88)
|       |  |  |  |              |  |     |     |    +--AJ535370.1_Alexandrium_mediterraneum
|       |  |  |  |              |  |     |     +----| (100)
|       |  |  |  |              |  |     |          |  +--AJ535368.1_Alexandrium_mediterraneum
|       |  |  |  |              |  |     |          +--| (62)
|       |  |  |  |              |  |     |             +--AJ535374.1_Alexandrium_mediterraneum
|       |  |  |  |              |  +-----| (99)
|       |  |  |  |              |        |     +--EF178148.1_Alexandrium_australiense
|       |  |  |  |              |        |  +--| (100)
|       |  |  |  |              |        |  |  |  +--JF521639.1_Alexandrium_australiense
|       |  |  |  |              |        |  |  +--| (52)
|       |  |  |  |              |        |  |     +--EF178149.1_Alexandrium_australiense
|       |  |  |  |              |        +--| (99)
|       |  |  |  |              |           |     +--AY438016.1_Alexandrium_pacificum
|       |  |  |  |              |           |  +--| (39)
|       |  |  |  |              |           |  |  |  +--U44931.1_Alexandrium_pacificum
|       |  |  |  |              |           |  |  +--| (61)
|       |  |  |  |              |           |  |     +--EF178140.1_Alexandrium_pacificum
|       |  |  |  |              |           +--| (100)
|       |  |  |  |              |              +--FM211464.1_Alexandrium_pacificum
|       |  |  |  |  +-----------| (100)
|       |  |  |  |  |           |          +--AY268607.1_Alexandrium_tropicale
|       |  |  |  |  |           |     +----| (100)
|       |  |  |  |  |           |     |    |   +--FJ652046.1_Alexandrium_tamiyavanichi
|       |  |  |  |  |           |     |    +---| (100)
|       |  |  |  |  |           |     |        |  +--AF174614.1_Alexandrium_cohorticula
|       |  |  |  |  |           |     |        +--| (100)
|       |  |  |  |  |           |     |           +--AB088267.1_Alexandrium_tamiyavanichii
|       |  |  |  |  |           +-----| (99)
|       |  |  |  |  |                 |             +--JF521622.1_Alexandrium_fraterculus
|       |  |  |  |  |                 +-------------| (100)
|       |  |  |  |  |                               +--AB088262.1_Alexandrium_fraterculus
|       |  |  |  +--| (82)
|       |  |  |     |                                           +--AY338752.1_Alexandrium_pseudogoniaulax
|       |  |  |     |                                        +--| (91)
|       |  |  |     |                                        |  +--AB088253.1_Alexandrium_pseudogoniaulax
|       |  |  |     |                                     +--| (57)
|       |  |  |     |                                     |  +--AY438018.1_Alexandrium_hiranoi
|       |  |  |     |                 +-------------------| (100)
|       |  |  |     |                 |                   |   +--AJ535347.1_Alexandrium_taylori
|       |  |  |     |                 |                   +---| (100)
|       |  |  |     |                 |                       +--AJ535348.1_Alexandrium_taylori
|       |  |  |     +-----------------| (100)
|       |  |  |                       +-------------AY438020.1_Alexandrium_satoanum
|       |  +--| (58)
|       |     |                 +--AF318230.1_Alexandrium_margalefii
|       |     +-----------------| (100)
|       |                       +--AF033531.1_Alexandrium_margalefeii
+-------| (39)
|       |  +--FJ011438.1_Alexandrium_peruvianum
|       +--| (64)
|          |  +--AY962858.1_Alexandrium_ostenfeldii
|          +--| (99)
|             +--JF921174.1_Alexandrium_ostenfeldii
|
|                       +-------AY959942.1_Alexandrium_leei
+-----------------------| (100)
                        +---------KF034860.1_Alexandrium_leei


Consensus tree in newick format: 

(AF042813.1_Prorocentrum_minimum:0.7706640890,((((AJ535373.1_Alexandrium_tamutum:0.0071829638,(GQ120507.1_Alexandrium_tamutum:0.0000020157,Site_3_25_5_21_consensus_cl_id_30_total_supporting_reads_6:0.1408637279)72:0.0181290595)66:0.0230992557,(((AY962849.1_Alexandrium_minutum:0.0000020054,JF521634.1_Alexandrium_minutum:0.0028023658)100:0.0417736503,EU707477.1_Alexandrium_minutum:0.0456681296)91:0.0320706088,(AY962834.1_Alexandrium_insuetum:0.0000020054,JF521630.1_Alexandrium_insuetum:0.0000020054)100:0.0275277874)45:0.0092900744)47:0.0196226404,((((AY962833.1_Alexandrium_andersonii:0.0000020054,U44937.1_Alexandrium_andersoni:0.0000020054)45:0.0000020054,JF521619.1_Alexandrium_andersoni:0.0000020054)100:0.1819486589,(((((JF521618.1_Alexandrium_affine:0.0000020054,U44935.1_Alexandrium_affine:0.0026959886)100:0.0040640744,AF032348.1_Alexandrium_concavum:0.0119973118)100:0.0899476131,(((AJ303429.1_Alexandrium_tamarense:0.0027081418,((JF521640.1_Alexandrium_tamarense:0.0000020054,JF906995.1_Alexandrium_tamarense:0.0000020054)50:0.0000020054,AJ303428.1_Alexandrium_tamarense:0.0027098566)52:0.0000020054)100:0.0215451098,(((U44926.1_Alexandrium_catenella:0.0000020054,JF521644.1_Alexandrium_catenella:0.0467028181)65:0.0000020089,(AF200667.1_Alexandrium_catenella:0.0026835744,(KX519402.1_Alexandrium_catenella:0.0000020054,KX519394.1_Alexandrium_catenella:0.0000020054)58:0.0000020054)85:0.0026943309)100:0.0525831096,(AJ535370.1_Alexandrium_mediterraneum:0.0027129649,(AJ535368.1_Alexandrium_mediterraneum:0.0027498112,AJ535374.1_Alexandrium_mediterraneum:0.0082952702)62:0.0000020054)100:0.0718119849)88:0.0127862646)67:0.0022049478,((EF178148.1_Alexandrium_australiense:0.0000020054,(JF521639.1_Alexandrium_australiense:0.0000020054,EF178149.1_Alexandrium_australiense:0.0000020054)52:0.0000020054)100:0.0440255717,((AY438016.1_Alexandrium_pacificum:0.0000020054,(U44931.1_Alexandrium_pacificum:0.0000020054,EF178140.1_Alexandrium_pacificum:0.0000020054)61:0.0000020054)39:0.0000020054,FM211464.1_Alexandrium_pacificum:0.0000020054)100:0.0516758382)99:0.0359174116)99:0.0797638760)93:0.0441455130,((AY268607.1_Alexandrium_tropicale:0.0321219960,(FJ652046.1_Alexandrium_tamiyavanichi:0.0024600140,(AF174614.1_Alexandrium_cohorticula:0.0000020054,AB088267.1_Alexandrium_tamiyavanichii:0.0027883927)100:0.0189882750)100:0.0565523166)100:0.0705783780,(JF521622.1_Alexandrium_fraterculus:0.0000020054,AB088262.1_Alexandrium_fraterculus:0.0000020054)100:0.1876354255)99:0.0827482878)100:0.1631107055,((((AY338752.1_Alexandrium_pseudogoniaulax:0.0000020054,AB088253.1_Alexandrium_pseudogoniaulax:0.0000020054)91:0.0057169640,AY438018.1_Alexandrium_hiranoi:0.0000020054)57:0.0265100763,(AJ535347.1_Alexandrium_taylori:0.0000020054,AJ535348.1_Alexandrium_taylori:0.0000020054)100:0.0585386528)100:0.2648378984,AY438020.1_Alexandrium_satoanum:0.1977649219)100:0.2470018603)82:0.0463267682)39:0.0211991537,(AF318230.1_Alexandrium_margalefii:0.0000020089,AF033531.1_Alexandrium_margalefeii:0.0085819830)100:0.2432865683)58:0.0332764785)18:0.0143820577,(FJ011438.1_Alexandrium_peruvianum:0.0097867967,(AY962858.1_Alexandrium_ostenfeldii:0.0000020054,JF921174.1_Alexandrium_ostenfeldii:0.0028507955)99:0.0233101763)64:0.0223399187)39:0.1065001856,(AY959942.1_Alexandrium_leei:0.1092654287,KF034860.1_Alexandrium_leei:0.1423793737)100:0.3289259274);

TIME STAMP
----------

Date and time: Fri Feb  3 14:20:00 2023
Total CPU time used: 126.117265 seconds (0h:2m:6s)
Total wall-clock time used: 67.05583291 seconds (0h:1m:7s)
