# Supplementary material for: Combining Nanopore Sequencing with Recombinase Polymerase Amplification Enables Identification of Dinoflagellates from the Alexandrium Genus, Providing a Rapid, Field Deployable Tool
Source: Toxins (Basel). 2023 Jun 1;15(6):372. doi: 10.3390/toxins15060372 (PMC10302762; doi:10.3390/toxins15060372)
Supplement: Supplementary file 1 [file toxins-15-00372-s001.zip › Supplemantary_material/S2_Phylogenetic_trees_of_VMK_&RPB_samples/Phylo_tree_RPB/Site_4/Site_4_08_09_21/Site_4_08_09_21.iqtree]

IQ-TREE 2.1.2 COVID-edition built Mar 30 2021

Input file name: All_samples_tree_duplicates_removed.fasta
Type of analysis: tree reconstruction + ultrafast bootstrap (1000 replicates)
Random seed number: 576933

REFERENCES
----------

To cite IQ-TREE please use:

Bui Quang Minh, Heiko A. Schmidt, Olga Chernomor, Dominik Schrempf,
Michael D. Woodhams, Arndt von Haeseler, and Robert Lanfear (2020)
IQ-TREE 2: New models and efficient methods for phylogenetic inference
in the genomic era. Mol. Biol. Evol., in press.
https://doi.org/10.1093/molbev/msaa015

Since you used ultrafast bootstrap (UFBoot) please also cite: 

Diep Thi Hoang, Olga Chernomor, Arndt von Haeseler, Bui Quang Minh,
and Le Sy Vinh (2018) UFBoot2: Improving the ultrafast bootstrap
approximation. Mol. Biol. Evol., 35:518–522.
https://doi.org/10.1093/molbev/msx281

SEQUENCE ALIGNMENT
------------------

Input data: 54 sequences with 471 nucleotide sites
Number of constant sites: 164 (= 34.8195% of all sites)
Number of invariant (constant or ambiguous constant) sites: 164 (= 34.8195% of all sites)
Number of parsimony informative sites: 259
Number of distinct site patterns: 314

SUBSTITUTION PROCESS
--------------------

Model of substitution: GTR+F+G4

Rate parameter R:

  A-C: 1.3657
  A-G: 1.7583
  A-T: 0.7102
  C-G: 1.0535
  C-T: 4.7079
  G-T: 1.0000

State frequencies: (empirical counts from alignment)

  pi(A) = 0.2656
  pi(C) = 0.1364
  pi(G) = 0.262
  pi(T) = 0.336

Rate matrix Q:

  A   -0.7679    0.1615    0.3995    0.2069
  C    0.3146    -1.925    0.2393     1.371
  G     0.405    0.1246   -0.8209    0.2913
  T    0.1636    0.5568    0.2272   -0.9475

Model of rate heterogeneity: Gamma with 4 categories
Gamma shape alpha: 0.6871

 Category  Relative_rate  Proportion
  1         0.07143        0.25
  2         0.3574         0.25
  3         0.92           0.25
  4         2.651          0.25
Relative rates are computed as MEAN of the portion of the Gamma distribution falling in the category.

MAXIMUM LIKELIHOOD TREE
-----------------------

Log-likelihood of the tree: -5200.3753 (s.e. 198.0238)
Unconstrained log-likelihood (without tree): -2381.5454
Number of free parameters (#branches + #model parameters): 114
Akaike information criterion (AIC) score: 10628.7507
Corrected Akaike information criterion (AICc) score: 10702.4023
Bayesian information criterion (BIC) score: 11102.4045

Total tree length (sum of branch lengths): 5.0924
Sum of internal branch lengths: 2.6122 (51.2969% of tree length)

WARNING: 11 near-zero internal branches (<0.0021) should be treated with caution
         Such branches are denoted by '**' in the figure below

NOTE: Tree is UNROOTED although outgroup taxon 'AF042813.1_Prorocentrum_minimum' is drawn at root
Numbers in parentheses are  ultrafast bootstrap support (%)

+----------------------------------------------------------AF042813.1_Prorocentrum_minimum
|
|                  +--AJ535373.1_Alexandrium_tamutum
|               +--| (92)
|               |  +--GQ120507.1_Alexandrium_tamutum
|            +--| (52)
|            |  |        +**AY962849.1_Alexandrium_minutum
|            |  |     +--| (100)
|            |  |     |  +--JF521634.1_Alexandrium_minutum
|            |  |  +--| (94)
|            |  |  |  +--EU707477.1_Alexandrium_minutum
|            |  +--| (48)
|            |     |                     +**AY962833.1_Alexandrium_andersonii
|            |     |                  +**| (53)
|            |     |                  |  +**JF521619.1_Alexandrium_andersoni
|            |     |     +------------| (100)
|            |     |     |            +**U44937.1_Alexandrium_andersoni
|            |     |  +--| (45)
|            |     |  |  |                      +**JF521618.1_Alexandrium_affine
|            |     |  |  |                  +---| (100)
|            |     |  |  |                  |   +--AF032348.1_Alexandrium_concavum
|            |     |  |  |               +--| (99)
|            |     |  |  |               |  +--U44935.1_Alexandrium_affine
|            |     |  |  |            +--| (96)
|            |     |  |  |            |  |             +--AJ303429.1_Alexandrium_tamarense
|            |     |  |  |            |  |          +--| (86)
|            |     |  |  |            |  |          |  |     +**JF521640.1_Alexandrium_tamarense
|            |     |  |  |            |  |          |  |  +**| (50)
|            |     |  |  |            |  |          |  |  |  +**JF906995.1_Alexandrium_tamarense
|            |     |  |  |            |  |          |  +**| (48)
|            |     |  |  |            |  |          |     +--AJ303428.1_Alexandrium_tamarense
|            |     |  |  |            |  |       +--| (99)
|            |     |  |  |            |  |       |  +------Site_4_8_9_21_consensus_cl_id_175_total_supporting_reads_50
|            |     |  |  |            |  |    +--| (85)
|            |     |  |  |            |  |    |  |        +**EF178148.1_Alexandrium_australiense
|            |     |  |  |            |  |    |  |     +**| (24)
|            |     |  |  |            |  |    |  |     |  +**JF521639.1_Alexandrium_australiense
|            |     |  |  |            |  |    |  |  +--| (100)
|            |     |  |  |            |  |    |  |  |  +**EF178149.1_Alexandrium_australiense
|            |     |  |  |            |  |    |  +--| (100)
|            |     |  |  |            |  |    |     |  +**AY438016.1_Alexandrium_pacificum
|            |     |  |  |            |  |    |     +--| (100)
|            |     |  |  |            |  |    |        |     +**U44931.1_Alexandrium_pacificum
|            |     |  |  |            |  |    |        |  +**| (64)
|            |     |  |  |            |  |    |        |  |  +**EF178140.1_Alexandrium_pacificum
|            |     |  |  |            |  |    |        +**| (38)
|            |     |  |  |            |  |    |           +**FM211464.1_Alexandrium_pacificum
|            |     |  |  |            |  +----| (99)
|            |     |  |  |            |       |        +**U44926.1_Alexandrium_catenella
|            |     |  |  |            |       |     +--| (86)
|            |     |  |  |            |       |     |  +--JF521644.1_Alexandrium_catenella
|            |     |  |  |            |       |  +--| (100)
|            |     |  |  |            |       |  |  |  +--AF200667.1_Alexandrium_catenella
|            |     |  |  |            |       |  |  +**| (68)
|            |     |  |  |            |       |  |     |     +**KX519402.1_Alexandrium_catenella
|            |     |  |  |            |       |  |     |  +**| (60)
|            |     |  |  |            |       |  |     |  |  +**KX519394.1_Alexandrium_catenella
|            |     |  |  |            |       |  |     +**| (49)
|            |     |  |  |            |       |  |        +--Site_4_8_9_21_consensus_cl_id_237_total_supporting_reads_26
|            |     |  |  |            |       +--| (88)
|            |     |  |  |            |          |   +--AJ535370.1_Alexandrium_mediterraneum
|            |     |  |  |            |          +---| (100)
|            |     |  |  |            |              |  +--AJ535368.1_Alexandrium_mediterraneum
|            |     |  |  |            |              +**| (66)
|            |     |  |  |            |                 +--AJ535374.1_Alexandrium_mediterraneum
|            |     |  |  |  +---------| (99)
|            |     |  |  |  |         |         +--AY268607.1_Alexandrium_tropicale
|            |     |  |  |  |         |     +---| (99)
|            |     |  |  |  |         |     |   |   +--FJ652046.1_Alexandrium_tamiyavanichi
|            |     |  |  |  |         |     |   +---| (100)
|            |     |  |  |  |         |     |       |  +**AF174614.1_Alexandrium_cohorticula
|            |     |  |  |  |         |     |       +--| (100)
|            |     |  |  |  |         |     |          +--AB088267.1_Alexandrium_tamiyavanichii
|            |     |  |  |  |         +-----| (99)
|            |     |  |  |  |               |             +**JF521622.1_Alexandrium_fraterculus
|            |     |  |  |  |               +-------------| (100)
|            |     |  |  |  |                             +**AB088262.1_Alexandrium_fraterculus
|            |     |  |  +--| (59)
|            |     |  |     |                                         +**AY338752.1_Alexandrium_pseudogoniaulax
|            |     |  |     |                                      +--| (94)
|            |     |  |     |                                      |  +**AB088253.1_Alexandrium_pseudogoniaulax
|            |     |  |     |                                   +--| (71)
|            |     |  |     |                                   |  +**AY438018.1_Alexandrium_hiranoi
|            |     |  |     |                +------------------| (100)
|            |     |  |     |                |                  |  +**AJ535347.1_Alexandrium_taylori
|            |     |  |     |                |                  +--| (99)
|            |     |  |     |                |                     +**AJ535348.1_Alexandrium_taylori
|            |     |  |     +----------------| (100)
|            |     |  |                      +-------------AY438020.1_Alexandrium_satoanum
|            |     +--| (60)
|            |        |               +**AF318230.1_Alexandrium_margalefii
|            |        +---------------| (100)
|            |                        +--AF033531.1_Alexandrium_margalefeii
|         +--| (58)
|         |  |  +**AY962834.1_Alexandrium_insuetum
|         |  +--| (100)
|         |     +**JF521630.1_Alexandrium_insuetum
|      +**| (22)
|      |  |  +**AY962858.1_Alexandrium_ostenfeldii
|      |  +--| (97)
|      |     +--JF921174.1_Alexandrium_ostenfeldii
+------| (63)
|      +--FJ011438.1_Alexandrium_peruvianum
|
|                       +-----AY959942.1_Alexandrium_leei
+-----------------------| (100)
                        +---------KF034860.1_Alexandrium_leei

Tree in newick format:

(AF042813.1_Prorocentrum_minimum:0.9264907028,(((((AJ535373.1_Alexandrium_tamutum:0.0059712463,GQ120507.1_Alexandrium_tamutum:0.0203313395)92:0.0204649364,(((AY962849.1_Alexandrium_minutum:0.0000010000,JF521634.1_Alexandrium_minutum:0.0029622879)100:0.0432977029,EU707477.1_Alexandrium_minutum:0.0507890520)94:0.0226589157,((((AY962833.1_Alexandrium_andersonii:0.0000010000,JF521619.1_Alexandrium_andersoni:0.0000010000)53:0.0000010000,U44937.1_Alexandrium_andersoni:0.0000010000)100:0.2103771241,(((((JF521618.1_Alexandrium_affine:0.0000010000,AF032348.1_Alexandrium_concavum:0.0167380454)100:0.0700868589,U44935.1_Alexandrium_affine:0.0494279235)99:0.0514557640,((((AJ303429.1_Alexandrium_tamarense:0.0028062977,((JF521640.1_Alexandrium_tamarense:0.0000010000,JF906995.1_Alexandrium_tamarense:0.0000010000)50:0.0000010000,AJ303428.1_Alexandrium_tamarense:0.0028080705)48:0.0000010000)86:0.0024513455,Site_4_8_9_21_consensus_cl_id_175_total_supporting_reads_50:0.1121484285)99:0.0236301682,(((EF178148.1_Alexandrium_australiense:0.0000010000,JF521639.1_Alexandrium_australiense:0.0000010000)24:0.0000010000,EF178149.1_Alexandrium_australiense:0.0000010000)100:0.0471764237,(AY438016.1_Alexandrium_pacificum:0.0000010000,((U44931.1_Alexandrium_pacificum:0.0000010000,EF178140.1_Alexandrium_pacificum:0.0000010000)64:0.0000010000,FM211464.1_Alexandrium_pacificum:0.0000010000)38:0.0000010000)100:0.0536686657)100:0.0572395507)85:0.0203540698,(((U44926.1_Alexandrium_catenella:0.0000010000,JF521644.1_Alexandrium_catenella:0.0486787199)86:0.0029415426,(AF200667.1_Alexandrium_catenella:0.0027773671,((KX519402.1_Alexandrium_catenella:0.0000010000,KX519394.1_Alexandrium_catenella:0.0000010000)60:0.0000010000,Site_4_8_9_21_consensus_cl_id_237_total_supporting_reads_26:0.0056778514)49:0.0000010000)68:0.0000023546)100:0.0541370792,(AJ535370.1_Alexandrium_mediterraneum:0.0028017666,(AJ535368.1_Alexandrium_mediterraneum:0.0028620908,AJ535374.1_Alexandrium_mediterraneum:0.0086146721)66:0.0000010000)100:0.0756098299)88:0.0171484534)99:0.0817434784)96:0.0598771772,((AY268607.1_Alexandrium_tropicale:0.0505735981,(FJ652046.1_Alexandrium_tamiyavanichi:0.0022057071,(AF174614.1_Alexandrium_cohorticula:0.0000010000,AB088267.1_Alexandrium_tamiyavanichii:0.0029739466)100:0.0206282371)100:0.0661841804)99:0.0723613270,(JF521622.1_Alexandrium_fraterculus:0.0000010000,AB088262.1_Alexandrium_fraterculus:0.0000010000)100:0.2217671847)99:0.1033520599)99:0.1628446477,((((AY338752.1_Alexandrium_pseudogoniaulax:0.0000010000,AB088253.1_Alexandrium_pseudogoniaulax:0.0000010000)94:0.0060474504,AY438018.1_Alexandrium_hiranoi:0.0000010000)71:0.0288657965,(AJ535347.1_Alexandrium_taylori:0.0000010000,AJ535348.1_Alexandrium_taylori:0.0000010000)99:0.0619186287)100:0.3012505276,AY438020.1_Alexandrium_satoanum:0.2214877739)100:0.2700283032)59:0.0424886369)45:0.0309128713,(AF318230.1_Alexandrium_margalefii:0.0000025883,AF033531.1_Alexandrium_margalefeii:0.0090439759)100:0.2565013694)60:0.0291372528)48:0.0165953533)52:0.0280082177,(AY962834.1_Alexandrium_insuetum:0.0000010000,JF521630.1_Alexandrium_insuetum:0.0000010000)100:0.0483493278)58:0.0411277261,(AY962858.1_Alexandrium_ostenfeldii:0.0000010000,JF921174.1_Alexandrium_ostenfeldii:0.0029887237)97:0.0291051064)22:0.0000028084,FJ011438.1_Alexandrium_peruvianum:0.0055990482)63:0.1189776926,(AY959942.1_Alexandrium_leei:0.1080337875,KF034860.1_Alexandrium_leei:0.1660022616)100:0.3907427856);

CONSENSUS TREE
--------------

Consensus tree is constructed from 1000 bootstrap trees
Log-likelihood of consensus tree: -5200.388355
Robinson-Foulds distance between ML tree and consensus tree: 6

Branches with support >0.000000% are kept (extended consensus)
Branch lengths are optimized by maximum likelihood on original alignment
Numbers in parentheses are bootstrap supports (%)

+----------------------------------------------------------AF042813.1_Prorocentrum_minimum
|
|               +--AJ535373.1_Alexandrium_tamutum
|            +--| (92)
|            |  +--GQ120507.1_Alexandrium_tamutum
|         +--| (52)
|         |  |        +--AY962849.1_Alexandrium_minutum
|         |  |     +--| (100)
|         |  |     |  +--JF521634.1_Alexandrium_minutum
|         |  |  +--| (94)
|         |  |  |  +--EU707477.1_Alexandrium_minutum
|         |  +--| (48)
|         |     |                     +--AY962833.1_Alexandrium_andersonii
|         |     |                  +--| (53)
|         |     |                  |  +--JF521619.1_Alexandrium_andersoni
|         |     |     +------------| (100)
|         |     |     |            +--U44937.1_Alexandrium_andersoni
|         |     |  +--| (45)
|         |     |  |  |                      +--JF521618.1_Alexandrium_affine
|         |     |  |  |                  +---| (100)
|         |     |  |  |                  |   +--AF032348.1_Alexandrium_concavum
|         |     |  |  |               +--| (99)
|         |     |  |  |               |  +--U44935.1_Alexandrium_affine
|         |     |  |  |            +--| (96)
|         |     |  |  |            |  |             +--AJ303429.1_Alexandrium_tamarense
|         |     |  |  |            |  |          +--| (86)
|         |     |  |  |            |  |          |  |     +--JF521640.1_Alexandrium_tamarense
|         |     |  |  |            |  |          |  |  +--| (50)
|         |     |  |  |            |  |          |  |  |  +--JF906995.1_Alexandrium_tamarense
|         |     |  |  |            |  |          |  +--| (48)
|         |     |  |  |            |  |          |     +--AJ303428.1_Alexandrium_tamarense
|         |     |  |  |            |  |       +--| (99)
|         |     |  |  |            |  |       |  +------Site_4_8_9_21_consensus_cl_id_175_total_supporting_reads_50
|         |     |  |  |            |  |    +--| (85)
|         |     |  |  |            |  |    |  |     +--EF178148.1_Alexandrium_australiense
|         |     |  |  |            |  |    |  |  +--| (100)
|         |     |  |  |            |  |    |  |  |  |  +--JF521639.1_Alexandrium_australiense
|         |     |  |  |            |  |    |  |  |  +--| (55)
|         |     |  |  |            |  |    |  |  |     +--EF178149.1_Alexandrium_australiense
|         |     |  |  |            |  |    |  +--| (100)
|         |     |  |  |            |  |    |     |     +--AY438016.1_Alexandrium_pacificum
|         |     |  |  |            |  |    |     |  +--| (44)
|         |     |  |  |            |  |    |     |  |  |  +--U44931.1_Alexandrium_pacificum
|         |     |  |  |            |  |    |     |  |  +--| (64)
|         |     |  |  |            |  |    |     |  |     +--EF178140.1_Alexandrium_pacificum
|         |     |  |  |            |  |    |     +--| (100)
|         |     |  |  |            |  |    |        +--FM211464.1_Alexandrium_pacificum
|         |     |  |  |            |  +----| (99)
|         |     |  |  |            |       |        +--U44926.1_Alexandrium_catenella
|         |     |  |  |            |       |     +--| (86)
|         |     |  |  |            |       |     |  +--JF521644.1_Alexandrium_catenella
|         |     |  |  |            |       |  +--| (100)
|         |     |  |  |            |       |  |  |  +--AF200667.1_Alexandrium_catenella
|         |     |  |  |            |       |  |  +--| (68)
|         |     |  |  |            |       |  |     |     +--KX519402.1_Alexandrium_catenella
|         |     |  |  |            |       |  |     |  +--| (60)
|         |     |  |  |            |       |  |     |  |  +--KX519394.1_Alexandrium_catenella
|         |     |  |  |            |       |  |     +--| (49)
|         |     |  |  |            |       |  |        +--Site_4_8_9_21_consensus_cl_id_237_total_supporting_reads_26
|         |     |  |  |            |       +--| (88)
|         |     |  |  |            |          |   +--AJ535370.1_Alexandrium_mediterraneum
|         |     |  |  |            |          +---| (100)
|         |     |  |  |            |              |  +--AJ535368.1_Alexandrium_mediterraneum
|         |     |  |  |            |              +--| (66)
|         |     |  |  |            |                 +--AJ535374.1_Alexandrium_mediterraneum
|         |     |  |  |  +---------| (99)
|         |     |  |  |  |         |         +--AY268607.1_Alexandrium_tropicale
|         |     |  |  |  |         |     +---| (99)
|         |     |  |  |  |         |     |   |   +--FJ652046.1_Alexandrium_tamiyavanichi
|         |     |  |  |  |         |     |   +---| (100)
|         |     |  |  |  |         |     |       |  +--AF174614.1_Alexandrium_cohorticula
|         |     |  |  |  |         |     |       +--| (100)
|         |     |  |  |  |         |     |          +--AB088267.1_Alexandrium_tamiyavanichii
|         |     |  |  |  |         +-----| (99)
|         |     |  |  |  |               |             +--JF521622.1_Alexandrium_fraterculus
|         |     |  |  |  |               +-------------| (100)
|         |     |  |  |  |                             +--AB088262.1_Alexandrium_fraterculus
|         |     |  |  +--| (59)
|         |     |  |     |                                         +--AY338752.1_Alexandrium_pseudogoniaulax
|         |     |  |     |                                      +--| (94)
|         |     |  |     |                                      |  +--AB088253.1_Alexandrium_pseudogoniaulax
|         |     |  |     |                                   +--| (71)
|         |     |  |     |                                   |  +--AY438018.1_Alexandrium_hiranoi
|         |     |  |     |                +------------------| (100)
|         |     |  |     |                |                  |  +--AJ535347.1_Alexandrium_taylori
|         |     |  |     |                |                  +--| (99)
|         |     |  |     |                |                     +--AJ535348.1_Alexandrium_taylori
|         |     |  |     +----------------| (100)
|         |     |  |                      +-------------AY438020.1_Alexandrium_satoanum
|         |     +--| (60)
|         |        |               +--AF318230.1_Alexandrium_margalefii
|         |        +---------------| (100)
|         |                        +--AF033531.1_Alexandrium_margalefeii
|      +--| (58)
|      |  |  +--AY962834.1_Alexandrium_insuetum
|      |  +--| (100)
|      |     +--JF521630.1_Alexandrium_insuetum
+------| (63)
|      |  +--FJ011438.1_Alexandrium_peruvianum
|      +--| (67)
|         |  +--AY962858.1_Alexandrium_ostenfeldii
|         +--| (97)
|            +--JF921174.1_Alexandrium_ostenfeldii
|
|                       +-----AY959942.1_Alexandrium_leei
+-----------------------| (100)
                        +---------KF034860.1_Alexandrium_leei


Consensus tree in newick format: 

(AF042813.1_Prorocentrum_minimum:0.9257774859,((((AJ535373.1_Alexandrium_tamutum:0.0059711585,GQ120507.1_Alexandrium_tamutum:0.0203255400)92:0.0204613756,(((AY962849.1_Alexandrium_minutum:0.0000020399,JF521634.1_Alexandrium_minutum:0.0029622544)100:0.0432835394,EU707477.1_Alexandrium_minutum:0.0507791403)94:0.0226593617,((((AY962833.1_Alexandrium_andersonii:0.0000020399,JF521619.1_Alexandrium_andersoni:0.0000020399)53:0.0000020399,U44937.1_Alexandrium_andersoni:0.0000020399)100:0.2103236316,(((((JF521618.1_Alexandrium_affine:0.0000020399,AF032348.1_Alexandrium_concavum:0.0167313288)100:0.0700478752,U44935.1_Alexandrium_affine:0.0494276306)99:0.0514361917,((((AJ303429.1_Alexandrium_tamarense:0.0028050276,((JF521640.1_Alexandrium_tamarense:0.0000020399,JF906995.1_Alexandrium_tamarense:0.0000020399)50:0.0000020399,AJ303428.1_Alexandrium_tamarense:0.0028068108)48:0.0000020399)86:0.0024498709,Site_4_8_9_21_consensus_cl_id_175_total_supporting_reads_50:0.1120899012)99:0.0236195544,((EF178148.1_Alexandrium_australiense:0.0000020399,(JF521639.1_Alexandrium_australiense:0.0000020399,EF178149.1_Alexandrium_australiense:0.0000020399)55:0.0000020399)100:0.0471509146,((AY438016.1_Alexandrium_pacificum:0.0000020399,(U44931.1_Alexandrium_pacificum:0.0000020399,EF178140.1_Alexandrium_pacificum:0.0000020399)64:0.0000020399)44:0.0000020399,FM211464.1_Alexandrium_pacificum:0.0000020399)100:0.0536438596)100:0.0572071007)85:0.0203541274,(((U44926.1_Alexandrium_catenella:0.0000020399,JF521644.1_Alexandrium_catenella:0.0486558645)86:0.0029402118,(AF200667.1_Alexandrium_catenella:0.0027760029,((KX519402.1_Alexandrium_catenella:0.0000020399,KX519394.1_Alexandrium_catenella:0.0000020399)60:0.0000020399,Site_4_8_9_21_consensus_cl_id_237_total_supporting_reads_26:0.0056750023)49:0.0000020399)68:0.0000020399)100:0.0541106471,(AJ535370.1_Alexandrium_mediterraneum:0.0028001247,(AJ535368.1_Alexandrium_mediterraneum:0.0028606972,AJ535374.1_Alexandrium_mediterraneum:0.0086107196)66:0.0000020399)100:0.0755668746)88:0.0171442940)99:0.0816960909)96:0.0598990769,((AY268607.1_Alexandrium_tropicale:0.0505681507,(FJ652046.1_Alexandrium_tamiyavanichi:0.0022061399,(AF174614.1_Alexandrium_cohorticula:0.0000020399,AB088267.1_Alexandrium_tamiyavanichii:0.0029726732)100:0.0206205717)100:0.0661592185)99:0.0723292470,(JF521622.1_Alexandrium_fraterculus:0.0000020399,AB088262.1_Alexandrium_fraterculus:0.0000020399)100:0.2216659292)99:0.1033055347)99:0.1627561274,((((AY338752.1_Alexandrium_pseudogoniaulax:0.0000020399,AB088253.1_Alexandrium_pseudogoniaulax:0.0000020399)94:0.0060453410,AY438018.1_Alexandrium_hiranoi:0.0000020399)71:0.0288584701,(AJ535347.1_Alexandrium_taylori:0.0000020399,AJ535348.1_Alexandrium_taylori:0.0000020399)99:0.0619010341)100:0.3011236951,AY438020.1_Alexandrium_satoanum:0.2213928645)100:0.2699669270)59:0.0424888664)45:0.0308970537,(AF318230.1_Alexandrium_margalefii:0.0000022538,AF033531.1_Alexandrium_margalefeii:0.0090418260)100:0.2564145871)60:0.0291297352)48:0.0165961477)52:0.0280041174,(AY962834.1_Alexandrium_insuetum:0.0000020399,JF521630.1_Alexandrium_insuetum:0.0000020399)100:0.0483384152)58:0.0411144147,(FJ011438.1_Alexandrium_peruvianum:0.0056038751,(AY962858.1_Alexandrium_ostenfeldii:0.0000020399,JF921174.1_Alexandrium_ostenfeldii:0.0029881844)97:0.0290976187)67:0.0000022522)63:0.1195690745,(AY959942.1_Alexandrium_leei:0.1080164388,KF034860.1_Alexandrium_leei:0.1659640346)100:0.3901693282);

TIME STAMP
----------

Date and time: Fri Feb  3 16:19:57 2023
Total CPU time used: 124.876934 seconds (0h:2m:4s)
Total wall-clock time used: 65.47980895 seconds (0h:1m:5s)
