# Supplementary material for: Combining Nanopore Sequencing with Recombinase Polymerase Amplification Enables Identification of Dinoflagellates from the Alexandrium Genus, Providing a Rapid, Field Deployable Tool
Source: Toxins (Basel). 2023 Jun 1;15(6):372. doi: 10.3390/toxins15060372 (PMC10302762; doi:10.3390/toxins15060372)
Supplement: Supplementary file 1 [file toxins-15-00372-s001.zip › Supplemantary_material/S2_Phylogenetic_trees_of_VMK_&RPB_samples/Phylo_tree_RPB/Site_4/Site_4_18_08_21/Site_4_28_07_21.iqtree]

IQ-TREE 2.1.2 COVID-edition built Mar 30 2021

Input file name: All_samples_tree_duplicates_removed.fasta
Type of analysis: tree reconstruction + ultrafast bootstrap (1000 replicates)
Random seed number: 126877

REFERENCES
----------

To cite IQ-TREE please use:

Bui Quang Minh, Heiko A. Schmidt, Olga Chernomor, Dominik Schrempf,
Michael D. Woodhams, Arndt von Haeseler, and Robert Lanfear (2020)
IQ-TREE 2: New models and efficient methods for phylogenetic inference
in the genomic era. Mol. Biol. Evol., in press.
https://doi.org/10.1093/molbev/msaa015

Since you used ultrafast bootstrap (UFBoot) please also cite: 

Diep Thi Hoang, Olga Chernomor, Arndt von Haeseler, Bui Quang Minh,
and Le Sy Vinh (2018) UFBoot2: Improving the ultrafast bootstrap
approximation. Mol. Biol. Evol., 35:518–522.
https://doi.org/10.1093/molbev/msx281

SEQUENCE ALIGNMENT
------------------

Input data: 54 sequences with 471 nucleotide sites
Number of constant sites: 154 (= 32.6964% of all sites)
Number of invariant (constant or ambiguous constant) sites: 154 (= 32.6964% of all sites)
Number of parsimony informative sites: 259
Number of distinct site patterns: 323

SUBSTITUTION PROCESS
--------------------

Model of substitution: GTR+F+G4

Rate parameter R:

  A-C: 1.2144
  A-G: 1.6364
  A-T: 0.7532
  C-G: 0.9026
  C-T: 4.1969
  G-T: 1.0000

State frequencies: (empirical counts from alignment)

  pi(A) = 0.266
  pi(C) = 0.1361
  pi(G) = 0.2623
  pi(T) = 0.3357

Rate matrix Q:

  A   -0.7884    0.1538    0.3993    0.2353
  C    0.3005    -1.832    0.2203     1.311
  G     0.405    0.1143   -0.8316    0.3124
  T    0.1864    0.5315     0.244    -0.962

Model of rate heterogeneity: Gamma with 4 categories
Gamma shape alpha: 0.7525

 Category  Relative_rate  Proportion
  1         0.08542        0.25
  2         0.3873         0.25
  3         0.9429         0.25
  4         2.584          0.25
Relative rates are computed as MEAN of the portion of the Gamma distribution falling in the category.

MAXIMUM LIKELIHOOD TREE
-----------------------

Log-likelihood of the tree: -5328.7589 (s.e. 198.4630)
Unconstrained log-likelihood (without tree): -2414.2096
Number of free parameters (#branches + #model parameters): 114
Akaike information criterion (AIC) score: 10885.5178
Corrected Akaike information criterion (AICc) score: 10959.1695
Bayesian information criterion (BIC) score: 11359.1716

Total tree length (sum of branch lengths): 5.0626
Sum of internal branch lengths: 2.5497 (50.3638% of tree length)

WARNING: 12 near-zero internal branches (<0.0021) should be treated with caution
         Such branches are denoted by '**' in the figure below

NOTE: Tree is UNROOTED although outgroup taxon 'AF042813.1_Prorocentrum_minimum' is drawn at root
Numbers in parentheses are  ultrafast bootstrap support (%)

+--------------------------------------------------------AF042813.1_Prorocentrum_minimum
|
|                +--AJ535373.1_Alexandrium_tamutum
|             +--| (89)
|             |  +--GQ120507.1_Alexandrium_tamutum
|          +--| (51)
|          |  |        +**AY962849.1_Alexandrium_minutum
|          |  |     +--| (100)
|          |  |     |  +--JF521634.1_Alexandrium_minutum
|          |  |  +--| (93)
|          |  |  |  +--EU707477.1_Alexandrium_minutum
|          |  +--| (45)
|          |     |                     +**AY962833.1_Alexandrium_andersonii
|          |     |                  +**| (32)
|          |     |                  |  +**U44937.1_Alexandrium_andersoni
|          |     |     +------------| (100)
|          |     |     |            +**JF521619.1_Alexandrium_andersoni
|          |     |  +--| (33)
|          |     |  |  |              +**AF318230.1_Alexandrium_margalefii
|          |     |  |  +--------------| (100)
|          |     |  |                 +--AF033531.1_Alexandrium_margalefeii
|          |     +--| (57)
|          |        |                      +**JF521618.1_Alexandrium_affine
|          |        |                  +---| (100)
|          |        |                  |   +--AF032348.1_Alexandrium_concavum
|          |        |               +--| (99)
|          |        |               |  +--U44935.1_Alexandrium_affine
|          |        |            +--| (98)
|          |        |            |  |             +--AJ303429.1_Alexandrium_tamarense
|          |        |            |  |          +**| (93)
|          |        |            |  |          |  |     +**JF521640.1_Alexandrium_tamarense
|          |        |            |  |          |  |  +**| (69)
|          |        |            |  |          |  |  |  +**JF906995.1_Alexandrium_tamarense
|          |        |            |  |          |  +**| (56)
|          |        |            |  |          |     +--AJ303428.1_Alexandrium_tamarense
|          |        |            |  |       +--| (98)
|          |        |            |  |       |  +---------Site_4_28_7_2021_consensus_cl_id_129_total_supporting_reads_8
|          |        |            |  |    +--| (81)
|          |        |            |  |    |  |        +**EF178148.1_Alexandrium_australiense
|          |        |            |  |    |  |     +**| (29)
|          |        |            |  |    |  |     |  +**EF178149.1_Alexandrium_australiense
|          |        |            |  |    |  |  +--| (100)
|          |        |            |  |    |  |  |  +**JF521639.1_Alexandrium_australiense
|          |        |            |  |    |  +--| (100)
|          |        |            |  |    |     |  +**AY438016.1_Alexandrium_pacificum
|          |        |            |  |    |     +--| (100)
|          |        |            |  |    |        |     +**U44931.1_Alexandrium_pacificum
|          |        |            |  |    |        |  +**| (76)
|          |        |            |  |    |        |  |  +**EF178140.1_Alexandrium_pacificum
|          |        |            |  |    |        +**| (44)
|          |        |            |  |    |           +**FM211464.1_Alexandrium_pacificum
|          |        |            |  +----| (99)
|          |        |            |       |        +**U44926.1_Alexandrium_catenella
|          |        |            |       |     +--| (89)
|          |        |            |       |     |  +--JF521644.1_Alexandrium_catenella
|          |        |            |       |  +--| (100)
|          |        |            |       |  |  |     +--AF200667.1_Alexandrium_catenella
|          |        |            |       |  |  |  +**| (21)
|          |        |            |       |  |  |  |  +---Site_4_28_7_21_consensus_cl_id_1853_total_supporting_reads_30
|          |        |            |       |  |  +**| (44)
|          |        |            |       |  |     |  +**KX519402.1_Alexandrium_catenella
|          |        |            |       |  |     +**| (43)
|          |        |            |       |  |        +**KX519394.1_Alexandrium_catenella
|          |        |            |       +--| (90)
|          |        |            |          |   +--AJ535370.1_Alexandrium_mediterraneum
|          |        |            |          +---| (100)
|          |        |            |              |  +--AJ535368.1_Alexandrium_mediterraneum
|          |        |            |              +**| (60)
|          |        |            |                 +--AJ535374.1_Alexandrium_mediterraneum
|          |        |  +---------| (100)
|          |        |  |         |         +--AY268607.1_Alexandrium_tropicale
|          |        |  |         |     +---| (99)
|          |        |  |         |     |   |   +--FJ652046.1_Alexandrium_tamiyavanichi
|          |        |  |         |     |   +---| (100)
|          |        |  |         |     |       |  +**AF174614.1_Alexandrium_cohorticula
|          |        |  |         |     |       +--| (100)
|          |        |  |         |     |          +--AB088267.1_Alexandrium_tamiyavanichii
|          |        |  |         +-----| (100)
|          |        |  |               |             +**JF521622.1_Alexandrium_fraterculus
|          |        |  |               +-------------| (100)
|          |        |  |                             +**AB088262.1_Alexandrium_fraterculus
|          |        +--| (75)
|          |           |                                         +**AY338752.1_Alexandrium_pseudogoniaulax
|          |           |                                      +--| (93)
|          |           |                                      |  +**AB088253.1_Alexandrium_pseudogoniaulax
|          |           |                                   +--| (51)
|          |           |                                   |  +**AY438018.1_Alexandrium_hiranoi
|          |           |                +------------------| (100)
|          |           |                |                  |   +**AJ535347.1_Alexandrium_taylori
|          |           |                |                  +---| (100)
|          |           |                |                      +**AJ535348.1_Alexandrium_taylori
|          |           +----------------| (100)
|          |                            +------------AY438020.1_Alexandrium_satoanum
|       +--| (52)
|       |  |  +**AY962834.1_Alexandrium_insuetum
|       |  +--| (100)
|       |     +**JF521630.1_Alexandrium_insuetum
+-------| (78)
|       |  +--FJ011438.1_Alexandrium_peruvianum
|       +**| (50)
|          |  +**AY962858.1_Alexandrium_ostenfeldii
|          +--| (98)
|             +--JF921174.1_Alexandrium_ostenfeldii
|
|                      +------AY959942.1_Alexandrium_leei
+----------------------| (100)
                       +---------KF034860.1_Alexandrium_leei

Tree in newick format:

(AF042813.1_Prorocentrum_minimum:0.8778462735,((((AJ535373.1_Alexandrium_tamutum:0.0063320815,GQ120507.1_Alexandrium_tamutum:0.0200933369)89:0.0203397532,(((AY962849.1_Alexandrium_minutum:0.0000010000,JF521634.1_Alexandrium_minutum:0.0029682018)100:0.0425568113,EU707477.1_Alexandrium_minutum:0.0510763913)93:0.0211854166,((((AY962833.1_Alexandrium_andersonii:0.0000010000,U44937.1_Alexandrium_andersoni:0.0000010000)32:0.0000010000,JF521619.1_Alexandrium_andersoni:0.0000010000)100:0.2071854604,(AF318230.1_Alexandrium_margalefii:0.0000028557,AF033531.1_Alexandrium_margalefeii:0.0090696294)100:0.2310427041)33:0.0250816336,(((((JF521618.1_Alexandrium_affine:0.0000010000,AF032348.1_Alexandrium_concavum:0.0168639499)100:0.0701002664,U44935.1_Alexandrium_affine:0.0485379747)99:0.0513869360,((((AJ303429.1_Alexandrium_tamarense:0.0028136203,((JF521640.1_Alexandrium_tamarense:0.0000010000,JF906995.1_Alexandrium_tamarense:0.0000010000)69:0.0000010000,AJ303428.1_Alexandrium_tamarense:0.0028151290)56:0.0000010000)93:0.0017774509,Site_4_28_7_2021_consensus_cl_id_129_total_supporting_reads_8:0.1535937244)98:0.0240429110,(((EF178148.1_Alexandrium_australiense:0.0000010000,EF178149.1_Alexandrium_australiense:0.0000010000)29:0.0000010000,JF521639.1_Alexandrium_australiense:0.0000010000)100:0.0488484114,(AY438016.1_Alexandrium_pacificum:0.0000010000,((U44931.1_Alexandrium_pacificum:0.0000010000,EF178140.1_Alexandrium_pacificum:0.0000010000)76:0.0000010000,FM211464.1_Alexandrium_pacificum:0.0000010000)44:0.0000010000)100:0.0520163358)100:0.0574829339)81:0.0198087902,(((U44926.1_Alexandrium_catenella:0.0000010000,JF521644.1_Alexandrium_catenella:0.0489001784)89:0.0029737022,((AF200667.1_Alexandrium_catenella:0.0028079227,Site_4_28_7_21_consensus_cl_id_1853_total_supporting_reads_30:0.0688209549)21:0.0000010000,(KX519402.1_Alexandrium_catenella:0.0000010000,KX519394.1_Alexandrium_catenella:0.0000010000)43:0.0000010000)44:0.0000023742)100:0.0561183536,(AJ535370.1_Alexandrium_mediterraneum:0.0028303987,(AJ535368.1_Alexandrium_mediterraneum:0.0028815039,AJ535374.1_Alexandrium_mediterraneum:0.0086785993)60:0.0000010000)100:0.0738660084)90:0.0177372040)99:0.0790306458)98:0.0519787580,((AY268607.1_Alexandrium_tropicale:0.0501588371,(FJ652046.1_Alexandrium_tamiyavanichi:0.0028041503,(AF174614.1_Alexandrium_cohorticula:0.0000010000,AB088267.1_Alexandrium_tamiyavanichii:0.0029880795)100:0.0201694353)100:0.0650605975)99:0.0707877925,(JF521622.1_Alexandrium_fraterculus:0.0000010000,AB088262.1_Alexandrium_fraterculus:0.0000010000)100:0.2157023777)100:0.1065764440)100:0.1640375609,((((AY338752.1_Alexandrium_pseudogoniaulax:0.0000010000,AB088253.1_Alexandrium_pseudogoniaulax:0.0000010000)93:0.0060589794,AY438018.1_Alexandrium_hiranoi:0.0000010000)51:0.0276619457,(AJ535347.1_Alexandrium_taylori:0.0000010000,AJ535348.1_Alexandrium_taylori:0.0000010000)100:0.0623263757)100:0.2903040175,AY438020.1_Alexandrium_satoanum:0.2110234544)100:0.2662786461)75:0.0523175116)57:0.0332455048)45:0.0183556571)51:0.0277884638,(AY962834.1_Alexandrium_insuetum:0.0000010000,JF521630.1_Alexandrium_insuetum:0.0000010000)100:0.0480240791)52:0.0413437391,(FJ011438.1_Alexandrium_peruvianum:0.0056739341,(AY962858.1_Alexandrium_ostenfeldii:0.0000010000,JF921174.1_Alexandrium_ostenfeldii:0.0030183872)98:0.0292557522)50:0.0000028992)78:0.1243712932,(AY959942.1_Alexandrium_leei:0.1074392901,KF034860.1_Alexandrium_leei:0.1626449636)100:0.3656454236);

CONSENSUS TREE
--------------

Consensus tree is constructed from 1000 bootstrap trees
Log-likelihood of consensus tree: -5328.836187
Robinson-Foulds distance between ML tree and consensus tree: 10

Branches with support >0.000000% are kept (extended consensus)
Branch lengths are optimized by maximum likelihood on original alignment
Numbers in parentheses are bootstrap supports (%)

+--------------------------------------------------------AF042813.1_Prorocentrum_minimum
|
|                +--AJ535373.1_Alexandrium_tamutum
|             +--| (89)
|             |  +--GQ120507.1_Alexandrium_tamutum
|          +--| (51)
|          |  |        +--AY962849.1_Alexandrium_minutum
|          |  |     +--| (100)
|          |  |     |  +--JF521634.1_Alexandrium_minutum
|          |  |  +--| (93)
|          |  |  |  +--EU707477.1_Alexandrium_minutum
|          |  +--| (45)
|          |     |                     +--AY962833.1_Alexandrium_andersonii
|          |     |                  +--| (46)
|          |     |                  |  +--JF521619.1_Alexandrium_andersoni
|          |     |     +------------| (100)
|          |     |     |            +--U44937.1_Alexandrium_andersoni
|          |     |  +--| (33)
|          |     |  |  |                      +--JF521618.1_Alexandrium_affine
|          |     |  |  |                  +---| (100)
|          |     |  |  |                  |   +--AF032348.1_Alexandrium_concavum
|          |     |  |  |               +--| (99)
|          |     |  |  |               |  +--U44935.1_Alexandrium_affine
|          |     |  |  |            +--| (98)
|          |     |  |  |            |  |             +--AJ303429.1_Alexandrium_tamarense
|          |     |  |  |            |  |          +--| (93)
|          |     |  |  |            |  |          |  |     +--JF521640.1_Alexandrium_tamarense
|          |     |  |  |            |  |          |  |  +--| (69)
|          |     |  |  |            |  |          |  |  |  +--JF906995.1_Alexandrium_tamarense
|          |     |  |  |            |  |          |  +--| (56)
|          |     |  |  |            |  |          |     +--AJ303428.1_Alexandrium_tamarense
|          |     |  |  |            |  |       +--| (98)
|          |     |  |  |            |  |       |  +---------Site_4_28_7_2021_consensus_cl_id_129_total_supporting_reads_8
|          |     |  |  |            |  |    +--| (81)
|          |     |  |  |            |  |    |  |     +--EF178148.1_Alexandrium_australiense
|          |     |  |  |            |  |    |  |  +--| (100)
|          |     |  |  |            |  |    |  |  |  |  +--JF521639.1_Alexandrium_australiense
|          |     |  |  |            |  |    |  |  |  +--| (46)
|          |     |  |  |            |  |    |  |  |     +--EF178149.1_Alexandrium_australiense
|          |     |  |  |            |  |    |  +--| (100)
|          |     |  |  |            |  |    |     |     +--AY438016.1_Alexandrium_pacificum
|          |     |  |  |            |  |    |     |  +--| (44)
|          |     |  |  |            |  |    |     |  |  |  +--U44931.1_Alexandrium_pacificum
|          |     |  |  |            |  |    |     |  |  +--| (76)
|          |     |  |  |            |  |    |     |  |     +--EF178140.1_Alexandrium_pacificum
|          |     |  |  |            |  |    |     +--| (100)
|          |     |  |  |            |  |    |        +--FM211464.1_Alexandrium_pacificum
|          |     |  |  |            |  +----| (99)
|          |     |  |  |            |       |        +--U44926.1_Alexandrium_catenella
|          |     |  |  |            |       |     +--| (89)
|          |     |  |  |            |       |     |  +--JF521644.1_Alexandrium_catenella
|          |     |  |  |            |       |  +--| (100)
|          |     |  |  |            |       |  |  |     +--AF200667.1_Alexandrium_catenella
|          |     |  |  |            |       |  |  |  +--| (36)
|          |     |  |  |            |       |  |  |  |  |  +--KX519402.1_Alexandrium_catenella
|          |     |  |  |            |       |  |  |  |  +--| (43)
|          |     |  |  |            |       |  |  |  |     +--KX519394.1_Alexandrium_catenella
|          |     |  |  |            |       |  |  +--| (44)
|          |     |  |  |            |       |  |     +---Site_4_28_7_21_consensus_cl_id_1853_total_supporting_reads_30
|          |     |  |  |            |       +--| (90)
|          |     |  |  |            |          |   +--AJ535370.1_Alexandrium_mediterraneum
|          |     |  |  |            |          +---| (100)
|          |     |  |  |            |              |  +--AJ535368.1_Alexandrium_mediterraneum
|          |     |  |  |            |              +--| (60)
|          |     |  |  |            |                 +--AJ535374.1_Alexandrium_mediterraneum
|          |     |  |  |  +---------| (100)
|          |     |  |  |  |         |         +--AY268607.1_Alexandrium_tropicale
|          |     |  |  |  |         |     +---| (99)
|          |     |  |  |  |         |     |   |   +--FJ652046.1_Alexandrium_tamiyavanichi
|          |     |  |  |  |         |     |   +---| (100)
|          |     |  |  |  |         |     |       |  +--AF174614.1_Alexandrium_cohorticula
|          |     |  |  |  |         |     |       +--| (100)
|          |     |  |  |  |         |     |          +--AB088267.1_Alexandrium_tamiyavanichii
|          |     |  |  |  |         +-----| (100)
|          |     |  |  |  |               |            +--JF521622.1_Alexandrium_fraterculus
|          |     |  |  |  |               +------------| (100)
|          |     |  |  |  |                            +--AB088262.1_Alexandrium_fraterculus
|          |     |  |  +--| (75)
|          |     |  |     |                                       +--AY338752.1_Alexandrium_pseudogoniaulax
|          |     |  |     |                                    +--| (93)
|          |     |  |     |                                    |  +--AB088253.1_Alexandrium_pseudogoniaulax
|          |     |  |     |                                 +--| (51)
|          |     |  |     |                                 |  +--AY438018.1_Alexandrium_hiranoi
|          |     |  |     |               +-----------------| (100)
|          |     |  |     |               |                 |   +--AJ535347.1_Alexandrium_taylori
|          |     |  |     |               |                 +---| (100)
|          |     |  |     |               |                     +--AJ535348.1_Alexandrium_taylori
|          |     |  |     +---------------| (100)
|          |     |  |                     +------------AY438020.1_Alexandrium_satoanum
|          |     +--| (57)
|          |        |               +--AF318230.1_Alexandrium_margalefii
|          |        +---------------| (100)
|          |                        +--AF033531.1_Alexandrium_margalefeii
|       +--| (52)
|       |  |  +--AY962834.1_Alexandrium_insuetum
|       |  +--| (100)
|       |     +--JF521630.1_Alexandrium_insuetum
+-------| (78)
|       |  +--FJ011438.1_Alexandrium_peruvianum
|       +--| (50)
|          |  +--AY962858.1_Alexandrium_ostenfeldii
|          +--| (98)
|             +--JF921174.1_Alexandrium_ostenfeldii
|
|                      +------AY959942.1_Alexandrium_leei
+----------------------| (100)
                       +---------KF034860.1_Alexandrium_leei


Consensus tree in newick format: 

(AF042813.1_Prorocentrum_minimum:0.8763352281,((((AJ535373.1_Alexandrium_tamutum:0.0063497236,GQ120507.1_Alexandrium_tamutum:0.0200316443)89:0.0200200688,(((AY962849.1_Alexandrium_minutum:0.0000020397,JF521634.1_Alexandrium_minutum:0.0029627195)100:0.0426960617,EU707477.1_Alexandrium_minutum:0.0507998050)93:0.0226614319,((((AY962833.1_Alexandrium_andersonii:0.0000020397,JF521619.1_Alexandrium_andersoni:0.0000020397)46:0.0000020397,U44937.1_Alexandrium_andersoni:0.0000020397)100:0.2068341099,(((((JF521618.1_Alexandrium_affine:0.0000020397,AF032348.1_Alexandrium_concavum:0.0168310486)100:0.0692777577,U44935.1_Alexandrium_affine:0.0492129313)99:0.0511531024,((((AJ303429.1_Alexandrium_tamarense:0.0028091287,((JF521640.1_Alexandrium_tamarense:0.0000020397,JF906995.1_Alexandrium_tamarense:0.0000020397)69:0.0000020397,AJ303428.1_Alexandrium_tamarense:0.0028106453)56:0.0000020397)93:0.0017744389,Site_4_28_7_2021_consensus_cl_id_129_total_supporting_reads_8:0.1531863933)98:0.0239716359,((EF178148.1_Alexandrium_australiense:0.0000020397,(JF521639.1_Alexandrium_australiense:0.0000020397,EF178149.1_Alexandrium_australiense:0.0000020397)46:0.0000020397)100:0.0486987247,((AY438016.1_Alexandrium_pacificum:0.0000020397,(U44931.1_Alexandrium_pacificum:0.0000020397,EF178140.1_Alexandrium_pacificum:0.0000020397)76:0.0000020397)44:0.0000020397,FM211464.1_Alexandrium_pacificum:0.0000020397)100:0.0518478464)100:0.0574503259)81:0.0197626338,(((U44926.1_Alexandrium_catenella:0.0000020397,JF521644.1_Alexandrium_catenella:0.0488383663)89:0.0029682686,((AF200667.1_Alexandrium_catenella:0.0028025912,(KX519402.1_Alexandrium_catenella:0.0000020397,KX519394.1_Alexandrium_catenella:0.0000020397)43:0.0000020397)36:0.0000020397,Site_4_28_7_21_consensus_cl_id_1853_total_supporting_reads_30:0.0686659105)44:0.0000020397)100:0.0560397476,(AJ535370.1_Alexandrium_mediterraneum:0.0028259519,(AJ535368.1_Alexandrium_mediterraneum:0.0028769605,AJ535374.1_Alexandrium_mediterraneum:0.0086652952)60:0.0000020397)100:0.0736277413)90:0.0178292271)99:0.0781854840)98:0.0589665493,((AY268607.1_Alexandrium_tropicale:0.0502223076,(FJ652046.1_Alexandrium_tamiyavanichi:0.0027864214,(AF174614.1_Alexandrium_cohorticula:0.0000020397,AB088267.1_Alexandrium_tamiyavanichii:0.0029787432)100:0.0201105647)100:0.0647105875)99:0.0715690383,(JF521622.1_Alexandrium_fraterculus:0.0000020397,AB088262.1_Alexandrium_fraterculus:0.0000020397)100:0.2134726287)100:0.0996015040)100:0.1568344307,((((AY338752.1_Alexandrium_pseudogoniaulax:0.0000020397,AB088253.1_Alexandrium_pseudogoniaulax:0.0000020397)93:0.0060462820,AY438018.1_Alexandrium_hiranoi:0.0000020397)51:0.0276092102,(AJ535347.1_Alexandrium_taylori:0.0000020397,AJ535348.1_Alexandrium_taylori:0.0000020397)100:0.0621939176)100:0.2867516006,AY438020.1_Alexandrium_satoanum:0.2130966642)100:0.2561343304)75:0.0427375498)33:0.0288177489,(AF318230.1_Alexandrium_margalefii:0.0000020068,AF033531.1_Alexandrium_margalefeii:0.0090549301)100:0.2495290988)57:0.0290247492)45:0.0169551650)51:0.0278614416,(AY962834.1_Alexandrium_insuetum:0.0000020397,JF521630.1_Alexandrium_insuetum:0.0000020397)100:0.0482185907)52:0.0411757057,(FJ011438.1_Alexandrium_peruvianum:0.0056901446,(AY962858.1_Alexandrium_ostenfeldii:0.0000020397,JF921174.1_Alexandrium_ostenfeldii:0.0030099486)98:0.0291545366)50:0.0000024740)78:0.1249961072,(AY959942.1_Alexandrium_leei:0.1072567224,KF034860.1_Alexandrium_leei:0.1625171403)100:0.3642813736);

TIME STAMP
----------

Date and time: Fri Feb  3 16:17:09 2023
Total CPU time used: 131.720471 seconds (0h:2m:11s)
Total wall-clock time used: 69.07617968 seconds (0h:1m:9s)
