# Supplementary material for: Combining Nanopore Sequencing with Recombinase Polymerase Amplification Enables Identification of Dinoflagellates from the Alexandrium Genus, Providing a Rapid, Field Deployable Tool
Source: Toxins (Basel). 2023 Jun 1;15(6):372. doi: 10.3390/toxins15060372 (PMC10302762; doi:10.3390/toxins15060372)
Supplement: Supplementary file 1 [file toxins-15-00372-s001.zip › Supplemantary_material/S2_Phylogenetic_trees_of_VMK_&RPB_samples/Phylo_tree_RPB/Site_4/Site_4_26_05_21/Site_4_26_05_21.fasta]

>AF042813.1_Prorocentrum_minimum
TGGAGCGTAAATTGGGTGGTAAATTTCATCTCAAGCTAAATAT-TGGTTCGAGACCGATA
GCAAACAAGTACCATGAGGGAAAGATG------AAAAGGACTTTG-AAAAGAGAGTTAAA
AGTGCCTGAAATTGCTGAAAGGGAAGCGAATGGAACCAGTGTTGCTTGGCAAGATTGTCG
GGTGCAT--------------------GACGCGCTTG-ATCGTCTCTTGCCTTGTGTGTC
AACGCCAGTTCGCGATCGAGGAAAACTCCAGGGTC---ATGGTAGCTCGTCTACGGGTGA
GTGAATAGCCTTGGCA-GAACTCATTTGCGGACTGTTTCTTTCGTGTCTGGTT-------
-----------------------------------------------------GCAGTGT
CCTTGGCATTCTGGAAGCTCGTCTTGGCTTGCCACTG--GCGGGGGACCTG
>AJ535373.1_Alexandrium_tamutum
TGGAATGCAAAGTGGGTGGTAAATTCCATGTAAAGGTAAATATATTA-TTGAGACTGATA
GCAAACAAGTACCATGAGGGAAATATG------AAAAGGACTTTG-AAAAGAGAATTAAA
AGAGTCTGCATTTGCTGAACAGAAAGCAAACAGAATTGATCTTGCTTGGTGAGATTGTTG
CGTCTACTCTTGCATTT--CTATGCTGGATGTGGGTGCGATGGTTCTTGCCTTGAATGTC
AGCTTCCATTTCTGCAAATCATTACCCTT-GCACATGAATGGTAATTTGCCTGCGGGTA-
TTGGAATGCATGTGTTTGCAATGAT-TTGTGA-TTTGATACATGTGTTTGGTGGTA----
-------------------------------------------------CTTGTGTGTGT
TCCTTTGTCAA--AGGGGAAGGCTTGCTT----------CCTTGAGCACCA
>GQ120507.1_Alexandrium_tamutum
TGGAATGCAAAGTGGGTGGTAAATTCCATGTAAAGGTAAATATATTA-TTGAGACTGATA
GCAAACAAGTACCATGAGGGAAATATG------AAAAGGACTTTG-AAAAGAGAATTAAA
AGAGTCTGCATTTGCTGAACAGAAAGCAAACAGAATTGATCTTGCCTGGTGAGATTGTTG
CGTCTACTTCTGCATTT--CTATGTTGGATGTGGGTGCGATGGTTCTTGCCTTGAATGTC
AGCTTCTTTTTCTGCAAATCATTACCCTT-GCACATGAATGGTAATTTGCCTGCGGGTA-
TTGGAATGCATGTGTTTGCCATGAT-TTGTGA-TTTGATACATGTGTCTGGTGGTA----
-------------------------------------------------CTTGTGTGTGT
TCCTTTGTCAA--AGGGGAAGGTTTGCTT----------CCTTGAGCACCA
>AY962849.1_Alexandrium_minutum
TGGAATGCAAAGTGGGTGGTAAATTCCATGTAAAGGTAAATATATTA-TTGAGACTGATA
GCAAACAAGTACCATGAGGGAAATATG------AAAAGGACTTTG-AAAAGAGAATTAAA
AGAGTCTGCATTTGCTGAACAGAAAGCAAACAGAATTGATTTTACTTGGTGAGATTGTTG
TGCTTACTCTATCATTT--ATATGGTTGATGTGGGTGCGATGGTTCTTACCTTGAATGTC
AGCTTCTATTTCTGCAAATCATTACCCTT-GCACATGAATGGTAATTTGCCTGCGGGTA-
TTGGAATGCATGTGTTTGCAATGAT-TTGTGA-TTTGACGCATGTGTTTGGTGAAA----
-------------------------------------------------TTTGTATATGC
TCTTTTGTCGA--AGGGGAAAGCTTACTT----------TTTTGAGCATTG
>JF521634.1_Alexandrium_minutum
TGGAATGCAAAGTGGGTGGTAAATTCCATGTAAAGGTAAATATATTA-TTGAGACTGATA
GCAAACAAGTACCATGAGGGAAATATG------AAAAGGACTTTG-AAAAGAGAATTAAA
AGAGTCTGCATTTGCTGAACAGAAAGCAAACAGAATTGATTTTACTTGGTGAGATTGTTG
TGCTTACTCTATCATTT--ATATGGTTGATGTGGGTGCGATGGTTCTTACCTTGAATGTC
AGCTTCTATTTCTGCAAATCATTACCCTT-GCACATGAATGGTAACTTGCCTGCGGGTA-
TTGGAATGCATGTGTTTGCAATGAT-TTGTGA-TTTGACGCATGTGTTTGGTGAAA----
-------------------------------------------------TTTGTATATGC
TCTTTTGTCGA--AGGGGAAAGCTTACTT----------TTTTGAGCATTG
>AY962834.1_Alexandrium_insuetum
TGGAATGCAAAGTGGGTGGTAAATTCCATGTAAAGGTAAATATATTA-TTGAGACTGATA
GCAAACAAGTACCATGAGGGAAATATG------AAAAGGACTTTG-AAAAGAGAATTAAA
AGAGTCTGCATTTGCTGAACAGAAAGCAAACAGAATTGATCTTACTTGGTGAGATTGTTG
TGCCCACTTTAGCATTT--ATATGTTGGATGTGGGTGCGATGGTTCTTGCCTTGAATGTC
AGCTTCTATTWCTGCAAATCATTACCCTT-GCACGTGAATGGTAATTTGCCTGTGGGTA-
TTGGAATGCATGTGTTTGCAATGAT-TTGTGA-TTTGATATGTGTGATTGGTGCTA----
-------------------------------------------------CTTGCGTGTTG
CTCCTTTGTCA-ACGGGGAAGGCTGTCTT----------CCTTGAGC-CCG
>JF521630.1_Alexandrium_insuetum
TGGAATGCAAAGTGGGTGGTAAATTCCATGTAAAGGTAAATATATTA-TTGAGACTGATA
GCAAACAAGTACCATGAGGGAAATATG------AAAAGGACTTTG-AAAAGAGAATTAAA
AGAGTCTGCATTTGCTGAACAGAAAGCAAACAGAATTGATCTTACTTGGTGAGATTGTTG
TGCCCACTTTAGCATTT--ATATGTTGGATGTGGGTGCGATGGTTCTTGCCTTGAATGTC
AGCTTCTATTTCTGCAAATCATTACCCTT-GCACGTGAATGGTAATTTGCCTGTGGGTA-
TTGGAATGCATGTGTTTGCAATGAT-TTGTGA-TTTGATATGTGTGATTGGTGCTA----
-------------------------------------------------CTTGCGTGTTG
CTCCTTTGTCA-ACGGGGAAGGCTGTCTT----------CCTTGAGC-CCG
>FJ011438.1_Alexandrium_peruvianum
TGGAATGCAAAGTGGGTGGTAAATTCCATGTAAAGGAAAATATATTA-TTGAGACTGATA
GCAAACAAGTACCATGAGGGAAATATG------AAAAGGACTTTG-AAAAGAGAATTAAA
AGAGTCTGCATTTGCTGAACAGAAAGCAAACAGAATTGATCT-ACTTGGTGAGATTGTTG
CGTCCACTT---------------------GTGGGCGCAATGGTTCTTGCCTTGAATGTC
AGCGTCTATTTCTGCAAATCATTACCCTT-GCACATGAATGGTAATTTGCCTGTGGGTA-
TTGGAATGCATGTGTTTGCAATGAT-TTGTGA-TTTGATACGTGTGTCTGGTGTT-----
-------------------------------------------------CTTGTGTGTGC
CTTCTTGCCAAAAAGGGGAGGGCTCTCCT----------CCCTGGGCACTG
>AY962858.1_Alexandrium_ostenfeldii
TGGAATGCAAAGTGGGTGGTAAATTCCATGTAAAGGAAAATATATTA-TTGAGACTGATA
GCAMACAAGTACCATGAGGGAAATATG------AAAAGGACTTTG-AAAAGAGAATTAAA
AGAGTCTGCATTTGCTGAACAGAAAGCAAACAGAATTGATCT-ACTTGGTGAGATTGTTG
CGTCCACTT---------------------GTGGGTGCAATGGTTCTTGCCTTGAATGTC
AGCGTCTATTTCTGCAAATTATTACCCTT-GCATATGAATTGTAATTTGCCTGTGGGCA-
TTGGAATGCATGTGTTTGCAATGAT-TTGTGA-TTTGATACATGTGTCTGGTGTT-----
-------------------------------------------------CGCGTGTGTGC
CTTCTTGCTAACACGGGGAGGGCTCTCCT----------CCCTGGGCACTG
>JF921174.1_Alexandrium_ostenfeldii
TGGAATGCAAAGTGGGTGGTAAATTCCATGTAAAGGAAAATATATTA-TTGAGACTGATA
GCAAACAAGTACCATGAGGGAAATATG------AAAAGGACTTTG-AAAAGAGAATTAAA
AGAGTCTGCATTTGCTGAACAGAAAGCAAACAGAATTGATCT-ACTTGGTGAGATTGTTG
CGCCCACTT---------------------GTGGGTGCAATGGTTCTTGCCTTGAATGTC
AGCGTCTATTTCTGCAAATTATTACCCTT-GCATATGAATTGTAATTTGCCTGTGGGCA-
TTGGAATGCATGTGTTTGCAATGAT-TTGTGA-TTTGATACATGTGTCTGGTGTT-----
-------------------------------------------------CGCGTGTGTGC
CTTCTTGCTAACACGGGGAGGGCTCTCCT----------CCCTGGGCACWG
>AY962833.1_Alexandrium_andersonii
TGGAATGCAAAGTGGGTGGTAAATTTCATGTAAAGATTAATATATTA-TTGAGACTGATA
GCGAACAAGTACCATGAGGGAAATATG------AAAAGGACTTTG-AAAAGAGAATTAAA
AGAGTCTGCACTTGCTGAACAGAAAGCAAACAGAAGTGATTATGCTTGGTAAGATTGTTG
CGTCTTGTTGTTC-----------TGCAACTTGGGCGCAGTGGTTCTTACCTTGTCTGCC
AGCATCT-TTTCTGCAAATCAGAACCCTG-GCACATGACTTGTAAAACGCCTGCGGGTG-
TTGGAATGCATGTGTTTGCTATGAT-TTGTGA-TTAGATTTGTGCGCGTGGTGCT-----
-------------------------------------------------TCGGTATGTGG
CTCTTTGCTGT--GGGGGAATTCTCCTCCG---------CCCTGG---CTG
>U44937.1_Alexandrium_andersoni
TGGAATGCAAAGTGGGTGGTAAATTTCATGTAAAGATTAATATATTA-TTGAGRCTGATA
GCGAACAAGTACCATGAGGGAAATATG------AAAAGGACTTTG-AAAAGAGAATTAAA
AGAGTCTGCACTTGCTGAACAGAAAGCAAACAGAAGTGATTATGCTTGGTAAGATTGTTG
CGTCTTGTTGTTC-----------TGCAACTTGGGCGCAGTGGTTCTTACCTTGTCTGCC
AGCATCT-TTTCTGCAAATCAGAACCCTG-GCACATGACTTGTAAAACGCCTGCGGGTG-
TTGGAATGCATGTGTTTGCTATGAT-TTGTGA-TTAGATTTGTGCGCGTGGTGCT-----
-------------------------------------------------TCGGTATGTGG
CTCTTTGCTGT--GGGGGAATTMTCCTCCR---------CCCTG----CTG
>JF521619.1_Alexandrium_andersoni
TGGAATGCAAAGTGGGTGGTAAATTTCATGTAAAGATTAATATATTA-TTGAGACTGATA
GCGAACAAGTACCATGAGGGAAATATG------AAAAGGACTTTG-AAAAGAGAATTAAA
AGAGTCTGCACTTGCTGAACAGAAAGCAAACAGAAGTGATTATGCTTGGTAAGATTGTTG
CGTCTTGTTGTTC-----------TGCAACTTGGGCGCAGTGGTTCTTACCTTGTCTGCC
AGCATCT-TTTCTGCAAATCAGAACCCTG-GCACATGACTTGTAAAACGCCTGCGGGTG-
TTGGAATGCATGTGTTTGCTATGAT-TTGTGA-TTAGATTTGTGCGCGTGGTGCT-----
-------------------------------------------------TCGGTATGTGG
CTCTTTGCTGT--GGGGGAATTCTCCTCCG---------CCCTG----CTG
>AF318230.1_Alexandrium_margalefii
TGGAATGCAAAGTGGGTGGTAAATTCCATGAAAAGGGAAATACATTT-TTGAGACTGATA
GCAAACAAGTACCATGAGGGAAATATG------AAAAGGACTTTG-AAAAGAGAATTAAA
AGAGTCTGCATTTGCTGAACAGAAAGCAAACAGAATGAATTCTGCTTGGTTAGATTATTG
TGCCGTCTGCTTTGCTT--TTGTGTTGCATCAGGGTGCAATGGTTCTTTCCTTGAATGCC
AGCTT-TATTTCTGCAAATCGTAATCTTT-GTGCATGAATGGAAATACGTCTGCGGGTA-
TTGGATTGCATGTGTTTGTGGTGAT-TTGTGA-TTT-ACCTATATGTGTGT---------
-------------------------------------------------CTTGTGT-TGG
TAGCTTGTGAGCTTAAGGGTTGTTTTCAT----------TCTTGAGCATGG
>AF033531.1_Alexandrium_margalefeii
TGGAATGCAAAGTGGGTGGTAAATTCCATGAAAAGGGAAATACATTT-TTGAGACTGATA
GCAAACAAGTACCATGAGGGAAATATG------AAAAGGACTTTG-AAAAGAGAATTAAA
AGAGTCTGCATTTGCTGAGCAGAAAGCAAACAGAATGAATTCTGCTTGGTTAGATTATTG
TGCCGTCTGCTTTGTTTATTTGTGTTGCATCAGGGTGCAATGGTTCTTTCCTTGAATGCC
AGCTT-TATTTCTGCAAATCGTAATCTTT-GTGCATGAATGGAAATACGTCTGCGGGTA-
TTGGATTGCAYGTGTTTGTGGTGAT-TTGTGA-TTT-ACCTATATGTGTGT---------
-------------------------------------------------CTTGTGT-TGG
TGGCTTGTGAGCTTAAGGGTTGTTTTCAT----------TCTTGAGCATGG
>AY959942.1_Alexandrium_leei
TGGAATGCAAATGTGGTGGTAAATTCCATGTAAAGGAAAATATGTCA-TTGAGACTGATA
GCAAACAAGTACCATGAGGGAGATATG------AAAAGGACTTTG-AAAAGAGAATTAAA
AGAGCCTGAAATTGTTGAGCAGAAAGCAAACAGACATG-TGCACAATGGTAAGACTGCTG
CATTCCTTCCTGCAGATT--GTGTGTGGAAGTGTGTGCAATGGTTCTTGCGTTGAACACC
AGCTTTGCTACTTG-AAATCATTATTCAT-GTGTATGAATGAAAATTTGTTTTCGGGCA-
ATGCAACGCATGCATATGATATGATGTTGGGT-TGCTTTGTG-GCACATGGC--------
-------------------------------------------------CTGGCTTGGTG
CACTTGGATTAGGAAGGGTGCCCTTCCTG-------------TGTGTCGCT
>KF034860.1_Alexandrium_leei
GGGAATGCAAATATGATGGTAAATTCCATGTAAAGGACAACATATCA-TTGAGACTGATA
GCAAACAAATTCCATGAGGGAGATATG------AAAAGGACTTTG-AAAAGAGAATTAAA
AGAGCCTGAAATTGTTGAGCAAAACGCAAACAAACATG-TGTGCAATGGTGAGACTGCTG
CACACCTTCCTGCATGT---GTGCGTGGAAATGTCTGCAATGGTTCTTGCCTTGAATACC
AGCTTTGCTACCTG-AAATCATTATTCAT-GTGCGTGAATGGAAATATGCCCTCGGGTG-
TTGAAATGTATGCATATAAAAATATATTGGGT-TGCGCTGTT-GTGTATGGT--------
-------------------------------------------------CTGCTTGAAAG
CCCATGTCATAAGGAGGGTGCTCTTCCTGG----------GGCGTGTGGGG
>JF521618.1_Alexandrium_affine
TGGAATGCAAAGTGGGTGGTAAGTTTCATGTAAAGGTAAATATAGGA-TTGAGACTGATA
GCACACAAGTACCATGAGGGAAATATG------AAAAGGACTTTG-AAAAGAGAATTAAA
TGAGTTTGTATTTGCTGAACAGAAAATAAACAGATTTGATGTTGCTTGGTGAGATTGTGG
TGCTTGCTTGACAATAG--GTTTT--GATTGTGGGTGCGATGATTCTTGCTTTGCTTGCC
AGTTTCTATTTGTACATTTGATTACCCTT-GCACATGAATGGTAATTTTCCTGCGGGGTT
-TGGATTGCATGTGTTTGTGATGAT-TTGTGT-TTTGATGCATGTGTCTGGTG-------
--------------------------------------------------CTTTTGTAAT
TGCTCATTTCTTGAAGCTGGGCCTACCCTACTAGAGC--TTACAAGCCCTG
>U44935.1_Alexandrium_affine
TGGAATGCAAAGTGGGTGGTAAGTTTCATGTAAAGGTAAATATAGGA-TTGAGACTGATA
GCACACAAGTRCCATGAGGGAAATATG------AAAAGGACTTTG-AAAAGAGAATTAAA
TGAGTTTGTATTTGCTGAACAGAAAATAAACAGATTTGATGTTGCTTGGTGAGATTGTGG
TGCTTGCTTGACAATAG----GTTTTGATTGTGGGTGCGATGATTCTTGCTTTGCTTGCC
AGTTTCTATTTGTACATTTGATTACCCTT-GCACATGAATGGTAATTTTCCTGCGGGGTT
-TGGATTGCATGTGTTTGTGATGAT-TTGTGT-TTTGATTCATGTGTCTGGTGCT-----
-----------------------------------------------------TTTGTAA
TTGCTCATTTCTTGAAGCTGGGCCTACCCTACTAGAGC-TTACAAGCCCTG
>AF032348.1_Alexandrium_concavum
TGGAATGCAAAGTGGGTGGTAAGTTTCATGTAAAGGTAAATATAGGA-TTGAGACTGATA
GCACACAAGTACCATGAGGGAAATATG------AAAAGGACTTTG-AAAAGAGAATTAAA
TGAGTTTGTATTTGCTGAACAGAAAATAAACAGATTTGATGTTGCTTGGTGAGATTGTGG
TGCTTGCTTGACAATAG--GTTTT--GATTGTGGGTGCAATGATTCTTGCTTTGCTTGCC
AGTTTCCATGTGTACATTTGATTACCCTT-GCTCATGAATGGTAATCTTCCTGCGGGGTT
-TGGATTGCATGTGTTTGTGATGAT-TTGTGT-TTTGATACATGTGTCTGGTG-------
--------------------------------------------------CTTTTGTAAT
TGCTCATTTCTTGAAGCTGGGCCTACCCTACTAKAGC--TTACAAGCCCTG
>AY268607.1_Alexandrium_tropicale
TGGAATGCAAAGTGGGTGGTAAGTTTCATGTAAAGGTAAATATATGA-TTGAGACTGATA
GTGCACAAGTACCATGAGGGAAATATG------AAAAGGACTTTG-AAAAGAGAATTAAA
TGAGTTTGTATTTGCTGAACAGAAAGTAAACAGATTTGATTTTGCTGGGTGAGATTGTGG
TGCTTGCTTGACACTT-----ATGTGG-TTGTAAGTACAATGATTCTTACTTTGTGTGCC
AGTTT---TTTGCACATTTGAACATTCTT-GCGTATGAATGGTAATATTCCTGTGGGGG-
TTGGATTGCATACGTATGTAAGCAT-TTGTGT-TCTGAACTATGTGTTTGGTGAC-----
-------------------------------------------------TTTGTTTGTAC
GC-TAT----GTGTACAGAAGGTGTTT-CT---------TCCTGGGTCAAC
>FJ652046.1_Alexandrium_tamiyavanichi
TGGAATGCAAAGTGGGTGGTAAGTTTCATGTAAAGGTAAATATATGA-TTGAGACTGATA
GTGCACAAGTACCATGAGGGAAATATG------AAAAGGACTTTG-AAAAGAGAATTAAA
TGAGTTTGTATTTGCTGAACAGAAAGTAAACAGATTTGATTTTGCTGGGTGAGATTGTGG
TGCTTGCCTGACACTGC---GGTGTGG-TTCTAAGTACAATGATTCTTGCTTTGTGTGCC
AGCTT---TTTACACATTTGAACATGCAT-GCGCATGAATGGTAGTATTCCTGTGGGGGG
TTGGATTGCATGCGTGTATAAGCAT-TTGTGTGTTTGAAGCATGTGTTTGGTGATG----
-------------------------------------------------TTGGTGTGTGC
ACATAT----TGTTCTTCAGGATGT--------------------------
>AF174614.1_Alexandrium_cohorticula
TGGAATGCAAAGTGGGTGGTAAGTTTCATGTAAAGGTAAATATATGA-TTGAGACTGATA
GTGCACAAGTACCATGAGGGAAATATG------AAAAGGACTTTG-AAAAGAGAATTAAA
TGAGTTTGTATTTGCTGAACTGAAAGTAAACAGATTTGATTTTGATGGGTGAGATTGTGG
TGCTTGCTTGACACTAT---GGTGTGG-T-CTAAGTACAATGATTCTTGCTTTGTGTGCC
AGCTT---TTTACACATTTGAACATGCAT-GCGCATGAATGGTATTATTCCTGTGGGGGG
TTGGATTGCATGCGTGTATAAGCAT-TTGTGTGCTTGAAGCATGTGTTTGGTGATG----
-------------------------------------------------TTGGTGTGTGC
ACATAT----TGTTCTTCAGGATGTTTTCT---------TCCTGTGTCAAC
>AB088267.1_Alexandrium_tamiyavanichii
TGGAATGCAAAGTGGGTGGTAAGTTTCATGTAAAGGTAAATATATGA-TTGAGACTGATA
GTGCACAAGTACCATGAGGGAAATATG------AAAAGGACTTTG-AAAAGAGAATTAAA
TGAGTTTGTATTTGCTGAACTGAAAGTAAACAGATTTGATTTTGATGGGTGAGATTGTGG
TGCTTGCTTGACACTAT---GGTGTGG-T-CTAAGTACAATGATTCTTGCTTTGTGTGCC
AGCTT---TTTACACACTTGAACATGCAT-GCGCATGAATGGTATTATTCCTGTGGGGGG
TTGGATTGCATGCGTGTATAAGCAT-TTGTGTGCTTGAAGCATGTGTTTGGTGATG----
-------------------------------------------------TTGGTGTGTGC
ACATAT----TGTTCTTCAGGATGTTTTCT---------TCCTGTGTCAAC
>JF521622.1_Alexandrium_fraterculus
TGGAATGCAAATTGGGTGGTAAGTTTCATGCACAGGTAAATACATGA-TTGAGACTGATA
GCGCACAAGTACCATGAGGGAAATATG------AAAAGGACTTTG-AAAAGAGAGTTAAA
TGAGTTTGCACTTGCTGAACAGAAAGTAAACAGATTTGATTATACTGCGTGAGATTGTGG
TGTTTGCTTTGCATGTC---GATGTGAATTGCAAATGCAATGTTTGTTGCTGTGTGTGCT
AGTTA---TTTGTGCATGTGCTGACCATT-GCACATGAATGGTAATATCTCTGCGGGGGG
T--GATTGTATGTGCATGCATGCAT-GTGTGC---TCAGGCATGTGTTTGGTGATGGTGT
G------------------------------------------------TTGGTATGTGT
GTGTGTGTTCTGTGCTGGGTGTTGTTCGCT---------GTATGGGCCCAC
>AB088262.1_Alexandrium_fraterculus
TGGAATGCAAATTGGGTGGTAAGTTTCATGCACAGGTAAATACATGA-TTGAGACTGATA
GCGCACAAGTACCATGAGGGAAATATG------AAAAGGACTTTG-AAAAGAGAGTTAAA
TGAGTTTGCACTTGCTGAACAGAAAGTAAACAGATTTGATTATACTGCGTGAGATTGTGG
TGTTTGCTTTGCATGTC---GATGTGAATTGCAAATGCAATGTTTGTTGCTGTGTGTGCT
AGTTA---TTTGTGCATGTGCTGACCATT-GCACATGAATGGTAATATCTCTGCGGGGGG
T--GATTGTATGTGCATGCATGCAT-GTGTGC---TCAGGCATGTGTTTGGTGATGGTGT
G------------------------------------------------TTGGTATGTGT
GTGTGTGTTCTGTGCTGGGTGTTGTTCGCT---------GTATGGGCCCAC
>AJ303429.1_Alexandrium_tamarense
TGGAATGCAAAGTGGGTGGTAAGTTTCATACAAAGGTAAATATGCAA-TTGAGACTGATA
GCACACAAGTACCATGAGGGAAATATG------AAAAGGACTTTG-AAAAGAGAATTAAA
TGAGTTTGTATTTGCTGAACACAAAGCAAACAGACTTGATTT-GCTTGGTGAGATTGTAG
TGCTTGCTTGACAA--T--AGGTTTTGGCTGTGGGTGAAATGATTCTTTCTTTGCATGCC
AGGTTCTATGTGTACATTTGATTACCTTT-GCACATGAATGGTAATTTTCCTGCGGGGGG
-TGGATTGCATGTGCATGTAATGAT-TTGTGT-CTTGATGAATGTGTCTGGTGTATCT--
----------------------------------------------------GTTTTTGT
TCCATGTGTTT--GAGGTTGCTTCCTTCCTTGGGCT----TACAAGCCCTG
>JF521640.1_Alexandrium_tamarense
TGGAATGCAAAGTGGGTGGTAAGTTTCATACAAAGGTAAATATGCAA-TTGAGACTGATA
GCACACAAGTACCATGAGGGAAATATG------AAAAGGACTTTG-AAAAGAGAATTAAA
TGAGTTTGTATTTGCTGAACACAAAGCAAACAGACTTGATTT-GCTTGGTGAGATTGTAG
TGCTTGCTTGACAA--T--AGGTTTTGGCTGTGGGTGAAATGATTCTTTCTTTGCATGCC
AGGTTCTATGTGTACATTTGATTACCTTT-GCACATGAATGGTAATTTTCCTGCGGGGGG
-TGGATTGCATGTGCATGTAATGAT-TTGTGT-TTTGATGAATGTGTCTGGTGTATCT--
----------------------------------------------------GTTTTTGT
TCCATGTGTTT--GAGGTTGCTTCCTTCCTTGGGCT----TACAAGCCCTG
>EF178148.1_Alexandrium_australiense
TGGAATGCAAAGTGGGTGGTAAGTTTCATGCAAAGGTAAATATGCAA-TTGAGACTGATA
GCGCACAAGTACCATGAGGGACATATG------AAAAGGACTTTG-AAAAGAGAATTAAA
CGAGTTTGTATTTGCTGAACACAAAGTAAACAGATGTGAT-TTCCTTAGTGAGATTGTAG
CACTTGCTTGACAATAG----GTTTTGGCGGTGGGTGCAATGATTCTTGCTTTGTATGCC
AGTTTCTATGTGGACATTTGATTACCTGT-GCACTTGAATGGTAATTTTCCTGCGGGGGG
-TGGATTGCATATGCATGTAATTAT-TTGCATGTTTTATTACTGTGTCTGGTGTA-----
-------------------------------------------------TGTGTTTGTGT
TMTTGTGCTTG---TGGTTGCTTTCTTCCTTGGGCT----TGCAAGCCCTG
>JF521639.1_Alexandrium_australiense
TGGAATGCAAAGTGGGTGGTAAGTTTCATGCAAAGGTAAATATGCAA-TTGAGACTGATA
GCGCACAAGTACCATGAGGGACATATG------AAAAGGACTTTG-AAAAGAGAATTAAA
CGAGTTTGTATTTGCTGAACACAAAGTAAACAGATGTGAT-TTCCTTAGTGAGATTGTAG
CACTTGCTTGACAATAG----GTTTTGGCGGTGGGTGCAATGATTCTTGCTTTGTATGCC
AGTTTCTATGTGGACATTTGATTACCTGT-GCACTTGAATGGTAATTTTCCTGCGGGGGG
-TGGATTGCATATGCATGTAATTAT-TTGCATGTTTTATTACTGTGTCTGGTGTA-----
-------------------------------------------------TGTGTTTGTGT
TCTTGTGCTTG---TGGTTGCTTTCTTCCTTGGGCT----TGCAAGCCCTG
>AY438016.1_Alexandrium_pacificum
TGGAATGCAAAGTGGGTGGTAAGTTTCATGCAAAGGTAAATATGCAA-TTGAGACTGATA
GCGCACAAGTACCATGAGGGACATATG------AAAAGGACTTTG-AAMAGAGAATTAAA
TGAGTTTGTATTTGCTAAACACAAAGTAAACAGACTTGAT-TTCCTCAGTGAGATTGTAG
TGMTTGCTTRACAATGG----GTTTTGGCTGCAAGTGCAATAATTCTTGCTTTGTGTGCC
AGTTTTTATGTGGACATTTGATTACCTTT-GCACATGAATGGTAATTTTCCTGCGGGGTG
-TGGATTGCATATGCATGTAATGAT-TTGCATGTTTGTTAAATGTGTCTGGTGTA-----
-------------------------------------------------TTTGTTTGTGT
CCTTGTCCTTG---AGGTTGCTTTCTCCCTTGGGCT----TACATGCCCTG
>U44926.1_Alexandrium_catenella
TGGAATGCAAAGTGGGTGGTAAGTTTCATGTMAAGGTAAACATGCAA-YTGAGACTGATA
GCACACAAGTRCCATGAGGGAAATATG------AAAAGGACTTTG-AAAAGAGAATTAAA
TGAGTTTGTATTTGCTGAACACAAAGTAAACAGACTTGAT-TTGCTTGGTGGGAGTGTTG
CACTTGCTTGACAAGAG--CTTTG--GGCTGTGGGTGTAATGATTCTTTCTTTGCATGCC
AGTTTCTATGTGTACATCTGATTACCTTT-GCACATGAATGATAAGTCTCCTGTGGGGGG
-TGGATTGCATGTGCATGTAATGAT-TTGTGT-TTTGATAAATGTGTCTGGTG-------
-----------------------------------------------TATGTGTGTGTGT
TCC-TGTGCTT--GGGGATGCTTCCTT-CCTTGGAC---TTACAAGCCCTG
>AF200667.1_Alexandrium_catenella
TGGAATGCAAAGTGGGTGGTAAGTTTCATGTAAAGGTAAACATGCAA-TTGAGACTGATA
GCACACAAGTACCATGAGGGAAATATG------AAAAGGACTTTG-AAAAGAAAATTAAA
TGAGTTTGTATTTGCTGAACACAAAGTAAACAGACTTGAT-TTGCTTGGTGGGAGTGTTG
CACTTGCTTGACAAGAG--CTTTG--GGCTGTGGGTGTAATGATTCTTTCTTTGCATGCC
AGTTTCTATTTGTACATCTGATTACCTTT-GCACATGAATGATAAGTCTCCTGTGGGGGG
-TGGATTGCATGTGCATGTAATGAT-TTGTGT-TTTGATAAATGTGTCTGGTG-------
-----------------------------------------------TATGTGTGTGTGT
TCC-TGTGCTT--GGGGATGCTTCCTT-CCTTGGAC---TTACAAGCCCTG
>JF521644.1_Alexandrium_catenella
TGGAATGCAAAGTGGGTGGTAAGTTTCATGTAAAGGTAAACATGCAA-CTGAGACTGATA
GCACACAAGTACCATGAGGGAAATATG------AAAAGGACTTTG-AAAAGATAATAAAA
AGAGTTTGTATTTGCTGAACACAAAATAAACACACTCGAT-TTGCTTGGTGGGAGTGCTG
CACTTGCTGGACAAGAG--CTTTG--GGCTGTGTGTGTAATGATTCGTTCTTTGCATGCC
AGTTTCTATGTGTACATCTGATTACCTTT-GCACATGAATGATAAGTCTCCTGTGGGGGG
-TGTATTGCATGTGCATGTAATGAT-GTGTGT-TTTGATAAATGTGTATGGTG-------
-----------------------------------------------TATGTGTGTGT--
TCA-TGTGATT--GGGGATGCTTCCTT-CCTTGGAC---TTACAAGCCCTG
>AJ535370.1_Alexandrium_mediterraneum
TGGAATGCAAAGTGGGTGGTAAGTTTCATGTAAAGGTAAATATGCAA-TTGAGACTGATA
GCACACAAGTACCATGAGGGAAATATG------AAAAGGACTTTG-AAAAGAGAATTAAA
TGAGTTTGTATTTGCTGAACAAAAAGTAAACAGACTTGAT-TTCTTTGGTGAGGTTGTTG
TGCTTGCCTGACAATAA--GTTTT--GGTGGTGGGTACAATGATTCTTTCTTGGCATGCC
AGTTTCTATTTGTACATTTGATTACCTTT-GCATATGAATGGGAAGTTTCTTGTGGGGGG
GTTGATTGCATGTGCATGTAATGAT-TTGTGT-TTTGATGTATGAGTCTGGTG-------
-----------------------------------------------TTTCTGTCGGTGT
TTC-TGTGCTT--GAGGTTGATTCCTT-CCTTGGAC---TGACAAGCCCTG
>AJ535368.1_Alexandrium_mediterraneum
TGGAATGCAAAGTGGGTGGTAAGTTTCATGTAAAGGTAAATATGCAA-TTGAGACTGATA
GCACACAAGTACCATGAGGGAAATATG------AAAAGGACTTTG-AAAAGAGAATTAAA
TGAGTTTGTATTTGCTGAACAAAAAGTAAACAGACTTGAT-TTCTTTGGTGAGGTTGTTG
TGCTTGCCTGACAATAA--GTTTT--GGTGGTGGGTACAATGATTCTTTCTTGGCATGCC
AGTTCCTATTTGTACATTTGATTACCTTT-GCATATGAATGGGAAGTTTCTTGTGGGGGG
GTTGATTGCATGTGCATGTAATGAT-TTGTGT-TTTGATGTATGAGTCTGGTG-------
-----------------------------------------------TTTCTGTTGGTGT
TTC-TGTGCTT--GAGGTTGATTCCTT-CCTTGGAC---TGACAAGCCCTG
>AY338752.1_Alexandrium_pseudogoniaulax
TGGAATGCAAATTGGGTGGTAAATTTCACGCAAGGGAAAATATATTA-TTGAGTCTGATA
ATGAACAAGTACCATGAGGGAAATATG------CAAAGGACTTTG-AAAAGAAAATTAAA
AGAGCTTGCATTTGCTAAACAGAAAACTAGCAGAAGTGCTTTATCTTGGTAAGATTGCTG
CGCATGGGTTTAC---T---GT-GTAAATTGTATGAGCATTGGTTCTTACTTTGTGTGTC
AATTCCATTGTCA--ATTTTAATATCTTT-GCTCATGAATTGTGAAATGCTTGCGGGTG-
TTAGATTGCATGTGCATTCATTAAT-TTG-GA-CTTGGTGCA-GTGCTTGGCAA------
-------------------------------------------------CAGCTTGCATG
TAGAGTGTGCGTGCAATGTACAATTGCGAT----------TGTCAGCTGTT
>AB088253.1_Alexandrium_pseudogoniaulax
TGGAATGCAAATTGGGTGGTAAATTTCACGCAAGGGAAAATATATTA-TTGAGTCTGATA
ATGAACAAGTACCATGAGGGAAATATG------CAAAGGACTTTG-AAAAGAAAATTAAA
AGAGCTTGCATTTGCTAAACAGAAAACTAGCAGAAGTGCTTTATCTTGGTAAGATTGCTG
CGCATGGGTTTAC---T---GT-GTAAATTGTATGAGCATTGGTTCTTACTTTGTGTGTC
AATTCCATTGTCA--ATTTTAATATCTTT-GCTCATGAATTGTGAAATGCTTGCGGGTG-
TTAGATTGCATGTGCATTCATTAAT-TTG-GA-CTTGGTGCA-GTGCTTGGCAA------
-------------------------------------------------CAGCTTGCATG
TAGAGTGTGCGTGCAATGTACAATTGCGAT----------TGTCAGCTGTT
>AY438018.1_Alexandrium_hiranoi
TGGAATGCAAATTGGGTGGTAAATTTCACGCAAGGGAAAATATATTA-TTGAGTCTGATA
ATGAACAAGTACCATGAGGGAAATATG------CAAAGGACTTTG-AAAAGAAAATTAAA
AGAGCTTGCATTTGCTAAACAGAAAACTAGCAGAAGTGCTTTATCTTGGTAAGATTGCTG
CGCATGGGTTTAC---T---GT-GTAAATTGTATGAGCATTGGTTCTTACTTTGTGTGTC
AATTCCATTGTCA--ATTTTAATATCTTT-GTTCATGAATTGTGAAATGCTTGCGGGTG-
TTAGATTGCATGTGCATTCATTAAT-TTG-GA-CTTGGTGCA-GTGCTTGGCAA------
-------------------------------------------------TAGCTTGCATG
TAGAGTGTGCGTGCAATGTACAATTGCGAT----------TGTCAGCTGTT
>AJ535347.1_Alexandrium_taylori
TGGAATGCAAATAGGGTGGTAAATTTCACGCAAGGGAAAATATATTG-TTGAGTCTGATA
ATGAACAAGTACCATGAGGGAAATATG------CAAAGGACTTTG-AAAAGAAAATTAAA
AGAGCTTGCATTTGCTAAACAGAAAACTAGCAGAAGTGCTTTATCTTGGTAAGATTGCTG
TGCATGGGTTTAT---T---GT-GTAAATTGTATGAGCATTGGTTCTTGCCTTGTGTGTC
AATTCCAATGTCT--TTTTTAATATCTTT-GTTCATGAATTGCGAAATGCTTGTGGGTG-
TTTGATTGCATGTGCATACATTAAT-TTG-GA-CTTGGTGCA-ATGTTTGGCAT------
-------------------------------------------------TAGCTTGCATG
TAGAGTGCCTGTGCAATGCAAAATTGCGAT----------TGTGAACTAAA
>AJ535348.1_Alexandrium_taylori
TGGAATGCAAATAGGGTGGTAAATTTCACGCAAGGGAAAATATATTG-TTGAGTCTGATA
ATGAACAAGTACCATGAGGGAAATATG------CAAAGGACTTTG-AAAAGAAAATTAAA
AGAGCTTGCATTTGCTAAACAGAAAACTAGCAGAAGTGCTTTATCTTGGTAAGATTGCTG
TGCATGGGTTTAT---T---GT-GTAAATTGTATGAGCATTGGTTCTTGCCTTGTGTGTC
AATTCCAATGTCT--TTTTTAATATCTTT-GTTCATGAATTGCGAAATGCTTGTGGGTG-
TTTGATTGCATGTGCATACATTAAT-TTG-GA-CTTGGTGCA-ATGTTTGGCAT------
-------------------------------------------------TAGCTTGCATG
TAGAGTGCCTGTGCAATGCAAAATTGCGAT----------TGTGAACTAAA
>AY438020.1_Alexandrium_satoanum
TGGAATGCAAATGGGGTGGTAAATTTCATTCAAGGGCAAATATATTA-TTGAGCCTGATA
GTGGACAAGTACCATGAGGGAAATATG------AAAAGGATTTTG-AAAAGAAAATTAAA
AGAGTTTGCAATTGCTGAACAGAAAGCAAGCAGAAGGTTTTTGTTTTGGTGAGATTGTTG
CAAATGCATTTGCATCT---GTTGCTGAATGTGTGTGCAATGGTTCCTGCCTTGGGTGCT
AATTTCAATTTCGC-ATATCATTACCTTT-GCTTGTGAAATGTAAAATATTTGCAAGTA-
TTGGATTGCATGTGCACGCAATGAC-TTGTGG-TTTGGCACA-GTGCTTGCTTA------
-------------------------------------------------TGAGTTAATGT
TCATGTGCTCTGTCAATACATTATTGTGAA----------TGCACACACAT
>EU707477.1_Alexandrium_minutum
TGGAATGCAAAGTGGGTGGTAAATTCCATGTAAAGGTAAATATATTA-TTGAGACTGATA
GCAAACAAGTACCATGAGGGAAATATG------AAAAGGACTTTG-AAAAGGGAATTAAA
AGAGTCTGCATTTGCTGAACAGAAAGCAAACAGAATTGATGT-GCTTGGTGAGATTGTTG
TGCCCACTCTGTCATTT--ATGTCG--GATGTGGGTGCGATGGTTCTTACCTTGAATGTC
AGCTTCTATTTCTGCAAATCATTACCCTT-GCACATGAATGGTAATTTGCCTGCGGGTA-
TTGGAATGTGTGTGTTTGCAATGAT-TTGTGA-TTTGATGCATGTGGTTGGTGGAC----
-------------------------------------------------TTTGTATGTGC
TGTTTTGCCAA--CGGGGAAGGGACTCTT----------CCTTGAGCACTG
>KX519402.1_Alexandrium_catenella
TGGAATGCAAAGTGGGTGGTAAGTTTCATGTAAAGGTAAACATGCAA-TTGAGACTGATA
GCACACAAGTACCATGAGGGAAATATG------AAAAGGACTTTG-AAAAGAGAATTAAA
TGAGTTTGTATTTGCTGAACACAAAGTAAACAGACTTGAT-TTGCTTGGTGGGAGTGTTG
CACTTGCTTGACAAGAG--CTTTG--GGCTGTGGGTGTAATGATTCTTTCTTTGCATGCC
AGTTTCTATTTGTACATCTGATTACCTTT-GCACATGAATGATAAGTCTCCTGTGGGGGG
-TGGATTGCATGTGCATGTAATGAT-TTGTGT-TTTGATAAATGTGTCTGGTG-------
-----------------------------------------------TATGTGTGTGT--
TCC-TGTGCTT--GGGGATGCTTCCTT-CCTTGGAC---TTACAAGCCCTG
>KX519394.1_Alexandrium_catenella
TGGAATGCAAAGTGGGTGGTAAGTTTCATGTAAAGGTAAACATGCAA-TTGAGACTGATA
GCACACAAGTACCATGAGGGAAATATG------AAAAGGACTTTG-AAAAGAGAATTAAA
TGAGTTTGTATTTGCTGAACACAAAGTAAACAGACTTGAT-TTGCTTGGTGGGAGTGTTG
CACTTGCTTGACAAGAG--CTTTG--GGCTGTGGGTGTAATGATTCTTTCTTTGCATGCC
AGTTTCTATTTGTACATCTGATTACCTTT-GCACATGAATGATAAGTCTCCTGTGGGGGG
-TGGATTGCATGTGCATGTAATGAT-TTGTGT-TTTGATAAATGTGTCTGGTG-------
-----------------------------------------------TATGTGTGTGT--
TCC-TGTGCTT--GGGGATGCTTCCTT-CCTTGGAC---TTACAAGCCCTG
>AJ535374.1_Alexandrium_mediterraneum
TGCAATGCAAAGTGCGTGGTAAGTTTCATGTAAAGGTAAATATGCAA-TTGAGACTGATA
GCACACAAGTACCATGAGGCAAATATG------AAAAGGACTTTG-AAAAGAGAATTAAA
TGAGTTTGTATTTGCTGAACAAAAAGTAAACAGACTTGAT-TTCTTTGGTGAGGTTGTTG
TGCTTGCCTGACAATAA--GTTTT--GGTGGTGGGTACAATGATTCTTTCTTGGCATGCC
AGTTTCTATTTGTACATTTGATTACCTTT-GCATATGAATGGGAAGTTTCTTGTGGGGGG
GTTGATTGCATGTGCATGTAATGAT-TTGTGT-TTTGATGTATGAGTCTGGTG-------
-----------------------------------------------TTTCTGTTGGTGT
TTC-TGTGCTT--GAGGTTGATTCCTT-CCTTGGAC---TGACAAGCCCTG
>JF906995.1_Alexandrium_tamarense
TGGAATGCAAAGTGGGTGGTAAGTTTCATACAAAGGTAAATATGCAA-TTGAGACTGATA
GCACACAAGTACCATGAGGGAAATATG------AAAAGGACTTTG-AAAAGAGAATTAAA
TGAGTTTGTATTTGCTGAACACAAAGCAAACAGACTTGATTT-GCTTGGTGAGATTGTAG
TGCTTGCTTGACAA--T--AGGTTTTGGCTGTGGGTGAAATGATTCTTTCTTTGCATGCC
AGGTTCTATGTGTACATTTGATTACCTTT-GCACATGAATGGTAATTTTCCTGCGGGGGG
-TGGATTGCATGTGCATGTAATGAT-TTGTGT-TTTGATGAATGTGTCTGGTGTATCT--
----------------------------------------------------GTTTTTGT
TCCATGTGTTT--GAGGTTGCTTCCTTCCTTGGGCT----TACAAGCCCTG
>AJ303428.1_Alexandrium_tamarense
TGGAATGCAAAGTGGGTGGTAAGTTTCATACAAAGGTAAATATGCAA-TTGAGACTGATA
GCACACAAGTACCATGAGGGAAATATG------AAAAGGACTTTG-AAAAGAGAATTAAA
TGAGTTTGTATTTGCTGAACACAAAGCAAACAGACTTGATTT-GCTTGGTGAGATTGTAG
TGCTTGCTTGACAA--T--AGGTTTTGGCTGTGGGTGAAATGATTCTTTCTTTGCATGCC
AGGTTCTATGTGTACATTTGATTACCTTT-GCACATGAATGGTAATTTTCCTGCGGGGGG
-TGGATTGCATGTGCATGTAATGAT-TTGTGT-TTTGATGAATGTGTCCGGTGTATCT--
----------------------------------------------------GTTTTTGT
TCCATGTGTTT--GAGGTTGCTTCCTTCCTTGGGCT----TACAAGCCCTG
>U44931.1_Alexandrium_pacificum
TGGAATGCAAAGTGGGTGGTAAGTTTCATGCAAAGGTAAATATGCAA-TTGAGACTGATA
GCGCACAAGTACCATGAGGGACATATG------AAAAGGACTTTG-AACAGAGAATTAAA
TGAGTTTGTATTTGCTAAACACAAAGTAAACAGACTTGAT-TTCCTCAGTGAGATTGTAG
TGMTTGCTTRACAATGG----GTTTTGGCTGCAAGTGCAATAATTCTTGCTTTGTGTGCC
AGTTTTTATGTGGACATTTGATTACCTTT-GCACATGAATGGTAATTTTCCTGCGGGGTG
-TGGATTGCATATGCATGTAATGAT-TTGCATGTTYGTTAARTGTGTCTGGTGTA-----
-------------------------------------------------TTTGTTTGTGT
CCTTGTCCTTG---AGGTTGCTTTCTCCCTTGGGCT----TACATGCCCTG
>FM211464.1_Alexandrium_pacificum
TGGAATGCAAAGTGGGTGGTAAGTTTCATGCAAAGGTAAATATGCAA-TTGAGACTGATA
GCGCACAAGTACCATGAGGGACATATG------AAAAGGACTTTG-AAMAGAGAATTAAA
TGAGTTTGTATTTGCTAAACACAAAGTAAACAGACTTGAT-TTCCTCAGTGAGATTGTAG
TGMTTGCTTRACAATGG----GTTTTGGCTGCAAGTGCAATAATTCTTGCTTTGTGTGCC
AGTTTTTATGTGGACATTTGATTACCTTT-GCACATGAATGGTAATTTTCCTGCGGGGTG
-TGGATTGCATATGCATGTAATGAT-TTGCATGTTTGTTAAATGTGTCTGGTGTA-----
-------------------------------------------------TTTGTTTGTGT
CCTTGTCCTTG---AGGTTGCTTTCTCCCTTGGGCT----TACATGCCCTG
>EF178140.1_Alexandrium_pacificum
TGGAATGCAAAGTGGGTGGTAAGTTTCATGCAAAGGTAAATATGCAA-TTGAGACTGATA
GCGCACAAGTACCATGAGGGACATATG------AAAAGGACTTTG-AACAGAGAATTAAA
TGAGTTTGTATTTGCTAAACACAAAGTAAACAGACTTGAT-TTCCTCAGTGAGATTGTAG
TGCTTGCTTGACAATGG----GTTTTGGCTGCAAGTGCAATAATTCTTGCTTTGTGTGCC
AGTTTTTATGTGGACATTTGATTACCTTT-GCACATGAATGGTAATTTTCCTGCGGGGTG
-TGGATTGCATATGCATGTAATGAT-TTGCATGTTTGTTAAATGTGTCTGGTGTA-----
-------------------------------------------------TTTGTTTGTGT
CCTTGTCCTTG---AGGTTGCTTTCTCCCTTGGGCT----TACATGCCCTG
>EF178149.1_Alexandrium_australiense
TGGAATGCAAAGTGGGTGGTAAGTTTCATGCAAAGGTAAATATGCAA-TTGAGACTGATA
GCGCACAAGTACCATGAGGGACATATG------AAAAGGACTTTG-AAAAGAGAATTAAA
CGAGTTTGTATTTGCTGAACACAAAGTAAACAGATGTGAT-TTCCTTAGTGAGATTGTAG
CACTTGCTTGACAATAG----GTTTTGGCGGTGGGTGCAATGATTCTTGCTTTGTATGCC
AGTTTCTATGTGGACATTTGATTACCTGT-GCACTTGAATGGTAATTTTCCTGCGGGGGG
-TGGATTGCATATGCATGTAATTAT-TTGCATGTTTTATTACTGTGTCTGGTGTA-----
-------------------------------------------------TGTGTTTGTGT
TCTTGTGCTTG---TGGTTGCTTTCTTCCTTGGGCT----TGCAAGCCCTG
>Site_4_26_5_2021_consensus_cl_id_90_total_supporting_reads_53
TGGAATGCAAAGTGGGTGGTAAATTCCATGTAAAGGTAAATATATTA-TTGAGACTGATA
GCAAACAAGTACCATGAGGGAAATATG------AAAAGGACTTTG-AAAAGAGAATTAAA
AGAGTCTGCATTTGCTGAACAGAAAGCAAACAGAATTGATCTTGCCTGGTGAGATTGTTG
CGTCTACTTCTGCATTT--CTATGTTGGATGTGGGTGCGATGGTTCTTGCCTTGAATGTC
AGCTTCTTTTTCTGCAAATCATTACCCTT-GCACATGAATGGTAATTTGCCTGCGGGTAT
-TGGAATGCATGTGTTTGCCATGAT-TTGTGA-TTTGATACATGTGTCTGT---------
---------------------G--TGTG-----------------------AAGCGGCG-
CACGAAAAA-----CGA-AGGATTCATTCCCACGGT----AACACGTCACG
