# Supplementary material for: Combining Nanopore Sequencing with Recombinase Polymerase Amplification Enables Identification of Dinoflagellates from the Alexandrium Genus, Providing a Rapid, Field Deployable Tool
Source: Toxins (Basel). 2023 Jun 1;15(6):372. doi: 10.3390/toxins15060372 (PMC10302762; doi:10.3390/toxins15060372)
Supplement: Supplementary file 1 [file toxins-15-00372-s001.zip › Supplemantary_material/S2_Phylogenetic_trees_of_VMK_&RPB_samples/Phylo_tree_RPB/Site_4/Site_4_26_05_21/Site_4_26_05_21.iqtree]

IQ-TREE 2.1.2 COVID-edition built Mar 30 2021

Input file name: All_samples_tree_duplicates_removed.fasta
Type of analysis: tree reconstruction + ultrafast bootstrap (1000 replicates)
Random seed number: 773587

REFERENCES
----------

To cite IQ-TREE please use:

Bui Quang Minh, Heiko A. Schmidt, Olga Chernomor, Dominik Schrempf,
Michael D. Woodhams, Arndt von Haeseler, and Robert Lanfear (2020)
IQ-TREE 2: New models and efficient methods for phylogenetic inference
in the genomic era. Mol. Biol. Evol., in press.
https://doi.org/10.1093/molbev/msaa015

Since you used ultrafast bootstrap (UFBoot) please also cite: 

Diep Thi Hoang, Olga Chernomor, Arndt von Haeseler, Bui Quang Minh,
and Le Sy Vinh (2018) UFBoot2: Improving the ultrafast bootstrap
approximation. Mol. Biol. Evol., 35:518–522.
https://doi.org/10.1093/molbev/msx281

SEQUENCE ALIGNMENT
------------------

Input data: 53 sequences with 471 nucleotide sites
Number of constant sites: 164 (= 34.8195% of all sites)
Number of invariant (constant or ambiguous constant) sites: 164 (= 34.8195% of all sites)
Number of parsimony informative sites: 259
Number of distinct site patterns: 312

SUBSTITUTION PROCESS
--------------------

Model of substitution: GTR+F+G4

Rate parameter R:

  A-C: 1.2728
  A-G: 1.7902
  A-T: 0.7308
  C-G: 1.0085
  C-T: 4.6400
  G-T: 1.0000

State frequencies: (empirical counts from alignment)

  pi(A) = 0.2661
  pi(C) = 0.1367
  pi(G) = 0.2618
  pi(T) = 0.3354

Rate matrix Q:

  A   -0.7748    0.1518    0.4091    0.2139
  C    0.2956    -1.884    0.2304     1.358
  G    0.4158    0.1203   -0.8289    0.2927
  T    0.1697    0.5536    0.2285   -0.9518

Model of rate heterogeneity: Gamma with 4 categories
Gamma shape alpha: 0.6865

 Category  Relative_rate  Proportion
  1         0.07131        0.25
  2         0.3571         0.25
  3         0.9198         0.25
  4         2.652          0.25
Relative rates are computed as MEAN of the portion of the Gamma distribution falling in the category.

MAXIMUM LIKELIHOOD TREE
-----------------------

Log-likelihood of the tree: -5182.6326 (s.e. 198.5614)
Unconstrained log-likelihood (without tree): -2356.2668
Number of free parameters (#branches + #model parameters): 112
Akaike information criterion (AIC) score: 10589.2652
Corrected Akaike information criterion (AICc) score: 10659.9691
Bayesian information criterion (BIC) score: 11054.6093

Total tree length (sum of branch lengths): 5.0920
Sum of internal branch lengths: 2.6283 (51.6165% of tree length)

WARNING: 10 near-zero internal branches (<0.0021) should be treated with caution
         Such branches are denoted by '**' in the figure below

NOTE: Tree is UNROOTED although outgroup taxon 'AF042813.1_Prorocentrum_minimum' is drawn at root
Numbers in parentheses are  ultrafast bootstrap support (%)

+----------------------------------------------------------AF042813.1_Prorocentrum_minimum
|
|                  +--AJ535373.1_Alexandrium_tamutum
|               +--| (75)
|               |  |  +**GQ120507.1_Alexandrium_tamutum
|               |  +--| (97)
|               |     +------Site_4_26_5_2021_consensus_cl_id_90_total_supporting_reads_53
|            +--| (38)
|            |  |        +**AY962849.1_Alexandrium_minutum
|            |  |     +--| (100)
|            |  |     |  +--JF521634.1_Alexandrium_minutum
|            |  |  +--| (94)
|            |  |  |  +--EU707477.1_Alexandrium_minutum
|            |  +--| (32)
|            |     |                     +**AY962833.1_Alexandrium_andersonii
|            |     |                  +**| (29)
|            |     |                  |  +**U44937.1_Alexandrium_andersoni
|            |     |     +------------| (100)
|            |     |     |            +**JF521619.1_Alexandrium_andersoni
|            |     |  +--| (30)
|            |     |  |  |                      +**JF521618.1_Alexandrium_affine
|            |     |  |  |                  +---| (100)
|            |     |  |  |                  |   +--AF032348.1_Alexandrium_concavum
|            |     |  |  |               +--| (100)
|            |     |  |  |               |  +--U44935.1_Alexandrium_affine
|            |     |  |  |            +--| (97)
|            |     |  |  |            |  |          +--AJ303429.1_Alexandrium_tamarense
|            |     |  |  |            |  |       +--| (100)
|            |     |  |  |            |  |       |  |     +**JF521640.1_Alexandrium_tamarense
|            |     |  |  |            |  |       |  |  +**| (66)
|            |     |  |  |            |  |       |  |  |  +**JF906995.1_Alexandrium_tamarense
|            |     |  |  |            |  |       |  +**| (54)
|            |     |  |  |            |  |       |     +--AJ303428.1_Alexandrium_tamarense
|            |     |  |  |            |  |    +--| (83)
|            |     |  |  |            |  |    |  |        +**EF178148.1_Alexandrium_australiense
|            |     |  |  |            |  |    |  |     +**| (36)
|            |     |  |  |            |  |    |  |     |  +**JF521639.1_Alexandrium_australiense
|            |     |  |  |            |  |    |  |  +--| (100)
|            |     |  |  |            |  |    |  |  |  +**EF178149.1_Alexandrium_australiense
|            |     |  |  |            |  |    |  +--| (100)
|            |     |  |  |            |  |    |     |  +**AY438016.1_Alexandrium_pacificum
|            |     |  |  |            |  |    |     +--| (100)
|            |     |  |  |            |  |    |        |     +**U44931.1_Alexandrium_pacificum
|            |     |  |  |            |  |    |        |  +**| (65)
|            |     |  |  |            |  |    |        |  |  +**EF178140.1_Alexandrium_pacificum
|            |     |  |  |            |  |    |        +**| (41)
|            |     |  |  |            |  |    |           +**FM211464.1_Alexandrium_pacificum
|            |     |  |  |            |  +----| (99)
|            |     |  |  |            |       |        +**U44926.1_Alexandrium_catenella
|            |     |  |  |            |       |     +--| (93)
|            |     |  |  |            |       |     |  +--JF521644.1_Alexandrium_catenella
|            |     |  |  |            |       |  +--| (100)
|            |     |  |  |            |       |  |  |  +--AF200667.1_Alexandrium_catenella
|            |     |  |  |            |       |  |  +**| (65)
|            |     |  |  |            |       |  |     |  +**KX519402.1_Alexandrium_catenella
|            |     |  |  |            |       |  |     +**| (55)
|            |     |  |  |            |       |  |        +**KX519394.1_Alexandrium_catenella
|            |     |  |  |            |       +--| (92)
|            |     |  |  |            |          |   +--AJ535370.1_Alexandrium_mediterraneum
|            |     |  |  |            |          +---| (100)
|            |     |  |  |            |              |  +--AJ535368.1_Alexandrium_mediterraneum
|            |     |  |  |            |              +**| (62)
|            |     |  |  |            |                 +--AJ535374.1_Alexandrium_mediterraneum
|            |     |  |  |  +---------| (100)
|            |     |  |  |  |         |         +--AY268607.1_Alexandrium_tropicale
|            |     |  |  |  |         |     +---| (99)
|            |     |  |  |  |         |     |   |   +--FJ652046.1_Alexandrium_tamiyavanichi
|            |     |  |  |  |         |     |   +---| (100)
|            |     |  |  |  |         |     |       |  +**AF174614.1_Alexandrium_cohorticula
|            |     |  |  |  |         |     |       +--| (100)
|            |     |  |  |  |         |     |          +--AB088267.1_Alexandrium_tamiyavanichii
|            |     |  |  |  |         +-----| (99)
|            |     |  |  |  |               |            +**JF521622.1_Alexandrium_fraterculus
|            |     |  |  |  |               +------------| (100)
|            |     |  |  |  |                            +**AB088262.1_Alexandrium_fraterculus
|            |     |  |  +--| (50)
|            |     |  |     |                                         +**AY338752.1_Alexandrium_pseudogoniaulax
|            |     |  |     |                                      +--| (95)
|            |     |  |     |                                      |  +**AB088253.1_Alexandrium_pseudogoniaulax
|            |     |  |     |                                   +--| (65)
|            |     |  |     |                                   |  +**AY438018.1_Alexandrium_hiranoi
|            |     |  |     |                +------------------| (100)
|            |     |  |     |                |                  |  +**AJ535347.1_Alexandrium_taylori
|            |     |  |     |                |                  +--| (100)
|            |     |  |     |                |                     +**AJ535348.1_Alexandrium_taylori
|            |     |  |     +----------------| (100)
|            |     |  |                      +------------AY438020.1_Alexandrium_satoanum
|            |     +--| (36)
|            |        |               +**AF318230.1_Alexandrium_margalefii
|            |        +---------------| (100)
|            |                        +--AF033531.1_Alexandrium_margalefeii
|         +--| (38)
|         |  |  +**AY962834.1_Alexandrium_insuetum
|         |  +--| (100)
|         |     +**JF521630.1_Alexandrium_insuetum
|      +**| (21)
|      |  |  +**AY962858.1_Alexandrium_ostenfeldii
|      |  +--| (97)
|      |     +--JF921174.1_Alexandrium_ostenfeldii
+------| (61)
|      +--FJ011438.1_Alexandrium_peruvianum
|
|                       +-----AY959942.1_Alexandrium_leei
+-----------------------| (100)
                        +---------KF034860.1_Alexandrium_leei

Tree in newick format:

(AF042813.1_Prorocentrum_minimum:0.9305586756,(((((AJ535373.1_Alexandrium_tamutum:0.0059744051,(GQ120507.1_Alexandrium_tamutum:0.0000010000,Site_4_26_5_2021_consensus_cl_id_90_total_supporting_reads_53:0.1185556933)97:0.0204962904)75:0.0206249324,(((AY962849.1_Alexandrium_minutum:0.0000010000,JF521634.1_Alexandrium_minutum:0.0029610534)100:0.0430181760,EU707477.1_Alexandrium_minutum:0.0506277473)94:0.0223699422,((((AY962833.1_Alexandrium_andersonii:0.0000010000,U44937.1_Alexandrium_andersoni:0.0000010000)29:0.0000026867,JF521619.1_Alexandrium_andersoni:0.0000010000)100:0.2123200540,(((((JF521618.1_Alexandrium_affine:0.0000025017,AF032348.1_Alexandrium_concavum:0.0166978175)100:0.0698674461,U44935.1_Alexandrium_affine:0.0490682606)100:0.0503251329,(((AJ303429.1_Alexandrium_tamarense:0.0027985318,((JF521640.1_Alexandrium_tamarense:0.0000010000,JF906995.1_Alexandrium_tamarense:0.0000010000)66:0.0000010000,AJ303428.1_Alexandrium_tamarense:0.0028002426)54:0.0000010000)100:0.0254516191,(((EF178148.1_Alexandrium_australiense:0.0000010000,JF521639.1_Alexandrium_australiense:0.0000010000)36:0.0000010000,EF178149.1_Alexandrium_australiense:0.0000010000)100:0.0488710450,(AY438016.1_Alexandrium_pacificum:0.0000010000,((U44931.1_Alexandrium_pacificum:0.0000010000,EF178140.1_Alexandrium_pacificum:0.0000010000)65:0.0000010000,FM211464.1_Alexandrium_pacificum:0.0000010000)41:0.0000010000)100:0.0517720448)100:0.0574013275)83:0.0197065878,(((U44926.1_Alexandrium_catenella:0.0000010000,JF521644.1_Alexandrium_catenella:0.0486780930)93:0.0029412323,(AF200667.1_Alexandrium_catenella:0.0027773345,(KX519402.1_Alexandrium_catenella:0.0000010000,KX519394.1_Alexandrium_catenella:0.0000010000)55:0.0000010000)65:0.0000024761)100:0.0559534298,(AJ535370.1_Alexandrium_mediterraneum:0.0028009754,(AJ535368.1_Alexandrium_mediterraneum:0.0028576533,AJ535374.1_Alexandrium_mediterraneum:0.0086035799)62:0.0000010000)100:0.0736810901)92:0.0179630145)99:0.0804296415)97:0.0570718425,((AY268607.1_Alexandrium_tropicale:0.0503133622,(FJ652046.1_Alexandrium_tamiyavanichi:0.0023615534,(AF174614.1_Alexandrium_cohorticula:0.0000010000,AB088267.1_Alexandrium_tamiyavanichii:0.0029520599)100:0.0203655880)100:0.0654066020)99:0.0713085513,(JF521622.1_Alexandrium_fraterculus:0.0000025091,AB088262.1_Alexandrium_fraterculus:0.0000021776)100:0.2201243227)99:0.1060847509)100:0.1649449596,((((AY338752.1_Alexandrium_pseudogoniaulax:0.0000010000,AB088253.1_Alexandrium_pseudogoniaulax:0.0000010000)95:0.0060291429,AY438018.1_Alexandrium_hiranoi:0.0000010000)65:0.0281386675,(AJ535347.1_Alexandrium_taylori:0.0000010000,AJ535348.1_Alexandrium_taylori:0.0000010000)100:0.0624007924)100:0.2994725639,AY438020.1_Alexandrium_satoanum:0.2202370653)100:0.2719482564)50:0.0412746713)30:0.0303150001,(AF318230.1_Alexandrium_margalefii:0.0000020529,AF033531.1_Alexandrium_margalefeii:0.0090184786)100:0.2561860804)36:0.0288427791)32:0.0170429412)38:0.0279801293,(AY962834.1_Alexandrium_insuetum:0.0000010000,JF521630.1_Alexandrium_insuetum:0.0000010000)100:0.0485381841)38:0.0410298355,(AY962858.1_Alexandrium_ostenfeldii:0.0000010000,JF921174.1_Alexandrium_ostenfeldii:0.0029923984)97:0.0291207511)21:0.0000023432,FJ011438.1_Alexandrium_peruvianum:0.0056258197)61:0.1236327033,(AY959942.1_Alexandrium_leei:0.1079236184,KF034860.1_Alexandrium_leei:0.1663851523)100:0.3878908642);

CONSENSUS TREE
--------------

Consensus tree is constructed from 1000 bootstrap trees
Log-likelihood of consensus tree: -5182.643715
Robinson-Foulds distance between ML tree and consensus tree: 6

Branches with support >0.000000% are kept (extended consensus)
Branch lengths are optimized by maximum likelihood on original alignment
Numbers in parentheses are bootstrap supports (%)

+----------------------------------------------------------AF042813.1_Prorocentrum_minimum
|
|               +--AJ535373.1_Alexandrium_tamutum
|            +--| (75)
|            |  |  +--GQ120507.1_Alexandrium_tamutum
|            |  +--| (97)
|            |     +------Site_4_26_5_2021_consensus_cl_id_90_total_supporting_reads_53
|         +--| (38)
|         |  |        +--AY962849.1_Alexandrium_minutum
|         |  |     +--| (100)
|         |  |     |  +--JF521634.1_Alexandrium_minutum
|         |  |  +--| (94)
|         |  |  |  +--EU707477.1_Alexandrium_minutum
|         |  +--| (32)
|         |     |                     +--AY962833.1_Alexandrium_andersonii
|         |     |                  +--| (48)
|         |     |                  |  +--JF521619.1_Alexandrium_andersoni
|         |     |     +------------| (100)
|         |     |     |            +--U44937.1_Alexandrium_andersoni
|         |     |  +--| (30)
|         |     |  |  |                      +--JF521618.1_Alexandrium_affine
|         |     |  |  |                  +---| (100)
|         |     |  |  |                  |   +--AF032348.1_Alexandrium_concavum
|         |     |  |  |               +--| (100)
|         |     |  |  |               |  +--U44935.1_Alexandrium_affine
|         |     |  |  |            +--| (97)
|         |     |  |  |            |  |          +--AJ303429.1_Alexandrium_tamarense
|         |     |  |  |            |  |       +--| (100)
|         |     |  |  |            |  |       |  |     +--JF521640.1_Alexandrium_tamarense
|         |     |  |  |            |  |       |  |  +--| (66)
|         |     |  |  |            |  |       |  |  |  +--JF906995.1_Alexandrium_tamarense
|         |     |  |  |            |  |       |  +--| (54)
|         |     |  |  |            |  |       |     +--AJ303428.1_Alexandrium_tamarense
|         |     |  |  |            |  |    +--| (83)
|         |     |  |  |            |  |    |  |     +--EF178148.1_Alexandrium_australiense
|         |     |  |  |            |  |    |  |  +--| (100)
|         |     |  |  |            |  |    |  |  |  |  +--JF521639.1_Alexandrium_australiense
|         |     |  |  |            |  |    |  |  |  +--| (43)
|         |     |  |  |            |  |    |  |  |     +--EF178149.1_Alexandrium_australiense
|         |     |  |  |            |  |    |  +--| (100)
|         |     |  |  |            |  |    |     |  +--AY438016.1_Alexandrium_pacificum
|         |     |  |  |            |  |    |     +--| (100)
|         |     |  |  |            |  |    |        |     +--U44931.1_Alexandrium_pacificum
|         |     |  |  |            |  |    |        |  +--| (65)
|         |     |  |  |            |  |    |        |  |  +--EF178140.1_Alexandrium_pacificum
|         |     |  |  |            |  |    |        +--| (41)
|         |     |  |  |            |  |    |           +--FM211464.1_Alexandrium_pacificum
|         |     |  |  |            |  +----| (99)
|         |     |  |  |            |       |        +--U44926.1_Alexandrium_catenella
|         |     |  |  |            |       |     +--| (93)
|         |     |  |  |            |       |     |  +--JF521644.1_Alexandrium_catenella
|         |     |  |  |            |       |  +--| (100)
|         |     |  |  |            |       |  |  |  +--AF200667.1_Alexandrium_catenella
|         |     |  |  |            |       |  |  +--| (65)
|         |     |  |  |            |       |  |     |  +--KX519402.1_Alexandrium_catenella
|         |     |  |  |            |       |  |     +--| (55)
|         |     |  |  |            |       |  |        +--KX519394.1_Alexandrium_catenella
|         |     |  |  |            |       +--| (92)
|         |     |  |  |            |          |   +--AJ535370.1_Alexandrium_mediterraneum
|         |     |  |  |            |          +---| (100)
|         |     |  |  |            |              |  +--AJ535368.1_Alexandrium_mediterraneum
|         |     |  |  |            |              +--| (62)
|         |     |  |  |            |                 +--AJ535374.1_Alexandrium_mediterraneum
|         |     |  |  |  +---------| (100)
|         |     |  |  |  |         |         +--AY268607.1_Alexandrium_tropicale
|         |     |  |  |  |         |     +---| (99)
|         |     |  |  |  |         |     |   |   +--FJ652046.1_Alexandrium_tamiyavanichi
|         |     |  |  |  |         |     |   +---| (100)
|         |     |  |  |  |         |     |       |  +--AF174614.1_Alexandrium_cohorticula
|         |     |  |  |  |         |     |       +--| (100)
|         |     |  |  |  |         |     |          +--AB088267.1_Alexandrium_tamiyavanichii
|         |     |  |  |  |         +-----| (99)
|         |     |  |  |  |               |            +--JF521622.1_Alexandrium_fraterculus
|         |     |  |  |  |               +------------| (100)
|         |     |  |  |  |                            +--AB088262.1_Alexandrium_fraterculus
|         |     |  |  +--| (50)
|         |     |  |     |                                         +--AY338752.1_Alexandrium_pseudogoniaulax
|         |     |  |     |                                      +--| (95)
|         |     |  |     |                                      |  +--AB088253.1_Alexandrium_pseudogoniaulax
|         |     |  |     |                                   +--| (65)
|         |     |  |     |                                   |  +--AY438018.1_Alexandrium_hiranoi
|         |     |  |     |                +------------------| (100)
|         |     |  |     |                |                  |  +--AJ535347.1_Alexandrium_taylori
|         |     |  |     |                |                  +--| (100)
|         |     |  |     |                |                     +--AJ535348.1_Alexandrium_taylori
|         |     |  |     +----------------| (100)
|         |     |  |                      +------------AY438020.1_Alexandrium_satoanum
|         |     +--| (36)
|         |        |               +--AF318230.1_Alexandrium_margalefii
|         |        +---------------| (100)
|         |                        +--AF033531.1_Alexandrium_margalefeii
|      +--| (38)
|      |  |  +--AY962834.1_Alexandrium_insuetum
|      |  +--| (100)
|      |     +--JF521630.1_Alexandrium_insuetum
+------| (61)
|      |  +--FJ011438.1_Alexandrium_peruvianum
|      +--| (45)
|         |  +--AY962858.1_Alexandrium_ostenfeldii
|         +--| (97)
|            +--JF921174.1_Alexandrium_ostenfeldii
|
|                       +-----AY959942.1_Alexandrium_leei
+-----------------------| (100)
                        +---------KF034860.1_Alexandrium_leei


Consensus tree in newick format: 

(AF042813.1_Prorocentrum_minimum:0.9293294101,((((AJ535373.1_Alexandrium_tamutum:0.0059750790,(GQ120507.1_Alexandrium_tamutum:0.0000020399,Site_4_26_5_2021_consensus_cl_id_90_total_supporting_reads_53:0.1184811747)97:0.0204819865)75:0.0206161794,(((AY962849.1_Alexandrium_minutum:0.0000020399,JF521634.1_Alexandrium_minutum:0.0029582521)100:0.0429874140,EU707477.1_Alexandrium_minutum:0.0505997918)94:0.0223714910,((((AY962833.1_Alexandrium_andersonii:0.0000020399,JF521619.1_Alexandrium_andersoni:0.0000020399)48:0.0000020399,U44937.1_Alexandrium_andersoni:0.0000020399)100:0.2121590820,(((((JF521618.1_Alexandrium_affine:0.0000020399,AF032348.1_Alexandrium_concavum:0.0166824003)100:0.0697822954,U44935.1_Alexandrium_affine:0.0490501303)100:0.0502803154,(((AJ303429.1_Alexandrium_tamarense:0.0027944351,((JF521640.1_Alexandrium_tamarense:0.0000020399,JF906995.1_Alexandrium_tamarense:0.0000020399)66:0.0000020399,AJ303428.1_Alexandrium_tamarense:0.0027961768)54:0.0000020399)100:0.0254250529,((EF178148.1_Alexandrium_australiense:0.0000020399,(JF521639.1_Alexandrium_australiense:0.0000020399,EF178149.1_Alexandrium_australiense:0.0000020399)43:0.0000020399)100:0.0488151319,(AY438016.1_Alexandrium_pacificum:0.0000020399,((U44931.1_Alexandrium_pacificum:0.0000020399,EF178140.1_Alexandrium_pacificum:0.0000020399)65:0.0000020399,FM211464.1_Alexandrium_pacificum:0.0000020399)41:0.0000020399)100:0.0517176124)100:0.0573329628)83:0.0196963689,(((U44926.1_Alexandrium_catenella:0.0000020399,JF521644.1_Alexandrium_catenella:0.0486253598)93:0.0029376357,(AF200667.1_Alexandrium_catenella:0.0027736387,(KX519402.1_Alexandrium_catenella:0.0000020399,KX519394.1_Alexandrium_catenella:0.0000020399)55:0.0000020399)65:0.0000020399)100:0.0558900184,(AJ535370.1_Alexandrium_mediterraneum:0.0027968956,(AJ535368.1_Alexandrium_mediterraneum:0.0028545384,AJ535374.1_Alexandrium_mediterraneum:0.0085943463)62:0.0000020399)100:0.0735880654)92:0.0179539902)99:0.0803281426)97:0.0571378205,((AY268607.1_Alexandrium_tropicale:0.0502916969,(FJ652046.1_Alexandrium_tamiyavanichi:0.0023660771,(AF174614.1_Alexandrium_cohorticula:0.0000020399,AB088267.1_Alexandrium_tamiyavanichii:0.0029485920)100:0.0203440690)100:0.0653300911)99:0.0712272494,(JF521622.1_Alexandrium_fraterculus:0.0000020399,AB088262.1_Alexandrium_fraterculus:0.0000020399)100:0.2198723412)99:0.1059426271)100:0.1647378876,((((AY338752.1_Alexandrium_pseudogoniaulax:0.0000020399,AB088253.1_Alexandrium_pseudogoniaulax:0.0000020399)95:0.0060245037,AY438018.1_Alexandrium_hiranoi:0.0000020399)65:0.0281050740,(AJ535347.1_Alexandrium_taylori:0.0000020399,AJ535348.1_Alexandrium_taylori:0.0000020399)100:0.0623846419)100:0.2991798586,AY438020.1_Alexandrium_satoanum:0.2200304567)100:0.2717819830)50:0.0412553064)30:0.0303301494,(AF318230.1_Alexandrium_margalefii:0.0000026327,AF033531.1_Alexandrium_margalefeii:0.0090120605)100:0.2560032985)36:0.0288151911)32:0.0170363522)38:0.0279690843,(AY962834.1_Alexandrium_insuetum:0.0000020399,JF521630.1_Alexandrium_insuetum:0.0000020399)100:0.0485123401)38:0.0410027352,(FJ011438.1_Alexandrium_peruvianum:0.0056284426,(AY962858.1_Alexandrium_ostenfeldii:0.0000020399,JF921174.1_Alexandrium_ostenfeldii:0.0029900389)97:0.0291044235)45:0.0000024043)61:0.1244439081,(AY959942.1_Alexandrium_leei:0.1079096445,KF034860.1_Alexandrium_leei:0.1662713619)100:0.3869720945);

TIME STAMP
----------

Date and time: Fri Feb  3 16:10:22 2023
Total CPU time used: 118.445293 seconds (0h:1m:58s)
Total wall-clock time used: 63.89186335 seconds (0h:1m:3s)
