# Supplementary material for: Combining Nanopore Sequencing with Recombinase Polymerase Amplification Enables Identification of Dinoflagellates from the Alexandrium Genus, Providing a Rapid, Field Deployable Tool
Source: Toxins (Basel). 2023 Jun 1;15(6):372. doi: 10.3390/toxins15060372 (PMC10302762; doi:10.3390/toxins15060372)
Supplement: Supplementary file 1 [file toxins-15-00372-s001.zip › Supplemantary_material/S2_Phylogenetic_trees_of_VMK_&RPB_samples/Phylo_tree_RPB/Site_4/Site_4_28_07_21/Site_4_28_07_21.iqtree]

IQ-TREE 2.1.2 COVID-edition built Mar 30 2021

Input file name: All_samples_tree_duplicates_removed.fasta
Type of analysis: tree reconstruction + ultrafast bootstrap (1000 replicates)
Random seed number: 542098

REFERENCES
----------

To cite IQ-TREE please use:

Bui Quang Minh, Heiko A. Schmidt, Olga Chernomor, Dominik Schrempf,
Michael D. Woodhams, Arndt von Haeseler, and Robert Lanfear (2020)
IQ-TREE 2: New models and efficient methods for phylogenetic inference
in the genomic era. Mol. Biol. Evol., in press.
https://doi.org/10.1093/molbev/msaa015

Since you used ultrafast bootstrap (UFBoot) please also cite: 

Diep Thi Hoang, Olga Chernomor, Arndt von Haeseler, Bui Quang Minh,
and Le Sy Vinh (2018) UFBoot2: Improving the ultrafast bootstrap
approximation. Mol. Biol. Evol., 35:518–522.
https://doi.org/10.1093/molbev/msx281

SEQUENCE ALIGNMENT
------------------

Input data: 54 sequences with 471 nucleotide sites
Number of constant sites: 154 (= 32.6964% of all sites)
Number of invariant (constant or ambiguous constant) sites: 154 (= 32.6964% of all sites)
Number of parsimony informative sites: 259
Number of distinct site patterns: 323

SUBSTITUTION PROCESS
--------------------

Model of substitution: GTR+F+G4

Rate parameter R:

  A-C: 1.2157
  A-G: 1.6397
  A-T: 0.7562
  C-G: 0.9066
  C-T: 4.2049
  G-T: 1.0000

State frequencies: (empirical counts from alignment)

  pi(A) = 0.266
  pi(C) = 0.1361
  pi(G) = 0.2623
  pi(T) = 0.3357

Rate matrix Q:

  A   -0.7888    0.1537    0.3994    0.2357
  C    0.3003    -1.832    0.2208     1.311
  G     0.405    0.1146   -0.8313    0.3117
  T    0.1868    0.5315    0.2436   -0.9618

Model of rate heterogeneity: Gamma with 4 categories
Gamma shape alpha: 0.753

 Category  Relative_rate  Proportion
  1         0.08552        0.25
  2         0.3875         0.25
  3         0.943          0.25
  4         2.584          0.25
Relative rates are computed as MEAN of the portion of the Gamma distribution falling in the category.

MAXIMUM LIKELIHOOD TREE
-----------------------

Log-likelihood of the tree: -5328.7586 (s.e. 198.4625)
Unconstrained log-likelihood (without tree): -2414.2096
Number of free parameters (#branches + #model parameters): 114
Akaike information criterion (AIC) score: 10885.5172
Corrected Akaike information criterion (AICc) score: 10959.1688
Bayesian information criterion (BIC) score: 11359.1710

Total tree length (sum of branch lengths): 5.0613
Sum of internal branch lengths: 2.5493 (50.3677% of tree length)

WARNING: 12 near-zero internal branches (<0.0021) should be treated with caution
         Such branches are denoted by '**' in the figure below

NOTE: Tree is UNROOTED although outgroup taxon 'AF042813.1_Prorocentrum_minimum' is drawn at root
Numbers in parentheses are  ultrafast bootstrap support (%)

+--------------------------------------------------------AF042813.1_Prorocentrum_minimum
|
|                +--AJ535373.1_Alexandrium_tamutum
|             +--| (90)
|             |  +--GQ120507.1_Alexandrium_tamutum
|          +--| (46)
|          |  |        +**AY962849.1_Alexandrium_minutum
|          |  |     +--| (100)
|          |  |     |  +--JF521634.1_Alexandrium_minutum
|          |  |  +--| (91)
|          |  |  |  +--EU707477.1_Alexandrium_minutum
|          |  +--| (41)
|          |     |                     +**AY962833.1_Alexandrium_andersonii
|          |     |                  +**| (40)
|          |     |                  |  +**JF521619.1_Alexandrium_andersoni
|          |     |     +------------| (100)
|          |     |     |            +**U44937.1_Alexandrium_andersoni
|          |     |  +--| (33)
|          |     |  |  |              +**AF318230.1_Alexandrium_margalefii
|          |     |  |  +--------------| (100)
|          |     |  |                 +--AF033531.1_Alexandrium_margalefeii
|          |     +--| (48)
|          |        |                      +**JF521618.1_Alexandrium_affine
|          |        |                  +---| (100)
|          |        |                  |   +--AF032348.1_Alexandrium_concavum
|          |        |               +--| (98)
|          |        |               |  +--U44935.1_Alexandrium_affine
|          |        |            +--| (96)
|          |        |            |  |             +--AJ303429.1_Alexandrium_tamarense
|          |        |            |  |          +**| (91)
|          |        |            |  |          |  |     +**JF521640.1_Alexandrium_tamarense
|          |        |            |  |          |  |  +**| (59)
|          |        |            |  |          |  |  |  +**JF906995.1_Alexandrium_tamarense
|          |        |            |  |          |  +**| (49)
|          |        |            |  |          |     +--AJ303428.1_Alexandrium_tamarense
|          |        |            |  |       +--| (98)
|          |        |            |  |       |  +---------Site_4_28_7_2021_consensus_cl_id_129_total_supporting_reads_8
|          |        |            |  |    +--| (79)
|          |        |            |  |    |  |     +**EF178148.1_Alexandrium_australiense
|          |        |            |  |    |  |  +--| (100)
|          |        |            |  |    |  |  |  |  +**JF521639.1_Alexandrium_australiense
|          |        |            |  |    |  |  |  +**| (48)
|          |        |            |  |    |  |  |     +**EF178149.1_Alexandrium_australiense
|          |        |            |  |    |  +--| (100)
|          |        |            |  |    |     |     +**AY438016.1_Alexandrium_pacificum
|          |        |            |  |    |     |  +**| (42)
|          |        |            |  |    |     |  |  |  +**U44931.1_Alexandrium_pacificum
|          |        |            |  |    |     |  |  +**| (47)
|          |        |            |  |    |     |  |     +**EF178140.1_Alexandrium_pacificum
|          |        |            |  |    |     +--| (100)
|          |        |            |  |    |        +**FM211464.1_Alexandrium_pacificum
|          |        |            |  +----| (98)
|          |        |            |       |        +**U44926.1_Alexandrium_catenella
|          |        |            |       |     +--| (90)
|          |        |            |       |     |  +--JF521644.1_Alexandrium_catenella
|          |        |            |       |  +--| (100)
|          |        |            |       |  |  |     +--AF200667.1_Alexandrium_catenella
|          |        |            |       |  |  |  +**| (34)
|          |        |            |       |  |  |  |  |  +**KX519402.1_Alexandrium_catenella
|          |        |            |       |  |  |  |  +**| (61)
|          |        |            |       |  |  |  |     +**KX519394.1_Alexandrium_catenella
|          |        |            |       |  |  +**| (66)
|          |        |            |       |  |     +---Site_4_28_7_21_consensus_cl_id_1853_total_supporting_reads_30
|          |        |            |       +--| (88)
|          |        |            |          |   +--AJ535370.1_Alexandrium_mediterraneum
|          |        |            |          +---| (100)
|          |        |            |              |  +--AJ535368.1_Alexandrium_mediterraneum
|          |        |            |              +**| (60)
|          |        |            |                 +--AJ535374.1_Alexandrium_mediterraneum
|          |        |  +---------| (100)
|          |        |  |         |         +--AY268607.1_Alexandrium_tropicale
|          |        |  |         |     +---| (99)
|          |        |  |         |     |   |   +--FJ652046.1_Alexandrium_tamiyavanichi
|          |        |  |         |     |   +---| (100)
|          |        |  |         |     |       |  +**AF174614.1_Alexandrium_cohorticula
|          |        |  |         |     |       +--| (100)
|          |        |  |         |     |          +--AB088267.1_Alexandrium_tamiyavanichii
|          |        |  |         +-----| (100)
|          |        |  |               |             +**JF521622.1_Alexandrium_fraterculus
|          |        |  |               +-------------| (100)
|          |        |  |                             +**AB088262.1_Alexandrium_fraterculus
|          |        +--| (75)
|          |           |                                         +**AY338752.1_Alexandrium_pseudogoniaulax
|          |           |                                      +--| (92)
|          |           |                                      |  +**AB088253.1_Alexandrium_pseudogoniaulax
|          |           |                                   +--| (52)
|          |           |                                   |  +**AY438018.1_Alexandrium_hiranoi
|          |           |                +------------------| (100)
|          |           |                |                  |   +**AJ535347.1_Alexandrium_taylori
|          |           |                |                  +---| (100)
|          |           |                |                      +**AJ535348.1_Alexandrium_taylori
|          |           +----------------| (100)
|          |                            +------------AY438020.1_Alexandrium_satoanum
|       +--| (45)
|       |  |  +**AY962834.1_Alexandrium_insuetum
|       |  +--| (99)
|       |     +**JF521630.1_Alexandrium_insuetum
+-------| (78)
|       |  +--FJ011438.1_Alexandrium_peruvianum
|       +**| (41)
|          |  +**AY962858.1_Alexandrium_ostenfeldii
|          +--| (97)
|             +--JF921174.1_Alexandrium_ostenfeldii
|
|                      +------AY959942.1_Alexandrium_leei
+----------------------| (100)
                       +---------KF034860.1_Alexandrium_leei

Tree in newick format:

(AF042813.1_Prorocentrum_minimum:0.8772751361,((((AJ535373.1_Alexandrium_tamutum:0.0063305336,GQ120507.1_Alexandrium_tamutum:0.0200937808)90:0.0203527466,(((AY962849.1_Alexandrium_minutum:0.0000010000,JF521634.1_Alexandrium_minutum:0.0029668702)100:0.0425564913,EU707477.1_Alexandrium_minutum:0.0510653269)91:0.0211791568,((((AY962833.1_Alexandrium_andersonii:0.0000010000,JF521619.1_Alexandrium_andersoni:0.0000010000)40:0.0000010000,U44937.1_Alexandrium_andersoni:0.0000010000)100:0.2071467058,(AF318230.1_Alexandrium_margalefii:0.0000020326,AF033531.1_Alexandrium_margalefeii:0.0090699291)100:0.2309883361)33:0.0250918241,(((((JF521618.1_Alexandrium_affine:0.0000010000,AF032348.1_Alexandrium_concavum:0.0168623304)100:0.0700907159,U44935.1_Alexandrium_affine:0.0485360994)98:0.0513753149,((((AJ303429.1_Alexandrium_tamarense:0.0028130426,((JF521640.1_Alexandrium_tamarense:0.0000010000,JF906995.1_Alexandrium_tamarense:0.0000010000)59:0.0000010000,AJ303428.1_Alexandrium_tamarense:0.0028145496)49:0.0000010000)91:0.0017830216,Site_4_28_7_2021_consensus_cl_id_129_total_supporting_reads_8:0.1535403304)98:0.0240364109,((EF178148.1_Alexandrium_australiense:0.0000010000,(JF521639.1_Alexandrium_australiense:0.0000010000,EF178149.1_Alexandrium_australiense:0.0000010000)48:0.0000010000)100:0.0488411808,((AY438016.1_Alexandrium_pacificum:0.0000010000,(U44931.1_Alexandrium_pacificum:0.0000010000,EF178140.1_Alexandrium_pacificum:0.0000010000)47:0.0000010000)42:0.0000010000,FM211464.1_Alexandrium_pacificum:0.0000010000)100:0.0520004418)100:0.0574800771)79:0.0198105781,(((U44926.1_Alexandrium_catenella:0.0000010000,JF521644.1_Alexandrium_catenella:0.0488946057)90:0.0029738049,((AF200667.1_Alexandrium_catenella:0.0028075842,(KX519402.1_Alexandrium_catenella:0.0000010000,KX519394.1_Alexandrium_catenella:0.0000010000)61:0.0000010000)34:0.0000010000,Site_4_28_7_21_consensus_cl_id_1853_total_supporting_reads_30:0.0688115969)66:0.0000010000)100:0.0561067893,(AJ535370.1_Alexandrium_mediterraneum:0.0028300138,(AJ535368.1_Alexandrium_mediterraneum:0.0028810470,AJ535374.1_Alexandrium_mediterraneum:0.0086771681)60:0.0000010000)100:0.0738403719)88:0.0177435481)98:0.0790080402)96:0.0520166918,((AY268607.1_Alexandrium_tropicale:0.0501608810,(FJ652046.1_Alexandrium_tamiyavanichi:0.0028081791,(AF174614.1_Alexandrium_cohorticula:0.0000010000,AB088267.1_Alexandrium_tamiyavanichii:0.0029879191)100:0.0201650177)100:0.0650634573)99:0.0707648521,(JF521622.1_Alexandrium_fraterculus:0.0000010000,AB088262.1_Alexandrium_fraterculus:0.0000010000)100:0.2156825683)100:0.1065543364)100:0.1639839972,((((AY338752.1_Alexandrium_pseudogoniaulax:0.0000010000,AB088253.1_Alexandrium_pseudogoniaulax:0.0000010000)92:0.0060584203,AY438018.1_Alexandrium_hiranoi:0.0000010000)52:0.0276438740,(AJ535347.1_Alexandrium_taylori:0.0000010000,AJ535348.1_Alexandrium_taylori:0.0000010000)100:0.0623319625)100:0.2901912351,AY438020.1_Alexandrium_satoanum:0.2109886806)100:0.2662484987)75:0.0523157741)48:0.0332118736)41:0.0183544641)46:0.0277892302,(AY962834.1_Alexandrium_insuetum:0.0000010000,JF521630.1_Alexandrium_insuetum:0.0000010000)99:0.0480150438)45:0.0413304233,(FJ011438.1_Alexandrium_peruvianum:0.0056799969,(AY962858.1_Alexandrium_ostenfeldii:0.0000010000,JF921174.1_Alexandrium_ostenfeldii:0.0030174257)97:0.0292504791)41:0.0000020168)78:0.1245886468,(AY959942.1_Alexandrium_leei:0.1074122084,KF034860.1_Alexandrium_leei:0.1626119237)100:0.3653767891);

CONSENSUS TREE
--------------

Consensus tree is constructed from 1000 bootstrap trees
Log-likelihood of consensus tree: -5328.771881
Robinson-Foulds distance between ML tree and consensus tree: 2

Branches with support >0.000000% are kept (extended consensus)
Branch lengths are optimized by maximum likelihood on original alignment
Numbers in parentheses are bootstrap supports (%)

+--------------------------------------------------------AF042813.1_Prorocentrum_minimum
|
|                +--AJ535373.1_Alexandrium_tamutum
|             +--| (90)
|             |  +--GQ120507.1_Alexandrium_tamutum
|          +--| (46)
|          |  |        +--AY962849.1_Alexandrium_minutum
|          |  |     +--| (100)
|          |  |     |  +--JF521634.1_Alexandrium_minutum
|          |  |  +--| (91)
|          |  |  |  +--EU707477.1_Alexandrium_minutum
|          |  +--| (41)
|          |     |                     +--AY962833.1_Alexandrium_andersonii
|          |     |                  +--| (40)
|          |     |                  |  +--JF521619.1_Alexandrium_andersoni
|          |     |     +------------| (100)
|          |     |     |            +--U44937.1_Alexandrium_andersoni
|          |     |  +--| (33)
|          |     |  |  |              +--AF318230.1_Alexandrium_margalefii
|          |     |  |  +--------------| (100)
|          |     |  |                 +--AF033531.1_Alexandrium_margalefeii
|          |     +--| (48)
|          |        |                      +--JF521618.1_Alexandrium_affine
|          |        |                  +---| (100)
|          |        |                  |   +--AF032348.1_Alexandrium_concavum
|          |        |               +--| (98)
|          |        |               |  +--U44935.1_Alexandrium_affine
|          |        |            +--| (96)
|          |        |            |  |             +--AJ303429.1_Alexandrium_tamarense
|          |        |            |  |          +--| (91)
|          |        |            |  |          |  |     +--JF521640.1_Alexandrium_tamarense
|          |        |            |  |          |  |  +--| (59)
|          |        |            |  |          |  |  |  +--JF906995.1_Alexandrium_tamarense
|          |        |            |  |          |  +--| (49)
|          |        |            |  |          |     +--AJ303428.1_Alexandrium_tamarense
|          |        |            |  |       +--| (98)
|          |        |            |  |       |  +---------Site_4_28_7_2021_consensus_cl_id_129_total_supporting_reads_8
|          |        |            |  |    +--| (79)
|          |        |            |  |    |  |     +--EF178148.1_Alexandrium_australiense
|          |        |            |  |    |  |  +--| (100)
|          |        |            |  |    |  |  |  |  +--JF521639.1_Alexandrium_australiense
|          |        |            |  |    |  |  |  +--| (48)
|          |        |            |  |    |  |  |     +--EF178149.1_Alexandrium_australiense
|          |        |            |  |    |  +--| (100)
|          |        |            |  |    |     |     +--AY438016.1_Alexandrium_pacificum
|          |        |            |  |    |     |  +--| (42)
|          |        |            |  |    |     |  |  |  +--U44931.1_Alexandrium_pacificum
|          |        |            |  |    |     |  |  +--| (47)
|          |        |            |  |    |     |  |     +--EF178140.1_Alexandrium_pacificum
|          |        |            |  |    |     +--| (100)
|          |        |            |  |    |        +--FM211464.1_Alexandrium_pacificum
|          |        |            |  +----| (98)
|          |        |            |       |        +--U44926.1_Alexandrium_catenella
|          |        |            |       |     +--| (90)
|          |        |            |       |     |  +--JF521644.1_Alexandrium_catenella
|          |        |            |       |  +--| (100)
|          |        |            |       |  |  |     +--AF200667.1_Alexandrium_catenella
|          |        |            |       |  |  |  +--| (39)
|          |        |            |       |  |  |  |  +---Site_4_28_7_21_consensus_cl_id_1853_total_supporting_reads_30
|          |        |            |       |  |  +--| (66)
|          |        |            |       |  |     |  +--KX519402.1_Alexandrium_catenella
|          |        |            |       |  |     +--| (61)
|          |        |            |       |  |        +--KX519394.1_Alexandrium_catenella
|          |        |            |       +--| (88)
|          |        |            |          |   +--AJ535370.1_Alexandrium_mediterraneum
|          |        |            |          +---| (100)
|          |        |            |              |  +--AJ535368.1_Alexandrium_mediterraneum
|          |        |            |              +--| (60)
|          |        |            |                 +--AJ535374.1_Alexandrium_mediterraneum
|          |        |  +---------| (100)
|          |        |  |         |         +--AY268607.1_Alexandrium_tropicale
|          |        |  |         |     +---| (99)
|          |        |  |         |     |   |   +--FJ652046.1_Alexandrium_tamiyavanichi
|          |        |  |         |     |   +---| (100)
|          |        |  |         |     |       |  +--AF174614.1_Alexandrium_cohorticula
|          |        |  |         |     |       +--| (100)
|          |        |  |         |     |          +--AB088267.1_Alexandrium_tamiyavanichii
|          |        |  |         +-----| (100)
|          |        |  |               |             +--JF521622.1_Alexandrium_fraterculus
|          |        |  |               +-------------| (100)
|          |        |  |                             +--AB088262.1_Alexandrium_fraterculus
|          |        +--| (75)
|          |           |                                        +--AY338752.1_Alexandrium_pseudogoniaulax
|          |           |                                     +--| (92)
|          |           |                                     |  +--AB088253.1_Alexandrium_pseudogoniaulax
|          |           |                                  +--| (52)
|          |           |                                  |  +--AY438018.1_Alexandrium_hiranoi
|          |           |                +-----------------| (100)
|          |           |                |                 |   +--AJ535347.1_Alexandrium_taylori
|          |           |                |                 +---| (100)
|          |           |                |                     +--AJ535348.1_Alexandrium_taylori
|          |           +----------------| (100)
|          |                            +------------AY438020.1_Alexandrium_satoanum
|       +--| (45)
|       |  |  +--AY962834.1_Alexandrium_insuetum
|       |  +--| (99)
|       |     +--JF521630.1_Alexandrium_insuetum
+-------| (78)
|       |  +--FJ011438.1_Alexandrium_peruvianum
|       +--| (41)
|          |  +--AY962858.1_Alexandrium_ostenfeldii
|          +--| (97)
|             +--JF921174.1_Alexandrium_ostenfeldii
|
|                      +------AY959942.1_Alexandrium_leei
+----------------------| (100)
                       +---------KF034860.1_Alexandrium_leei


Consensus tree in newick format: 

(AF042813.1_Prorocentrum_minimum:0.8767079399,((((AJ535373.1_Alexandrium_tamutum:0.0063297931,GQ120507.1_Alexandrium_tamutum:0.0200878129)90:0.0203493070,(((AY962849.1_Alexandrium_minutum:0.0000020397,JF521634.1_Alexandrium_minutum:0.0029664673)100:0.0425418617,EU707477.1_Alexandrium_minutum:0.0510535948)91:0.0211733958,((((AY962833.1_Alexandrium_andersonii:0.0000020397,JF521619.1_Alexandrium_andersoni:0.0000020397)40:0.0000020397,U44937.1_Alexandrium_andersoni:0.0000020397)100:0.2070729991,(AF318230.1_Alexandrium_margalefii:0.0000024752,AF033531.1_Alexandrium_margalefeii:0.0090666249)100:0.2308922419)33:0.0251235717,(((((JF521618.1_Alexandrium_affine:0.0000020397,AF032348.1_Alexandrium_concavum:0.0168550649)100:0.0700560834,U44935.1_Alexandrium_affine:0.0485233841)98:0.0513580873,((((AJ303429.1_Alexandrium_tamarense:0.0028115687,((JF521640.1_Alexandrium_tamarense:0.0000020397,JF906995.1_Alexandrium_tamarense:0.0000020397)59:0.0000020397,AJ303428.1_Alexandrium_tamarense:0.0028130805)49:0.0000020397)91:0.0017866923,Site_4_28_7_2021_consensus_cl_id_129_total_supporting_reads_8:0.1534494781)98:0.0240215949,((EF178148.1_Alexandrium_australiense:0.0000020397,(JF521639.1_Alexandrium_australiense:0.0000020397,EF178149.1_Alexandrium_australiense:0.0000020397)48:0.0000020397)100:0.0488179754,((AY438016.1_Alexandrium_pacificum:0.0000020397,(U44931.1_Alexandrium_pacificum:0.0000020397,EF178140.1_Alexandrium_pacificum:0.0000020397)47:0.0000020397)42:0.0000020397,FM211464.1_Alexandrium_pacificum:0.0000020397)100:0.0519736757)100:0.0574531275)79:0.0198032923,(((U44926.1_Alexandrium_catenella:0.0000020397,JF521644.1_Alexandrium_catenella:0.0488711200)90:0.0029722032,((AF200667.1_Alexandrium_catenella:0.0028062712,Site_4_28_7_21_consensus_cl_id_1853_total_supporting_reads_30:0.0687796369)39:0.0000020397,(KX519402.1_Alexandrium_catenella:0.0000020397,KX519394.1_Alexandrium_catenella:0.0000020397)61:0.0000020397)66:0.0000020397)100:0.0560783483,(AJ535370.1_Alexandrium_mediterraneum:0.0028284105,(AJ535368.1_Alexandrium_mediterraneum:0.0028796758,AJ535374.1_Alexandrium_mediterraneum:0.0086730673)60:0.0000020397)100:0.0738020008)88:0.0177403492)98:0.0789666380)96:0.0520304236,((AY268607.1_Alexandrium_tropicale:0.0501472027,(FJ652046.1_Alexandrium_tamiyavanichi:0.0028126606,(AF174614.1_Alexandrium_cohorticula:0.0000020397,AB088267.1_Alexandrium_tamiyavanichii:0.0029867013)100:0.0201536706)100:0.0650246652)99:0.0707255176,(JF521622.1_Alexandrium_fraterculus:0.0000020397,AB088262.1_Alexandrium_fraterculus:0.0000020397)100:0.2155768556)100:0.1064953355)100:0.1638899709,((((AY338752.1_Alexandrium_pseudogoniaulax:0.0000020397,AB088253.1_Alexandrium_pseudogoniaulax:0.0000020397)92:0.0060561834,AY438018.1_Alexandrium_hiranoi:0.0000020397)52:0.0276327517,(AJ535347.1_Alexandrium_taylori:0.0000020397,AJ535348.1_Alexandrium_taylori:0.0000020397)100:0.0623172737)100:0.2900604288,AY438020.1_Alexandrium_satoanum:0.2109108797)100:0.2661919437)75:0.0523183745)48:0.0331955468)41:0.0183557515)46:0.0277834959,(AY962834.1_Alexandrium_insuetum:0.0000020397,JF521630.1_Alexandrium_insuetum:0.0000020397)99:0.0480022733)45:0.0413187490,(FJ011438.1_Alexandrium_peruvianum:0.0056792912,(AY962858.1_Alexandrium_ostenfeldii:0.0000020397,JF921174.1_Alexandrium_ostenfeldii:0.0030164384)97:0.0292426019)41:0.0000024895)78:0.1250125190,(AY959942.1_Alexandrium_leei:0.1073962632,KF034860.1_Alexandrium_leei:0.1625686162)100:0.3649373356);

TIME STAMP
----------

Date and time: Fri Feb  3 16:13:49 2023
Total CPU time used: 138.322898 seconds (0h:2m:18s)
Total wall-clock time used: 73.51629645 seconds (0h:1m:13s)
