# Supplementary material for: Combining Nanopore Sequencing with Recombinase Polymerase Amplification Enables Identification of Dinoflagellates from the Alexandrium Genus, Providing a Rapid, Field Deployable Tool
Source: Toxins (Basel). 2023 Jun 1;15(6):372. doi: 10.3390/toxins15060372 (PMC10302762; doi:10.3390/toxins15060372)
Supplement: Supplementary file 1 [file toxins-15-00372-s001.zip › Supplemantary_material/S2_Phylogenetic_trees_of_VMK_&RPB_samples/Phylo_tree_VMK/Site_1/Site_1_06_07_21/Site_1_06_07_21.iqtree]

IQ-TREE 2.1.2 COVID-edition built Mar 30 2021

Input file name: bc02a_aligned.fasta
Type of analysis: tree reconstruction + ultrafast bootstrap (1000 replicates)
Random seed number: 166489

REFERENCES
----------

To cite IQ-TREE please use:

Bui Quang Minh, Heiko A. Schmidt, Olga Chernomor, Dominik Schrempf,
Michael D. Woodhams, Arndt von Haeseler, and Robert Lanfear (2020)
IQ-TREE 2: New models and efficient methods for phylogenetic inference
in the genomic era. Mol. Biol. Evol., in press.
https://doi.org/10.1093/molbev/msaa015

Since you used ultrafast bootstrap (UFBoot) please also cite: 

Diep Thi Hoang, Olga Chernomor, Arndt von Haeseler, Bui Quang Minh,
and Le Sy Vinh (2018) UFBoot2: Improving the ultrafast bootstrap
approximation. Mol. Biol. Evol., 35:518–522.
https://doi.org/10.1093/molbev/msx281

SEQUENCE ALIGNMENT
------------------

Input data: 55 sequences with 397 nucleotide sites
Number of constant sites: 98 (= 24.6851% of all sites)
Number of invariant (constant or ambiguous constant) sites: 98 (= 24.6851% of all sites)
Number of parsimony informative sites: 249
Number of distinct site patterns: 296

SUBSTITUTION PROCESS
--------------------

Model of substitution: GTR+F+G4

Rate parameter R:

  A-C: 1.2518
  A-G: 1.9984
  A-T: 0.7399
  C-G: 1.0935
  C-T: 4.7862
  G-T: 1.0000

State frequencies: (empirical counts from alignment)

  pi(A) = 0.2664
  pi(C) = 0.1329
  pi(G) = 0.2626
  pi(T) = 0.3381

Rate matrix Q:

  A   -0.7939    0.1403    0.4426     0.211
  C    0.2813    -1.889    0.2422     1.365
  G    0.4491    0.1226   -0.8569    0.2852
  T    0.1663    0.5365    0.2215   -0.9243

Model of rate heterogeneity: Gamma with 4 categories
Gamma shape alpha: 0.7681

 Category  Relative_rate  Proportion
  1         0.08875        0.25
  2         0.394          0.25
  3         0.9477         0.25
  4         2.57           0.25
Relative rates are computed as MEAN of the portion of the Gamma distribution falling in the category.

MAXIMUM LIKELIHOOD TREE
-----------------------

Log-likelihood of the tree: -4863.2687 (s.e. 167.3218)
Unconstrained log-likelihood (without tree): -2051.0692
Number of free parameters (#branches + #model parameters): 114
Akaike information criterion (AIC) score: 9954.5374
Corrected Akaike information criterion (AICc) score: 10047.5161
Bayesian information criterion (BIC) score: 10408.7061

Total tree length (sum of branch lengths): 4.5227
Sum of internal branch lengths: 2.1248 (46.9808% of tree length)

WARNING: 11 near-zero internal branches (<0.0025) should be treated with caution
         Such branches are denoted by '**' in the figure below

NOTE: Tree is UNROOTED although outgroup taxon 'AF042813.1_Prorocentrum_minimum' is drawn at root
Numbers in parentheses are  ultrafast bootstrap support (%)

+-----------------------------------------------------------AF042813.1_Prorocentrum_minimum
|
|           +--AJ535373.1_Alexandrium_tamutum
|        +--| (85)
|        |  |  +**GQ120507.1_Alexandrium_tamutum
|        |  +--| (100)
|        |     +**Site_1_06_7_21_cconsensus_cl_id_75_total_supporting_reads_185
|     +--| (14)
|     |  |     +**AY962834.1_Alexandrium_insuetum
|     |  |  +--| (100)
|     |  |  |  +**JF521630.1_Alexandrium_insuetum
|     |  +--| (24)
|     |     |        +**FJ011438.1_Alexandrium_peruvianum
|     |     |     +--| (41)
|     |     |     |  |                  +**AY962833.1_Alexandrium_andersonii
|     |     |     |  |               +**| (68)
|     |     |     |  |               |  +**JF521619.1_Alexandrium_andersoni
|     |     |     |  +---------------| (100)
|     |     |     |                  +**U44937.1_Alexandrium_andersoni
|     |     |  +--| (40)
|     |     |  |  |  +**AY962858.1_Alexandrium_ostenfeldii
|     |     |  |  +--| (98)
|     |     |  |     +--JF921174.1_Alexandrium_ostenfeldii
|     |     +--| (36)
|     |        |                        +-----AY959942.1_Alexandrium_leei
|     |        +------------------------| (100)
|     |                                 +--------KF034860.1_Alexandrium_leei
|  +--| (58)
|  |  |     +**AY962849.1_Alexandrium_minutum
|  |  |  +--| (100)
|  |  |  |  +--JF521634.1_Alexandrium_minutum
|  |  +--| (91)
|  |     +--EU707477.1_Alexandrium_minutum
+--| (48)
|  |             +**AF318230.1_Alexandrium_margalefii
|  +-------------| (100)
|                +--AF033531.1_Alexandrium_margalefeii
|
|                      +**JF521618.1_Alexandrium_affine
|                   +--| (100)
|                   |  +--AF032348.1_Alexandrium_concavum
|              +----| (100)
|              |    +--U44935.1_Alexandrium_affine
|           +--| (76)
|           |  |         +--AJ303429.1_Alexandrium_tamarense
|           |  |      +--| (100)
|           |  |      |  |     +**JF521640.1_Alexandrium_tamarense
|           |  |      |  |  +**| (41)
|           |  |      |  |  |  +**JF906995.1_Alexandrium_tamarense
|           |  |      |  +**| (33)
|           |  |      |     |  +--AJ303428.1_Alexandrium_tamarense
|           |  |      |     +**| (19)
|           |  |      |        +--Site_1_06_7_21_consensus_cl_id_422_total_supporting_reads_210
|           |  |   +--| (72)
|           |  |   |  |     +**EF178148.1_Alexandrium_australiense
|           |  |   |  |  +--| (100)
|           |  |   |  |  |  |  +**JF521639.1_Alexandrium_australiense
|           |  |   |  |  |  +**| (52)
|           |  |   |  |  |     +**EF178149.1_Alexandrium_australiense
|           |  |   |  +--| (100)
|           |  |   |     |  +**AY438016.1_Alexandrium_pacificum
|           |  |   |     +--| (100)
|           |  |   |        |     +**U44931.1_Alexandrium_pacificum
|           |  |   |        |  +**| (60)
|           |  |   |        |  |  +**EF178140.1_Alexandrium_pacificum
|           |  |   |        +**| (37)
|           |  |   |           +**FM211464.1_Alexandrium_pacificum
|           |  +---| (99)
|           |      |        +**U44926.1_Alexandrium_catenella
|           |      |     +--| (77)
|           |      |     |  +--JF521644.1_Alexandrium_catenella
|           |      |  +--| (100)
|           |      |  |  |  +--AF200667.1_Alexandrium_catenella
|           |      |  |  +**| (70)
|           |      |  |     |  +**KX519402.1_Alexandrium_catenella
|           |      |  |     +**| (54)
|           |      |  |        +**KX519394.1_Alexandrium_catenella
|           |      +--| (63)
|           |         |   +--AJ535370.1_Alexandrium_mediterraneum
|           |         +---| (100)
|           |             |  +--AJ535368.1_Alexandrium_mediterraneum
|           |             +**| (58)
|           |                +--AJ535374.1_Alexandrium_mediterraneum
|  +--------| (99)
|  |        |       +--AY268607.1_Alexandrium_tropicale
|  |        |    +--| (97)
|  |        |    |  |    +**FJ652046.1_Alexandrium_tamiyavanichi
|  |        |    |  +----| (100)
|  |        |    |       |  +**AF174614.1_Alexandrium_cohorticula
|  |        |    |       +--| (100)
|  |        |    |          +--AB088267.1_Alexandrium_tamiyavanichii
|  |        +----| (100)
|  |             |                +**JF521622.1_Alexandrium_fraterculus
|  |             +----------------| (100)
|  |                              +**AB088262.1_Alexandrium_fraterculus
+--| (77)
   |                                 +**AY338752.1_Alexandrium_pseudogoniaulax
   |                              +**| (67)
   |                              |  +**AB088253.1_Alexandrium_pseudogoniaulax
   |               +--------------| (100)
   |               |              |  +**AY438018.1_Alexandrium_hiranoi
   |               |              +--| (87)
   |               |                 |    +**AJ535347.1_Alexandrium_taylori
   |               |                 +----| (100)
   |               |                      +**AJ535348.1_Alexandrium_taylori
   +---------------| (100)
                   +---------------AY438020.1_Alexandrium_satoanum

Tree in newick format:

(AF042813.1_Prorocentrum_minimum:0.9065249843,((((AJ535373.1_Alexandrium_tamutum:0.0065668774,(GQ120507.1_Alexandrium_tamutum:0.0000010000,Site_1_06_7_21_cconsensus_cl_id_75_total_supporting_reads_185:0.0000010000)100:0.0188236147)85:0.0175390921,((AY962834.1_Alexandrium_insuetum:0.0000010000,JF521630.1_Alexandrium_insuetum:0.0000010000)100:0.0438117604,(((FJ011438.1_Alexandrium_peruvianum:0.0000020416,((AY962833.1_Alexandrium_andersonii:0.0000010000,JF521619.1_Alexandrium_andersoni:0.0000010000)68:0.0000010000,U44937.1_Alexandrium_andersoni:0.0000010000)100:0.2518658591)41:0.0069097356,(AY962858.1_Alexandrium_ostenfeldii:0.0000025760,JF921174.1_Alexandrium_ostenfeldii:0.0028626227)98:0.0262728959)40:0.0128296345,(AY959942.1_Alexandrium_leei:0.0974372075,KF034860.1_Alexandrium_leei:0.1464307519)100:0.3842028038)36:0.0260086462)24:0.0250219679)14:0.0080289979,((AY962849.1_Alexandrium_minutum:0.0000010000,JF521634.1_Alexandrium_minutum:0.0028125371)100:0.0386090724,EU707477.1_Alexandrium_minutum:0.0466167423)91:0.0263179495)58:0.0248288563,(AF318230.1_Alexandrium_margalefii:0.0000020685,AF033531.1_Alexandrium_margalefeii:0.0086112116)100:0.2227001031)48:0.0052856381,(((((JF521618.1_Alexandrium_affine:0.0000022344,AF032348.1_Alexandrium_concavum:0.0165664333)100:0.0515997314,U44935.1_Alexandrium_affine:0.0372051865)100:0.0780764490,(((AJ303429.1_Alexandrium_tamarense:0.0028493394,((JF521640.1_Alexandrium_tamarense:0.0000010000,JF906995.1_Alexandrium_tamarense:0.0000010000)41:0.0000010000,(AJ303428.1_Alexandrium_tamarense:0.0028513593,Site_1_06_7_21_consensus_cl_id_422_total_supporting_reads_210:0.0115586408)19:0.0000010000)33:0.0000010000)100:0.0215698001,((EF178148.1_Alexandrium_australiense:0.0000010000,(JF521639.1_Alexandrium_australiense:0.0000010000,EF178149.1_Alexandrium_australiense:0.0000010000)52:0.0000010000)100:0.0469224522,(AY438016.1_Alexandrium_pacificum:0.0000026866,((U44931.1_Alexandrium_pacificum:0.0000010000,EF178140.1_Alexandrium_pacificum:0.0000010000)60:0.0000020314,FM211464.1_Alexandrium_pacificum:0.0000010000)37:0.0000020450)100:0.0480576780)100:0.0371943427)72:0.0073620818,(((U44926.1_Alexandrium_catenella:0.0000021631,JF521644.1_Alexandrium_catenella:0.0498647957)77:0.0030042019,(AF200667.1_Alexandrium_catenella:0.0028411305,(KX519402.1_Alexandrium_catenella:0.0000010000,KX519394.1_Alexandrium_catenella:0.0000010000)54:0.0000021501)70:0.0000023909)100:0.0555991499,(AJ535370.1_Alexandrium_mediterraneum:0.0028625553,(AJ535368.1_Alexandrium_mediterraneum:0.0029173615,AJ535374.1_Alexandrium_mediterraneum:0.0087861653)58:0.0000025470)100:0.0679135594)63:0.0097309553)99:0.0608971697)76:0.0098680343,((AY268607.1_Alexandrium_tropicale:0.0329176383,(FJ652046.1_Alexandrium_tamiyavanichi:0.0014381278,(AF174614.1_Alexandrium_cohorticula:0.0000010000,AB088267.1_Alexandrium_tamiyavanichii:0.0028433191)100:0.0199499835)100:0.0766355404)97:0.0515566103,(JF521622.1_Alexandrium_fraterculus:0.0000010000,AB088262.1_Alexandrium_fraterculus:0.0000010000)100:0.2632279302)100:0.0891285029)99:0.1418241236,(((AY338752.1_Alexandrium_pseudogoniaulax:0.0000010000,AB088253.1_Alexandrium_pseudogoniaulax:0.0000010000)67:0.0000021888,(AY438018.1_Alexandrium_hiranoi:0.0000023573,(AJ535347.1_Alexandrium_taylori:0.0000010000,AJ535348.1_Alexandrium_taylori:0.0000010000)100:0.0827308007)87:0.0055792620)100:0.2340564535,AY438020.1_Alexandrium_satoanum:0.2490445669)100:0.2467425835)77:0.0319518024);

CONSENSUS TREE
--------------

Consensus tree is constructed from 1000 bootstrap trees
Log-likelihood of consensus tree: -4866.066253
Robinson-Foulds distance between ML tree and consensus tree: 10

Branches with support >0.000000% are kept (extended consensus)
Branch lengths are optimized by maximum likelihood on original alignment
Numbers in parentheses are bootstrap supports (%)

+-----------------------------------------------------------AF042813.1_Prorocentrum_minimum
|
|              +--AJ535373.1_Alexandrium_tamutum
|           +--| (85)
|           |  |  +--GQ120507.1_Alexandrium_tamutum
|           |  +--| (100)
|           |     +--Site_1_06_7_21_cconsensus_cl_id_75_total_supporting_reads_185
|        +--| (45)
|        |  |     +--AY962849.1_Alexandrium_minutum
|        |  |  +--| (100)
|        |  |  |  +--JF521634.1_Alexandrium_minutum
|        |  +--| (91)
|        |     +--EU707477.1_Alexandrium_minutum
|     +--| (26)
|     |  |  +--AY962834.1_Alexandrium_insuetum
|     |  +--| (100)
|     |     +--JF521630.1_Alexandrium_insuetum
|  +--| (58)
|  |  |        +--FJ011438.1_Alexandrium_peruvianum
|  |  |     +--| (50)
|  |  |     |  |  +--AY962858.1_Alexandrium_ostenfeldii
|  |  |     |  +--| (98)
|  |  |     |     +--JF921174.1_Alexandrium_ostenfeldii
|  |  |  +--| (40)
|  |  |  |  |                  +--AY962833.1_Alexandrium_andersonii
|  |  |  |  |               +--| (68)
|  |  |  |  |               |  +--JF521619.1_Alexandrium_andersoni
|  |  |  |  +---------------| (100)
|  |  |  |                  +--U44937.1_Alexandrium_andersoni
|  |  +--| (36)
|  |     |                        +-----AY959942.1_Alexandrium_leei
|  |     +------------------------| (100)
|  |                              +--------KF034860.1_Alexandrium_leei
+--| (48)
|  |              +--AF318230.1_Alexandrium_margalefii
|  +--------------| (100)
|                 +--AF033531.1_Alexandrium_margalefeii
|
|                      +--JF521618.1_Alexandrium_affine
|                   +--| (100)
|                   |  +--AF032348.1_Alexandrium_concavum
|              +----| (100)
|              |    +--U44935.1_Alexandrium_affine
|           +--| (76)
|           |  |         +--AJ303429.1_Alexandrium_tamarense
|           |  |      +--| (100)
|           |  |      |  |           +**JF521640.1_Alexandrium_tamarense
|           |  |      |  |        +--|
|           |  |      |  |        |  +**Site_1_06_7_21_cconsensus_cl_id_60_total_supporting_reads_1206
|           |  |      |  |     +--| (41)
|           |  |      |  |     |  +--JF906995.1_Alexandrium_tamarense
|           |  |      |  |  +--| (23)
|           |  |      |  |  |  +--AJ303428.1_Alexandrium_tamarense
|           |  |      |  +--| (33)
|           |  |      |     +--Site_1_06_7_21_consensus_cl_id_422_total_supporting_reads_210
|           |  |   +--| (72)
|           |  |   |  |     +--EF178148.1_Alexandrium_australiense
|           |  |   |  |  +--| (100)
|           |  |   |  |  |  |  +--JF521639.1_Alexandrium_australiense
|           |  |   |  |  |  +--| (52)
|           |  |   |  |  |     +--EF178149.1_Alexandrium_australiense
|           |  |   |  +--| (100)
|           |  |   |     |     +--AY438016.1_Alexandrium_pacificum
|           |  |   |     |  +--| (42)
|           |  |   |     |  |  |  +--U44931.1_Alexandrium_pacificum
|           |  |   |     |  |  +--| (60)
|           |  |   |     |  |     +--EF178140.1_Alexandrium_pacificum
|           |  |   |     +--| (100)
|           |  |   |        +--FM211464.1_Alexandrium_pacificum
|           |  +---| (99)
|           |      |        +--U44926.1_Alexandrium_catenella
|           |      |     +--| (77)
|           |      |     |  +--JF521644.1_Alexandrium_catenella
|           |      |  +--| (100)
|           |      |  |  |  +--AF200667.1_Alexandrium_catenella
|           |      |  |  +--| (70)
|           |      |  |     |  +--KX519402.1_Alexandrium_catenella
|           |      |  |     +--| (54)
|           |      |  |        +--KX519394.1_Alexandrium_catenella
|           |      +--| (63)
|           |         |   +--AJ535370.1_Alexandrium_mediterraneum
|           |         +---| (100)
|           |             |  +--AJ535368.1_Alexandrium_mediterraneum
|           |             +--| (58)
|           |                +--AJ535374.1_Alexandrium_mediterraneum
|  +--------| (99)
|  |        |        +--AY268607.1_Alexandrium_tropicale
|  |        |     +--| (97)
|  |        |     |  |    +--FJ652046.1_Alexandrium_tamiyavanichi
|  |        |     |  +----| (100)
|  |        |     |       |  +--AF174614.1_Alexandrium_cohorticula
|  |        |     |       +--| (100)
|  |        |     |          +--AB088267.1_Alexandrium_tamiyavanichii
|  |        +-----| (100)
|  |              |                +--JF521622.1_Alexandrium_fraterculus
|  |              +----------------| (100)
|  |                               +--AB088262.1_Alexandrium_fraterculus
+--| (77)
   |                                 +--AY338752.1_Alexandrium_pseudogoniaulax
   |                              +--| (67)
   |                              |  +--AB088253.1_Alexandrium_pseudogoniaulax
   |               +--------------| (100)
   |               |              |  +--AY438018.1_Alexandrium_hiranoi
   |               |              +--| (87)
   |               |                 |    +--AJ535347.1_Alexandrium_taylori
   |               |                 +----| (100)
   |               |                      +--AJ535348.1_Alexandrium_taylori
   +---------------| (100)
                   +--------------AY438020.1_Alexandrium_satoanum


Consensus tree in newick format: 

(AF042813.1_Prorocentrum_minimum:0.9250020802,(((((AJ535373.1_Alexandrium_tamutum:0.0058825599,(GQ120507.1_Alexandrium_tamutum:0.0000022344,Site_1_06_7_21_cconsensus_cl_id_75_total_supporting_reads_185:0.0000022344)100:0.0197513963)85:0.0195169056,((AY962849.1_Alexandrium_minutum:0.0000022344,JF521634.1_Alexandrium_minutum:0.0028394734)100:0.0399152473,EU707477.1_Alexandrium_minutum:0.0466113494)91:0.0327194159)45:0.0156927528,(AY962834.1_Alexandrium_insuetum:0.0000022344,JF521630.1_Alexandrium_insuetum:0.0000022344)100:0.0503257120)26:0.0118550895,(((FJ011438.1_Alexandrium_peruvianum:0.0068278823,(AY962858.1_Alexandrium_ostenfeldii:0.0000022344,JF921174.1_Alexandrium_ostenfeldii:0.0028861526)98:0.0264462152)50:0.0140363315,((AY962833.1_Alexandrium_andersonii:0.0000022344,JF521619.1_Alexandrium_andersoni:0.0000022344)68:0.0000022344,U44937.1_Alexandrium_andersoni:0.0000022344)100:0.2490890238)40:0.0176746142,(AY959942.1_Alexandrium_leei:0.1015081604,KF034860.1_Alexandrium_leei:0.1453079345)100:0.3899698782)36:0.0056648675)58:0.0205625912,(AF318230.1_Alexandrium_margalefii:0.0001530329,AF033531.1_Alexandrium_margalefeii:0.0085554275)100:0.2354098987)48:0.0029716955,(((((JF521618.1_Alexandrium_affine:0.0000022396,AF032348.1_Alexandrium_concavum:0.0166991106)100:0.0537668803,U44935.1_Alexandrium_affine:0.0358789401)100:0.0782499865,(((AJ303429.1_Alexandrium_tamarense:0.0028788489,((((JF521640.1_Alexandrium_tamarense:0.0000000000,Site_1_06_7_21_cconsensus_cl_id_60_total_supporting_reads_1206:0.0000000000):0.0000022344,JF906995.1_Alexandrium_tamarense:0.0000022344)41:0.0000022344,AJ303428.1_Alexandrium_tamarense:0.0028809057)23:0.0000022344,Site_1_06_7_21_consensus_cl_id_422_total_supporting_reads_210:0.0116822675)33:0.0000022344)100:0.0220694453,((EF178148.1_Alexandrium_australiense:0.0000022344,(JF521639.1_Alexandrium_australiense:0.0000022344,EF178149.1_Alexandrium_australiense:0.0000022344)52:0.0000022344)100:0.0474921717,((AY438016.1_Alexandrium_pacificum:0.0000022344,(U44931.1_Alexandrium_pacificum:0.0000022344,EF178140.1_Alexandrium_pacificum:0.0000022344)60:0.0000022344)42:0.0000022344,FM211464.1_Alexandrium_pacificum:0.0000022344)100:0.0485647604)100:0.0375306821)72:0.0074128222,(((U44926.1_Alexandrium_catenella:0.0000022344,JF521644.1_Alexandrium_catenella:0.0503035936)77:0.0030339947,(AF200667.1_Alexandrium_catenella:0.0028682519,(KX519402.1_Alexandrium_catenella:0.0000022344,KX519394.1_Alexandrium_catenella:0.0000022344)54:0.0000022344)70:0.0000022344)100:0.0557696406,(AJ535370.1_Alexandrium_mediterraneum:0.0028887625,(AJ535368.1_Alexandrium_mediterraneum:0.0029464948,AJ535374.1_Alexandrium_mediterraneum:0.0088726975)58:0.0000022344)100:0.0687647040)63:0.0101134552)99:0.0622718388)76:0.0072753476,((AY268607.1_Alexandrium_tropicale:0.0322692489,(FJ652046.1_Alexandrium_tamiyavanichi:0.0014212110,(AF174614.1_Alexandrium_cohorticula:0.0000022344,AB088267.1_Alexandrium_tamiyavanichii:0.0028733241)100:0.0202014873)100:0.0786048944)97:0.0530112053,(JF521622.1_Alexandrium_fraterculus:0.0000022344,AB088262.1_Alexandrium_fraterculus:0.0000022344)100:0.2667098348)100:0.0933379629)99:0.1492217330,(((AY338752.1_Alexandrium_pseudogoniaulax:0.0000022344,AB088253.1_Alexandrium_pseudogoniaulax:0.0000022344)67:0.0000021069,(AY438018.1_Alexandrium_hiranoi:0.0000028899,(AJ535347.1_Alexandrium_taylori:0.0000022344,AJ535348.1_Alexandrium_taylori:0.0000022344)100:0.0835928132)87:0.0056294321)100:0.2430419377,AY438020.1_Alexandrium_satoanum:0.2466337314)100:0.2469034303)77:0.0323338480);

TIME STAMP
----------

Date and time: Fri Feb 10 10:16:45 2023
Total CPU time used: 145.245226 seconds (0h:2m:25s)
Total wall-clock time used: 77.50868653 seconds (0h:1m:17s)
