# Supplementary material for: Combining Nanopore Sequencing with Recombinase Polymerase Amplification Enables Identification of Dinoflagellates from the Alexandrium Genus, Providing a Rapid, Field Deployable Tool
Source: Toxins (Basel). 2023 Jun 1;15(6):372. doi: 10.3390/toxins15060372 (PMC10302762; doi:10.3390/toxins15060372)
Supplement: Supplementary file 1 [file toxins-15-00372-s001.zip › Supplemantary_material/S2_Phylogenetic_trees_of_VMK_&RPB_samples/Phylo_tree_VMK/Site_1/Site_1_07_09_21/bc05_aligned.fasta.iqtree]

IQ-TREE 2.1.2 COVID-edition built Mar 30 2021

Input file name: bc05_aligned.fasta
Type of analysis: tree reconstruction + ultrafast bootstrap (1000 replicates)
Random seed number: 813386

REFERENCES
----------

To cite IQ-TREE please use:

Bui Quang Minh, Heiko A. Schmidt, Olga Chernomor, Dominik Schrempf,
Michael D. Woodhams, Arndt von Haeseler, and Robert Lanfear (2020)
IQ-TREE 2: New models and efficient methods for phylogenetic inference
in the genomic era. Mol. Biol. Evol., in press.
https://doi.org/10.1093/molbev/msaa015

Since you used ultrafast bootstrap (UFBoot) please also cite: 

Diep Thi Hoang, Olga Chernomor, Arndt von Haeseler, Bui Quang Minh,
and Le Sy Vinh (2018) UFBoot2: Improving the ultrafast bootstrap
approximation. Mol. Biol. Evol., 35:518–522.
https://doi.org/10.1093/molbev/msx281

SEQUENCE ALIGNMENT
------------------

Input data: 54 sequences with 418 nucleotide sites
Number of constant sites: 121 (= 28.9474% of all sites)
Number of invariant (constant or ambiguous constant) sites: 121 (= 28.9474% of all sites)
Number of parsimony informative sites: 247
Number of distinct site patterns: 299

SUBSTITUTION PROCESS
--------------------

Model of substitution: GTR+F+G4

Rate parameter R:

  A-C: 1.3040
  A-G: 2.0530
  A-T: 0.8036
  C-G: 1.1415
  C-T: 5.4155
  G-T: 1.0000

State frequencies: (empirical counts from alignment)

  pi(A) = 0.266
  pi(C) = 0.1347
  pi(G) = 0.2622
  pi(T) = 0.3371

Rate matrix Q:

  A   -0.7736     0.138    0.4228    0.2128
  C    0.2724    -1.942    0.2351     1.434
  G    0.4289    0.1208   -0.8145    0.2648
  T    0.1679    0.5729    0.2059   -0.9468

Model of rate heterogeneity: Gamma with 4 categories
Gamma shape alpha: 0.7795

 Category  Relative_rate  Proportion
  1         0.09119        0.25
  2         0.3988         0.25
  3         0.9511         0.25
  4         2.559          0.25
Relative rates are computed as MEAN of the portion of the Gamma distribution falling in the category.

MAXIMUM LIKELIHOOD TREE
-----------------------

Log-likelihood of the tree: -4757.4822 (s.e. 167.6246)
Unconstrained log-likelihood (without tree): -2152.5274
Number of free parameters (#branches + #model parameters): 114
Akaike information criterion (AIC) score: 9742.9644
Corrected Akaike information criterion (AICc) score: 9829.4990
Bayesian information criterion (BIC) score: 10203.0093

Total tree length (sum of branch lengths): 4.1366
Sum of internal branch lengths: 2.1094 (50.9943% of tree length)

WARNING: 11 near-zero internal branches (<0.0024) should be treated with caution
         Such branches are denoted by '**' in the figure below

NOTE: Tree is UNROOTED although outgroup taxon 'AF042813.1_Prorocentrum_minimum' is drawn at root
Numbers in parentheses are  ultrafast bootstrap support (%)

+-----------------------------------------------------------AF042813.1_Prorocentrum_minimum
|
|                     +--AJ535373.1_Alexandrium_tamutum
|                  +--| (96)
|                  |  +--GQ120507.1_Alexandrium_tamutum
|               +--| (83)
|               |  |     +**AY962849.1_Alexandrium_minutum
|               |  |  +--| (100)
|               |  |  |  +--JF521634.1_Alexandrium_minutum
|               |  +--| (95)
|               |     +--EU707477.1_Alexandrium_minutum
|            +--| (61)
|            |  |   +**AY962834.1_Alexandrium_insuetum
|            |  +---| (100)
|            |      +**JF521630.1_Alexandrium_insuetum
|         +--| (64)
|         |  |  +--FJ011438.1_Alexandrium_peruvianum
|         |  +--| (69)
|         |     |     +**AY962858.1_Alexandrium_ostenfeldii
|         |     |  +--| (89)
|         |     |  |  +**Site_1_07_9_21_consensus_cl_id_67_total_supporting_reads_84
|         |     +--| (96)
|         |        +**JF921174.1_Alexandrium_ostenfeldii
|      +--| (81)
|      |  |                     +**AY962833.1_Alexandrium_andersonii
|      |  |                  +**| (60)
|      |  |                  |  +**JF521619.1_Alexandrium_andersoni
|      |  |  +---------------| (100)
|      |  |  |               +**U44937.1_Alexandrium_andersoni
|      |  +--| (63)
|      |     |               +**AF318230.1_Alexandrium_margalefii
|      |     +---------------| (100)
|      |                     +--AF033531.1_Alexandrium_margalefeii
|  +---| (72)
|  |   |                         +**JF521618.1_Alexandrium_affine
|  |   |                      +--| (97)
|  |   |                      |  +--U44935.1_Alexandrium_affine
|  |   |                 +----| (99)
|  |   |                 |    +--AF032348.1_Alexandrium_concavum
|  |   +-----------------| (100)
|  |                     |              +---AY268607.1_Alexandrium_tropicale
|  |                     |          +---| (98)
|  |                     |          |   |   +**FJ652046.1_Alexandrium_tamiyavanichi
|  |                     |          |   +---| (100)
|  |                     |          |       |  +**AF174614.1_Alexandrium_cohorticula
|  |                     |          |       +--| (100)
|  |                     |          |          +--AB088267.1_Alexandrium_tamiyavanichii
|  |                     |  +-------| (99)
|  |                     |  |       |              +**JF521622.1_Alexandrium_fraterculus
|  |                     |  |       +--------------| (100)
|  |                     |  |                      +**AB088262.1_Alexandrium_fraterculus
|  |                     +--| (85)
|  |                        |        +--AJ303429.1_Alexandrium_tamarense
|  |                        |     +--| (100)
|  |                        |     |  |  +**JF521640.1_Alexandrium_tamarense
|  |                        |     |  +**| (45)
|  |                        |     |     |  +**JF906995.1_Alexandrium_tamarense
|  |                        |     |     +**| (14)
|  |                        |     |        +--AJ303428.1_Alexandrium_tamarense
|  |                        |  +--| (74)
|  |                        |  |  |           +**U44926.1_Alexandrium_catenella
|  |                        |  |  |        +**| (45)
|  |                        |  |  |        |  +--JF521644.1_Alexandrium_catenella
|  |                        |  |  |     +**| (52)
|  |                        |  |  |     |  +--Site_1_07_9_21_consensus_cl_id_85_total_supporting_reads_409
|  |                        |  |  |  +--| (100)
|  |                        |  |  |  |  |  +--AF200667.1_Alexandrium_catenella
|  |                        |  |  |  |  +--| (90)
|  |                        |  |  |  |     |  +**KX519402.1_Alexandrium_catenella
|  |                        |  |  |  |     +**| (53)
|  |                        |  |  |  |        +**KX519394.1_Alexandrium_catenella
|  |                        |  |  +--| (90)
|  |                        |  |     |    +--AJ535370.1_Alexandrium_mediterraneum
|  |                        |  |     +----| (100)
|  |                        |  |          |  +--AJ535368.1_Alexandrium_mediterraneum
|  |                        |  |          +**| (56)
|  |                        |  |             +--AJ535374.1_Alexandrium_mediterraneum
|  |                        +--| (97)
|  |                           |        +**EF178148.1_Alexandrium_australiense
|  |                           |     +**| (21)
|  |                           |     |  +**JF521639.1_Alexandrium_australiense
|  |                           |  +--| (100)
|  |                           |  |  +**EF178149.1_Alexandrium_australiense
|  |                           +--| (100)
|  |                              |   +**AY438016.1_Alexandrium_pacificum
|  |                              +---| (100)
|  |                                  |     +**U44931.1_Alexandrium_pacificum
|  |                                  |  +**| (57)
|  |                                  |  |  +**EF178140.1_Alexandrium_pacificum
|  |                                  +**| (36)
|  |                                     +**FM211464.1_Alexandrium_pacificum
+--| (64)
|  |                                          +**AY338752.1_Alexandrium_pseudogoniaulax
|  |                                       +**| (81)
|  |                                       |  +**AB088253.1_Alexandrium_pseudogoniaulax
|  |                 +---------------------| (100)
|  |                 |                     |  +**AY438018.1_Alexandrium_hiranoi
|  |                 |                     +--| (73)
|  |                 |                        |    +**AJ535347.1_Alexandrium_taylori
|  |                 |                        +----| (99)
|  |                 |                             +**AJ535348.1_Alexandrium_taylori
|  +-----------------| (100)
|                    +------------AY438020.1_Alexandrium_satoanum
|
|                   +---------AY959942.1_Alexandrium_leei
+-------------------| (100)
                    +--------KF034860.1_Alexandrium_leei

Tree in newick format:

(AF042813.1_Prorocentrum_minimum:0.7552946161,(((((((AJ535373.1_Alexandrium_tamutum:0.0040497472,GQ120507.1_Alexandrium_tamutum:0.0200602513)96:0.0283190866,((AY962849.1_Alexandrium_minutum:0.0000010000,JF521634.1_Alexandrium_minutum:0.0027095027)100:0.0436217170,EU707477.1_Alexandrium_minutum:0.0421410866)95:0.0291965092)83:0.0167556956,(AY962834.1_Alexandrium_insuetum:0.0000022392,JF521630.1_Alexandrium_insuetum:0.0000022509)100:0.0514304609)61:0.0166028387,(FJ011438.1_Alexandrium_peruvianum:0.0142856232,((AY962858.1_Alexandrium_ostenfeldii:0.0000010000,Site_1_07_9_21_consensus_cl_id_67_total_supporting_reads_84:0.0000010000)89:0.0027451815,JF921174.1_Alexandrium_ostenfeldii:0.0000022601)96:0.0202638161)69:0.0202621224)64:0.0248402466,(((AY962833.1_Alexandrium_andersonii:0.0000010000,JF521619.1_Alexandrium_andersoni:0.0000010000)60:0.0000010000,U44937.1_Alexandrium_andersoni:0.0000010000)100:0.2056402703,(AF318230.1_Alexandrium_margalefii:0.0000028145,AF033531.1_Alexandrium_margalefeii:0.0082995416)100:0.2026389681)63:0.0292127240)81:0.0295921153,(((JF521618.1_Alexandrium_affine:0.0000010000,U44935.1_Alexandrium_affine:0.0027552550)97:0.0060304135,AF032348.1_Alexandrium_concavum:0.0107296467)99:0.0677404092,(((AY268607.1_Alexandrium_tropicale:0.0512130386,(FJ652046.1_Alexandrium_tamiyavanichi:0.0014349760,(AF174614.1_Alexandrium_cohorticula:0.0000010000,AB088267.1_Alexandrium_tamiyavanichii:0.0027719995)100:0.0199475247)100:0.0576137885)98:0.0606575528,(JF521622.1_Alexandrium_fraterculus:0.0000010000,AB088262.1_Alexandrium_fraterculus:0.0000010000)100:0.1910031998)99:0.1022110317,(((AJ303429.1_Alexandrium_tamarense:0.0027264798,(JF521640.1_Alexandrium_tamarense:0.0000010000,(JF906995.1_Alexandrium_tamarense:0.0000010000,AJ303428.1_Alexandrium_tamarense:0.0027292683)14:0.0000010000)45:0.0000010000)100:0.0193164285,((((U44926.1_Alexandrium_catenella:0.0000010000,JF521644.1_Alexandrium_catenella:0.0479040738)45:0.0000010000,Site_1_07_9_21_consensus_cl_id_85_total_supporting_reads_409:0.0027232706)52:0.0000021098,(AF200667.1_Alexandrium_catenella:0.0027215628,(KX519402.1_Alexandrium_catenella:0.0000010000,KX519394.1_Alexandrium_catenella:0.0000010000)53:0.0000010000)90:0.0027308415)100:0.0482731601,(AJ535370.1_Alexandrium_mediterraneum:0.0027424695,(AJ535368.1_Alexandrium_mediterraneum:0.0027893280,AJ535374.1_Alexandrium_mediterraneum:0.0084159158)56:0.0000021813)100:0.0739915338)90:0.0127059802)74:0.0031335247,(((EF178148.1_Alexandrium_australiense:0.0000010000,JF521639.1_Alexandrium_australiense:0.0000010000)21:0.0000023718,EF178149.1_Alexandrium_australiense:0.0000010000)100:0.0450355524,(AY438016.1_Alexandrium_pacificum:0.0000010000,((U44931.1_Alexandrium_pacificum:0.0000010000,EF178140.1_Alexandrium_pacificum:0.0000010000)57:0.0000010000,FM211464.1_Alexandrium_pacificum:0.0000010000)36:0.0000021076)100:0.0505003013)100:0.0354385954)97:0.0469994761)85:0.0137061479)100:0.2359998606)72:0.0539115845,(((AY338752.1_Alexandrium_pseudogoniaulax:0.0000010000,AB088253.1_Alexandrium_pseudogoniaulax:0.0000010000)81:0.0000020585,(AY438018.1_Alexandrium_hiranoi:0.0000021560,(AJ535347.1_Alexandrium_taylori:0.0000010000,AJ535348.1_Alexandrium_taylori:0.0000010000)99:0.0727058918)73:0.0055973922)100:0.2882344491,AY438020.1_Alexandrium_satoanum:0.1680643574)100:0.2329193784)64:0.0072188660,(AY959942.1_Alexandrium_leei:0.1339951997,KF034860.1_Alexandrium_leei:0.1174994753)100:0.2537370000);

CONSENSUS TREE
--------------

Consensus tree is constructed from 1000 bootstrap trees
Log-likelihood of consensus tree: -4757.495976
Robinson-Foulds distance between ML tree and consensus tree: 6

Branches with support >0.000000% are kept (extended consensus)
Branch lengths are optimized by maximum likelihood on original alignment
Numbers in parentheses are bootstrap supports (%)

+-----------------------------------------------------------AF042813.1_Prorocentrum_minimum
|
|                     +--AJ535373.1_Alexandrium_tamutum
|                  +--| (96)
|                  |  +--GQ120507.1_Alexandrium_tamutum
|               +--| (83)
|               |  |     +--AY962849.1_Alexandrium_minutum
|               |  |  +--| (100)
|               |  |  |  +--JF521634.1_Alexandrium_minutum
|               |  +--| (95)
|               |     +--EU707477.1_Alexandrium_minutum
|            +--| (61)
|            |  |   +--AY962834.1_Alexandrium_insuetum
|            |  +---| (100)
|            |      +--JF521630.1_Alexandrium_insuetum
|         +--| (64)
|         |  |  +--FJ011438.1_Alexandrium_peruvianum
|         |  +--| (69)
|         |     |     +--AY962858.1_Alexandrium_ostenfeldii
|         |     |  +--| (89)
|         |     |  |  +--Site_1_07_9_21_consensus_cl_id_67_total_supporting_reads_84
|         |     +--| (96)
|         |        +--JF921174.1_Alexandrium_ostenfeldii
|      +--| (81)
|      |  |                     +--AY962833.1_Alexandrium_andersonii
|      |  |                  +--| (60)
|      |  |                  |  +--JF521619.1_Alexandrium_andersoni
|      |  |  +---------------| (100)
|      |  |  |               +--U44937.1_Alexandrium_andersoni
|      |  +--| (63)
|      |     |               +--AF318230.1_Alexandrium_margalefii
|      |     +---------------| (100)
|      |                     +--AF033531.1_Alexandrium_margalefeii
|  +---| (72)
|  |   |                         +--JF521618.1_Alexandrium_affine
|  |   |                      +--| (97)
|  |   |                      |  +--U44935.1_Alexandrium_affine
|  |   |                 +----| (99)
|  |   |                 |    +--AF032348.1_Alexandrium_concavum
|  |   +-----------------| (100)
|  |                     |              +---AY268607.1_Alexandrium_tropicale
|  |                     |          +---| (98)
|  |                     |          |   |   +--FJ652046.1_Alexandrium_tamiyavanichi
|  |                     |          |   +---| (100)
|  |                     |          |       |  +--AF174614.1_Alexandrium_cohorticula
|  |                     |          |       +--| (100)
|  |                     |          |          +--AB088267.1_Alexandrium_tamiyavanichii
|  |                     |  +-------| (99)
|  |                     |  |       |              +--JF521622.1_Alexandrium_fraterculus
|  |                     |  |       +--------------| (100)
|  |                     |  |                      +--AB088262.1_Alexandrium_fraterculus
|  |                     +--| (85)
|  |                        |        +--AJ303429.1_Alexandrium_tamarense
|  |                        |     +--| (100)
|  |                        |     |  |     +--JF521640.1_Alexandrium_tamarense
|  |                        |     |  |  +--| (65)
|  |                        |     |  |  |  +--JF906995.1_Alexandrium_tamarense
|  |                        |     |  +--| (45)
|  |                        |     |     +--AJ303428.1_Alexandrium_tamarense
|  |                        |  +--| (74)
|  |                        |  |  |           +--U44926.1_Alexandrium_catenella
|  |                        |  |  |        +--| (45)
|  |                        |  |  |        |  +--JF521644.1_Alexandrium_catenella
|  |                        |  |  |     +--| (52)
|  |                        |  |  |     |  +--Site_1_07_9_21_consensus_cl_id_85_total_supporting_reads_409
|  |                        |  |  |  +--| (100)
|  |                        |  |  |  |  |  +--AF200667.1_Alexandrium_catenella
|  |                        |  |  |  |  +--| (90)
|  |                        |  |  |  |     |  +--KX519402.1_Alexandrium_catenella
|  |                        |  |  |  |     +--| (53)
|  |                        |  |  |  |        +--KX519394.1_Alexandrium_catenella
|  |                        |  |  +--| (90)
|  |                        |  |     |    +--AJ535370.1_Alexandrium_mediterraneum
|  |                        |  |     +----| (100)
|  |                        |  |          |  +--AJ535368.1_Alexandrium_mediterraneum
|  |                        |  |          +--| (56)
|  |                        |  |             +--AJ535374.1_Alexandrium_mediterraneum
|  |                        +--| (97)
|  |                           |     +--EF178148.1_Alexandrium_australiense
|  |                           |  +--| (100)
|  |                           |  |  |  +--JF521639.1_Alexandrium_australiense
|  |                           |  |  +--| (52)
|  |                           |  |     +--EF178149.1_Alexandrium_australiense
|  |                           +--| (100)
|  |                              |      +--AY438016.1_Alexandrium_pacificum
|  |                              |   +--| (42)
|  |                              |   |  |  +--U44931.1_Alexandrium_pacificum
|  |                              |   |  +--| (57)
|  |                              |   |     +--EF178140.1_Alexandrium_pacificum
|  |                              +---| (100)
|  |                                  +--FM211464.1_Alexandrium_pacificum
+--| (64)
|  |                                          +--AY338752.1_Alexandrium_pseudogoniaulax
|  |                                       +--| (81)
|  |                                       |  +--AB088253.1_Alexandrium_pseudogoniaulax
|  |                 +---------------------| (100)
|  |                 |                     |  +--AY438018.1_Alexandrium_hiranoi
|  |                 |                     +--| (73)
|  |                 |                        |    +--AJ535347.1_Alexandrium_taylori
|  |                 |                        +----| (99)
|  |                 |                             +--AJ535348.1_Alexandrium_taylori
|  +-----------------| (100)
|                    +------------AY438020.1_Alexandrium_satoanum
|
|                   +---------AY959942.1_Alexandrium_leei
+-------------------| (100)
                    +--------KF034860.1_Alexandrium_leei


Consensus tree in newick format: 

(AF042813.1_Prorocentrum_minimum:0.7548505043,(((((((AJ535373.1_Alexandrium_tamutum:0.0040486442,GQ120507.1_Alexandrium_tamutum:0.0200557759)96:0.0283114477,((AY962849.1_Alexandrium_minutum:0.0000021720,JF521634.1_Alexandrium_minutum:0.0027080861)100:0.0436102518,EU707477.1_Alexandrium_minutum:0.0421314132)95:0.0291915450)83:0.0167549412,(AY962834.1_Alexandrium_insuetum:0.0000021720,JF521630.1_Alexandrium_insuetum:0.0000021720)100:0.0514165843)61:0.0166056425,(FJ011438.1_Alexandrium_peruvianum:0.0142824207,((AY962858.1_Alexandrium_ostenfeldii:0.0000021720,Site_1_07_9_21_consensus_cl_id_67_total_supporting_reads_84:0.0000021720)89:0.0027440229,JF921174.1_Alexandrium_ostenfeldii:0.0000021720)96:0.0202573055)69:0.0202505347)64:0.0248334741,(((AY962833.1_Alexandrium_andersonii:0.0000021720,JF521619.1_Alexandrium_andersoni:0.0000021720)60:0.0000021720,U44937.1_Alexandrium_andersoni:0.0000021720)100:0.2055577159,(AF318230.1_Alexandrium_margalefii:0.0000026386,AF033531.1_Alexandrium_margalefeii:0.0082967703)100:0.2025596036)63:0.0292334226)81:0.0296708282,(((JF521618.1_Alexandrium_affine:0.0000021720,U44935.1_Alexandrium_affine:0.0027523158)97:0.0060293764,AF032348.1_Alexandrium_concavum:0.0107222195)99:0.0678221336,(((AY268607.1_Alexandrium_tropicale:0.0511882994,(FJ652046.1_Alexandrium_tamiyavanichi:0.0014375287,(AF174614.1_Alexandrium_cohorticula:0.0000021720,AB088267.1_Alexandrium_tamiyavanichii:0.0027690537)100:0.0199355331)100:0.0575858669)98:0.0605963820,(JF521622.1_Alexandrium_fraterculus:0.0000021720,AB088262.1_Alexandrium_fraterculus:0.0000021720)100:0.1909442083)99:0.1021781735,(((AJ303429.1_Alexandrium_tamarense:0.0027249820,((JF521640.1_Alexandrium_tamarense:0.0000021720,JF906995.1_Alexandrium_tamarense:0.0000021720)65:0.0000021720,AJ303428.1_Alexandrium_tamarense:0.0027278080)45:0.0000021720)100:0.0193102843,((((U44926.1_Alexandrium_catenella:0.0000021720,JF521644.1_Alexandrium_catenella:0.0478793623)45:0.0000021720,Site_1_07_9_21_consensus_cl_id_85_total_supporting_reads_409:0.0027219157)52:0.0000021720,(AF200667.1_Alexandrium_catenella:0.0027202166,(KX519402.1_Alexandrium_catenella:0.0000021720,KX519394.1_Alexandrium_catenella:0.0000021720)53:0.0000021720)90:0.0027294697)100:0.0482452596,(AJ535370.1_Alexandrium_mediterraneum:0.0027410501,(AJ535368.1_Alexandrium_mediterraneum:0.0027878492,AJ535374.1_Alexandrium_mediterraneum:0.0084115436)56:0.0000021720)100:0.0739558995)90:0.0126976115)74:0.0031303586,((EF178148.1_Alexandrium_australiense:0.0000021720,(JF521639.1_Alexandrium_australiense:0.0000021720,EF178149.1_Alexandrium_australiense:0.0000021720)52:0.0000021720)100:0.0450087699,((AY438016.1_Alexandrium_pacificum:0.0000021720,(U44931.1_Alexandrium_pacificum:0.0000021720,EF178140.1_Alexandrium_pacificum:0.0000021720)57:0.0000021720)42:0.0000021720,FM211464.1_Alexandrium_pacificum:0.0000021720)100:0.0504749145)100:0.0354232913)97:0.0470429713)85:0.0135467496)100:0.2357740143)72:0.0536911099,(((AY338752.1_Alexandrium_pseudogoniaulax:0.0000021720,AB088253.1_Alexandrium_pseudogoniaulax:0.0000021720)81:0.0000023820,(AY438018.1_Alexandrium_hiranoi:0.0000027923,(AJ535347.1_Alexandrium_taylori:0.0000021720,AJ535348.1_Alexandrium_taylori:0.0000021720)99:0.0726859808)73:0.0055948288)100:0.2881255612,AY438020.1_Alexandrium_satoanum:0.1680400642)100:0.2328480466)64:0.0073293678,(AY959942.1_Alexandrium_leei:0.1339318015,KF034860.1_Alexandrium_leei:0.1174784300)100:0.2535828897);

TIME STAMP
----------

Date and time: Fri Feb 10 10:40:03 2023
Total CPU time used: 133.213177 seconds (0h:2m:13s)
Total wall-clock time used: 69.72949286 seconds (0h:1m:9s)
