# Supplementary material for: Combining Nanopore Sequencing with Recombinase Polymerase Amplification Enables Identification of Dinoflagellates from the Alexandrium Genus, Providing a Rapid, Field Deployable Tool
Source: Toxins (Basel). 2023 Jun 1;15(6):372. doi: 10.3390/toxins15060372 (PMC10302762; doi:10.3390/toxins15060372)
Supplement: Supplementary file 1 [file toxins-15-00372-s001.zip › Supplemantary_material/S2_Phylogenetic_trees_of_VMK_&RPB_samples/Phylo_tree_VMK/Site_1/Site_1_07_09_21/Site_1_07_09_21.fasta]

>AF042813.1_Prorocentrum_minimum
TGGAGCGTAAATTGGGTGGTAAATTTCATCTCAAGCTAAATATTGGTTCGAGACCGAT--
AGCAAA-CAAGTACCATGAGGGAAAGATGAAAAGGACT-TTGAAAAGAGAGTTA-AAAGT
GCCTGAAATTGCTGAAAGGGAAGCGAATGGAA-CCAGTGTTGCTTGGCAAGATTGTCGGG
TGCATG---------------------ACGCGCTTG-ATCGTCTCTTGCCTTGTGTGTCA
ACGCCA--GTTCGCGATCGAGGAAAACTCCAGGGTCATGGTAGCTCGTCTACGGGTGAGT
GAATAGCCTTGGCA-GAACTCATTTGCGGACT-GTTTCTTTCGTGTCTGGTTGC------
-----------AGTGTCCTTGGCATTCTGGAAGCTCGTCTTGGCTTGCCACTGGCGGG
>AJ535373.1_Alexandrium_tamutum
TGGAATGCAAAGTGGGTGGTAAATTCCATGTAAAGGTAAATATATTATTGAGACTGAT--
AGCAAA-CAAGTACCATGAGGGAAATATGAAAAGGACT-TTGAAAAGAGAATTA-AAAGA
GTCTGCATTTGCTGAACAGAAAGCAAACAGAA-TTGATCTTGCTTGGTGAGATTGTTGCG
TCTACTCTTGCATTT---CTATGCTGGATGTGGGTGCGATGGTTCTTGCCTTGAATGTCA
GCTTCCATTTCTGCAAATCATTACCCTTGCACATGAATGGTAATTTGCCTGCGGGTAT-T
GGAATGCATGTGTTTGCAATGATTTGTGA-TT--TGATACATGTGTTTGGTGGTA-----
---CTTGTGTGTGTTCCTTTGTCAA--AGGGGAAGG---CTTGCTTCCTTGAGCACCA
>GQ120507.1_Alexandrium_tamutum
TGGAATGCAAAGTGGGTGGTAAATTCCATGTAAAGGTAAATATATTATTGAGACTGAT--
AGCAAA-CAAGTACCATGAGGGAAATATGAAAAGGACT-TTGAAAAGAGAATTA-AAAGA
GTCTGCATTTGCTGAACAGAAAGCAAACAGAA-TTGATCTTGCCTGGTGAGATTGTTGCG
TCTACTTCTGCATTT---CTATGTTGGATGTGGGTGCGATGGTTCTTGCCTTGAATGTCA
GCTTCTTTTTCTGCAAATCATTACCCTTGCACATGAATGGTAATTTGCCTGCGGGTAT-T
GGAATGCATGTGTTTGCCATGATTTGTGA-TT--TGATACATGTGTCTGGTGGTA-----
---CTTGTGTGTGTTCCTTTGTCAA--AGGGGAAGG---TTTGCTTCCTTGAGCACCA
>AY962849.1_Alexandrium_minutum
TGGAATGCAAAGTGGGTGGTAAATTCCATGTAAAGGTAAATATATTATTGAGACTGAT--
AGCAAA-CAAGTACCATGAGGGAAATATGAAAAGGACT-TTGAAAAGAGAATTA-AAAGA
GTCTGCATTTGCTGAACAGAAAGCAAACAGAA-TTGATTTTACTTGGTGAGATTGTTGTG
CTTACTCTATCATTT---ATATGGTTGATGTGGGTGCGATGGTTCTTACCTTGAATGTCA
GCTTCTATTTCTGCAAATCATTACCCTTGCACATGAATGGTAATTTGCCTGCGGGTAT-T
GGAATGCATGTGTTTGCAATGATTTGTGA-TT--TGACGCATGTGTTTGGTGAAA-----
---TTTGTATATGCTCTTTTGTCGA--AGGGGAAAG---CTTACTTTTTTGAGCATTG
>JF521634.1_Alexandrium_minutum
TGGAATGCAAAGTGGGTGGTAAATTCCATGTAAAGGTAAATATATTATTGAGACTGAT--
AGCAAA-CAAGTACCATGAGGGAAATATGAAAAGGACT-TTGAAAAGAGAATTA-AAAGA
GTCTGCATTTGCTGAACAGAAAGCAAACAGAA-TTGATTTTACTTGGTGAGATTGTTGTG
CTTACTCTATCATTT---ATATGGTTGATGTGGGTGCGATGGTTCTTACCTTGAATGTCA
GCTTCTATTTCTGCAAATCATTACCCTTGCACATGAATGGTAACTTGCCTGCGGGTAT-T
GGAATGCATGTGTTTGCAATGATTTGTGA-TT--TGACGCATGTGTTTGGTGAAA-----
---TTTGTATATGCTCTTTTGTCGA--AGGGGAAAG---CTTACTTTTTTGAGCATTG
>AY962834.1_Alexandrium_insuetum
TGGAATGCAAAGTGGGTGGTAAATTCCATGTAAAGGTAAATATATTATTGAGACTGAT--
AGCAAA-CAAGTACCATGAGGGAAATATGAAAAGGACT-TTGAAAAGAGAATTA-AAAGA
GTCTGCATTTGCTGAACAGAAAGCAAACAGAA-TTGATCTTACTTGGTGAGATTGTTGTG
CCCACTTTAGCATTT---ATATGTTGGATGTGGGTGCGATGGTTCTTGCCTTGAATGTCA
GCTTCTATTWCTGCAAATCATTACCCTTGCACGTGAATGGTAATTTGCCTGTGGGTAT-T
GGAATGCATGTGTTTGCAATGATTTGTGA-TT--TGATATGTGTGATTGGTGCTA-----
---CTTGCGTGTTGCTCCTTTGTCA-ACGGGGAAGG---CTGTCTTCCTTGAGCCCG-
>JF521630.1_Alexandrium_insuetum
TGGAATGCAAAGTGGGTGGTAAATTCCATGTAAAGGTAAATATATTATTGAGACTGAT--
AGCAAA-CAAGTACCATGAGGGAAATATGAAAAGGACT-TTGAAAAGAGAATTA-AAAGA
GTCTGCATTTGCTGAACAGAAAGCAAACAGAA-TTGATCTTACTTGGTGAGATTGTTGTG
CCCACTTTAGCATTT---ATATGTTGGATGTGGGTGCGATGGTTCTTGCCTTGAATGTCA
GCTTCTATTTCTGCAAATCATTACCCTTGCACGTGAATGGTAATTTGCCTGTGGGTAT-T
GGAATGCATGTGTTTGCAATGATTTGTGA-TT--TGATATGTGTGATTGGTGCTA-----
---CTTGCGTGTTGCTCCTTTGTCA-ACGGGGAAGG---CTGTCTTCCTTGAGCCCG-
>FJ011438.1_Alexandrium_peruvianum
TGGAATGCAAAGTGGGTGGTAAATTCCATGTAAAGGAAAATATATTATTGAGACTGAT--
AGCAAA-CAAGTACCATGAGGGAAATATGAAAAGGACT-TTGAAAAGAGAATTA-AAAGA
GTCTGCATTTGCTGAACAGAAAGCAAACAGAA-TTGATCT-ACTTGGTGAGATTGTTGCG
TCCACTT----------------------GTGGGCGCAATGGTTCTTGCCTTGAATGTCA
GCGTCTATTTCTGCAAATCATTACCCTTGCACATGAATGGTAATTTGCCTGTGGGTAT-T
GGAATGCATGTGTTTGCAATGATTTGTGA-TT--TGATACGTGTGTCTGGTGTT------
---CTTGTGTGTGCCTTCTTGCCAAAAAGGGGAGGG---CTCTCCTCCCTGGGCACTG
>AY962858.1_Alexandrium_ostenfeldii
TGGAATGCAAAGTGGGTGGTAAATTCCATGTAAAGGAAAATATATTATTGAGACTGAT--
AGCAMA-CAAGTACCATGAGGGAAATATGAAAAGGACT-TTGAAAAGAGAATTA-AAAGA
GTCTGCATTTGCTGAACAGAAAGCAAACAGAA-TTGATCT-ACTTGGTGAGATTGTTGCG
TCCACTT----------------------GTGGGTGCAATGGTTCTTGCCTTGAATGTCA
GCGTCTATTTCTGCAAATTATTACCCTTGCATATGAATTGTAATTTGCCTGTGGGCAT-T
GGAATGCATGTGTTTGCAATGATTTGTGA-TT--TGATACATGTGTCTGGTGTT------
---CGCGTGTGTGCCTTCTTGCTAACACGGGGAGGG---CTCTCCTCCCTGGGCACTG
>JF921174.1_Alexandrium_ostenfeldii
TGGAATGCAAAGTGGGTGGTAAATTCCATGTAAAGGAAAATATATTATTGAGACTGAT--
AGCAAA-CAAGTACCATGAGGGAAATATGAAAAGGACT-TTGAAAAGAGAATTA-AAAGA
GTCTGCATTTGCTGAACAGAAAGCAAACAGAA-TTGATCT-ACTTGGTGAGATTGTTGCG
CCCACTT----------------------GTGGGTGCAATGGTTCTTGCCTTGAATGTCA
GCGTCTATTTCTGCAAATTATTACCCTTGCATATGAATTGTAATTTGCCTGTGGGCAT-T
GGAATGCATGTGTTTGCAATGATTTGTGA-TT--TGATACATGTGTCTGGTGTT------
---CGCGTGTGTGCCTTCTTGCTAACACGGGGAGGG---CTCTCCTCCCTGGGCACWG
>AY962833.1_Alexandrium_andersonii
TGGAATGCAAAGTGGGTGGTAAATTTCATGTAAAGATTAATATATTATTGAGACTGAT--
AGCGAA-CAAGTACCATGAGGGAAATATGAAAAGGACT-TTGAAAAGAGAATTA-AAAGA
GTCTGCACTTGCTGAACAGAAAGCAAACAGAA-GTGATTATGCTTGGTAAGATTGTTGCG
TCTTGTTGTTC------------TGCAACTTGGGCGCAGTGGTTCTTACCTTGTCTGCCA
GCATCT-TTTCTGCAAATCAGAACCCTGGCACATGACTTGTAAAACGCCTGCGGGTGT-T
GGAATGCATGTGTTTGCTATGATTTGTGA-TT--AGATTTGTGCGCGTGGTGCT------
---TCGGTATGTGGCTCTTTGCTGT----GGGGGAA---TTCTCCTCCGCCCTGGCTG
>U44937.1_Alexandrium_andersoni
TGGAATGCAAAGTGGGTGGTAAATTTCATGTAAAGATTAATATATTATTGAGRCTGAT--
AGCGAA-CAAGTACCATGAGGGAAATATGAAAAGGACT-TTGAAAAGAGAATTA-AAAGA
GTCTGCACTTGCTGAACAGAAAGCAAACAGAA-GTGATTATGCTTGGTAAGATTGTTGCG
TCTTGTTGTTC------------TGCAACTTGGGCGCAGTGGTTCTTACCTTGTCTGCCA
GCATCT-TTTCTGCAAATCAGAACCCTGGCACATGACTTGTAAAACGCCTGCGGGTGT-T
GGAATGCATGTGTTTGCTATGATTTGTGA-TT--AGATTTGTGCGCGTGGTGCT------
---TCGGTATGTGGCTCTTTGCTGT----GGGGGAA---TTMTCCTCCRCCCTG-CTG
>JF521619.1_Alexandrium_andersoni
TGGAATGCAAAGTGGGTGGTAAATTTCATGTAAAGATTAATATATTATTGAGACTGAT--
AGCGAA-CAAGTACCATGAGGGAAATATGAAAAGGACT-TTGAAAAGAGAATTA-AAAGA
GTCTGCACTTGCTGAACAGAAAGCAAACAGAA-GTGATTATGCTTGGTAAGATTGTTGCG
TCTTGTTGTTC------------TGCAACTTGGGCGCAGTGGTTCTTACCTTGTCTGCCA
GCATCT-TTTCTGCAAATCAGAACCCTGGCACATGACTTGTAAAACGCCTGCGGGTGT-T
GGAATGCATGTGTTTGCTATGATTTGTGA-TT--AGATTTGTGCGCGTGGTGCT------
---TCGGTATGTGGCTCTTTGCTGT----GGGGGAA---TTCTCCTCCGCCCTG-CTG
>AF318230.1_Alexandrium_margalefii
TGGAATGCAAAGTGGGTGGTAAATTCCATGAAAAGGGAAATACATTTTTGAGACTGAT--
AGCAAA-CAAGTACCATGAGGGAAATATGAAAAGGACT-TTGAAAAGAGAATTA-AAAGA
GTCTGCATTTGCTGAACAGAAAGCAAACAGAA-TGAATTCTGCTTGGTTAGATTATTGTG
CCGTCTGCTTTGCTT---TTGTGTTGCATCAGGGTGCAATGGTTCTTTCCTTGAATGCCA
GCTT-TATTTCTGCAAATCGTAATCTTTGTGCATGAATGGAAATACGTCTGCGGGTAT-T
GGATTGCATGTGTTTGTGGTGATTTGTGA-TT--T-ACCTATATGTGTGT----------
---CTTGTGT-TGGTAGCTTGTGAGCTTAAGGGTTG---TTTTCATTCTTGAGCATGG
>AF033531.1_Alexandrium_margalefeii
TGGAATGCAAAGTGGGTGGTAAATTCCATGAAAAGGGAAATACATTTTTGAGACTGAT--
AGCAAA-CAAGTACCATGAGGGAAATATGAAAAGGACT-TTGAAAAGAGAATTA-AAAGA
GTCTGCATTTGCTGAGCAGAAAGCAAACAGAA-TGAATTCTGCTTGGTTAGATTATTGTG
CCGTCTGCTTTGTTTAT-TTGTGTTGCATCAGGGTGCAATGGTTCTTTCCTTGAATGCCA
GCTT-TATTTCTGCAAATCGTAATCTTTGTGCATGAATGGAAATACGTCTGCGGGTAT-T
GGATTGCAYGTGTTTGTGGTGATTTGTGA-TT--T-ACCTATATGTGTGT----------
---CTTGTGT-TGGTGGCTTGTGAGCTTAAGGGTTG---TTTTCATTCTTGAGCATGG
>AY959942.1_Alexandrium_leei
TGGAATGCAAATGTGGTGGTAAATTCCATGTAAAGGAAAATATGTCATTGAGACTGAT--
AGCAAA-CAAGTACCATGAGGGAGATATGAAAAGGACT-TTGAAAAGAGAATTA-AAAGA
GCCTGAAATTGTTGAGCAGAAAGCAAACAGAC-ATG-TGCACAATGGTAAGACTGCTGCA
TTCCTTCCTGCAGATT--GTGTGTGG-AAGTGTGTGCAATGGTTCTTGCGTTGAACACCA
GCTTTGCTACTTG-AAATCATTATTCATGTGTATGAATGAAAATTTGTTTTCGGGCAA-T
GCAACGCATGCATATGATATGATGT-TGGGTT-GCTTTGTG-GCACATGGCC--------
-----TGGCTTGGTGCACTTG-GATTAGGAAGGGTG-----CCCTTCCTGTGTGTCGC
>KF034860.1_Alexandrium_leei
GGGAATGCAAATATGATGGTAAATTCCATGTAAAGGACAACATATCATTGAGACTGAT--
AGCAAA-CAAATTCCATGAGGGAGATATGAAAAGGACT-TTGAAAAGAGAATTA-AAAGA
GCCTGAAATTGTTGAGCAAAACGCAAACAAAC-ATG-TGTGCAATGGTGAGACTGCTGCA
CACCTTCCTGCATGT---GTGCGTGG-AAATGTCTGCAATGGTTCTTGCCTTGAATACCA
GCTTTGCTACCTG-AAATCATTATTCATGTGCGTGAATGGAAATATGCCCTCGGGTGT-T
GAAATGTATGCATATAAAAATATAT-TGGGTT-GCGCTGTT-GTGTATGGTC--------
-----TGCTTGAAAGCCCATG-TCATAAGGAGGGTG-----CTCTTCCTGGGGCGTGT
>JF521618.1_Alexandrium_affine
TGGAATGCAAAGTGGGTGGTAAGTTTCATGTAAAGGTAAATATAGGATTGAGACTGAT--
AGCACA-CAAGTACCATGAGGGAAATATGAAAAGGACT-TTGAAAAGAGAATTA-AATGA
GTTTGTATTTGCTGAACAGAAAATAAACAGAT-TTGATGTTGCTTGGTGAGATTGTGGTG
CTTGCTTGACAATAG---GTTTTGA--TTGTGGGTGCGATGATTCTTGCTTTGCTTGCCA
GTTTCTATTTGTACATTTGATTACCCTTGCACATGAATGGTAATTTTCCTGCGGGGTT-T
GGATTGCATGTGTTTGTGATGATTTGTGT-TT--TGATGCATGTGTCTGGTG--------
-----CTTTTGTAATTGCTCA--TTTCTTGAAGCTGGGCCTACCCTACTAGAGCTTAC
>U44935.1_Alexandrium_affine
TGGAATGCAAAGTGGGTGGTAAGTTTCATGTAAAGGTAAATATAGGATTGAGACTGAT--
AGCACA-CAAGTRCCATGAGGGAAATATGAAAAGGACT-TTGAAAAGAGAATTA-AATGA
GTTTGTATTTGCTGAACAGAAAATAAACAGAT-TTGATGTTGCTTGGTGAGATTGTGGTG
CTTGCTTGACAATAG---GTTTTGA--TTGTGGGTGCGATGATTCTTGCTTTGCTTGCCA
GTTTCTATTTGTACATTTGATTACCCTTGCACATGAATGGTAATTTTCCTGCGGGGTT-T
GGATTGCATGTGTTTGTGATGATTTGTGT-TT--TGATTCATGTGTCTGGTG--------
-----CTTTTGTAATTGCTCA--TTTCTTGAAGCTGGGCCTACCCTACTAGAGCTTAC
>AF032348.1_Alexandrium_concavum
TGGAATGCAAAGTGGGTGGTAAGTTTCATGTAAAGGTAAATATAGGATTGAGACTGAT--
AGCACA-CAAGTACCATGAGGGAAATATGAAAAGGACT-TTGAAAAGAGAATTA-AATGA
GTTTGTATTTGCTGAACAGAAAATAAACAGAT-TTGATGTTGCTTGGTGAGATTGTGGTG
CTTGCTTGACAATAG---GTTTTGA--TTGTGGGTGCAATGATTCTTGCTTTGCTTGCCA
GTTTCCATGTGTACATTTGATTACCCTTGCTCATGAATGGTAATCTTCCTGCGGGGTT-T
GGATTGCATGTGTTTGTGATGATTTGTGT-TT--TGATACATGTGTCTGGTG--------
-----CTTTTGTAATTGCTCA--TTTCTTGAAGCTGGGCCTACCCTACTAKAGCTTAC
>AY268607.1_Alexandrium_tropicale
TGGAATGCAAAGTGGGTGGTAAGTTTCATGTAAAGGTAAATATATGATTGAGACTGAT--
AGTGCA-CAAGTACCATGAGGGAAATATGAAAAGGACT-TTGAAAAGAGAATTA-AATGA
GTTTGTATTTGCTGAACAGAAAGTAAACAGAT-TTGATTTTGCTGGGTGAGATTGTGGTG
CTTGCTTGACACTT-----ATGTGG--TTGTAAGTACAATGATTCTTACTTTGTGTGCCA
GTTTTT---TGCACATTTGAACATTCTTGCGTATGAATGGTAATATTCCTGTGGGGG-TT
GGATTGCATACGTATGTAAGCATTTGTGT-TC--TGAACTATGTGTTTGGTGAC------
-TTTGTTTGTACGC-TATGTGT----ACAGAAGGTG----TTT-CTTCCTGGGTCAAC
>FJ652046.1_Alexandrium_tamiyavanichi
TGGAATGCAAAGTGGGTGGTAAGTTTCATGTAAAGGTAAATATATGATTGAGACTGAT--
AGTGCA-CAAGTACCATGAGGGAAATATGAAAAGGACT-TTGAAAAGAGAATTA-AATGA
GTTTGTATTTGCTGAACAGAAAGTAAACAGAT-TTGATTTTGCTGGGTGAGATTGTGGTG
CTTGCCTGACACTGC---GGTGTGG--TTCTAAGTACAATGATTCTTGCTTTGTGTGCCA
GCTTTT---TACACATTTGAACATGCATGCGCATGAATGGTAGTATTCCTGTGGGGGGTT
GGATTGCATGCGTGTATAAGCATTTGTGTGTT--TGAAGCATGTGTTTGGTGATG-----
-TTGGTGTGTGCACATATTGTT----CTTCAGGATG----T-----------------
>AF174614.1_Alexandrium_cohorticula
TGGAATGCAAAGTGGGTGGTAAGTTTCATGTAAAGGTAAATATATGATTGAGACTGAT--
AGTGCA-CAAGTACCATGAGGGAAATATGAAAAGGACT-TTGAAAAGAGAATTA-AATGA
GTTTGTATTTGCTGAACTGAAAGTAAACAGAT-TTGATTTTGATGGGTGAGATTGTGGTG
CTTGCTTGACACTAT---GGTGTGG--T-CTAAGTACAATGATTCTTGCTTTGTGTGCCA
GCTTTT---TACACATTTGAACATGCATGCGCATGAATGGTATTATTCCTGTGGGGGGTT
GGATTGCATGCGTGTATAAGCATTTGTGTGCT--TGAAGCATGTGTTTGGTGATG-----
-TTGGTGTGTGCACATATTGTT----CTTCAGGATG----TTTTCTTCCTGTGTCAAC
>AB088267.1_Alexandrium_tamiyavanichii
TGGAATGCAAAGTGGGTGGTAAGTTTCATGTAAAGGTAAATATATGATTGAGACTGAT--
AGTGCA-CAAGTACCATGAGGGAAATATGAAAAGGACT-TTGAAAAGAGAATTA-AATGA
GTTTGTATTTGCTGAACTGAAAGTAAACAGAT-TTGATTTTGATGGGTGAGATTGTGGTG
CTTGCTTGACACTAT---GGTGTGG--T-CTAAGTACAATGATTCTTGCTTTGTGTGCCA
GCTTTT---TACACACTTGAACATGCATGCGCATGAATGGTATTATTCCTGTGGGGGGTT
GGATTGCATGCGTGTATAAGCATTTGTGTGCT--TGAAGCATGTGTTTGGTGATG-----
-TTGGTGTGTGCACATATTGTT----CTTCAGGATG----TTTTCTTCCTGTGTCAAC
>JF521622.1_Alexandrium_fraterculus
TGGAATGCAAATTGGGTGGTAAGTTTCATGCACAGGTAAATACATGATTGAGACTGAT--
AGCGCA-CAAGTACCATGAGGGAAATATGAAAAGGACT-TTGAAAAGAGAGTTA-AATGA
GTTTGCACTTGCTGAACAGAAAGTAAACAGAT-TTGATTATACTGCGTGAGATTGTGGTG
TTTGCTTTGCATGTC---GATGTGAA-TTGCAAATGCAATGTTTGTTGCTGTGTGTGCTA
GTTATT---TGTGCATGTGCTGACCATTGCACATGAATGGTAATATCTCTGCGGGGGGT-
-GATTGTATGTGCATGCATGCATGTGTG---C--TCAGGCATGTGTTTGGTGATGGTGTG
-TTGGTATGTGTGTGTGTGTTCTGTGCTGGGTGTTG----TTCGCTGTATGGGCCCAC
>AB088262.1_Alexandrium_fraterculus
TGGAATGCAAATTGGGTGGTAAGTTTCATGCACAGGTAAATACATGATTGAGACTGAT--
AGCGCA-CAAGTACCATGAGGGAAATATGAAAAGGACT-TTGAAAAGAGAGTTA-AATGA
GTTTGCACTTGCTGAACAGAAAGTAAACAGAT-TTGATTATACTGCGTGAGATTGTGGTG
TTTGCTTTGCATGTC---GATGTGAA-TTGCAAATGCAATGTTTGTTGCTGTGTGTGCTA
GTTATT---TGTGCATGTGCTGACCATTGCACATGAATGGTAATATCTCTGCGGGGGGT-
-GATTGTATGTGCATGCATGCATGTGTG---C--TCAGGCATGTGTTTGGTGATGGTGTG
-TTGGTATGTGTGTGTGTGTTCTGTGCTGGGTGTTG----TTCGCTGTATGGGCCCAC
>AJ303429.1_Alexandrium_tamarense
TGGAATGCAAAGTGGGTGGTAAGTTTCATACAAAGGTAAATATGCAATTGAGACTGAT--
AGCACA-CAAGTACCATGAGGGAAATATGAAAAGGACT-TTGAAAAGAGAATTA-AATGA
GTTTGTATTTGCTGAACACAAAGCAAACAGAC-TTGAT-TTGCTTGGTGAGATTGTAGTG
CTTGCTTGACAATAG---GTTTTGG--CTGTGGGTGAAATGATTCTTTCTTTGCATGCCA
GGTTCTATGTGTACATTTGATTACCTTTGCACATGAATGGTAATTTTCCTGCGGGGGG-T
GGATTGCATGTGCATGTAATGATTTGTGT-CT--TGATGAATGTGTCTGGTG--------
-----TATCTGTTTTTGTTCCATGTGTTTGAGGTTG---CTTCCTTCCTTGGGCTTAC
>JF521640.1_Alexandrium_tamarense
TGGAATGCAAAGTGGGTGGTAAGTTTCATACAAAGGTAAATATGCAATTGAGACTGAT--
AGCACA-CAAGTACCATGAGGGAAATATGAAAAGGACT-TTGAAAAGAGAATTA-AATGA
GTTTGTATTTGCTGAACACAAAGCAAACAGAC-TTGAT-TTGCTTGGTGAGATTGTAGTG
CTTGCTTGACAATAG---GTTTTGG--CTGTGGGTGAAATGATTCTTTCTTTGCATGCCA
GGTTCTATGTGTACATTTGATTACCTTTGCACATGAATGGTAATTTTCCTGCGGGGGG-T
GGATTGCATGTGCATGTAATGATTTGTGT-TT--TGATGAATGTGTCTGGTG--------
-----TATCTGTTTTTGTTCCATGTGTTTGAGGTTG---CTTCCTTCCTTGGGCTTAC
>EF178148.1_Alexandrium_australiense
TGGAATGCAAAGTGGGTGGTAAGTTTCATGCAAAGGTAAATATGCAATTGAGACTGAT--
AGCGCA-CAAGTACCATGAGGGACATATGAAAAGGACT-TTGAAAAGAGAATTA-AACGA
GTTTGTATTTGCTGAACACAAAGTAAACAGAT-GTGAT-TTCCTTAGTGAGATTGTAGCA
CTTGCTTGACAATAG---GTTTTGG--CGGTGGGTGCAATGATTCTTGCTTTGTATGCCA
GTTTCTATGTGGACATTTGATTACCTGTGCACTTGAATGGTAATTTTCCTGCGGGGGG-T
GGATTGCATATGCATGTAATTATTTGCATGTT--TTATTACTGTGTCTGGTG--------
-----TATGTGTTTGTGTTMT-TGTGCTTGTGGTTG---CTTTCTTCCTTGGGCTTGC
>JF521639.1_Alexandrium_australiense
TGGAATGCAAAGTGGGTGGTAAGTTTCATGCAAAGGTAAATATGCAATTGAGACTGAT--
AGCGCA-CAAGTACCATGAGGGACATATGAAAAGGACT-TTGAAAAGAGAATTA-AACGA
GTTTGTATTTGCTGAACACAAAGTAAACAGAT-GTGAT-TTCCTTAGTGAGATTGTAGCA
CTTGCTTGACAATAG---GTTTTGG--CGGTGGGTGCAATGATTCTTGCTTTGTATGCCA
GTTTCTATGTGGACATTTGATTACCTGTGCACTTGAATGGTAATTTTCCTGCGGGGGG-T
GGATTGCATATGCATGTAATTATTTGCATGTT--TTATTACTGTGTCTGGTG--------
-----TATGTGTTTGTGTTCT-TGTGCTTGTGGTTG---CTTTCTTCCTTGGGCTTGC
>AY438016.1_Alexandrium_pacificum
TGGAATGCAAAGTGGGTGGTAAGTTTCATGCAAAGGTAAATATGCAATTGAGACTGAT--
AGCGCA-CAAGTACCATGAGGGACATATGAAAAGGACT-TTGAAMAGAGAATTA-AATGA
GTTTGTATTTGCTAAACACAAAGTAAACAGAC-TTGAT-TTCCTCAGTGAGATTGTAGTG
MTTGCTTRACAATGG---GTTTTGG--CTGCAAGTGCAATAATTCTTGCTTTGTGTGCCA
GTTTTTATGTGGACATTTGATTACCTTTGCACATGAATGGTAATTTTCCTGCGGGGTG-T
GGATTGCATATGCATGTAATGATTTGCATGTT--TGTTAAATGTGTCTGGTG--------
-----TATTTGTTTGTGTCCT-TGTCCTTGAGGTTG---CTTTCTCCCTTGGGCTTAC
>U44926.1_Alexandrium_catenella
TGGAATGCAAAGTGGGTGGTAAGTTTCATGTMAAGGTAAACATGCAAYTGAGACTGAT--
AGCACA-CAAGTRCCATGAGGGAAATATGAAAAGGACT-TTGAAAAGAGAATTA-AATGA
GTTTGTATTTGCTGAACACAAAGTAAACAGAC-TTGAT-TTGCTTGGTGGGAGTGTTGCA
CTTGCTTGACAAGAG----CTTTGGG-CTGTGGGTGTAATGATTCTTTCTTTGCATGCCA
GTTTCTATGTGTACATCTGATTACCTTTGCACATGAATGATAAGTCTCCTGTGGGGGG-T
GGATTGCATGTGCATGTAATGATTTGTGT-TT--TGATAAATGTGTCTGGTG--------
-----TATGTGTGTGTGTTCC-TGTGCTTGGGGATG---CTTCCTTCCTTGGACTTAC
>AF200667.1_Alexandrium_catenella
TGGAATGCAAAGTGGGTGGTAAGTTTCATGTAAAGGTAAACATGCAATTGAGACTGAT--
AGCACA-CAAGTACCATGAGGGAAATATGAAAAGGACT-TTGAAAAGAAAATTA-AATGA
GTTTGTATTTGCTGAACACAAAGTAAACAGAC-TTGAT-TTGCTTGGTGGGAGTGTTGCA
CTTGCTTGACAAGAG----CTTTGGG-CTGTGGGTGTAATGATTCTTTCTTTGCATGCCA
GTTTCTATTTGTACATCTGATTACCTTTGCACATGAATGATAAGTCTCCTGTGGGGGG-T
GGATTGCATGTGCATGTAATGATTTGTGT-TT--TGATAAATGTGTCTGGTG--------
-----TATGTGTGTGTGTTCC-TGTGCTTGGGGATG---CTTCCTTCCTTGGACTTAC
>JF521644.1_Alexandrium_catenella
TGGAATGCAAAGTGGGTGGTAAGTTTCATGTAAAGGTAAACATGCAACTGAGACTGAT--
AGCACA-CAAGTACCATGAGGGAAATATGAAAAGGACT-TTGAAAAGATAATAA-AAAGA
GTTTGTATTTGCTGAACACAAAATAAACACAC-TCGAT-TTGCTTGGTGGGAGTGCTGCA
CTTGCTGGACAAGAG----CTTTGGG-CTGTGTGTGTAATGATTCGTTCTTTGCATGCCA
GTTTCTATGTGTACATCTGATTACCTTTGCACATGAATGATAAGTCTCCTGTGGGGGG-T
GTATTGCATGTGCATGTAATGATGTGTGT-TT--TGATAAATGTGTATGGTG--------
-----TATGTGTGTGT--TCA-TGTGATTGGGGATG---CTTCCTTCCTTGGACTTAC
>AJ535370.1_Alexandrium_mediterraneum
TGGAATGCAAAGTGGGTGGTAAGTTTCATGTAAAGGTAAATATGCAATTGAGACTGAT--
AGCACA-CAAGTACCATGAGGGAAATATGAAAAGGACT-TTGAAAAGAGAATTA-AATGA
GTTTGTATTTGCTGAACAAAAAGTAAACAGAC-TTGAT-TTCTTTGGTGAGGTTGTTGTG
CTTGCCTGACAATAA---GTTTTGG--TGGTGGGTACAATGATTCTTTCTTGGCATGCCA
GTTTCTATTTGTACATTTGATTACCTTTGCATATGAATGGGAAGTTTCTTGTGGGGGGGT
TGATTGCATGTGCATGTAATGATTTGTGT-TT--TGATGTATGAGTCTGGTG--------
-----TTTCTGTCGGTGTTTC-TGTGCTTGAGGTTG---ATTCCTTCCTTGGACTGAC
>AJ535368.1_Alexandrium_mediterraneum
TGGAATGCAAAGTGGGTGGTAAGTTTCATGTAAAGGTAAATATGCAATTGAGACTGAT--
AGCACA-CAAGTACCATGAGGGAAATATGAAAAGGACT-TTGAAAAGAGAATTA-AATGA
GTTTGTATTTGCTGAACAAAAAGTAAACAGAC-TTGAT-TTCTTTGGTGAGGTTGTTGTG
CTTGCCTGACAATAA---GTTTTGG--TGGTGGGTACAATGATTCTTTCTTGGCATGCCA
GTTCCTATTTGTACATTTGATTACCTTTGCATATGAATGGGAAGTTTCTTGTGGGGGGGT
TGATTGCATGTGCATGTAATGATTTGTGT-TT--TGATGTATGAGTCTGGTG--------
-----TTTCTGTTGGTGTTTC-TGTGCTTGAGGTTG---ATTCCTTCCTTGGACTGAC
>AY338752.1_Alexandrium_pseudogoniaulax
TGGAATGCAAATTGGGTGGTAAATTTCACGCAAGGGAAAATATATTATTGAGTCTGAT--
AATGAA-CAAGTACCATGAGGGAAATATGCAAAGGACT-TTGAAAAGAAAATTA-AAAGA
GCTTGCATTTGCTAAACAGAAAACTAGCAGAA-GTGCTTTATCTTGGTAAGATTGCTGCG
CATGGGTTTAC---T---GT--GTAAATTGTATGAGCATTGGTTCTTACTTTGTGTGTCA
ATTCCATTGTCA--ATTTTAATATCTTTGCTCATGAATTGTGAAATGCTTGCGGGTGT-T
AGATTGCATGTGCATTCATTAATTTG-GA-CT--TGGTGCA-GTGCTTGGCAA-------
-----CAGCTTGCATGTAGAGTGTGCGTGCAATGTA-----CAATTGCGATTGTCAGC
>AB088253.1_Alexandrium_pseudogoniaulax
TGGAATGCAAATTGGGTGGTAAATTTCACGCAAGGGAAAATATATTATTGAGTCTGAT--
AATGAA-CAAGTACCATGAGGGAAATATGCAAAGGACT-TTGAAAAGAAAATTA-AAAGA
GCTTGCATTTGCTAAACAGAAAACTAGCAGAA-GTGCTTTATCTTGGTAAGATTGCTGCG
CATGGGTTTAC---T---GT--GTAAATTGTATGAGCATTGGTTCTTACTTTGTGTGTCA
ATTCCATTGTCA--ATTTTAATATCTTTGCTCATGAATTGTGAAATGCTTGCGGGTGT-T
AGATTGCATGTGCATTCATTAATTTG-GA-CT--TGGTGCA-GTGCTTGGCAA-------
-----CAGCTTGCATGTAGAGTGTGCGTGCAATGTA-----CAATTGCGATTGTCAGC
>AY438018.1_Alexandrium_hiranoi
TGGAATGCAAATTGGGTGGTAAATTTCACGCAAGGGAAAATATATTATTGAGTCTGAT--
AATGAA-CAAGTACCATGAGGGAAATATGCAAAGGACT-TTGAAAAGAAAATTA-AAAGA
GCTTGCATTTGCTAAACAGAAAACTAGCAGAA-GTGCTTTATCTTGGTAAGATTGCTGCG
CATGGGTTTAC---T---GT--GTAAATTGTATGAGCATTGGTTCTTACTTTGTGTGTCA
ATTCCATTGTCA--ATTTTAATATCTTTGTTCATGAATTGTGAAATGCTTGCGGGTGT-T
AGATTGCATGTGCATTCATTAATTTG-GA-CT--TGGTGCA-GTGCTTGGCAA-------
-----TAGCTTGCATGTAGAGTGTGCGTGCAATGTA-----CAATTGCGATTGTCAGC
>AJ535347.1_Alexandrium_taylori
TGGAATGCAAATAGGGTGGTAAATTTCACGCAAGGGAAAATATATTGTTGAGTCTGAT--
AATGAA-CAAGTACCATGAGGGAAATATGCAAAGGACT-TTGAAAAGAAAATTA-AAAGA
GCTTGCATTTGCTAAACAGAAAACTAGCAGAA-GTGCTTTATCTTGGTAAGATTGCTGTG
CATGGGTTTAT---T---GT--GTAAATTGTATGAGCATTGGTTCTTGCCTTGTGTGTCA
ATTCCAATGTCT--TTTTTAATATCTTTGTTCATGAATTGCGAAATGCTTGTGGGTGT-T
TGATTGCATGTGCATACATTAATTTG-GA-CT--TGGTGCA-ATGTTTGGCAT-------
-----TAGCTTGCATGTAGAGTGCCTGTGCAATGCA-----AAATTGCGATTGTGAAC
>AJ535348.1_Alexandrium_taylori
TGGAATGCAAATAGGGTGGTAAATTTCACGCAAGGGAAAATATATTGTTGAGTCTGAT--
AATGAA-CAAGTACCATGAGGGAAATATGCAAAGGACT-TTGAAAAGAAAATTA-AAAGA
GCTTGCATTTGCTAAACAGAAAACTAGCAGAA-GTGCTTTATCTTGGTAAGATTGCTGTG
CATGGGTTTAT---T---GT--GTAAATTGTATGAGCATTGGTTCTTGCCTTGTGTGTCA
ATTCCAATGTCT--TTTTTAATATCTTTGTTCATGAATTGCGAAATGCTTGTGGGTGT-T
TGATTGCATGTGCATACATTAATTTG-GA-CT--TGGTGCA-ATGTTTGGCAT-------
-----TAGCTTGCATGTAGAGTGCCTGTGCAATGCA-----AAATTGCGATTGTGAAC
>AY438020.1_Alexandrium_satoanum
TGGAATGCAAATGGGGTGGTAAATTTCATTCAAGGGCAAATATATTATTGAGCCTGAT--
AGTGGA-CAAGTACCATGAGGGAAATATGAAAAGGATT-TTGAAAAGAAAATTA-AAAGA
GTTTGCAATTGCTGAACAGAAAGCAAGCAGAA-GGTTTTTGTTTTGGTGAGATTGTTGCA
AATGCATTTGCATCT---GTT-GCTGAATGTGTGTGCAATGGTTCCTGCCTTGGGTGCTA
ATTTCAATTTCGC-ATATCATTACCTTTGCTTGTGAAATGTAAAATATTTGCAAGTAT-T
GGATTGCATGTGCACGCAATGACTTGTGG-TT--TGGCACA-GTGCTTGCTTA-------
-----TGAGTTAATGTTCATGTGCTCTGTCAATACA-----TTATTGTGAATGCACAC
>EU707477.1_Alexandrium_minutum
TGGAATGCAAAGTGGGTGGTAAATTCCATGTAAAGGTAAATATATTATTGAGACTGAT--
AGCAAA-CAAGTACCATGAGGGAAATATGAAAAGGACT-TTGAAAAGGGAATTA-AAAGA
GTCTGCATTTGCTGAACAGAAAGCAAACAGAA-TTGATGT-GCTTGGTGAGATTGTTGTG
CCCACTCTGTCATTT---ATGTCG--GATGTGGGTGCGATGGTTCTTACCTTGAATGTCA
GCTTCTATTTCTGCAAATCATTACCCTTGCACATGAATGGTAATTTGCCTGCGGGTAT-T
GGAATGTGTGTGTTTGCAATGATTTGTGA-TT--TGATGCATGTGGTTGGTGGAC-----
---TTTGTATGTGCTGTTTTGCCAA--CGGGGAAGG---GACTCTTCCTTGAGCACTG
>KX519402.1_Alexandrium_catenella
TGGAATGCAAAGTGGGTGGTAAGTTTCATGTAAAGGTAAACATGCAATTGAGACTGAT--
AGCACA-CAAGTACCATGAGGGAAATATGAAAAGGACT-TTGAAAAGAGAATTA-AATGA
GTTTGTATTTGCTGAACACAAAGTAAACAGAC-TTGAT-TTGCTTGGTGGGAGTGTTGCA
CTTGCTTGACAAGAG----CTTTGGG-CTGTGGGTGTAATGATTCTTTCTTTGCATGCCA
GTTTCTATTTGTACATCTGATTACCTTTGCACATGAATGATAAGTCTCCTGTGGGGGG-T
GGATTGCATGTGCATGTAATGATTTGTGT-TT--TGATAAATGTGTCTGGTG--------
-----TATGTGTGTGT--TCC-TGTGCTTGGGGATG---CTTCCTTCCTTGGACTTAC
>KX519394.1_Alexandrium_catenella
TGGAATGCAAAGTGGGTGGTAAGTTTCATGTAAAGGTAAACATGCAATTGAGACTGAT--
AGCACA-CAAGTACCATGAGGGAAATATGAAAAGGACT-TTGAAAAGAGAATTA-AATGA
GTTTGTATTTGCTGAACACAAAGTAAACAGAC-TTGAT-TTGCTTGGTGGGAGTGTTGCA
CTTGCTTGACAAGAG----CTTTGGG-CTGTGGGTGTAATGATTCTTTCTTTGCATGCCA
GTTTCTATTTGTACATCTGATTACCTTTGCACATGAATGATAAGTCTCCTGTGGGGGG-T
GGATTGCATGTGCATGTAATGATTTGTGT-TT--TGATAAATGTGTCTGGTG--------
-----TATGTGTGTGT--TCC-TGTGCTTGGGGATG---CTTCCTTCCTTGGACTTAC
>AJ535374.1_Alexandrium_mediterraneum
TGCAATGCAAAGTGCGTGGTAAGTTTCATGTAAAGGTAAATATGCAATTGAGACTGAT--
AGCACA-CAAGTACCATGAGGCAAATATGAAAAGGACT-TTGAAAAGAGAATTA-AATGA
GTTTGTATTTGCTGAACAAAAAGTAAACAGAC-TTGAT-TTCTTTGGTGAGGTTGTTGTG
CTTGCCTGACAATAA---GTTTTGG--TGGTGGGTACAATGATTCTTTCTTGGCATGCCA
GTTTCTATTTGTACATTTGATTACCTTTGCATATGAATGGGAAGTTTCTTGTGGGGGGGT
TGATTGCATGTGCATGTAATGATTTGTGT-TT--TGATGTATGAGTCTGGTG--------
-----TTTCTGTTGGTGTTTC-TGTGCTTGAGGTTG---ATTCCTTCCTTGGACTGAC
>JF906995.1_Alexandrium_tamarense
TGGAATGCAAAGTGGGTGGTAAGTTTCATACAAAGGTAAATATGCAATTGAGACTGAT--
AGCACA-CAAGTACCATGAGGGAAATATGAAAAGGACT-TTGAAAAGAGAATTA-AATGA
GTTTGTATTTGCTGAACACAAAGCAAACAGAC-TTGAT-TTGCTTGGTGAGATTGTAGTG
CTTGCTTGACAATAG---GTTTTGG--CTGTGGGTGAAATGATTCTTTCTTTGCATGCCA
GGTTCTATGTGTACATTTGATTACCTTTGCACATGAATGGTAATTTTCCTGCGGGGGG-T
GGATTGCATGTGCATGTAATGATTTGTGT-TT--TGATGAATGTGTCTGGTG--------
-----TATCTGTTTTTGTTCCATGTGTTTGAGGTTG---CTTCCTTCCTTGGGCTTAC
>AJ303428.1_Alexandrium_tamarense
TGGAATGCAAAGTGGGTGGTAAGTTTCATACAAAGGTAAATATGCAATTGAGACTGAT--
AGCACA-CAAGTACCATGAGGGAAATATGAAAAGGACT-TTGAAAAGAGAATTA-AATGA
GTTTGTATTTGCTGAACACAAAGCAAACAGAC-TTGAT-TTGCTTGGTGAGATTGTAGTG
CTTGCTTGACAATAG---GTTTTGG--CTGTGGGTGAAATGATTCTTTCTTTGCATGCCA
GGTTCTATGTGTACATTTGATTACCTTTGCACATGAATGGTAATTTTCCTGCGGGGGG-T
GGATTGCATGTGCATGTAATGATTTGTGT-TT--TGATGAATGTGTCCGGTG--------
-----TATCTGTTTTTGTTCCATGTGTTTGAGGTTG---CTTCCTTCCTTGGGCTTAC
>U44931.1_Alexandrium_pacificum
TGGAATGCAAAGTGGGTGGTAAGTTTCATGCAAAGGTAAATATGCAATTGAGACTGAT--
AGCGCA-CAAGTACCATGAGGGACATATGAAAAGGACT-TTGAACAGAGAATTA-AATGA
GTTTGTATTTGCTAAACACAAAGTAAACAGAC-TTGAT-TTCCTCAGTGAGATTGTAGTG
MTTGCTTRACAATGG---GTTTTGG--CTGCAAGTGCAATAATTCTTGCTTTGTGTGCCA
GTTTTTATGTGGACATTTGATTACCTTTGCACATGAATGGTAATTTTCCTGCGGGGTG-T
GGATTGCATATGCATGTAATGATTTGCATGTT--YGTTAARTGTGTCTGGTG--------
-----TATTTGTTTGTGTCCT-TGTCCTTGAGGTTG---CTTTCTCCCTTGGGCTTAC
>FM211464.1_Alexandrium_pacificum
TGGAATGCAAAGTGGGTGGTAAGTTTCATGCAAAGGTAAATATGCAATTGAGACTGAT--
AGCGCA-CAAGTACCATGAGGGACATATGAAAAGGACT-TTGAAMAGAGAATTA-AATGA
GTTTGTATTTGCTAAACACAAAGTAAACAGAC-TTGAT-TTCCTCAGTGAGATTGTAGTG
MTTGCTTRACAATGG---GTTTTGG--CTGCAAGTGCAATAATTCTTGCTTTGTGTGCCA
GTTTTTATGTGGACATTTGATTACCTTTGCACATGAATGGTAATTTTCCTGCGGGGTG-T
GGATTGCATATGCATGTAATGATTTGCATGTT--TGTTAAATGTGTCTGGTG--------
-----TATTTGTTTGTGTCCT-TGTCCTTGAGGTTG---CTTTCTCCCTTGGGCTTAC
>EF178140.1_Alexandrium_pacificum
TGGAATGCAAAGTGGGTGGTAAGTTTCATGCAAAGGTAAATATGCAATTGAGACTGAT--
AGCGCA-CAAGTACCATGAGGGACATATGAAAAGGACT-TTGAACAGAGAATTA-AATGA
GTTTGTATTTGCTAAACACAAAGTAAACAGAC-TTGAT-TTCCTCAGTGAGATTGTAGTG
CTTGCTTGACAATGG---GTTTTGG--CTGCAAGTGCAATAATTCTTGCTTTGTGTGCCA
GTTTTTATGTGGACATTTGATTACCTTTGCACATGAATGGTAATTTTCCTGCGGGGTG-T
GGATTGCATATGCATGTAATGATTTGCATGTT--TGTTAAATGTGTCTGGTG--------
-----TATTTGTTTGTGTCCT-TGTCCTTGAGGTTG---CTTTCTCCCTTGGGCTTAC
>EF178149.1_Alexandrium_australiense
TGGAATGCAAAGTGGGTGGTAAGTTTCATGCAAAGGTAAATATGCAATTGAGACTGAT--
AGCGCA-CAAGTACCATGAGGGACATATGAAAAGGACT-TTGAAAAGAGAATTA-AACGA
GTTTGTATTTGCTGAACACAAAGTAAACAGAT-GTGAT-TTCCTTAGTGAGATTGTAGCA
CTTGCTTGACAATAG---GTTTTGG--CGGTGGGTGCAATGATTCTTGCTTTGTATGCCA
GTTTCTATGTGGACATTTGATTACCTGTGCACTTGAATGGTAATTTTCCTGCGGGGGG-T
GGATTGCATATGCATGTAATTATTTGCATGTT--TTATTACTGTGTCTGGTG--------
-----TATGTGTTTGTGTTCT-TGTGCTTGTGGTTG---CTTTCTTCCTTGGGCTTGC

>Site_1_07_9_21_consensus_cl_id_67_total_supporting_reads_84
TGGAATGCAAAGTGGGTGGTAAATTCCATGTAAAGGAAAATATATTATTGAGACTGAT--
AGCAAA-CAAGTACCATGAGGGAAATATGAAAAGGACT-TTGAAAAGAGAATTA-AAAGA
GTCTGCATTTGCTGAACAGAAAGCAAACAGAA-TTGATCT-ACTTGGTGAGATTGTTGCG
TCCACTT----------------------GTGGGTGCAATGGTTCTTGCCTTGAATGTCA
GCGTCTATTTCTGCAAATTATTACCCTTGCATATGAATTGTAATTTGCCTGTGGGCAT-T
GGAATGCATGTGTTTGCAATGATTTGTGA-TT--TGATACATGTGTCTGGTGTT------
---CGCGTGTGTGCCTTCTTGCTAACACGGGGAGGG---CTCTCCTCCCTGGGCACTG

>Site_1_07_9_21_consensus_cl_id_85_total_supporting_reads_409
TGGAATGCAAAGTGGGTGGTAAGTTTCATGTACAGGTAAACATGCAATTGAGACTGAT--
AGCACA-CAAGTACCATGAGGGAAATATGAAAAGGACT-TTGAAAAGAGAATTA-AATGA
GTTTGTATTTGCTGAACACAAAGTAAACAGAC-TTGAT-TTGCTTGGTGGGAGTGTTGCA
CTTGCTTGACAAGAG----CTTTGGG-CTGTGGGTGTAATGATTCTTTCTTTGCATGCCA
GTTTCTATGTGTACATCTGATTACCTTTGCACATGAATGATAAGTCTCCTGTGGGGGG-T
GGATTGCATGTGCATGTAATGATTTGTGT-TT--TGATAAATGTGTCTGGTG--------
-----TATGTGTGTGTGTTCC-TGTGCTTGGGGATG---CTTCCTTCCTTGGACTTAC
