# Supplementary material for: Combining Nanopore Sequencing with Recombinase Polymerase Amplification Enables Identification of Dinoflagellates from the Alexandrium Genus, Providing a Rapid, Field Deployable Tool
Source: Toxins (Basel). 2023 Jun 1;15(6):372. doi: 10.3390/toxins15060372 (PMC10302762; doi:10.3390/toxins15060372)
Supplement: Supplementary file 1 [file toxins-15-00372-s001.zip › Supplemantary_material/S2_Phylogenetic_trees_of_VMK_&RPB_samples/Phylo_tree_VMK/Site_1/Site_1_15_06_21/Site_1_15_06_21.fasta]

>AF042813.1_Prorocentrum_minimum
TGGAGCGTAAATTGGGTGGTAAATTTCATCTCAAGCTAAATATTGGTTCGAGACCGATAG
CAAACAAGTACCATGAGGGAAAGATGAAAAGGACTTTGAAAAGAGAGTTAAAAGTGCCTG
AAATTGCTGAAAGGGAAGCGAATGGAACCAGTGTTGCTTGGCAAGATTGTCGGGTGCAT-
-------------------GACGCGCTTG-ATCGTCTCTTGCCTTGTGTGTCAACGCCAG
TT--CGCGATCGAGGAAAACTCCAGGGTCATGGTAGCTCGTCTACGGGTGAGTGAATAGC
CTTGGCA-GAACTCATTTGCGGACTGTTTCTTTCGTGTCTGGTTGCAG----TGTCCTTG
GCATTCTGGAAGCTCGTCTTGGCTTGCCACTGGCGGGGGACCTG--
>AJ535373.1_Alexandrium_tamutum
TGGAATGCAAAGTGGGTGGTAAATTCCATGTAAAGGTAAATATATTATTGAGACTGATAG
CAAACAAGTACCATGAGGGAAATATGAAAAGGACTTTGAAAAGAGAATTAAAAGAGTCTG
CATTTGCTGAACAGAAAGCAAACAGAATTGATCTTGCTTGGTGAGATTGTTGCGTCTACT
CTTGCATTT--CTATGCTGGATGTGGGTGCGATGGTTCTTGCCTTGAATGTCAGCTTCCA
TTTCTGCAAATCATTACCCTTGCACATGAATGGTAATTTGCCTGCGGGTA-TTGGAATGC
ATGTGTTTGCAATGATTTGTGA--TTTGATACATGTGTTTGGTGGTA-----CTTGTGTG
T-GTTCC-TTTGTCAA--AGGGGAAGGCTTGCTTCCTTGAGCACCA
>GQ120507.1_Alexandrium_tamutum
TGGAATGCAAAGTGGGTGGTAAATTCCATGTAAAGGTAAATATATTATTGAGACTGATAG
CAAACAAGTACCATGAGGGAAATATGAAAAGGACTTTGAAAAGAGAATTAAAAGAGTCTG
CATTTGCTGAACAGAAAGCAAACAGAATTGATCTTGCCTGGTGAGATTGTTGCGTCTACT
TCTGCATTT--CTATGTTGGATGTGGGTGCGATGGTTCTTGCCTTGAATGTCAGCTTCTT
TTTCTGCAAATCATTACCCTTGCACATGAATGGTAATTTGCCTGCGGGTA-TTGGAATGC
ATGTGTTTGCCATGATTTGTGA--TTTGATACATGTGTCTGGTGGTA-----CTTGTGTG
T-GTTCC-TTTGTCAA--AGGGGAAGGTTTGCTTCCTTGAGCACCA
>AY962849.1_Alexandrium_minutum
TGGAATGCAAAGTGGGTGGTAAATTCCATGTAAAGGTAAATATATTATTGAGACTGATAG
CAAACAAGTACCATGAGGGAAATATGAAAAGGACTTTGAAAAGAGAATTAAAAGAGTCTG
CATTTGCTGAACAGAAAGCAAACAGAATTGATTTTACTTGGTGAGATTGTTGTGCTTACT
CTATCATTT--ATATGGTTGATGTGGGTGCGATGGTTCTTACCTTGAATGTCAGCTTCTA
TTTCTGCAAATCATTACCCTTGCACATGAATGGTAATTTGCCTGCGGGTA-TTGGAATGC
ATGTGTTTGCAATGATTTGTGA--TTTGACGCATGTGTTTGGTGAAA-----TTTGTATA
T-GCTCT-TTTGTCGA--AGGGGAAAGCTTACTTTTTTGAGCATTG
>JF521634.1_Alexandrium_minutum
TGGAATGCAAAGTGGGTGGTAAATTCCATGTAAAGGTAAATATATTATTGAGACTGATAG
CAAACAAGTACCATGAGGGAAATATGAAAAGGACTTTGAAAAGAGAATTAAAAGAGTCTG
CATTTGCTGAACAGAAAGCAAACAGAATTGATTTTACTTGGTGAGATTGTTGTGCTTACT
CTATCATTT--ATATGGTTGATGTGGGTGCGATGGTTCTTACCTTGAATGTCAGCTTCTA
TTTCTGCAAATCATTACCCTTGCACATGAATGGTAACTTGCCTGCGGGTA-TTGGAATGC
ATGTGTTTGCAATGATTTGTGA--TTTGACGCATGTGTTTGGTGAAA-----TTTGTATA
T-GCTCT-TTTGTCGA--AGGGGAAAGCTTACTTTTTTGAGCATTG
>AY962834.1_Alexandrium_insuetum
TGGAATGCAAAGTGGGTGGTAAATTCCATGTAAAGGTAAATATATTATTGAGACTGATAG
CAAACAAGTACCATGAGGGAAATATGAAAAGGACTTTGAAAAGAGAATTAAAAGAGTCTG
CATTTGCTGAACAGAAAGCAAACAGAATTGATCTTACTTGGTGAGATTGTTGTGCCCACT
TTAGCATTT--ATATGTTGGATGTGGGTGCGATGGTTCTTGCCTTGAATGTCAGCTTCTA
TTWCTGCAAATCATTACCCTTGCACGTGAATGGTAATTTGCCTGTGGGTA-TTGGAATGC
ATGTGTTTGCAATGATTTGTGA--TTTGATATGTGTGATTGGTGCTA-----CTTGCGTG
TTGCTCC-TTTGTCAA--CGGGGAAGGCTGTCTTCCTTGAGCCCG-
>JF521630.1_Alexandrium_insuetum
TGGAATGCAAAGTGGGTGGTAAATTCCATGTAAAGGTAAATATATTATTGAGACTGATAG
CAAACAAGTACCATGAGGGAAATATGAAAAGGACTTTGAAAAGAGAATTAAAAGAGTCTG
CATTTGCTGAACAGAAAGCAAACAGAATTGATCTTACTTGGTGAGATTGTTGTGCCCACT
TTAGCATTT--ATATGTTGGATGTGGGTGCGATGGTTCTTGCCTTGAATGTCAGCTTCTA
TTTCTGCAAATCATTACCCTTGCACGTGAATGGTAATTTGCCTGTGGGTA-TTGGAATGC
ATGTGTTTGCAATGATTTGTGA--TTTGATATGTGTGATTGGTGCTA-----CTTGCGTG
TTGCTCC-TTTGTCAA--CGGGGAAGGCTGTCTTCCTTGAGCCCG-
>FJ011438.1_Alexandrium_peruvianum
TGGAATGCAAAGTGGGTGGTAAATTCCATGTAAAGGAAAATATATTATTGAGACTGATAG
CAAACAAGTACCATGAGGGAAATATGAAAAGGACTTTGAAAAGAGAATTAAAAGAGTCTG
CATTTGCTGAACAGAAAGCAAACAGAATTGATCTA-CTTGGTGAGATTGTTGCGTCCACT
T---------------------GTGGGCGCAATGGTTCTTGCCTTGAATGTCAGCGTCTA
TTTCTGCAAATCATTACCCTTGCACATGAATGGTAATTTGCCTGTGGGTA-TTGGAATGC
ATGTGTTTGCAATGATTTGTGA--TTTGATACGTGTGTCTGGTGTT------CTTGTGTG
TGCCTTC--TTGCCAAAAAGGGGAGGGCTCTCCTCCCTGGGCACTG
>AY962858.1_Alexandrium_ostenfeldii
TGGAATGCAAAGTGGGTGGTAAATTCCATGTAAAGGAAAATATATTATTGAGACTGATAG
CAMACAAGTACCATGAGGGAAATATGAAAAGGACTTTGAAAAGAGAATTAAAAGAGTCTG
CATTTGCTGAACAGAAAGCAAACAGAATTGATCTA-CTTGGTGAGATTGTTGCGTCCACT
T---------------------GTGGGTGCAATGGTTCTTGCCTTGAATGTCAGCGTCTA
TTTCTGCAAATTATTACCCTTGCATATGAATTGTAATTTGCCTGTGGGCA-TTGGAATGC
ATGTGTTTGCAATGATTTGTGA--TTTGATACATGTGTCTGGTGTT------CGCGTGTG
TGCCTTC--TTGCTAACACGGGGAGGGCTCTCCTCCCTGGGCACTG
>JF921174.1_Alexandrium_ostenfeldii
TGGAATGCAAAGTGGGTGGTAAATTCCATGTAAAGGAAAATATATTATTGAGACTGATAG
CAAACAAGTACCATGAGGGAAATATGAAAAGGACTTTGAAAAGAGAATTAAAAGAGTCTG
CATTTGCTGAACAGAAAGCAAACAGAATTGATCTA-CTTGGTGAGATTGTTGCGCCCACT
T---------------------GTGGGTGCAATGGTTCTTGCCTTGAATGTCAGCGTCTA
TTTCTGCAAATTATTACCCTTGCATATGAATTGTAATTTGCCTGTGGGCA-TTGGAATGC
ATGTGTTTGCAATGATTTGTGA--TTTGATACATGTGTCTGGTGTT------CGCGTGTG
TGCCTTC--TTGCTAACACGGGGAGGGCTCTCCTCCCTGGGCACWG
>AY962833.1_Alexandrium_andersonii
TGGAATGCAAAGTGGGTGGTAAATTTCATGTAAAGATTAATATATTATTGAGACTGATAG
CGAACAAGTACCATGAGGGAAATATGAAAAGGACTTTGAAAAGAGAATTAAAAGAGTCTG
CACTTGCTGAACAGAAAGCAAACAGAAGTGATTATGCTTGGTAAGATTGTTGCGTCTTGT
TGTTC-----------TGCAACTTGGGCGCAGTGGTTCTTACCTTGTCTGCCAGCATCT-
TTTCTGCAAATCAGAACCCTGGCACATGACTTGTAAAACGCCTGCGGGTG-TTGGAATGC
ATGTGTTTGCTATGATTTGTGA--TTAGATTTGTGCGCGTGGTGCT------TCGGTATG
TGGCTCT--TTGCTGTG-GGGGAATTCTCCTCCGCCCTGGCTG---
>U44937.1_Alexandrium_andersoni
TGGAATGCAAAGTGGGTGGTAAATTTCATGTAAAGATTAATATATTATTGAGRCTGATAG
CGAACAAGTACCATGAGGGAAATATGAAAAGGACTTTGAAAAGAGAATTAAAAGAGTCTG
CACTTGCTGAACAGAAAGCAAACAGAAGTGATTATGCTTGGTAAGATTGTTGCGTCTTGT
TGTTC-----------TGCAACTTGGGCGCAGTGGTTCTTACCTTGTCTGCCAGCATCT-
TTTCTGCAAATCAGAACCCTGGCACATGACTTGTAAAACGCCTGCGGGTG-TTGGAATGC
ATGTGTTTGCTATGATTTGTGA--TTAGATTTGTGCGCGTGGTGCT------TCGGTATG
TGGCTCT--TTGCTGTG-GGGGAATTMTCCTCCRCCCTG-CTG---
>JF521619.1_Alexandrium_andersoni
TGGAATGCAAAGTGGGTGGTAAATTTCATGTAAAGATTAATATATTATTGAGACTGATAG
CGAACAAGTACCATGAGGGAAATATGAAAAGGACTTTGAAAAGAGAATTAAAAGAGTCTG
CACTTGCTGAACAGAAAGCAAACAGAAGTGATTATGCTTGGTAAGATTGTTGCGTCTTGT
TGTTC-----------TGCAACTTGGGCGCAGTGGTTCTTACCTTGTCTGCCAGCATCT-
TTTCTGCAAATCAGAACCCTGGCACATGACTTGTAAAACGCCTGCGGGTG-TTGGAATGC
ATGTGTTTGCTATGATTTGTGA--TTAGATTTGTGCGCGTGGTGCT------TCGGTATG
TGGCTCT--TTGCTGTG-GGGGAATTCTCCTCCGCCCTG-CTG---
>AF318230.1_Alexandrium_margalefii
TGGAATGCAAAGTGGGTGGTAAATTCCATGAAAAGGGAAATACATTTTTGAGACTGATAG
CAAACAAGTACCATGAGGGAAATATGAAAAGGACTTTGAAAAGAGAATTAAAAGAGTCTG
CATTTGCTGAACAGAAAGCAAACAGAATGAATTCTGCTTGGTTAGATTATTGTGCCGTCT
GCTTTGCTT--TTGTGTTGCATCAGGGTGCAATGGTTCTTTCCTTGAATGCCAGCTT-TA
TTTCTGCAAATCGTAATCTTTGTGCATGAATGGAAATACGTCTGCGGGTA-TTGGATTGC
ATGTGTTTGTGGTGATTTGTGA--TTT-ACCTATATGTGTGT----------CTTGTGT-
TGGTAGC--TTGTGAGCTTAAGGGTTGTTTTCATTCTTGAGCATGG
>AF033531.1_Alexandrium_margalefeii
TGGAATGCAAAGTGGGTGGTAAATTCCATGAAAAGGGAAATACATTTTTGAGACTGATAG
CAAACAAGTACCATGAGGGAAATATGAAAAGGACTTTGAAAAGAGAATTAAAAGAGTCTG
CATTTGCTGAGCAGAAAGCAAACAGAATGAATTCTGCTTGGTTAGATTATTGTGCCGTCT
GCTTTGTTTATTTGTGTTGCATCAGGGTGCAATGGTTCTTTCCTTGAATGCCAGCTT-TA
TTTCTGCAAATCGTAATCTTTGTGCATGAATGGAAATACGTCTGCGGGTA-TTGGATTGC
AYGTGTTTGTGGTGATTTGTGA--TTT-ACCTATATGTGTGT----------CTTGTGT-
TGGTGGC--TTGTGAGCTTAAGGGTTGTTTTCATTCTTGAGCATGG
>AY959942.1_Alexandrium_leei
TGGAATGCAAATGTGGTGGTAAATTCCATGTAAAGGAAAATATGTCATTGAGACTGATAG
CAAACAAGTACCATGAGGGAGATATGAAAAGGACTTTGAAAAGAGAATTAAAAGAGCCTG
AAATTGTTGAGCAGAAAGCAAACAGACATG-TGCACAATGGTAAGACTGCTGCATTCCTT
CCTGCAGATT-GTGTGT-GGAAGTGTGTGCAATGGTTCTTGCGTTGAACACCAGCTT-TG
CTACTTGAAATCATTATTCATGTGTATGAATGAAAATTTGTTTTCGGGCA-ATGCAACGC
ATGCATATGATATGATGTTGGG--TTGCTTTGTGGCACATGGC---------CTGGCTTG
GTGCACT---TGGATT---AGGAAGGGTGCCCTTCCTGTGTGTCGC
>KF034860.1_Alexandrium_leei
GGGAATGCAAATATGATGGTAAATTCCATGTAAAGGACAACATATCATTGAGACTGATAG
CAAACAAATTCCATGAGGGAGATATGAAAAGGACTTTGAAAAGAGAATTAAAAGAGCCTG
AAATTGTTGAGCAAAACGCAAACAAACATG-TGTGCAATGGTGAGACTGCTGCACACCTT
CCTGCATGT--GTGCGT-GGAAATGTCTGCAATGGTTCTTGCCTTGAATACCAGCTT-TG
CTACCTGAAATCATTATTCATGTGCGTGAATGGAAATATGCCCTCGGGTG-TTGAAATGT
ATGCATATAAAAATATATTGGG--TTGCGCTGTTGTGTATGGT---------CTGCTTGA
AAGCCCA---TGTCAT---AAGGAGGGTGCTCTTCCTGGGGCGTGT
>JF521618.1_Alexandrium_affine
TGGAATGCAAAGTGGGTGGTAAGTTTCATGTAAAGGTAAATATAGGATTGAGACTGATAG
CACACAAGTACCATGAGGGAAATATGAAAAGGACTTTGAAAAGAGAATTAAATGAGTTTG
TATTTGCTGAACAGAAAATAAACAGATTTGATGTTGCTTGGTGAGATTGTGGTGCTTGCT
TGACAATAGG----TTTTGATTGTGGGTGCGATGATTCTTGCTTTGCTTGCCAGTTTCTA
TTTGTACATTTGATTACCCTTGCACATGAATGGTAATTTTCCTGCGGGGTT-TGGATTGC
ATGTGTTTGTGATGATTTGTGT--TTTGATGCATGTGTCTGGTGCT------TTTGTAAT
TGCTCA-----TTTCTTGAAGCTGGGCCTACCCTACTAGAGCTTAC
>U44935.1_Alexandrium_affine
TGGAATGCAAAGTGGGTGGTAAGTTTCATGTAAAGGTAAATATAGGATTGAGACTGATAG
CACACAAGTRCCATGAGGGAAATATGAAAAGGACTTTGAAAAGAGAATTAAATGAGTTTG
TATTTGCTGAACAGAAAATAAACAGATTTGATGTTGCTTGGTGAGATTGTGGTGCTTGCT
TGACAATAGG----TTTTGATTGTGGGTGCGATGATTCTTGCTTTGCTTGCCAGTTTCTA
TTTGTACATTTGATTACCCTTGCACATGAATGGTAATTTTCCTGCGGGGT-TTGGATTGC
ATGTGTTTGTGATGATTTGTGT--TTTGATTCATGTGTCTGGTGCT------TTTGTAAT
TGCTCAT-----TTCTTGAAGCTGGGCCTACCCTACTAGAGCTTAC
>AF032348.1_Alexandrium_concavum
TGGAATGCAAAGTGGGTGGTAAGTTTCATGTAAAGGTAAATATAGGATTGAGACTGATAG
CACACAAGTACCATGAGGGAAATATGAAAAGGACTTTGAAAAGAGAATTAAATGAGTTTG
TATTTGCTGAACAGAAAATAAACAGATTTGATGTTGCTTGGTGAGATTGTGGTGCTTGCT
TGACAATAGG----TTTTGATTGTGGGTGCAATGATTCTTGCTTTGCTTGCCAGTTTCCA
TGTGTACATTTGATTACCCTTGCTCATGAATGGTAATCTTCCTGCGGGGTT-TGGATTGC
ATGTGTTTGTGATGATTTGTGT--TTTGATACATGTGTCTGGTGCT------TTTGTAAT
TGCTCA-----TTTCTTGAAGCTGGGCCTACCCTACTAKAGCTTAC
>AY268607.1_Alexandrium_tropicale
TGGAATGCAAAGTGGGTGGTAAGTTTCATGTAAAGGTAAATATATGATTGAGACTGATAG
TGCACAAGTACCATGAGGGAAATATGAAAAGGACTTTGAAAAGAGAATTAAATGAGTTTG
TATTTGCTGAACAGAAAGTAAACAGATTTGATTTTGCTGGGTGAGATTGTGGTGCTTGCT
T-GACACTT----ATGTGG-TTGTAAGTACAATGATTCTTACTTTGTGTGCCAGTTT---
TTTGCACATTTGAACATTCTTGCGTATGAATGGTAATATTCCTGTGGGGG-TTGGATTGC
ATACGTATGTAAGCATTTGTGT--TCTGAACTATGTGTTTGGTGAC------TTTGTTTG
TACGC-TATGTGT----ACAGAAGGTGTTT-CTTCCTGGGTCAAC-
>FJ652046.1_Alexandrium_tamiyavanichi
TGGAATGCAAAGTGGGTGGTAAGTTTCATGTAAAGGTAAATATATGATTGAGACTGATAG
TGCACAAGTACCATGAGGGAAATATGAAAAGGACTTTGAAAAGAGAATTAAATGAGTTTG
TATTTGCTGAACAGAAAGTAAACAGATTTGATTTTGCTGGGTGAGATTGTGGTGCTTGCC
T-GACACTGC--GGTGTGG-TTCTAAGTACAATGATTCTTGCTTTGTGTGCCAGCTT---
TTTACACATTTGAACATGCATGCGCATGAATGGTAGTATTCCTGTGGGGGGTTGGATTGC
ATGCGTGTATAAGCATTTGTGTG-TTTGAAGCATGTGTTTGGTGATG-----TTGGTGTG
TGCACATATTGTT----CTTCAGGATGT------------------
>AF174614.1_Alexandrium_cohorticula
TGGAATGCAAAGTGGGTGGTAAGTTTCATGTAAAGGTAAATATATGATTGAGACTGATAG
TGCACAAGTACCATGAGGGAAATATGAAAAGGACTTTGAAAAGAGAATTAAATGAGTTTG
TATTTGCTGAACTGAAAGTAAACAGATTTGATTTTGATGGGTGAGATTGTGGTGCTTGCT
T-GACACTAT--GGTGTGG-T-CTAAGTACAATGATTCTTGCTTTGTGTGCCAGCTT---
TTTACACATTTGAACATGCATGCGCATGAATGGTATTATTCCTGTGGGGGGTTGGATTGC
ATGCGTGTATAAGCATTTGTGTG-CTTGAAGCATGTGTTTGGTGATG-----TTGGTGTG
TGCACATATTGTT----CTTCAGGATGTTTTCTTCCTGTGTCAAC-
>AB088267.1_Alexandrium_tamiyavanichii
TGGAATGCAAAGTGGGTGGTAAGTTTCATGTAAAGGTAAATATATGATTGAGACTGATAG
TGCACAAGTACCATGAGGGAAATATGAAAAGGACTTTGAAAAGAGAATTAAATGAGTTTG
TATTTGCTGAACTGAAAGTAAACAGATTTGATTTTGATGGGTGAGATTGTGGTGCTTGCT
T-GACACTAT--GGTGTGG-T-CTAAGTACAATGATTCTTGCTTTGTGTGCCAGCTT---
TTTACACACTTGAACATGCATGCGCATGAATGGTATTATTCCTGTGGGGGGTTGGATTGC
ATGCGTGTATAAGCATTTGTGTG-CTTGAAGCATGTGTTTGGTGATG-----TTGGTGTG
TGCACATATTGTT----CTTCAGGATGTTTTCTTCCTGTGTCAAC-
>JF521622.1_Alexandrium_fraterculus
TGGAATGCAAATTGGGTGGTAAGTTTCATGCACAGGTAAATACATGATTGAGACTGATAG
CGCACAAGTACCATGAGGGAAATATGAAAAGGACTTTGAAAAGAGAGTTAAATGAGTTTG
CACTTGCTGAACAGAAAGTAAACAGATTTGATTATACTGCGTGAGATTGTGGTGTTTGCT
T-TGCATGTC--GATGTGAATTGCAAATGCAATGTTTGTTGCTGTGTGTGCTAGTTA---
TTTGTGCATGTGCTGACCATTGCACATGAATGGTAATATCTCTGCGGGGGGT--GATTGT
ATGTGCATGCATGCATGTGTG----CTCAGGCATGTGTTTGGTGATGGTGTGTTGGTATG
TGTGTGTGTGTTCTGTGCTGGGTGTTGTTCGCTGTATGGGCCCAC-
>AB088262.1_Alexandrium_fraterculus
TGGAATGCAAATTGGGTGGTAAGTTTCATGCACAGGTAAATACATGATTGAGACTGATAG
CGCACAAGTACCATGAGGGAAATATGAAAAGGACTTTGAAAAGAGAGTTAAATGAGTTTG
CACTTGCTGAACAGAAAGTAAACAGATTTGATTATACTGCGTGAGATTGTGGTGTTTGCT
T-TGCATGTC--GATGTGAATTGCAAATGCAATGTTTGTTGCTGTGTGTGCTAGTTA---
TTTGTGCATGTGCTGACCATTGCACATGAATGGTAATATCTCTGCGGGGGGT--GATTGT
ATGTGCATGCATGCATGTGTG----CTCAGGCATGTGTTTGGTGATGGTGTGTTGGTATG
TGTGTGTGTGTTCTGTGCTGGGTGTTGTTCGCTGTATGGGCCCAC-
>AJ303429.1_Alexandrium_tamarense
TGGAATGCAAAGTGGGTGGTAAGTTTCATACAAAGGTAAATATGCAATTGAGACTGATAG
CACACAAGTACCATGAGGGAAATATGAAAAGGACTTTGAAAAGAGAATTAAATGAGTTTG
TATTTGCTGAACACAAAGCAAACAGACTTGAT-TTGCTTGGTGAGATTGTAGTGCTTGCT
TGACAATAGG----TTTTGGCTGTGGGTGAAATGATTCTTTCTTTGCATGCCAGGTTCTA
TGTGTACATTTGATTACCTTTGCACATGAATGGTAATTTTCCTGCGGGGGG-TGGATTGC
ATGTGCATGTAATGATTTGTGT--CTTGATGAATGTGTCTGGTGTA------TCTGTTTT
TGTTCCA---TGTGTTTGAGGTTG---CTTCCTTCCTTGGGCTTAC
>JF521640.1_Alexandrium_tamarense
TGGAATGCAAAGTGGGTGGTAAGTTTCATACAAAGGTAAATATGCAATTGAGACTGATAG
CACACAAGTACCATGAGGGAAATATGAAAAGGACTTTGAAAAGAGAATTAAATGAGTTTG
TATTTGCTGAACACAAAGCAAACAGACTTGAT-TTGCTTGGTGAGATTGTAGTGCTTGCT
TGACAATAGG----TTTTGGCTGTGGGTGAAATGATTCTTTCTTTGCATGCCAGGTTCTA
TGTGTACATTTGATTACCTTTGCACATGAATGGTAATTTTCCTGCGGGGGG-TGGATTGC
ATGTGCATGTAATGATTTGTGT--TTTGATGAATGTGTCTGGTGTA------TCTGTTTT
TGTTCCA---TGTGTTTGAGGTTG---CTTCCTTCCTTGGGCTTAC
>EF178148.1_Alexandrium_australiense
TGGAATGCAAAGTGGGTGGTAAGTTTCATGCAAAGGTAAATATGCAATTGAGACTGATAG
CGCACAAGTACCATGAGGGACATATGAAAAGGACTTTGAAAAGAGAATTAAACGAGTTTG
TATTTGCTGAACACAAAGTAAACAGATGTGAT-TTCCTTAGTGAGATTGTAGCACTTGCT
TGACAATAGG----TTTTGGCGGTGGGTGCAATGATTCTTGCTTTGTATGCCAGTTTCTA
TGTGGACATTTGATTACCTGTGCACTTGAATGGTAATTTTCCTGCGGGGGG-TGGATTGC
ATATGCATGTAATTATTTGCATG-TTTTATTACTGTGTCTGGTGTA------TGTGTTTG
TGTTMT----TGTGCTTGTGGTTG---CTTTCTTCCTTGGGCTTGC
>JF521639.1_Alexandrium_australiense
TGGAATGCAAAGTGGGTGGTAAGTTTCATGCAAAGGTAAATATGCAATTGAGACTGATAG
CGCACAAGTACCATGAGGGACATATGAAAAGGACTTTGAAAAGAGAATTAAACGAGTTTG
TATTTGCTGAACACAAAGTAAACAGATGTGAT-TTCCTTAGTGAGATTGTAGCACTTGCT
TGACAATAGG----TTTTGGCGGTGGGTGCAATGATTCTTGCTTTGTATGCCAGTTTCTA
TGTGGACATTTGATTACCTGTGCACTTGAATGGTAATTTTCCTGCGGGGGG-TGGATTGC
ATATGCATGTAATTATTTGCATG-TTTTATTACTGTGTCTGGTGTA------TGTGTTTG
TGTTCT----TGTGCTTGTGGTTG---CTTTCTTCCTTGGGCTTGC
>AY438016.1_Alexandrium_pacificum
TGGAATGCAAAGTGGGTGGTAAGTTTCATGCAAAGGTAAATATGCAATTGAGACTGATAG
CGCACAAGTACCATGAGGGACATATGAAAAGGACTTTGAAMAGAGAATTAAATGAGTTTG
TATTTGCTAAACACAAAGTAAACAGACTTGAT-TTCCTCAGTGAGATTGTAGTGMTTGCT
TRACAATGGG----TTTTGGCTGCAAGTGCAATAATTCTTGCTTTGTGTGCCAGTTTTTA
TGTGGACATTTGATTACCTTTGCACATGAATGGTAATTTTCCTGCGGGGTG-TGGATTGC
ATATGCATGTAATGATTTGCATG-TTTGTTAAATGTGTCTGGTGTA------TTTGTTTG
TGTCCT----TGTCCTTGAGGTTG---CTTTCTCCCTTGGGCTTAC
>U44926.1_Alexandrium_catenella
TGGAATGCAAAGTGGGTGGTAAGTTTCATGTMAAGGTAAACATGCAAYTGAGACTGATAG
CACACAAGTRCCATGAGGGAAATATGAAAAGGACTTTGAAAAGAGAATTAAATGAGTTTG
TATTTGCTGAACACAAAGTAAACAGACTTGAT-TTGCTTGGTGGGAGTGTTGCACTTGCT
TGACAAGAGC----TTTGGGCTGTGGGTGTAATGATTCTTTCTTTGCATGCCAGTTTCTA
TGTGTACATCTGATTACCTTTGCACATGAATGATAAGTCTCCTGTGGGGGG-TGGATTGC
ATGTGCATGTAATGATTTGTGT--TTTGATAAATGTGTCTGGTGTA------TGTGTGTG
TGTTCC----TGTGCTTGGGGATG---CTTCCTTCCTTGGACTTAC
>AF200667.1_Alexandrium_catenella
TGGAATGCAAAGTGGGTGGTAAGTTTCATGTAAAGGTAAACATGCAATTGAGACTGATAG
CACACAAGTACCATGAGGGAAATATGAAAAGGACTTTGAAAAGAAAATTAAATGAGTTTG
TATTTGCTGAACACAAAGTAAACAGACTTGAT-TTGCTTGGTGGGAGTGTTGCACTTGCT
TGACAAGAGC----TTTGGGCTGTGGGTGTAATGATTCTTTCTTTGCATGCCAGTTTCTA
TTTGTACATCTGATTACCTTTGCACATGAATGATAAGTCTCCTGTGGGGGG-TGGATTGC
ATGTGCATGTAATGATTTGTGT--TTTGATAAATGTGTCTGGTGTA------TGTGTGTG
TGTTCC----TGTGCTTGGGGATG---CTTCCTTCCTTGGACTTAC
>JF521644.1_Alexandrium_catenella
TGGAATGCAAAGTGGGTGGTAAGTTTCATGTAAAGGTAAACATGCAACTGAGACTGATAG
CACACAAGTACCATGAGGGAAATATGAAAAGGACTTTGAAAAGATAATAAAAAGAGTTTG
TATTTGCTGAACACAAAATAAACACACTCGAT-TTGCTTGGTGGGAGTGCTGCACTTGCT
GGACAAGAGC----TTTGGGCTGTGTGTGTAATGATTCGTTCTTTGCATGCCAGTTTCTA
TGTGTACATCTGATTACCTTTGCACATGAATGATAAGTCTCCTGTGGGGGG-TGTATTGC
ATGTGCATGTAATGATGTGTGT--TTTGATAAATGTGTATGGTGTA------TGTGTGTG
T--TCA----TGTGATTGGGGATG---CTTCCTTCCTTGGACTTAC
>AJ535370.1_Alexandrium_mediterraneum
TGGAATGCAAAGTGGGTGGTAAGTTTCATGTAAAGGTAAATATGCAATTGAGACTGATAG
CACACAAGTACCATGAGGGAAATATGAAAAGGACTTTGAAAAGAGAATTAAATGAGTTTG
TATTTGCTGAACAAAAAGTAAACAGACTTGAT-TTCTTTGGTGAGGTTGTTGTGCTTGCC
TGACAATAAG----TTTTGGTGGTGGGTACAATGATTCTTTCTTGGCATGCCAGTTTCTA
TTTGTACATTTGATTACCTTTGCATATGAATGGGAAGTTTCTTGTGGGGGGGTTGATTGC
ATGTGCATGTAATGATTTGTGT--TTTGATGTATGAGTCTGGTGTT------TCTGTCGG
TGTTTC----TGTGCTTGAGGTTG---ATTCCTTCCTTGGACTGAC
>AJ535368.1_Alexandrium_mediterraneum
TGGAATGCAAAGTGGGTGGTAAGTTTCATGTAAAGGTAAATATGCAATTGAGACTGATAG
CACACAAGTACCATGAGGGAAATATGAAAAGGACTTTGAAAAGAGAATTAAATGAGTTTG
TATTTGCTGAACAAAAAGTAAACAGACTTGAT-TTCTTTGGTGAGGTTGTTGTGCTTGCC
TGACAATAAG----TTTTGGTGGTGGGTACAATGATTCTTTCTTGGCATGCCAGTTCCTA
TTTGTACATTTGATTACCTTTGCATATGAATGGGAAGTTTCTTGTGGGGGGGTTGATTGC
ATGTGCATGTAATGATTTGTGT--TTTGATGTATGAGTCTGGTGTT------TCTGTTGG
TGTTTC----TGTGCTTGAGGTTG---ATTCCTTCCTTGGACTGAC
>AY338752.1_Alexandrium_pseudogoniaulax
TGGAATGCAAATTGGGTGGTAAATTTCACGCAAGGGAAAATATATTATTGAGTCTGATAA
TGAACAAGTACCATGAGGGAAATATGCAAAGGACTTTGAAAAGAAAATTAAAAGAGCTTG
CATTTGCTAAACAGAAAACTAGCAGAAGTGCTTTATCTTGGTAAGATTGCTGCGCATGGG
TTTAC---TGT----GTAAATTGTATGAGCATTGGTTCTTACTTTGTGTGTCAATTC-CA
TTGTCA-ATTTTAATATCTTTGCTCATGAATTGTGAAATGCTTGCGGGTG-TTAGATTGC
ATGTGCATTCATTAATTTG-GA--CTTGGTGCA-GTGCTTGGCAACAG----CTTGCATG
TAGAGTGTGCGTGCAATGTACAATTGCGATTGTCAGCTGTT-----
>AB088253.1_Alexandrium_pseudogoniaulax
TGGAATGCAAATTGGGTGGTAAATTTCACGCAAGGGAAAATATATTATTGAGTCTGATAA
TGAACAAGTACCATGAGGGAAATATGCAAAGGACTTTGAAAAGAAAATTAAAAGAGCTTG
CATTTGCTAAACAGAAAACTAGCAGAAGTGCTTTATCTTGGTAAGATTGCTGCGCATGGG
TTTAC---TGT----GTAAATTGTATGAGCATTGGTTCTTACTTTGTGTGTCAATTC-CA
TTGTCA-ATTTTAATATCTTTGCTCATGAATTGTGAAATGCTTGCGGGTG-TTAGATTGC
ATGTGCATTCATTAATTTG-GA--CTTGGTGCA-GTGCTTGGCAACAG----CTTGCATG
TAGAGTGTGCGTGCAATGTACAATTGCGATTGTCAGCTGTT-----
>AY438018.1_Alexandrium_hiranoi
TGGAATGCAAATTGGGTGGTAAATTTCACGCAAGGGAAAATATATTATTGAGTCTGATAA
TGAACAAGTACCATGAGGGAAATATGCAAAGGACTTTGAAAAGAAAATTAAAAGAGCTTG
CATTTGCTAAACAGAAAACTAGCAGAAGTGCTTTATCTTGGTAAGATTGCTGCGCATGGG
TTTAC---TGT----GTAAATTGTATGAGCATTGGTTCTTACTTTGTGTGTCAATTC-CA
TTGTCA-ATTTTAATATCTTTGTTCATGAATTGTGAAATGCTTGCGGGTG-TTAGATTGC
ATGTGCATTCATTAATTTG-GA--CTTGGTGCA-GTGCTTGGCAATAG----CTTGCATG
TAGAGTGTGCGTGCAATGTACAATTGCGATTGTCAGCTGTT-----
>AJ535347.1_Alexandrium_taylori
TGGAATGCAAATAGGGTGGTAAATTTCACGCAAGGGAAAATATATTGTTGAGTCTGATAA
TGAACAAGTACCATGAGGGAAATATGCAAAGGACTTTGAAAAGAAAATTAAAAGAGCTTG
CATTTGCTAAACAGAAAACTAGCAGAAGTGCTTTATCTTGGTAAGATTGCTGTGCATGGG
TTTAT---TGT----GTAAATTGTATGAGCATTGGTTCTTGCCTTGTGTGTCAATTC-CA
ATGTCT-TTTTTAATATCTTTGTTCATGAATTGCGAAATGCTTGTGGGTG-TTTGATTGC
ATGTGCATACATTAATTTG-GA--CTTGGTGCA-ATGTTTGGCATTAG----CTTGCATG
TAGAGTGCCTGTGCAATGCAAAATTGCGATTGTGAACTAAA-----
>AJ535348.1_Alexandrium_taylori
TGGAATGCAAATAGGGTGGTAAATTTCACGCAAGGGAAAATATATTGTTGAGTCTGATAA
TGAACAAGTACCATGAGGGAAATATGCAAAGGACTTTGAAAAGAAAATTAAAAGAGCTTG
CATTTGCTAAACAGAAAACTAGCAGAAGTGCTTTATCTTGGTAAGATTGCTGTGCATGGG
TTTAT---TGT----GTAAATTGTATGAGCATTGGTTCTTGCCTTGTGTGTCAATTC-CA
ATGTCT-TTTTTAATATCTTTGTTCATGAATTGCGAAATGCTTGTGGGTG-TTTGATTGC
ATGTGCATACATTAATTTG-GA--CTTGGTGCA-ATGTTTGGCATTAG----CTTGCATG
TAGAGTGCCTGTGCAATGCAAAATTGCGATTGTGAACTAAA-----
>AY438020.1_Alexandrium_satoanum
TGGAATGCAAATGGGGTGGTAAATTTCATTCAAGGGCAAATATATTATTGAGCCTGATAG
TGGACAAGTACCATGAGGGAAATATGAAAAGGATTTTGAAAAGAAAATTAAAAGAGTTTG
CAATTGCTGAACAGAAAGCAAGCAGAAGGTTTTTGTTTTGGTGAGATTGTTGCAAATGCA
TTTGCATCTGTT---GCTGAATGTGTGTGCAATGGTTCCTGCCTTGGGTGCTAATTT-CA
ATTTCGCATATCATTACCTTTGCTTGTGAAATGTAAAATATTTGCAAGTA-TTGGATTGC
ATGTGCACGCAATGACTTGTGG--TTTGGCACA-GTGCTTGCTTATGA----GTTAATGT
TCATGTGCTCTGTCAATACATTATTGTGAATGCACACACAT-----
>EU707477.1_Alexandrium_minutum
TGGAATGCAAAGTGGGTGGTAAATTCCATGTAAAGGTAAATATATTATTGAGACTGATAG
CAAACAAGTACCATGAGGGAAATATGAAAAGGACTTTGAAAAGGGAATTAAAAGAGTCTG
CATTTGCTGAACAGAAAGCAAACAGAATTGATGT-GCTTGGTGAGATTGTTGTGCCCACT
CTGTCATTT--ATGTCG--GATGTGGGTGCGATGGTTCTTACCTTGAATGTCAGCTTCTA
TTTCTGCAAATCATTACCCTTGCACATGAATGGTAATTTGCCTGCGGGTA-TTGGAATGT
GTGTGTTTGCAATGATTTGTGA--TTTGATGCATGTGGTTGGTGGAC-----TTTGTATG
T-GCTGT-TTTGCCAA--CGGGGAAGGGACTCTTCCTTGAGCACTG
>KX519402.1_Alexandrium_catenella
TGGAATGCAAAGTGGGTGGTAAGTTTCATGTAAAGGTAAACATGCAATTGAGACTGATAG
CACACAAGTACCATGAGGGAAATATGAAAAGGACTTTGAAAAGAGAATTAAATGAGTTTG
TATTTGCTGAACACAAAGTAAACAGACTTGAT-TTGCTTGGTGGGAGTGTTGCACTTGCT
TGACAAGAGC----TTTGGGCTGTGGGTGTAATGATTCTTTCTTTGCATGCCAGTTTCTA
TTTGTACATCTGATTACCTTTGCACATGAATGATAAGTCTCCTGTGGGGGG-TGGATTGC
ATGTGCATGTAATGATTTGTGT--TTTGATAAATGTGTCTGGTGTA------TGTGTGTG
T--TCC----TGTGCTTGGGGATG---CTTCCTTCCTTGGACTTAC
>KX519394.1_Alexandrium_catenella
TGGAATGCAAAGTGGGTGGTAAGTTTCATGTAAAGGTAAACATGCAATTGAGACTGATAG
CACACAAGTACCATGAGGGAAATATGAAAAGGACTTTGAAAAGAGAATTAAATGAGTTTG
TATTTGCTGAACACAAAGTAAACAGACTTGAT-TTGCTTGGTGGGAGTGTTGCACTTGCT
TGACAAGAGC----TTTGGGCTGTGGGTGTAATGATTCTTTCTTTGCATGCCAGTTTCTA
TTTGTACATCTGATTACCTTTGCACATGAATGATAAGTCTCCTGTGGGGGG-TGGATTGC
ATGTGCATGTAATGATTTGTGT--TTTGATAAATGTGTCTGGTGTA------TGTGTGTG
T--TCC----TGTGCTTGGGGATG---CTTCCTTCCTTGGACTTAC
>AJ535374.1_Alexandrium_mediterraneum
TGCAATGCAAAGTGCGTGGTAAGTTTCATGTAAAGGTAAATATGCAATTGAGACTGATAG
CACACAAGTACCATGAGGCAAATATGAAAAGGACTTTGAAAAGAGAATTAAATGAGTTTG
TATTTGCTGAACAAAAAGTAAACAGACTTGAT-TTCTTTGGTGAGGTTGTTGTGCTTGCC
TGACAATAAG----TTTTGGTGGTGGGTACAATGATTCTTTCTTGGCATGCCAGTTTCTA
TTTGTACATTTGATTACCTTTGCATATGAATGGGAAGTTTCTTGTGGGGGGGTTGATTGC
ATGTGCATGTAATGATTTGTGT--TTTGATGTATGAGTCTGGTGTT------TCTGTTGG
TGTTTC----TGTGCTTGAGGTTG---ATTCCTTCCTTGGACTGAC
>JF906995.1_Alexandrium_tamarense
TGGAATGCAAAGTGGGTGGTAAGTTTCATACAAAGGTAAATATGCAATTGAGACTGATAG
CACACAAGTACCATGAGGGAAATATGAAAAGGACTTTGAAAAGAGAATTAAATGAGTTTG
TATTTGCTGAACACAAAGCAAACAGACTTGAT-TTGCTTGGTGAGATTGTAGTGCTTGCT
TGACAATAGG----TTTTGGCTGTGGGTGAAATGATTCTTTCTTTGCATGCCAGGTTCTA
TGTGTACATTTGATTACCTTTGCACATGAATGGTAATTTTCCTGCGGGGGG-TGGATTGC
ATGTGCATGTAATGATTTGTGT--TTTGATGAATGTGTCTGGTGTA------TCTGTTTT
TGTTCCA---TGTGTTTGAGGTTG---CTTCCTTCCTTGGGCTTAC
>AJ303428.1_Alexandrium_tamarense
TGGAATGCAAAGTGGGTGGTAAGTTTCATACAAAGGTAAATATGCAATTGAGACTGATAG
CACACAAGTACCATGAGGGAAATATGAAAAGGACTTTGAAAAGAGAATTAAATGAGTTTG
TATTTGCTGAACACAAAGCAAACAGACTTGAT-TTGCTTGGTGAGATTGTAGTGCTTGCT
TGACAATAGG----TTTTGGCTGTGGGTGAAATGATTCTTTCTTTGCATGCCAGGTTCTA
TGTGTACATTTGATTACCTTTGCACATGAATGGTAATTTTCCTGCGGGGGG-TGGATTGC
ATGTGCATGTAATGATTTGTGT--TTTGATGAATGTGTCCGGTGTA------TCTGTTTT
TGTTCCA---TGTGTTTGAGGTTG---CTTCCTTCCTTGGGCTTAC
>U44931.1_Alexandrium_pacificum
TGGAATGCAAAGTGGGTGGTAAGTTTCATGCAAAGGTAAATATGCAATTGAGACTGATAG
CGCACAAGTACCATGAGGGACATATGAAAAGGACTTTGAACAGAGAATTAAATGAGTTTG
TATTTGCTAAACACAAAGTAAACAGACTTGAT-TTCCTCAGTGAGATTGTAGTGMTTGCT
TRACAATGGG----TTTTGGCTGCAAGTGCAATAATTCTTGCTTTGTGTGCCAGTTTTTA
TGTGGACATTTGATTACCTTTGCACATGAATGGTAATTTTCCTGCGGGGTG-TGGATTGC
ATATGCATGTAATGATTTGCATG-TTYGTTAARTGTGTCTGGTGTA------TTTGTTTG
TGTCCT----TGTCCTTGAGGTTG---CTTTCTCCCTTGGGCTTAC
>FM211464.1_Alexandrium_pacificum
TGGAATGCAAAGTGGGTGGTAAGTTTCATGCAAAGGTAAATATGCAATTGAGACTGATAG
CGCACAAGTACCATGAGGGACATATGAAAAGGACTTTGAAMAGAGAATTAAATGAGTTTG
TATTTGCTAAACACAAAGTAAACAGACTTGAT-TTCCTCAGTGAGATTGTAGTGMTTGCT
TRACAATGGG----TTTTGGCTGCAAGTGCAATAATTCTTGCTTTGTGTGCCAGTTTTTA
TGTGGACATTTGATTACCTTTGCACATGAATGGTAATTTTCCTGCGGGGTG-TGGATTGC
ATATGCATGTAATGATTTGCATG-TTTGTTAAATGTGTCTGGTGTA------TTTGTTTG
TGTCCT----TGTCCTTGAGGTTG---CTTTCTCCCTTGGGCTTAC
>EF178140.1_Alexandrium_pacificum
TGGAATGCAAAGTGGGTGGTAAGTTTCATGCAAAGGTAAATATGCAATTGAGACTGATAG
CGCACAAGTACCATGAGGGACATATGAAAAGGACTTTGAACAGAGAATTAAATGAGTTTG
TATTTGCTAAACACAAAGTAAACAGACTTGAT-TTCCTCAGTGAGATTGTAGTGCTTGCT
TGACAATGGG----TTTTGGCTGCAAGTGCAATAATTCTTGCTTTGTGTGCCAGTTTTTA
TGTGGACATTTGATTACCTTTGCACATGAATGGTAATTTTCCTGCGGGGTG-TGGATTGC
ATATGCATGTAATGATTTGCATG-TTTGTTAAATGTGTCTGGTGTA------TTTGTTTG
TGTCCT----TGTCCTTGAGGTTG---CTTTCTCCCTTGGGCTTAC
>EF178149.1_Alexandrium_australiense
TGGAATGCAAAGTGGGTGGTAAGTTTCATGCAAAGGTAAATATGCAATTGAGACTGATAG
CGCACAAGTACCATGAGGGACATATGAAAAGGACTTTGAAAAGAGAATTAAACGAGTTTG
TATTTGCTGAACACAAAGTAAACAGATGTGAT-TTCCTTAGTGAGATTGTAGCACTTGCT
TGACAATAGG----TTTTGGCGGTGGGTGCAATGATTCTTGCTTTGTATGCCAGTTTCTA
TGTGGACATTTGATTACCTGTGCACTTGAATGGTAATTTTCCTGCGGGGGG-TGGATTGC
ATATGCATGTAATTATTTGCATG-TTTTATTACTGTGTCTGGTGTA------TGTGTTTG
TGTTCT----TGTGCTTGTGGTTG---CTTTCTTCCTTGGGCTTGC
>Site_1_15_6_21_consensus_cl_id_1119_total_supporting_reads_1215
TGGAATGCAAAGTGGGTGGTAAATTCCATGTAAAGGTAAATATATTATTGAGACTGATAG
CAAACAAGTACCATGAGGGAAATATGAAAAGGACTTTGAAAAGAGAATTAAAAGAGTCTG
CATTTGCTGAACAGAAAGCAAACAGAATTGATCTTGCCTGGTGAGATTGTTGCGTCTACT
TCTGCATTT--CTATGTTGGATGTGGGTGCGATGGTTCTTGCCTTGAATGTCAGCTTCTT
TTTCTGCAAATCATTACCCTTGCACATGAATGGTAATTTGCCTGCGGGTA-TTGGAATGC
ATGTGTTTGCCATGATTTGTGA--TTTGATACATGTGTCTGGTGGTA-----CTTGTGTG
T-GTTCC-TTTGTCAA--AGGGGAAGGTTTGCTTCCTTGAGCACCA
>Site_1_15_6_21_consensus_cl_id_1179_total_supporting_reads_96
TGGAATGCAAAGTGGGTGGTAAATTCCATGTAAAGGAAAATATATTATTGAGACTGATAG
CAAACAAGTACCATGAGGGAAATATGAAAAGGACTTTGAAAAGAGAATTAAAAGAGTCTG
CATTTGCTGAACAGAAAGCAAACAGAATTGATCTA-CTTGGTGAGATTGTTGCGTCCACT
T---------------------GTGGGTGCAATGGTTCTTGCCTTGAATGTCAGCGTCTA
TTTCTGCAAATTATTACCCTTGCATATGAATTGTAATTTGCCTGTGGGCA-TTGGAATGC
ATGTGTTTGCAATGATTTGTGA--TTTGATACATGTGTCTGGTGTT------CGCGTGTG
TGCCTTC--TTGCTAACACGGGGAGGGCTCTCCTCCCTGGGCACTG
