# Supplementary material for: Combining Nanopore Sequencing with Recombinase Polymerase Amplification Enables Identification of Dinoflagellates from the Alexandrium Genus, Providing a Rapid, Field Deployable Tool
Source: Toxins (Basel). 2023 Jun 1;15(6):372. doi: 10.3390/toxins15060372 (PMC10302762; doi:10.3390/toxins15060372)
Supplement: Supplementary file 1 [file toxins-15-00372-s001.zip › Supplemantary_material/S2_Phylogenetic_trees_of_VMK_&RPB_samples/Phylo_tree_VMK/Site_1/Site_1_15_06_21/Site_1_15_06_21.iqtree]

IQ-TREE 2.1.2 COVID-edition built Mar 30 2021

Input file name: bc01a_aligned.fasta
Type of analysis: tree reconstruction + ultrafast bootstrap (1000 replicates)
Random seed number: 756241

REFERENCES
----------

To cite IQ-TREE please use:

Bui Quang Minh, Heiko A. Schmidt, Olga Chernomor, Dominik Schrempf,
Michael D. Woodhams, Arndt von Haeseler, and Robert Lanfear (2020)
IQ-TREE 2: New models and efficient methods for phylogenetic inference
in the genomic era. Mol. Biol. Evol., in press.
https://doi.org/10.1093/molbev/msaa015

Since you used ultrafast bootstrap (UFBoot) please also cite: 

Diep Thi Hoang, Olga Chernomor, Arndt von Haeseler, Bui Quang Minh,
and Le Sy Vinh (2018) UFBoot2: Improving the ultrafast bootstrap
approximation. Mol. Biol. Evol., 35:518–522.
https://doi.org/10.1093/molbev/msx281

SEQUENCE ALIGNMENT
------------------

Input data: 54 sequences with 406 nucleotide sites
Number of constant sites: 103 (= 25.3695% of all sites)
Number of invariant (constant or ambiguous constant) sites: 103 (= 25.3695% of all sites)
Number of parsimony informative sites: 254
Number of distinct site patterns: 296

SUBSTITUTION PROCESS
--------------------

Model of substitution: GTR+F+G4

Rate parameter R:

  A-C: 1.1259
  A-G: 2.0017
  A-T: 0.7753
  C-G: 1.1094
  C-T: 4.6629
  G-T: 1.0000

State frequencies: (empirical counts from alignment)

  pi(A) = 0.2663
  pi(C) = 0.1348
  pi(G) = 0.2618
  pi(T) = 0.3371

Rate matrix Q:

  A   -0.7957    0.1289    0.4449    0.2219
  C    0.2546    -1.836    0.2466     1.335
  G    0.4526     0.127   -0.8658    0.2862
  T    0.1753    0.5338    0.2222   -0.9314

Model of rate heterogeneity: Gamma with 4 categories
Gamma shape alpha: 0.813

 Category  Relative_rate  Proportion
  1         0.09833        0.25
  2         0.4123         0.25
  3         0.9605         0.25
  4         2.529          0.25
Relative rates are computed as MEAN of the portion of the Gamma distribution falling in the category.

MAXIMUM LIKELIHOOD TREE
-----------------------

Log-likelihood of the tree: -4797.6951 (s.e. 160.3634)
Unconstrained log-likelihood (without tree): -2089.9601
Number of free parameters (#branches + #model parameters): 114
Akaike information criterion (AIC) score: 9823.3903
Corrected Akaike information criterion (AICc) score: 9913.4934
Bayesian information criterion (BIC) score: 10280.1146

Total tree length (sum of branch lengths): 4.1613
Sum of internal branch lengths: 2.0418 (49.0660% of tree length)

WARNING: 11 near-zero internal branches (<0.0025) should be treated with caution
         Such branches are denoted by '**' in the figure below

NOTE: Tree is UNROOTED although outgroup taxon 'AF042813.1_Prorocentrum_minimum' is drawn at root
Numbers in parentheses are  ultrafast bootstrap support (%)

+-----------------------------------------------------------AF042813.1_Prorocentrum_minimum
|
|                +--AJ535373.1_Alexandrium_tamutum
|             +--| (90)
|             |  |  +**GQ120507.1_Alexandrium_tamutum
|             |  +--| (100)
|             |     +**Site_1_15_6_21_consensus_cl_id_1119_total_supporting_reads_1215
|          +--| (68)
|          |  |        +**AY962849.1_Alexandrium_minutum
|          |  |     +--| (100)
|          |  |     |  +--JF521634.1_Alexandrium_minutum
|          |  |  +--| (98)
|          |  |  |  +--EU707477.1_Alexandrium_minutum
|          |  +--| (78)
|          |     |  +**AY962834.1_Alexandrium_insuetum
|          |     +--| (100)
|          |        +**JF521630.1_Alexandrium_insuetum
|       +--| (46)
|       |  |        +**FJ011438.1_Alexandrium_peruvianum
|       |  |     +--| (43)
|       |  |     |  |                 +**AY962833.1_Alexandrium_andersonii
|       |  |     |  +-----------------| (100)
|       |  |     |                    |  +**U44937.1_Alexandrium_andersoni
|       |  |     |                    +**| (20)
|       |  |     |                       +**JF521619.1_Alexandrium_andersoni
|       |  |  +--| (46)
|       |  |  |  |     +**AY962858.1_Alexandrium_ostenfeldii
|       |  |  |  |  +**| (79)
|       |  |  |  |  |  +**Site_1_15_6_21_consensus_cl_id_1179_total_supporting_reads_96
|       |  |  |  +--| (97)
|       |  |  |     +--JF921174.1_Alexandrium_ostenfeldii
|       |  +--| (32)
|       |     |                         +--------AY959942.1_Alexandrium_leei
|       |     +-------------------------| (100)
|       |                               +--------KF034860.1_Alexandrium_leei
|    +--| (60)
|    |  |               +**AF318230.1_Alexandrium_margalefii
|    |  +---------------| (100)
|    |                  +--AF033531.1_Alexandrium_margalefeii
+----| (72)
|    |                      +**JF521618.1_Alexandrium_affine
|    |                   +--| (99)
|    |                   |  +--U44935.1_Alexandrium_affine
|    |               +---| (100)
|    |               |   +--AF032348.1_Alexandrium_concavum
|    |            +--| (94)
|    |            |  |         +--AJ303429.1_Alexandrium_tamarense
|    |            |  |      +--| (100)
|    |            |  |      |  |  +**JF521640.1_Alexandrium_tamarense
|    |            |  |      |  +**| (59)
|    |            |  |      |     |  +**JF906995.1_Alexandrium_tamarense
|    |            |  |      |     +**| (18)
|    |            |  |      |        +--AJ303428.1_Alexandrium_tamarense
|    |            |  |   +--| (67)
|    |            |  |   |  |     +**EF178148.1_Alexandrium_australiense
|    |            |  |   |  |  +--| (100)
|    |            |  |   |  |  |  |  +**JF521639.1_Alexandrium_australiense
|    |            |  |   |  |  |  +**| (54)
|    |            |  |   |  |  |     +**EF178149.1_Alexandrium_australiense
|    |            |  |   |  +--| (100)
|    |            |  |   |     |  +**AY438016.1_Alexandrium_pacificum
|    |            |  |   |     +--| (100)
|    |            |  |   |        |     +**U44931.1_Alexandrium_pacificum
|    |            |  |   |        |  +**| (61)
|    |            |  |   |        |  |  +**EF178140.1_Alexandrium_pacificum
|    |            |  |   |        +**| (38)
|    |            |  |   |           +**FM211464.1_Alexandrium_pacificum
|    |            |  +---| (99)
|    |            |      |        +**U44926.1_Alexandrium_catenella
|    |            |      |     +--| (80)
|    |            |      |     |  +--JF521644.1_Alexandrium_catenella
|    |            |      |  +--| (100)
|    |            |      |  |  |  +--AF200667.1_Alexandrium_catenella
|    |            |      |  |  +**| (79)
|    |            |      |  |     |  +**KX519402.1_Alexandrium_catenella
|    |            |      |  |     +**| (63)
|    |            |      |  |        +**KX519394.1_Alexandrium_catenella
|    |            |      +--| (70)
|    |            |         |    +--AJ535370.1_Alexandrium_mediterraneum
|    |            |         +----| (100)
|    |            |              |  +--AJ535368.1_Alexandrium_mediterraneum
|    |            |              +**| (67)
|    |            |                 +--AJ535374.1_Alexandrium_mediterraneum
|    +------------| (100)
|                 |         +--AY268607.1_Alexandrium_tropicale
|                 |      +--| (97)
|                 |      |  |    +**FJ652046.1_Alexandrium_tamiyavanichi
|                 |      |  +----| (100)
|                 |      |       |  +**AF174614.1_Alexandrium_cohorticula
|                 |      |       +--| (100)
|                 |      |          +--AB088267.1_Alexandrium_tamiyavanichii
|                 +------| (99)
|                        |              +**JF521622.1_Alexandrium_fraterculus
|                        +--------------| (100)
|                                       +**AB088262.1_Alexandrium_fraterculus
|
|                               +**AY338752.1_Alexandrium_pseudogoniaulax
|                            +**| (80)
|                            |  +**AB088253.1_Alexandrium_pseudogoniaulax
|           +----------------| (100)
|           |                |  +**AY438018.1_Alexandrium_hiranoi
|           |                +--| (80)
|           |                   |     +**AJ535347.1_Alexandrium_taylori
|           |                   +-----| (100)
|           |                         +**AJ535348.1_Alexandrium_taylori
+-----------| (97)
            +--------------AY438020.1_Alexandrium_satoanum

Tree in newick format:

(AF042813.1_Prorocentrum_minimum:0.8012800274,(((((AJ535373.1_Alexandrium_tamutum:0.0077444477,(GQ120507.1_Alexandrium_tamutum:0.0000010000,Site_1_15_6_21_consensus_cl_id_1119_total_supporting_reads_1215:0.0000010000)100:0.0162987019)90:0.0196740047,(((AY962849.1_Alexandrium_minutum:0.0000010000,JF521634.1_Alexandrium_minutum:0.0026860944)100:0.0412506030,EU707477.1_Alexandrium_minutum:0.0424805115)98:0.0287531443,(AY962834.1_Alexandrium_insuetum:0.0000010000,JF521630.1_Alexandrium_insuetum:0.0000010000)100:0.0334824205)78:0.0096982595)68:0.0083731005,(((FJ011438.1_Alexandrium_peruvianum:0.0000021077,(AY962833.1_Alexandrium_andersonii:0.0000010000,(U44937.1_Alexandrium_andersoni:0.0000010000,JF521619.1_Alexandrium_andersoni:0.0000010000)20:0.0000010000)100:0.2440457845)43:0.0109541843,((AY962858.1_Alexandrium_ostenfeldii:0.0000010000,Site_1_15_6_21_consensus_cl_id_1179_total_supporting_reads_96:0.0000010000)79:0.0000010000,JF921174.1_Alexandrium_ostenfeldii:0.0027443834)97:0.0208493195)46:0.0313128765,(AY959942.1_Alexandrium_leei:0.1217489988,KF034860.1_Alexandrium_leei:0.1243725485)100:0.3507169663)32:0.0115970483)46:0.0130293626,(AF318230.1_Alexandrium_margalefii:0.0009724773,AF033531.1_Alexandrium_margalefeii:0.0072480906)100:0.2164471620)60:0.0159865234,((((JF521618.1_Alexandrium_affine:0.0000010000,U44935.1_Alexandrium_affine:0.0026647712)99:0.0029291603,AF032348.1_Alexandrium_concavum:0.0131505518)100:0.0612577773,(((AJ303429.1_Alexandrium_tamarense:0.0026880740,(JF521640.1_Alexandrium_tamarense:0.0000010000,(JF906995.1_Alexandrium_tamarense:0.0000010000,AJ303428.1_Alexandrium_tamarense:0.0026900704)18:0.0000010000)59:0.0000010000)100:0.0182847896,((EF178148.1_Alexandrium_australiense:0.0000010000,(JF521639.1_Alexandrium_australiense:0.0000010000,EF178149.1_Alexandrium_australiense:0.0000010000)54:0.0000010000)100:0.0449712221,(AY438016.1_Alexandrium_pacificum:0.0000010000,((U44931.1_Alexandrium_pacificum:0.0000010000,EF178140.1_Alexandrium_pacificum:0.0000010000)61:0.0000010000,FM211464.1_Alexandrium_pacificum:0.0000010000)38:0.0000010000)100:0.0482483186)100:0.0376493688)67:0.0068612506,(((U44926.1_Alexandrium_catenella:0.0000010000,JF521644.1_Alexandrium_catenella:0.0468849938)80:0.0028329079,(AF200667.1_Alexandrium_catenella:0.0026787358,(KX519402.1_Alexandrium_catenella:0.0000010000,KX519394.1_Alexandrium_catenella:0.0000010000)63:0.0000010000)79:0.0000023082)100:0.0522556943,(AJ535370.1_Alexandrium_mediterraneum:0.0027087078,(AJ535368.1_Alexandrium_mediterraneum:0.0027517910,AJ535374.1_Alexandrium_mediterraneum:0.0082969956)67:0.0000010000)100:0.0689920304)70:0.0093620354)99:0.0584790537)94:0.0501942695,((AY268607.1_Alexandrium_tropicale:0.0330231062,(FJ652046.1_Alexandrium_tamiyavanichi:0.0010365256,(AF174614.1_Alexandrium_cohorticula:0.0000010000,AB088267.1_Alexandrium_tamiyavanichii:0.0027145323)100:0.0194579238)100:0.0706409600)97:0.0451811093,(JF521622.1_Alexandrium_fraterculus:0.0000010000,AB088262.1_Alexandrium_fraterculus:0.0000010000)100:0.2063365463)99:0.0987839352)100:0.1763334956)72:0.0775035697,(((AY338752.1_Alexandrium_pseudogoniaulax:0.0000010000,AB088253.1_Alexandrium_pseudogoniaulax:0.0000010000)80:0.0000025175,(AY438018.1_Alexandrium_hiranoi:0.0000027339,(AJ535347.1_Alexandrium_taylori:0.0000010000,AJ535348.1_Alexandrium_taylori:0.0000010000)100:0.0802784006)80:0.0054348280)100:0.2383766158,AY438020.1_Alexandrium_satoanum:0.2132563263)97:0.1623362178);

CONSENSUS TREE
--------------

Consensus tree is constructed from 1000 bootstrap trees
Log-likelihood of consensus tree: -4798.978470
Robinson-Foulds distance between ML tree and consensus tree: 8

Branches with support >0.000000% are kept (extended consensus)
Branch lengths are optimized by maximum likelihood on original alignment
Numbers in parentheses are bootstrap supports (%)

+-----------------------------------------------------------AF042813.1_Prorocentrum_minimum
|
|                +--AJ535373.1_Alexandrium_tamutum
|             +--| (90)
|             |  |  +--GQ120507.1_Alexandrium_tamutum
|             |  +--| (100)
|             |     +--Site_1_15_6_21_consensus_cl_id_1119_total_supporting_reads_1215
|          +--| (68)
|          |  |        +--AY962849.1_Alexandrium_minutum
|          |  |     +--| (100)
|          |  |     |  +--JF521634.1_Alexandrium_minutum
|          |  |  +--| (98)
|          |  |  |  +--EU707477.1_Alexandrium_minutum
|          |  +--| (78)
|          |     |  +--AY962834.1_Alexandrium_insuetum
|          |     +--| (100)
|          |        +--JF521630.1_Alexandrium_insuetum
|       +--| (46)
|       |  |        +--FJ011438.1_Alexandrium_peruvianum
|       |  |     +--| (51)
|       |  |     |  |     +--AY962858.1_Alexandrium_ostenfeldii
|       |  |     |  |  +--| (79)
|       |  |     |  |  |  +--Site_1_15_6_21_consensus_cl_id_1179_total_supporting_reads_96
|       |  |     |  +--| (97)
|       |  |     |     +--JF921174.1_Alexandrium_ostenfeldii
|       |  |  +--| (46)
|       |  |  |  |                   +--AY962833.1_Alexandrium_andersonii
|       |  |  |  |                +--| (67)
|       |  |  |  |                |  +--JF521619.1_Alexandrium_andersoni
|       |  |  |  +----------------| (100)
|       |  |  |                   +--U44937.1_Alexandrium_andersoni
|       |  +--| (32)
|       |     |                         +--------AY959942.1_Alexandrium_leei
|       |     +-------------------------| (100)
|       |                               +--------KF034860.1_Alexandrium_leei
|    +--| (60)
|    |  |               +--AF318230.1_Alexandrium_margalefii
|    |  +---------------| (100)
|    |                  +--AF033531.1_Alexandrium_margalefeii
+----| (72)
|    |                      +--JF521618.1_Alexandrium_affine
|    |                   +--| (99)
|    |                   |  +--U44935.1_Alexandrium_affine
|    |               +---| (100)
|    |               |   +--AF032348.1_Alexandrium_concavum
|    |            +--| (94)
|    |            |  |         +--AJ303429.1_Alexandrium_tamarense
|    |            |  |      +--| (100)
|    |            |  |      |  |     +--JF521640.1_Alexandrium_tamarense
|    |            |  |      |  |  +--| (53)
|    |            |  |      |  |  |  +--JF906995.1_Alexandrium_tamarense
|    |            |  |      |  +--| (59)
|    |            |  |      |     +--AJ303428.1_Alexandrium_tamarense
|    |            |  |   +--| (67)
|    |            |  |   |  |     +--EF178148.1_Alexandrium_australiense
|    |            |  |   |  |  +--| (100)
|    |            |  |   |  |  |  |  +--JF521639.1_Alexandrium_australiense
|    |            |  |   |  |  |  +--| (54)
|    |            |  |   |  |  |     +--EF178149.1_Alexandrium_australiense
|    |            |  |   |  +--| (100)
|    |            |  |   |     |     +--AY438016.1_Alexandrium_pacificum
|    |            |  |   |     |  +--| (42)
|    |            |  |   |     |  |  |  +--U44931.1_Alexandrium_pacificum
|    |            |  |   |     |  |  +--| (61)
|    |            |  |   |     |  |     +--EF178140.1_Alexandrium_pacificum
|    |            |  |   |     +--| (100)
|    |            |  |   |        +--FM211464.1_Alexandrium_pacificum
|    |            |  +---| (99)
|    |            |      |        +--U44926.1_Alexandrium_catenella
|    |            |      |     +--| (80)
|    |            |      |     |  +--JF521644.1_Alexandrium_catenella
|    |            |      |  +--| (100)
|    |            |      |  |  |  +--AF200667.1_Alexandrium_catenella
|    |            |      |  |  +--| (79)
|    |            |      |  |     |  +--KX519402.1_Alexandrium_catenella
|    |            |      |  |     +--| (63)
|    |            |      |  |        +--KX519394.1_Alexandrium_catenella
|    |            |      +--| (70)
|    |            |         |    +--AJ535370.1_Alexandrium_mediterraneum
|    |            |         +----| (100)
|    |            |              |  +--AJ535368.1_Alexandrium_mediterraneum
|    |            |              +--| (67)
|    |            |                 +--AJ535374.1_Alexandrium_mediterraneum
|    +------------| (100)
|                 |         +--AY268607.1_Alexandrium_tropicale
|                 |      +--| (97)
|                 |      |  |    +--FJ652046.1_Alexandrium_tamiyavanichi
|                 |      |  +----| (100)
|                 |      |       |  +--AF174614.1_Alexandrium_cohorticula
|                 |      |       +--| (100)
|                 |      |          +--AB088267.1_Alexandrium_tamiyavanichii
|                 +------| (99)
|                        |              +--JF521622.1_Alexandrium_fraterculus
|                        +--------------| (100)
|                                       +--AB088262.1_Alexandrium_fraterculus
|
|                               +--AY338752.1_Alexandrium_pseudogoniaulax
|                            +--| (80)
|                            |  +--AB088253.1_Alexandrium_pseudogoniaulax
|           +----------------| (100)
|           |                |  +--AY438018.1_Alexandrium_hiranoi
|           |                +--| (80)
|           |                   |    +--AJ535347.1_Alexandrium_taylori
|           |                   +----| (100)
|           |                        +--AJ535348.1_Alexandrium_taylori
+-----------| (97)
            +--------------AY438020.1_Alexandrium_satoanum


Consensus tree in newick format: 

(AF042813.1_Prorocentrum_minimum:0.8038349743,(((((AJ535373.1_Alexandrium_tamutum:0.0078263838,(GQ120507.1_Alexandrium_tamutum:0.0000022067,Site_1_15_6_21_consensus_cl_id_1119_total_supporting_reads_1215:0.0000022067)100:0.0162499280)90:0.0192807432,(((AY962849.1_Alexandrium_minutum:0.0000022067,JF521634.1_Alexandrium_minutum:0.0026879638)100:0.0408786101,EU707477.1_Alexandrium_minutum:0.0429576541)98:0.0291210431,(AY962834.1_Alexandrium_insuetum:0.0000022067,JF521630.1_Alexandrium_insuetum:0.0000022067)100:0.0335230708)78:0.0102482788)68:0.0107838651,(((FJ011438.1_Alexandrium_peruvianum:0.0081964332,((AY962858.1_Alexandrium_ostenfeldii:0.0000022067,Site_1_15_6_21_consensus_cl_id_1179_total_supporting_reads_96:0.0000022067)79:0.0000022067,JF921174.1_Alexandrium_ostenfeldii:0.0027466770)97:0.0233704514)51:0.0196163697,((AY962833.1_Alexandrium_andersonii:0.0000022067,JF521619.1_Alexandrium_andersoni:0.0000022067)67:0.0000022067,U44937.1_Alexandrium_andersoni:0.0000022067)100:0.2339320209)46:0.0221832572,(AY959942.1_Alexandrium_leei:0.1236618218,KF034860.1_Alexandrium_leei:0.1228919057)100:0.3563646913)32:0.0018782151)46:0.0123279540,(AF318230.1_Alexandrium_margalefii:0.0008812126,AF033531.1_Alexandrium_margalefeii:0.0073406080)100:0.2177123730)60:0.0153424407,((((JF521618.1_Alexandrium_affine:0.0000022067,U44935.1_Alexandrium_affine:0.0026692073)99:0.0029393697,AF032348.1_Alexandrium_concavum:0.0131650484)100:0.0612027015,(((AJ303429.1_Alexandrium_tamarense:0.0026913521,((JF521640.1_Alexandrium_tamarense:0.0000022067,JF906995.1_Alexandrium_tamarense:0.0000022067)53:0.0000022067,AJ303428.1_Alexandrium_tamarense:0.0026933771)59:0.0000022067)100:0.0183105728,((EF178148.1_Alexandrium_australiense:0.0000022067,(JF521639.1_Alexandrium_australiense:0.0000022067,EF178149.1_Alexandrium_australiense:0.0000022067)54:0.0000022067)100:0.0450089300,((AY438016.1_Alexandrium_pacificum:0.0000022067,(U44931.1_Alexandrium_pacificum:0.0000022067,EF178140.1_Alexandrium_pacificum:0.0000022067)61:0.0000022067)42:0.0000022067,FM211464.1_Alexandrium_pacificum:0.0000022067)100:0.0482949327)100:0.0376921750)67:0.0068126881,(((U44926.1_Alexandrium_catenella:0.0000022067,JF521644.1_Alexandrium_catenella:0.0468597204)80:0.0028341501,(AF200667.1_Alexandrium_catenella:0.0026800334,(KX519402.1_Alexandrium_catenella:0.0000022067,KX519394.1_Alexandrium_catenella:0.0000022067)63:0.0000022067)79:0.0000025471)100:0.0520547597,(AJ535370.1_Alexandrium_mediterraneum:0.0027096345,(AJ535368.1_Alexandrium_mediterraneum:0.0027534936,AJ535374.1_Alexandrium_mediterraneum:0.0082998969)67:0.0000022067)100:0.0688145715)70:0.0096436272)99:0.0586837884)94:0.0481313255,((AY268607.1_Alexandrium_tropicale:0.0330490169,(FJ652046.1_Alexandrium_tamiyavanichi:0.0010340355,(AF174614.1_Alexandrium_cohorticula:0.0000022067,AB088267.1_Alexandrium_tamiyavanichii:0.0027174704)100:0.0194849653)100:0.0706874086)97:0.0459007635,(JF521622.1_Alexandrium_fraterculus:0.0000022067,AB088262.1_Alexandrium_fraterculus:0.0000022067)100:0.2060194812)99:0.1003680340)100:0.1756426067)72:0.0789725063,(((AY338752.1_Alexandrium_pseudogoniaulax:0.0000022067,AB088253.1_Alexandrium_pseudogoniaulax:0.0000022067)80:0.0000025321,(AY438018.1_Alexandrium_hiranoi:0.0000022209,(AJ535347.1_Alexandrium_taylori:0.0000022067,AJ535348.1_Alexandrium_taylori:0.0000022067)100:0.0803203937)80:0.0054391116)100:0.2394543536,AY438020.1_Alexandrium_satoanum:0.2132547369)97:0.1636366595);

TIME STAMP
----------

Date and time: Fri Feb 10 10:15:13 2023
Total CPU time used: 122.488023 seconds (0h:2m:2s)
Total wall-clock time used: 64.96774153 seconds (0h:1m:4s)
