# Supplementary material for: Combining Nanopore Sequencing with Recombinase Polymerase Amplification Enables Identification of Dinoflagellates from the Alexandrium Genus, Providing a Rapid, Field Deployable Tool
Source: Toxins (Basel). 2023 Jun 1;15(6):372. doi: 10.3390/toxins15060372 (PMC10302762; doi:10.3390/toxins15060372)
Supplement: Supplementary file 1 [file toxins-15-00372-s001.zip › Supplemantary_material/S2_Phylogenetic_trees_of_VMK_&RPB_samples/Phylo_tree_VMK/Site_1/Site_1_17_08_21/Site_1_17_08_21.fasta]

>AF042813.1_Prorocentrum_minimum
TGGAGCGTAAATTG-GGTGGTAAATTTCA-TCTC---AAGCTAAATATTGGTTCGAGACC
GAT--AGCAAA-CAAGTACCATGAGGGAAAGATGAAAAGGACTTT-GAAAAGAGAGTTAA
-AAGTGCCTGAAATTGCTGAAAGGGAAGCGAATG---GAACCAGTGTTGCTTGGCAAGAT
TGTCGGGTGCATG---------------------ACGCGCTTG-A-TCGTCTCTTGCCTT
GTGTGTCAACGCCA--GTTCGCGATCGAGGAAAACTCCAGGGTCATGGTAGCTCGTCTAC
GGGTGAGTGAATAGCCTTGGCA-GAACTCATTTGCGGACTGTTTCTTTCGTGTCTGGTTG
C-----------AGTGTCCTTGGCATTCTGGAAGCTCGTCTTGGCTTGCCACTGGCGG
>AJ535373.1_Alexandrium_tamutum
TGGAATGCAAAGTG-GGTGGTAAATTCCA-TGTA---AAGGTAAATATATTATTGAGACT
GAT--AGCAAA-CAAGTACCATGAGGGAAATATGAAAAGGACTTT-GAAAAGAGAATTAA
-AAGAGTCTGCATTTGCTGAACAGAAAGCAAACA---GAATTGATCTTGCTTGGTGAGAT
TGTTGCGTCTACTCTTGCATTT--CTATGCTGG-ATGTGGGTGCG-ATGGTTCTTGCCTT
GAATGTCAGCTTCCATTTCTGCAAATCATTACCCTTGCACATGAATGGTAATTTGCCTGC
GGGTAT-TGGAATGCATGTGTTTGCAATGATTTGTGA--TTTGATACATGTGTTTGGTGG
TA--------CTTGTGTGTGTTCCTTTGTCAA---AGGGGAAGG---CTTGCTTCCTT
>GQ120507.1_Alexandrium_tamutum
TGGAATGCAAAGTG-GGTGGTAAATTCCA-TGTA---AAGGTAAATATATTATTGAGACT
GAT--AGCAAA-CAAGTACCATGAGGGAAATATGAAAAGGACTTT-GAAAAGAGAATTAA
-AAGAGTCTGCATTTGCTGAACAGAAAGCAAACA---GAATTGATCTTGCCTGGTGAGAT
TGTTGCGTCTACTTCTGCATTT--CTATGTTGG-ATGTGGGTGCG-ATGGTTCTTGCCTT
GAATGTCAGCTTCTTTTTCTGCAAATCATTACCCTTGCACATGAATGGTAATTTGCCTGC
GGGTAT-TGGAATGCATGTGTTTGCCATGATTTGTGA--TTTGATACATGTGTCTGGTGG
TA--------CTTGTGTGTGTTCCTTTGTCAA---AGGGGAAGG---TTTGCTTCCTT
>AY962849.1_Alexandrium_minutum
TGGAATGCAAAGTG-GGTGGTAAATTCCA-TGTA---AAGGTAAATATATTATTGAGACT
GAT--AGCAAA-CAAGTACCATGAGGGAAATATGAAAAGGACTTT-GAAAAGAGAATTAA
-AAGAGTCTGCATTTGCTGAACAGAAAGCAAACA---GAATTGATTTTACTTGGTGAGAT
TGTTGTGCTTACTCTATCATTT--ATATGGTTG-ATGTGGGTGCG-ATGGTTCTTACCTT
GAATGTCAGCTTCTATTTCTGCAAATCATTACCCTTGCACATGAATGGTAATTTGCCTGC
GGGTAT-TGGAATGCATGTGTTTGCAATGATTTGTGA--TTTGACGCATGTGTTTGGTGA
AA--------TTTGTATATGCTCTTTTGTCGA---AGGGGAAAG---CTTACTTTTTT
>JF521634.1_Alexandrium_minutum
TGGAATGCAAAGTG-GGTGGTAAATTCCA-TGTA---AAGGTAAATATATTATTGAGACT
GAT--AGCAAA-CAAGTACCATGAGGGAAATATGAAAAGGACTTT-GAAAAGAGAATTAA
-AAGAGTCTGCATTTGCTGAACAGAAAGCAAACA---GAATTGATTTTACTTGGTGAGAT
TGTTGTGCTTACTCTATCATTT--ATATGGTTG-ATGTGGGTGCG-ATGGTTCTTACCTT
GAATGTCAGCTTCTATTTCTGCAAATCATTACCCTTGCACATGAATGGTAACTTGCCTGC
GGGTAT-TGGAATGCATGTGTTTGCAATGATTTGTGA--TTTGACGCATGTGTTTGGTGA
AA--------TTTGTATATGCTCTTTTGTCGA---AGGGGAAAG---CTTACTTTTTT
>AY962834.1_Alexandrium_insuetum
TGGAATGCAAAGTG-GGTGGTAAATTCCA-TGTA---AAGGTAAATATATTATTGAGACT
GAT--AGCAAA-CAAGTACCATGAGGGAAATATGAAAAGGACTTT-GAAAAGAGAATTAA
-AAGAGTCTGCATTTGCTGAACAGAAAGCAAACA---GAATTGATCTTACTTGGTGAGAT
TGTTGTGCCCACTTTAGCATTT--ATATGTTGG-ATGTGGGTGCG-ATGGTTCTTGCCTT
GAATGTCAGCTTCTATTWCTGCAAATCATTACCCTTGCACGTGAATGGTAATTTGCCTGT
GGGTAT-TGGAATGCATGTGTTTGCAATGATTTGTGA--TTTGATATGTGTGATTGGTGC
TA--------CTTGCGTGTTGCTCCTTTGTCA--ACGGGGAAGG---CTGTCTTCCTT
>JF521630.1_Alexandrium_insuetum
TGGAATGCAAAGTG-GGTGGTAAATTCCA-TGTA---AAGGTAAATATATTATTGAGACT
GAT--AGCAAA-CAAGTACCATGAGGGAAATATGAAAAGGACTTT-GAAAAGAGAATTAA
-AAGAGTCTGCATTTGCTGAACAGAAAGCAAACA---GAATTGATCTTACTTGGTGAGAT
TGTTGTGCCCACTTTAGCATTT--ATATGTTGG-ATGTGGGTGCG-ATGGTTCTTGCCTT
GAATGTCAGCTTCTATTTCTGCAAATCATTACCCTTGCACGTGAATGGTAATTTGCCTGT
GGGTAT-TGGAATGCATGTGTTTGCAATGATTTGTGA--TTTGATATGTGTGATTGGTGC
TA--------CTTGCGTGTTGCTCCTTTGTCA--ACGGGGAAGG---CTGTCTTCCTT
>FJ011438.1_Alexandrium_peruvianum
TGGAATGCAAAGTG-GGTGGTAAATTCCA-TGTA---AAGGAAAATATATTATTGAGACT
GAT--AGCAAA-CAAGTACCATGAGGGAAATATGAAAAGGACTTT-GAAAAGAGAATTAA
-AAGAGTCTGCATTTGCTGAACAGAAAGCAAACA---GAATTGATCT-ACTTGGTGAGAT
TGTTGCGTCCACTT----------------------GTGGGCGCA-ATGGTTCTTGCCTT
GAATGTCAGCGTCTATTTCTGCAAATCATTACCCTTGCACATGAATGGTAATTTGCCTGT
GGGTAT-TGGAATGCATGTGTTTGCAATGATTTGTGA--TTTGATACGTGTGTCTGGTGT
T---------CTTGTGTGTGCCTTCTTGCCAAA-AAGGGGAGGG---CTCTCCTCCCT
>AY962858.1_Alexandrium_ostenfeldii
TGGAATGCAAAGTG-GGTGGTAAATTCCA-TGTA---AAGGAAAATATATTATTGAGACT
GAT--AGCAMA-CAAGTACCATGAGGGAAATATGAAAAGGACTTT-GAAAAGAGAATTAA
-AAGAGTCTGCATTTGCTGAACAGAAAGCAAACA---GAATTGATCT-ACTTGGTGAGAT
TGTTGCGTCCACTT----------------------GTGGGTGCA-ATGGTTCTTGCCTT
GAATGTCAGCGTCTATTTCTGCAAATTATTACCCTTGCATATGAATTGTAATTTGCCTGT
GGGCAT-TGGAATGCATGTGTTTGCAATGATTTGTGA--TTTGATACATGTGTCTGGTGT
T---------CGCGTGTGTGCCTTCTTGCTAAC-ACGGGGAGGG---CTCTCCTCCCT
>JF921174.1_Alexandrium_ostenfeldii
TGGAATGCAAAGTG-GGTGGTAAATTCCA-TGTA---AAGGAAAATATATTATTGAGACT
GAT--AGCAAA-CAAGTACCATGAGGGAAATATGAAAAGGACTTT-GAAAAGAGAATTAA
-AAGAGTCTGCATTTGCTGAACAGAAAGCAAACA---GAATTGATCT-ACTTGGTGAGAT
TGTTGCGCCCACTT----------------------GTGGGTGCA-ATGGTTCTTGCCTT
GAATGTCAGCGTCTATTTCTGCAAATTATTACCCTTGCATATGAATTGTAATTTGCCTGT
GGGCAT-TGGAATGCATGTGTTTGCAATGATTTGTGA--TTTGATACATGTGTCTGGTGT
T---------CGCGTGTGTGCCTTCTTGCTAAC-ACGGGGAGGG---CTCTCCTCCCT
>AY962833.1_Alexandrium_andersonii
TGGAATGCAAAGTG-GGTGGTAAATTTCA-TGTA---AAGATTAATATATTATTGAGACT
GAT--AGCGAA-CAAGTACCATGAGGGAAATATGAAAAGGACTTT-GAAAAGAGAATTAA
-AAGAGTCTGCACTTGCTGAACAGAAAGCAAACA---GAAGTGATTATGCTTGGTAAGAT
TGTTGCGTCTTGTTGTTC-----------TGCA-ACTTGGGCGCA-GTGGTTCTTACCTT
GTCTGCCAGCATCT-TTTCTGCAAATCAGAACCCTGGCACATGACTTGTAAAACGCCTGC
GGGTGT-TGGAATGCATGTGTTTGCTATGATTTGTGA--TTAGATTTGTGCGCGTGGTGC
T---------TCGGTATGTGGCTCTTTGCTGT----GGGGGAA----TTCTCCTCCGC
>U44937.1_Alexandrium_andersoni
TGGAATGCAAAGTG-GGTGGTAAATTTCA-TGTA---AAGATTAATATATTATTGAGRCT
GAT--AGCGAA-CAAGTACCATGAGGGAAATATGAAAAGGACTTT-GAAAAGAGAATTAA
-AAGAGTCTGCACTTGCTGAACAGAAAGCAAACA---GAAGTGATTATGCTTGGTAAGAT
TGTTGCGTCTTGTTGTTC-----------TGCA-ACTTGGGCGCA-GTGGTTCTTACCTT
GTCTGCCAGCATCT-TTTCTGCAAATCAGAACCCTGGCACATGACTTGTAAAACGCCTGC
GGGTGT-TGGAATGCATGTGTTTGCTATGATTTGTGA--TTAGATTTGTGCGCGTGGTGC
T---------TCGGTATGTGGCTCTTTGCTGT----GGGGGAA----TTMTCCTCCRC
>JF521619.1_Alexandrium_andersoni
TGGAATGCAAAGTG-GGTGGTAAATTTCA-TGTA---AAGATTAATATATTATTGAGACT
GAT--AGCGAA-CAAGTACCATGAGGGAAATATGAAAAGGACTTT-GAAAAGAGAATTAA
-AAGAGTCTGCACTTGCTGAACAGAAAGCAAACA---GAAGTGATTATGCTTGGTAAGAT
TGTTGCGTCTTGTTGTTC-----------TGCA-ACTTGGGCGCA-GTGGTTCTTACCTT
GTCTGCCAGCATCT-TTTCTGCAAATCAGAACCCTGGCACATGACTTGTAAAACGCCTGC
GGGTGT-TGGAATGCATGTGTTTGCTATGATTTGTGA--TTAGATTTGTGCGCGTGGTGC
T---------TCGGTATGTGGCTCTTTGCTGT----GGGGGAA----TTCTCCTCCGC
>AF318230.1_Alexandrium_margalefii
TGGAATGCAAAGTG-GGTGGTAAATTCCA-TGAA---AAGGGAAATACATTTTTGAGACT
GAT--AGCAAA-CAAGTACCATGAGGGAAATATGAAAAGGACTTT-GAAAAGAGAATTAA
-AAGAGTCTGCATTTGCTGAACAGAAAGCAAACA---GAATGAATTCTGCTTGGTTAGAT
TATTGTGCCGTCTGCTTTGCTT--TTGTGTTGC-ATCAGGGTGCA-ATGGTTCTTTCCTT
GAATGCCAGCTT-TATTTCTGCAAATCGTAATCTTTGTGCATGAATGGAAATACGTCTGC
GGGTAT-TGGATTGCATGTGTTTGTGGTGATTTGTGA--TTT-ACCTATATGTGTGT---
----------CTTGTGT-TGGTAGCTTGTGAGCTTAAGGGTTG----TTTTCATTCTT
>AF033531.1_Alexandrium_margalefeii
TGGAATGCAAAGTG-GGTGGTAAATTCCA-TGAA---AAGGGAAATACATTTTTGAGACT
GAT--AGCAAA-CAAGTACCATGAGGGAAATATGAAAAGGACTTT-GAAAAGAGAATTAA
-AAGAGTCTGCATTTGCTGAGCAGAAAGCAAACA---GAATGAATTCTGCTTGGTTAGAT
TATTGTGCCGTCTGCTTTGTTTATTTGTGTTGC-ATCAGGGTGCA-ATGGTTCTTTCCTT
GAATGCCAGCTT-TATTTCTGCAAATCGTAATCTTTGTGCATGAATGGAAATACGTCTGC
GGGTAT-TGGATTGCAYGTGTTTGTGGTGATTTGTGA--TTT-ACCTATATGTGTGT---
----------CTTGTGT-TGGTGGCTTGTGAGCTTAAGGGTTG----TTTTCATTCTT
>AY959942.1_Alexandrium_leei
TGGAATGCAAA-TGTGGTGGTAAATTCCA-TGTA---AAGGAAAATATGTCATTGAGACT
GAT--AGCAAA-CAAGTACCATGAGGGAGATATGAAAAGGACTTT-GAAAAGAGAATTAA
-AAGAGCCTGAAATTGTTGAGCAGAAAGCAAACA---GACATG-TGCACAATGGTAAGAC
TGCTGCATTCCTTCCTGCAGATT-GTGTGTGG--AAGTGTGTGCA-ATGGTTCTTGCGTT
GAACACCAGCTTTGCTACTTG-AAATCATTATTCATGTGTATGAATGAAAATTTGTTTTC
GGGCAA-TGCAACGCATGCATATGATATGATGT-TGGG-TTGCTTTGTGGCACATGGCC-
------------TGGCTTGGTGCACTTG--GATTAGGAAGGGTG------CCCTTCCT
>KF034860.1_Alexandrium_leei
GGGAATGCAAA-TATGATGGTAAATTCCA-TGTA---AAGGACAACATATCATTGAGACT
GAT--AGCAAA-CAAATTCCATGAGGGAGATATGAAAAGGACTTT-GAAAAGAGAATTAA
-AAGAGCCTGAAATTGTTGAGCAAAACGCAAACA---AACATG-TGTGCAATGGTGAGAC
TGCTGCACACCTTCCTGCATGT--GTGCGTGG--AAATGTCTGCA-ATGGTTCTTGCCTT
GAATACCAGCTTTGCTACCTG-AAATCATTATTCATGTGCGTGAATGGAAATATGCCCTC
GGGTGT-TGAAATGTATGCATATAAAAATATAT-TGGG-TTGCGCTGTTGTGTATGGTC-
------------TGCTTGAAAGCCCATG--TCATAAGGAGGGTG------CTCTTCCT
>JF521618.1_Alexandrium_affine
TGGAATGCAAAGTG-GGTGGTAAGTTTCA-TGTA---AAGGTAAATATAGGATTGAGACT
GAT--AGCACA-CAAGTACCATGAGGGAAATATGAAAAGGACTTT-GAAAAGAGAATTAA
-ATGAGTTTGTATTTGCTGAACAGAAAATAAACA---GATTTGATGTTGCTTGGTGAGAT
TGTGGTGCTTGCTTGACAATAG---GTTTTGA--TTGTGGGTGCG-ATGATTCTTGCTTT
GCTTGCCAGTTTCTATTTGTACATTTGATTACCCTTGCACATGAATGGTAATTTTCCTGC
GGGGTT-TGGATTGCATGTGTTTGTGATGATTTGTGT--TTTGATGCATGTGTCTGGTG-
------------CTTTTGTAATTGCTCA---TTTCTTGAAGCTGGGCCTACCCTACTA
>U44935.1_Alexandrium_affine
TGGAATGCAAAGTG-GGTGGTAAGTTTCA-TGTA---AAGGTAAATATAGGATTGAGACT
GAT--AGCACA-CAAGTRCCATGAGGGAAATATGAAAAGGACTTT-GAAAAGAGAATTAA
-ATGAGTTTGTATTTGCTGAACAGAAAATAAACA---GATTTGATGTTGCTTGGTGAGAT
TGTGGTGCTTGCTTGACAATAG---GTTTTGA--TTGTGGGTGCG-ATGATTCTTGCTTT
GCTTGCCAGTTTCTATTTGTACATTTGATTACCCTTGCACATGAATGGTAATTTTCCTGC
GGGGTT-TGGATTGCATGTGTTTGTGATGATTTGTGT--TTTGATTCATGTGTCTGGTG-
------------CTTTTGTAATTGCTCA---TTTCTTGAAGCTGGGCCTACCCTACTA
>AF032348.1_Alexandrium_concavum
TGGAATGCAAAGTG-GGTGGTAAGTTTCA-TGTA---AAGGTAAATATAGGATTGAGACT
GAT--AGCACA-CAAGTACCATGAGGGAAATATGAAAAGGACTTT-GAAAAGAGAATTAA
-ATGAGTTTGTATTTGCTGAACAGAAAATAAACA---GATTTGATGTTGCTTGGTGAGAT
TGTGGTGCTTGCTTGACAATAG---GTTTTGA--TTGTGGGTGCA-ATGATTCTTGCTTT
GCTTGCCAGTTTCCATGTGTACATTTGATTACCCTTGCTCATGAATGGTAATCTTCCTGC
GGGGTT-TGGATTGCATGTGTTTGTGATGATTTGTGT--TTTGATACATGTGTCTGGTG-
------------CTTTTGTAATTGCTCA---TTTCTTGAAGCTGGGCCTACCCTACTA
>AY268607.1_Alexandrium_tropicale
TGGAATGCAAAGTG-GGTGGTAAGTTTCA-TGTA---AAGGTAAATATATGATTGAGACT
GAT--AGTGCA-CAAGTACCATGAGGGAAATATGAAAAGGACTTT-GAAAAGAGAATTAA
-ATGAGTTTGTATTTGCTGAACAGAAAGTAAACA---GATTTGATTTTGCTGGGTGAGAT
TGTGGTGCTTGCTTGACACTT-----ATGTGG--TTGTAAGTACA-ATGATTCTTACTTT
GTGTGCCAGTTTTT---TGCACATTTGAACATTCTTGCGTATGAATGGTAATATTCCTGT
GGGGG-TTGGATTGCATACGTATGTAAGCATTTGTGT--TCTGAACTATGTGTTTGGTGA
C-------TTTGTTTGTACGC-TAT----GTGTACAG-AAGGTG----TTT-CTTCCT
>FJ652046.1_Alexandrium_tamiyavanichi
TGGAATGCAAAGTG-GGTGGTAAGTTTCA-TGTA---AAGGTAAATATATGATTGAGACT
GAT--AGTGCA-CAAGTACCATGAGGGAAATATGAAAAGGACTTT-GAAAAGAGAATTAA
-ATGAGTTTGTATTTGCTGAACAGAAAGTAAACA---GATTTGATTTTGCTGGGTGAGAT
TGTGGTGCTTGCCTGACACTGC---GGTGTGG--TTCTAAGTACA-ATGATTCTTGCTTT
GTGTGCCAGCTTTT---TACACATTTGAACATGCATGCGCATGAATGGTAGTATTCCTGT
GGGGGGTTGGATTGCATGCGTGTATAAGCATTTGTGTG-TTTGAAGCATGTGTTTGGTGA
TG------TTGGTGTGTGCACATAT-----TGTTCTTCAGGATG----T---------
>AF174614.1_Alexandrium_cohorticula
TGGAATGCAAAGTG-GGTGGTAAGTTTCA-TGTA---AAGGTAAATATATGATTGAGACT
GAT--AGTGCA-CAAGTACCATGAGGGAAATATGAAAAGGACTTT-GAAAAGAGAATTAA
-ATGAGTTTGTATTTGCTGAACTGAAAGTAAACA---GATTTGATTTTGATGGGTGAGAT
TGTGGTGCTTGCTTGACACTAT---GGTGTGG--T-CTAAGTACA-ATGATTCTTGCTTT
GTGTGCCAGCTTTT---TACACATTTGAACATGCATGCGCATGAATGGTATTATTCCTGT
GGGGGGTTGGATTGCATGCGTGTATAAGCATTTGTGTG-CTTGAAGCATGTGTTTGGTGA
TG------TTGGTGTGTGCACATAT-----TGTTCTTCAGGATG----TTTTCTTCCT
>AB088267.1_Alexandrium_tamiyavanichii
TGGAATGCAAAGTG-GGTGGTAAGTTTCA-TGTA---AAGGTAAATATATGATTGAGACT
GAT--AGTGCA-CAAGTACCATGAGGGAAATATGAAAAGGACTTT-GAAAAGAGAATTAA
-ATGAGTTTGTATTTGCTGAACTGAAAGTAAACA---GATTTGATTTTGATGGGTGAGAT
TGTGGTGCTTGCTTGACACTAT---GGTGTGG--T-CTAAGTACA-ATGATTCTTGCTTT
GTGTGCCAGCTTTT---TACACACTTGAACATGCATGCGCATGAATGGTATTATTCCTGT
GGGGGGTTGGATTGCATGCGTGTATAAGCATTTGTGTG-CTTGAAGCATGTGTTTGGTGA
TG------TTGGTGTGTGCACATAT-----TGTTCTTCAGGATG----TTTTCTTCCT
>JF521622.1_Alexandrium_fraterculus
TGGAATGCAAATTG-GGTGGTAAGTTTCA-TGCA---CAGGTAAATACATGATTGAGACT
GAT--AGCGCA-CAAGTACCATGAGGGAAATATGAAAAGGACTTT-GAAAAGAGAGTTAA
-ATGAGTTTGCACTTGCTGAACAGAAAGTAAACA---GATTTGATTATACTGCGTGAGAT
TGTGGTGTTTGCTTTGCATGTC---GATGTGAA-TTGCAAATGCA-ATGTTTGTTGCTGT
GTGTGCTAGTTATT---TGTGCATGTGCTGACCATTGCACATGAATGGTAATATCTCTGC
GGGGGGT--GATTGTATGTGCATGCATGCATGTGTGC----TCAGGCATGTGTTTGGTGA
TGGTGTG-TTGGTATGTGTGTGTGTGTT-CTGTGCTGGGTGTTG----TTCGCTGTAT
>AB088262.1_Alexandrium_fraterculus
TGGAATGCAAATTG-GGTGGTAAGTTTCA-TGCA---CAGGTAAATACATGATTGAGACT
GAT--AGCGCA-CAAGTACCATGAGGGAAATATGAAAAGGACTTT-GAAAAGAGAGTTAA
-ATGAGTTTGCACTTGCTGAACAGAAAGTAAACA---GATTTGATTATACTGCGTGAGAT
TGTGGTGTTTGCTTTGCATGTC---GATGTGAA-TTGCAAATGCA-ATGTTTGTTGCTGT
GTGTGCTAGTTATT---TGTGCATGTGCTGACCATTGCACATGAATGGTAATATCTCTGC
GGGGGGT--GATTGTATGTGCATGCATGCATGTGTGC----TCAGGCATGTGTTTGGTGA
TGGTGTG-TTGGTATGTGTGTGTGTGTT-CTGTGCTGGGTGTTG----TTCGCTGTAT
>AJ303429.1_Alexandrium_tamarense
TGGAATGCAAAGTG-GGTGGTAAGTTTCA-TACA---AAGGTAAATATGCAATTGAGACT
GAT--AGCACA-CAAGTACCATGAGGGAAATATGAAAAGGACTTT-GAAAAGAGAATTAA
-ATGAGTTTGTATTTGCTGAACACAAAGCAAACA---GACTTGAT-TTGCTTGGTGAGAT
TGTAGTGCTTGCTTGACAATAG---GTTTTGG--CTGTGGGTGAA-ATGATTCTTTCTTT
GCATGCCAGGTTCTATGTGTACATTTGATTACCTTTGCACATGAATGGTAATTTTCCTGC
GGGGGG-TGGATTGCATGTGCATGTAATGATTTGTGT--CTTGATGAATGTGTCTGGTG-
------------TATCTGTTTTTGTTCCA-TGTGTTTGAGGTTG---CTTCCTTCCTT
>JF521640.1_Alexandrium_tamarense
TGGAATGCAAAGTG-GGTGGTAAGTTTCA-TACA---AAGGTAAATATGCAATTGAGACT
GAT--AGCACA-CAAGTACCATGAGGGAAATATGAAAAGGACTTT-GAAAAGAGAATTAA
-ATGAGTTTGTATTTGCTGAACACAAAGCAAACA---GACTTGAT-TTGCTTGGTGAGAT
TGTAGTGCTTGCTTGACAATAG---GTTTTGG--CTGTGGGTGAA-ATGATTCTTTCTTT
GCATGCCAGGTTCTATGTGTACATTTGATTACCTTTGCACATGAATGGTAATTTTCCTGC
GGGGGG-TGGATTGCATGTGCATGTAATGATTTGTGT--TTTGATGAATGTGTCTGGTG-
------------TATCTGTTTTTGTTCCA-TGTGTTTGAGGTTG---CTTCCTTCCTT
>EF178148.1_Alexandrium_australiense
TGGAATGCAAAGTG-GGTGGTAAGTTTCA-TGCA---AAGGTAAATATGCAATTGAGACT
GAT--AGCGCA-CAAGTACCATGAGGGACATATGAAAAGGACTTT-GAAAAGAGAATTAA
-ACGAGTTTGTATTTGCTGAACACAAAGTAAACA---GATGTGAT-TTCCTTAGTGAGAT
TGTAGCACTTGCTTGACAATAG---GTTTTGG--CGGTGGGTGCA-ATGATTCTTGCTTT
GTATGCCAGTTTCTATGTGGACATTTGATTACCTGTGCACTTGAATGGTAATTTTCCTGC
GGGGGG-TGGATTGCATATGCATGTAATTATTTGCATG-TTTTATTACTGTGTCTGGTG-
------------TATGTGTTTGTGTTMT--TGTGCTTGTGGTTG---CTTTCTTCCTT
>JF521639.1_Alexandrium_australiense
TGGAATGCAAAGTG-GGTGGTAAGTTTCA-TGCA---AAGGTAAATATGCAATTGAGACT
GAT--AGCGCA-CAAGTACCATGAGGGACATATGAAAAGGACTTT-GAAAAGAGAATTAA
-ACGAGTTTGTATTTGCTGAACACAAAGTAAACA---GATGTGAT-TTCCTTAGTGAGAT
TGTAGCACTTGCTTGACAATAG---GTTTTGG--CGGTGGGTGCA-ATGATTCTTGCTTT
GTATGCCAGTTTCTATGTGGACATTTGATTACCTGTGCACTTGAATGGTAATTTTCCTGC
GGGGGG-TGGATTGCATATGCATGTAATTATTTGCATG-TTTTATTACTGTGTCTGGTG-
------------TATGTGTTTGTGTTCT--TGTGCTTGTGGTTG---CTTTCTTCCTT
>AY438016.1_Alexandrium_pacificum
TGGAATGCAAAGTG-GGTGGTAAGTTTCA-TGCA---AAGGTAAATATGCAATTGAGACT
GAT--AGCGCA-CAAGTACCATGAGGGACATATGAAAAGGACTTT-GAAMAGAGAATTAA
-ATGAGTTTGTATTTGCTAAACACAAAGTAAACA---GACTTGAT-TTCCTCAGTGAGAT
TGTAGTGMTTGCTTRACAATGG---GTTTTGG--CTGCAAGTGCA-ATAATTCTTGCTTT
GTGTGCCAGTTTTTATGTGGACATTTGATTACCTTTGCACATGAATGGTAATTTTCCTGC
GGGGTG-TGGATTGCATATGCATGTAATGATTTGCATG-TTTGTTAAATGTGTCTGGTG-
------------TATTTGTTTGTGTCCT--TGTCCTTGAGGTTG---CTTTCTCCCTT
>U44926.1_Alexandrium_catenella
TGGAATGCAAAGTG-GGTGGTAAGTTTCA-TGTM---AAGGTAAACATGCAAYTGAGACT
GAT--AGCACA-CAAGTRCCATGAGGGAAATATGAAAAGGACTTT-GAAAAGAGAATTAA
-ATGAGTTTGTATTTGCTGAACACAAAGTAAACA---GACTTGAT-TTGCTTGGTGGGAG
TGTTGCACTTGCTTGACAAGAG----CTTTGGG-CTGTGGGTGTA-ATGATTCTTTCTTT
GCATGCCAGTTTCTATGTGTACATCTGATTACCTTTGCACATGAATGATAAGTCTCCTGT
GGGGGG-TGGATTGCATGTGCATGTAATGATTTGTGT--TTTGATAAATGTGTCTGGTG-
------------TATGTGTGTGTGTTCC--TGTGCTTGGGGATG---CTTCCTTCCTT
>AF200667.1_Alexandrium_catenella
TGGAATGCAAAGTG-GGTGGTAAGTTTCA-TGTA---AAGGTAAACATGCAATTGAGACT
GAT--AGCACA-CAAGTACCATGAGGGAAATATGAAAAGGACTTT-GAAAAGAAAATTAA
-ATGAGTTTGTATTTGCTGAACACAAAGTAAACA---GACTTGAT-TTGCTTGGTGGGAG
TGTTGCACTTGCTTGACAAGAG----CTTTGGG-CTGTGGGTGTA-ATGATTCTTTCTTT
GCATGCCAGTTTCTATTTGTACATCTGATTACCTTTGCACATGAATGATAAGTCTCCTGT
GGGGGG-TGGATTGCATGTGCATGTAATGATTTGTGT--TTTGATAAATGTGTCTGGTG-
------------TATGTGTGTGTGTTCC--TGTGCTTGGGGATG---CTTCCTTCCTT
>JF521644.1_Alexandrium_catenella
TGGAATGCAAAGTG-GGTGGTAAGTTTCA-TGTA---AAGGTAAACATGCAACTGAGACT
GAT--AGCACA-CAAGTACCATGAGGGAAATATGAAAAGGACTTT-GAAAAGATAATAAA
-AAGAGTTTGTATTTGCTGAACACAAAATAAACA---CACTCGAT-TTGCTTGGTGGGAG
TGCTGCACTTGCTGGACAAGAG----CTTTGGG-CTGTGTGTGTA-ATGATTCGTTCTTT
GCATGCCAGTTTCTATGTGTACATCTGATTACCTTTGCACATGAATGATAAGTCTCCTGT
GGGGGG-TGTATTGCATGTGCATGTAATGATGTGTGT--TTTGATAAATGTGTATGGTG-
------------TATGTGTGTGT--TCA--TGTGATTGGGGATG---CTTCCTTCCTT
>AJ535370.1_Alexandrium_mediterraneum
TGGAATGCAAAGTG-GGTGGTAAGTTTCA-TGTA---AAGGTAAATATGCAATTGAGACT
GAT--AGCACA-CAAGTACCATGAGGGAAATATGAAAAGGACTTT-GAAAAGAGAATTAA
-ATGAGTTTGTATTTGCTGAACAAAAAGTAAACA---GACTTGAT-TTCTTTGGTGAGGT
TGTTGTGCTTGCCTGACAATAA---GTTTTGG--TGGTGGGTACA-ATGATTCTTTCTTG
GCATGCCAGTTTCTATTTGTACATTTGATTACCTTTGCATATGAATGGGAAGTTTCTTGT
GGGGGGGTTGATTGCATGTGCATGTAATGATTTGTGT--TTTGATGTATGAGTCTGGTG-
------------TTTCTGTCGGTGTTTC--TGTGCTTGAGGTTG---ATTCCTTCCTT
>AJ535368.1_Alexandrium_mediterraneum
TGGAATGCAAAGTG-GGTGGTAAGTTTCA-TGTA---AAGGTAAATATGCAATTGAGACT
GAT--AGCACA-CAAGTACCATGAGGGAAATATGAAAAGGACTTT-GAAAAGAGAATTAA
-ATGAGTTTGTATTTGCTGAACAAAAAGTAAACA---GACTTGAT-TTCTTTGGTGAGGT
TGTTGTGCTTGCCTGACAATAA---GTTTTGG--TGGTGGGTACA-ATGATTCTTTCTTG
GCATGCCAGTTCCTATTTGTACATTTGATTACCTTTGCATATGAATGGGAAGTTTCTTGT
GGGGGGGTTGATTGCATGTGCATGTAATGATTTGTGT--TTTGATGTATGAGTCTGGTG-
------------TTTCTGTTGGTGTTTC--TGTGCTTGAGGTTG---ATTCCTTCCTT
>AY338752.1_Alexandrium_pseudogoniaulax
TGGAATGCAAATTG-GGTGGTAAATTTCA-CGCA---AGGGAAAATATATTATTGAGTCT
GAT--AATGAA-CAAGTACCATGAGGGAAATATGCAAAGGACTTT-GAAAAGAAAATTAA
-AAGAGCTTGCATTTGCTAAACAGAAAACTAGCA---GAAGTGCTTTATCTTGGTAAGAT
TGCTGCGCATGGGTTTAC---T---GT-GTAAA-TTGTATGAGCA-TTGGTTCTTACTTT
GTGTGTCAATTCCATTGTCA--ATTTTAATATCTTTGCTCATGAATTGTGAAATGCTTGC
GGGTGT-TAGATTGCATGTGCATTCATTAATTTG-GA--CTTGGTGCA-GTGCTTGGCAA
CAGCTTGCATGTAGAGTGTGCGTGCAATG-TACAATTGCGATTG-----TCAGCTGTT
>AB088253.1_Alexandrium_pseudogoniaulax
TGGAATGCAAATTG-GGTGGTAAATTTCA-CGCA---AGGGAAAATATATTATTGAGTCT
GAT--AATGAA-CAAGTACCATGAGGGAAATATGCAAAGGACTTT-GAAAAGAAAATTAA
-AAGAGCTTGCATTTGCTAAACAGAAAACTAGCA---GAAGTGCTTTATCTTGGTAAGAT
TGCTGCGCATGGGTTTAC---T---GT-GTAAA-TTGTATGAGCA-TTGGTTCTTACTTT
GTGTGTCAATTCCATTGTCA--ATTTTAATATCTTTGCTCATGAATTGTGAAATGCTTGC
GGGTGT-TAGATTGCATGTGCATTCATTAATTTG-GA--CTTGGTGCA-GTGCTTGGCAA
CAGCTTGCATGTAGAGTGTGCGTGCAATG-TACAATTGCGATTG-----TCAGCTGTT
>AY438018.1_Alexandrium_hiranoi
TGGAATGCAAATTG-GGTGGTAAATTTCA-CGCA---AGGGAAAATATATTATTGAGTCT
GAT--AATGAA-CAAGTACCATGAGGGAAATATGCAAAGGACTTT-GAAAAGAAAATTAA
-AAGAGCTTGCATTTGCTAAACAGAAAACTAGCA---GAAGTGCTTTATCTTGGTAAGAT
TGCTGCGCATGGGTTTAC---T---GT-GTAAA-TTGTATGAGCA-TTGGTTCTTACTTT
GTGTGTCAATTCCATTGTCA--ATTTTAATATCTTTGTTCATGAATTGTGAAATGCTTGC
GGGTGT-TAGATTGCATGTGCATTCATTAATTTG-GA--CTTGGTGCA-GTGCTTGGCAA
TAGCTTGCATGTAGAGTGTGCGTGCAATG-TACAATTGCGATTG-----TCAGCTGTT
>AJ535347.1_Alexandrium_taylori
TGGAATGCAAATAG-GGTGGTAAATTTCA-CGCA---AGGGAAAATATATTGTTGAGTCT
GAT--AATGAA-CAAGTACCATGAGGGAAATATGCAAAGGACTTT-GAAAAGAAAATTAA
-AAGAGCTTGCATTTGCTAAACAGAAAACTAGCA---GAAGTGCTTTATCTTGGTAAGAT
TGCTGTGCATGGGTTTAT---T---GT-GTAAA-TTGTATGAGCA-TTGGTTCTTGCCTT
GTGTGTCAATTCCAATGTCT--TTTTTAATATCTTTGTTCATGAATTGCGAAATGCTTGT
GGGTGT-TTGATTGCATGTGCATACATTAATTTG-GA--CTTGGTGCA-ATGTTTGGCAT
TAGCTTGCATGTAGAGTGCCTGTGCAATG-CAAAATTGCGATTG-----TGAACTAAA
>AJ535348.1_Alexandrium_taylori
TGGAATGCAAATAG-GGTGGTAAATTTCA-CGCA---AGGGAAAATATATTGTTGAGTCT
GAT--AATGAA-CAAGTACCATGAGGGAAATATGCAAAGGACTTT-GAAAAGAAAATTAA
-AAGAGCTTGCATTTGCTAAACAGAAAACTAGCA---GAAGTGCTTTATCTTGGTAAGAT
TGCTGTGCATGGGTTTAT---T---GT-GTAAA-TTGTATGAGCA-TTGGTTCTTGCCTT
GTGTGTCAATTCCAATGTCT--TTTTTAATATCTTTGTTCATGAATTGCGAAATGCTTGT
GGGTGT-TTGATTGCATGTGCATACATTAATTTG-GA--CTTGGTGCA-ATGTTTGGCAT
TAGCTTGCATGTAGAGTGCCTGTGCAATG-CAAAATTGCGATTG-----TGAACTAAA
>AY438020.1_Alexandrium_satoanum
TGGAATGCAAATGG-GGTGGTAAATTTCA-TTCA---AGGGCAAATATATTATTGAGCCT
GAT--AGTGGA-CAAGTACCATGAGGGAAATATGAAAAGGATTTT-GAAAAGAAAATTAA
-AAGAGTTTGCAATTGCTGAACAGAAAGCAAGCA---GAAGGTTTTTGTTTTGGTGAGAT
TGTTGCAAATGCATTTGCATCT---GTTGCTGA-ATGTGTGTGCA-ATGGTTCCTGCCTT
GGGTGCTAATTTCAATTTCGC-ATATCATTACCTTTGCTTGTGAAATGTAAAATATTTGC
AAGTAT-TGGATTGCATGTGCACGCAATGACTTGTGG--TTTGGCACA-GTGCTTGCTTA
TGAGTTAATGTTCATGTGCTCTGTCAATA-CATTATTGTGAATG-----CACACACAT
>EU707477.1_Alexandrium_minutum
TGGAATGCAAAGTG-GGTGGTAAATTCCA-TGTA---AAGGTAAATATATTATTGAGACT
GAT--AGCAAA-CAAGTACCATGAGGGAAATATGAAAAGGACTTT-GAAAAGGGAATTAA
-AAGAGTCTGCATTTGCTGAACAGAAAGCAAACA---GAATTGATGT-GCTTGGTGAGAT
TGTTGTGCCCACTCTGTCATTT--ATGTCG--G-ATGTGGGTGCG-ATGGTTCTTACCTT
GAATGTCAGCTTCTATTTCTGCAAATCATTACCCTTGCACATGAATGGTAATTTGCCTGC
GGGTAT-TGGAATGTGTGTGTTTGCAATGATTTGTGA--TTTGATGCATGTGGTTGGTGG
AC--------TTTGTATGTGCTGTTTTGCCAA---CGGGGAAGG---GACTCTTCCTT
>KX519402.1_Alexandrium_catenella
TGGAATGCAAAGTG-GGTGGTAAGTTTCA-TGTA---AAGGTAAACATGCAATTGAGACT
GAT--AGCACA-CAAGTACCATGAGGGAAATATGAAAAGGACTTT-GAAAAGAGAATTAA
-ATGAGTTTGTATTTGCTGAACACAAAGTAAACA---GACTTGAT-TTGCTTGGTGGGAG
TGTTGCACTTGCTTGACAAGAG----CTTTGGG-CTGTGGGTGTA-ATGATTCTTTCTTT
GCATGCCAGTTTCTATTTGTACATCTGATTACCTTTGCACATGAATGATAAGTCTCCTGT
GGGGGG-TGGATTGCATGTGCATGTAATGATTTGTGT--TTTGATAAATGTGTCTGGTG-
------------TATGTGTGTGT--TCC--TGTGCTTGGGGATG---CTTCCTTCCTT
>KX519394.1_Alexandrium_catenella
TGGAATGCAAAGTG-GGTGGTAAGTTTCA-TGTA---AAGGTAAACATGCAATTGAGACT
GAT--AGCACA-CAAGTACCATGAGGGAAATATGAAAAGGACTTT-GAAAAGAGAATTAA
-ATGAGTTTGTATTTGCTGAACACAAAGTAAACA---GACTTGAT-TTGCTTGGTGGGAG
TGTTGCACTTGCTTGACAAGAG----CTTTGGG-CTGTGGGTGTA-ATGATTCTTTCTTT
GCATGCCAGTTTCTATTTGTACATCTGATTACCTTTGCACATGAATGATAAGTCTCCTGT
GGGGGG-TGGATTGCATGTGCATGTAATGATTTGTGT--TTTGATAAATGTGTCTGGTG-
------------TATGTGTGTGT--TCC--TGTGCTTGGGGATG---CTTCCTTCCTT
>AJ535374.1_Alexandrium_mediterraneum
TGCAATGCAAAGTG-CGTGGTAAGTTTCA-TGTA---AAGGTAAATATGCAATTGAGACT
GAT--AGCACA-CAAGTACCATGAGGCAAATATGAAAAGGACTTT-GAAAAGAGAATTAA
-ATGAGTTTGTATTTGCTGAACAAAAAGTAAACA---GACTTGAT-TTCTTTGGTGAGGT
TGTTGTGCTTGCCTGACAATAA---GTTTTGG--TGGTGGGTACA-ATGATTCTTTCTTG
GCATGCCAGTTTCTATTTGTACATTTGATTACCTTTGCATATGAATGGGAAGTTTCTTGT
GGGGGGGTTGATTGCATGTGCATGTAATGATTTGTGT--TTTGATGTATGAGTCTGGTG-
------------TTTCTGTTGGTGTTTC--TGTGCTTGAGGTTG---ATTCCTTCCTT
>JF906995.1_Alexandrium_tamarense
TGGAATGCAAAGTG-GGTGGTAAGTTTCA-TACA---AAGGTAAATATGCAATTGAGACT
GAT--AGCACA-CAAGTACCATGAGGGAAATATGAAAAGGACTTT-GAAAAGAGAATTAA
-ATGAGTTTGTATTTGCTGAACACAAAGCAAACA---GACTTGAT-TTGCTTGGTGAGAT
TGTAGTGCTTGCTTGACAATAG---GTTTTGG--CTGTGGGTGAA-ATGATTCTTTCTTT
GCATGCCAGGTTCTATGTGTACATTTGATTACCTTTGCACATGAATGGTAATTTTCCTGC
GGGGGG-TGGATTGCATGTGCATGTAATGATTTGTGT--TTTGATGAATGTGTCTGGTG-
------------TATCTGTTTTTGTTCCA-TGTGTTTGAGGTTG---CTTCCTTCCTT
>AJ303428.1_Alexandrium_tamarense
TGGAATGCAAAGTG-GGTGGTAAGTTTCA-TACA---AAGGTAAATATGCAATTGAGACT
GAT--AGCACA-CAAGTACCATGAGGGAAATATGAAAAGGACTTT-GAAAAGAGAATTAA
-ATGAGTTTGTATTTGCTGAACACAAAGCAAACA---GACTTGAT-TTGCTTGGTGAGAT
TGTAGTGCTTGCTTGACAATAG---GTTTTGG--CTGTGGGTGAA-ATGATTCTTTCTTT
GCATGCCAGGTTCTATGTGTACATTTGATTACCTTTGCACATGAATGGTAATTTTCCTGC
GGGGGG-TGGATTGCATGTGCATGTAATGATTTGTGT--TTTGATGAATGTGTCCGGTG-
------------TATCTGTTTTTGTTCCA-TGTGTTTGAGGTTG---CTTCCTTCCTT
>U44931.1_Alexandrium_pacificum
TGGAATGCAAAGTG-GGTGGTAAGTTTCA-TGCA---AAGGTAAATATGCAATTGAGACT
GAT--AGCGCA-CAAGTACCATGAGGGACATATGAAAAGGACTTT-GAACAGAGAATTAA
-ATGAGTTTGTATTTGCTAAACACAAAGTAAACA---GACTTGAT-TTCCTCAGTGAGAT
TGTAGTGMTTGCTTRACAATGG---GTTTTGG--CTGCAAGTGCA-ATAATTCTTGCTTT
GTGTGCCAGTTTTTATGTGGACATTTGATTACCTTTGCACATGAATGGTAATTTTCCTGC
GGGGTG-TGGATTGCATATGCATGTAATGATTTGCATG-TTYGTTAARTGTGTCTGGTG-
------------TATTTGTTTGTGTCCT--TGTCCTTGAGGTTG---CTTTCTCCCTT
>FM211464.1_Alexandrium_pacificum
TGGAATGCAAAGTG-GGTGGTAAGTTTCA-TGCA---AAGGTAAATATGCAATTGAGACT
GAT--AGCGCA-CAAGTACCATGAGGGACATATGAAAAGGACTTT-GAAMAGAGAATTAA
-ATGAGTTTGTATTTGCTAAACACAAAGTAAACA---GACTTGAT-TTCCTCAGTGAGAT
TGTAGTGMTTGCTTRACAATGG---GTTTTGG--CTGCAAGTGCA-ATAATTCTTGCTTT
GTGTGCCAGTTTTTATGTGGACATTTGATTACCTTTGCACATGAATGGTAATTTTCCTGC
GGGGTG-TGGATTGCATATGCATGTAATGATTTGCATG-TTTGTTAAATGTGTCTGGTG-
------------TATTTGTTTGTGTCCT--TGTCCTTGAGGTTG---CTTTCTCCCTT
>EF178140.1_Alexandrium_pacificum
TGGAATGCAAAGTG-GGTGGTAAGTTTCA-TGCA---AAGGTAAATATGCAATTGAGACT
GAT--AGCGCA-CAAGTACCATGAGGGACATATGAAAAGGACTTT-GAACAGAGAATTAA
-ATGAGTTTGTATTTGCTAAACACAAAGTAAACA---GACTTGAT-TTCCTCAGTGAGAT
TGTAGTGCTTGCTTGACAATGG---GTTTTGG--CTGCAAGTGCA-ATAATTCTTGCTTT
GTGTGCCAGTTTTTATGTGGACATTTGATTACCTTTGCACATGAATGGTAATTTTCCTGC
GGGGTG-TGGATTGCATATGCATGTAATGATTTGCATG-TTTGTTAAATGTGTCTGGTG-
------------TATTTGTTTGTGTCCT--TGTCCTTGAGGTTG---CTTTCTCCCTT
>EF178149.1_Alexandrium_australiense
TGGAATGCAAAGTG-GGTGGTAAGTTTCA-TGCA---AAGGTAAATATGCAATTGAGACT
GAT--AGCGCA-CAAGTACCATGAGGGACATATGAAAAGGACTTT-GAAAAGAGAATTAA
-ACGAGTTTGTATTTGCTGAACACAAAGTAAACA---GATGTGAT-TTCCTTAGTGAGAT
TGTAGCACTTGCTTGACAATAG---GTTTTGG--CGGTGGGTGCA-ATGATTCTTGCTTT
GTATGCCAGTTTCTATGTGGACATTTGATTACCTGTGCACTTGAATGGTAATTTTCCTGC
GGGGGG-TGGATTGCATATGCATGTAATTATTTGCATG-TTTTATTACTGTGTCTGGTG-
------------TATGTGTTTGTGTTCT--TGTGCTTGTGGTTG---CTTTCTTCCTT

>Site_1_17_8_21_consensus_cl_id_467_total_supporting_reads_33
TGGAATGCAAAGTG-GGTGGTAAGTTTCA-TACA---AAGGTAAATATGCAATTGAGACT
GAT--AGCACA-CAAGTACCATGAGGGAAATATGAAAAGGACTTT-GAAAAGAGAATTAA
-ATGAGTTTGTATTTGCTGAACACAAAGCAAACA---GACTTGAT-TTGCTTGGTGAGAT
TGTAGTGCTTGCTTGACAATAG---GTTTTGG--CTGTGGGTGAA-ATGATTCTTTCTTT
GCATGCCAGGTTCTATGTGTACATTTGATTACCTTTGCACATGAATGGTAATTTTCCTGC
GGGGGG-TGGATTGCATGTGCATGTAATGATTTGTGT--TTTGATGAATGTGTCTGGTG-
------------TATGTG----------------------------------------
>Site_1_17_8_21_consensus_cl_id_72_total_supporting_reads_728
TGGAATGCAAAGTG-GGTGGTAAGTTTCA-TGTA---AAGGTAAACATGCAATTGAGACT
GAT--AGCACA-CAAGTACCATGAGGGAAATATGAAAAGGACTTT-GAAAAGAGAATTAA
-ATGAGTTTGTATTTGCTGAACACAAAGTAAACA---GACTTGAT-TTGCTTGGTGGGAG
TGTTGCACTTGCTTGACAAGAG----CTTTGGG-CTGTGGGTGTA-ATGATTCTTTCTTT
GCATGCCAGTTTCTATGTGTACATCTGATTACCTTTGCACATGAATGATAAGTCTCCTGT
GGGGGG-TGGATTGCATGTGCATGTAATGATTTGTGT--TTTGATAAATGTGTCTGGTG-
------------TATGTGTGTGTGTTCC--TGTGCTTGGGGATG---CTTCCTTCCTT
