# Supplementary material for: Combining Nanopore Sequencing with Recombinase Polymerase Amplification Enables Identification of Dinoflagellates from the Alexandrium Genus, Providing a Rapid, Field Deployable Tool
Source: Toxins (Basel). 2023 Jun 1;15(6):372. doi: 10.3390/toxins15060372 (PMC10302762; doi:10.3390/toxins15060372)
Supplement: Supplementary file 1 [file toxins-15-00372-s001.zip › Supplemantary_material/S2_Phylogenetic_trees_of_VMK_&RPB_samples/Phylo_tree_VMK/Site_1/Site_1_17_08_21/Site_1_17_08_21.iqtree]

IQ-TREE 2.1.2 COVID-edition built Mar 30 2021

Input file name: bc4a_aligned.fasta
Type of analysis: tree reconstruction + ultrafast bootstrap (1000 replicates)
Random seed number: 615418

REFERENCES
----------

To cite IQ-TREE please use:

Bui Quang Minh, Heiko A. Schmidt, Olga Chernomor, Dominik Schrempf,
Michael D. Woodhams, Arndt von Haeseler, and Robert Lanfear (2020)
IQ-TREE 2: New models and efficient methods for phylogenetic inference
in the genomic era. Mol. Biol. Evol., in press.
https://doi.org/10.1093/molbev/msaa015

Since you used ultrafast bootstrap (UFBoot) please also cite: 

Diep Thi Hoang, Olga Chernomor, Arndt von Haeseler, Bui Quang Minh,
and Le Sy Vinh (2018) UFBoot2: Improving the ultrafast bootstrap
approximation. Mol. Biol. Evol., 35:518–522.
https://doi.org/10.1093/molbev/msx281

SEQUENCE ALIGNMENT
------------------

Input data: 54 sequences with 418 nucleotide sites
Number of constant sites: 120 (= 28.7081% of all sites)
Number of invariant (constant or ambiguous constant) sites: 120 (= 28.7081% of all sites)
Number of parsimony informative sites: 239
Number of distinct site patterns: 295

SUBSTITUTION PROCESS
--------------------

Model of substitution: GTR+F+G4

Rate parameter R:

  A-C: 1.3137
  A-G: 2.0714
  A-T: 0.8744
  C-G: 1.1481
  C-T: 5.4191
  G-T: 1.0000

State frequencies: (empirical counts from alignment)

  pi(A) = 0.2678
  pi(C) = 0.1315
  pi(G) = 0.2604
  pi(T) = 0.3403

Rate matrix Q:

  A   -0.7878    0.1348    0.4208    0.2322
  C    0.2746    -1.947    0.2332     1.439
  G    0.4329    0.1178   -0.8162    0.2656
  T    0.1827    0.5559    0.2032   -0.9418

Model of rate heterogeneity: Gamma with 4 categories
Gamma shape alpha: 0.7598

 Category  Relative_rate  Proportion
  1         0.08699        0.25
  2         0.3904         0.25
  3         0.9452         0.25
  4         2.577          0.25
Relative rates are computed as MEAN of the portion of the Gamma distribution falling in the category.

MAXIMUM LIKELIHOOD TREE
-----------------------

Log-likelihood of the tree: -4611.7574 (s.e. 166.0561)
Unconstrained log-likelihood (without tree): -2134.0602
Number of free parameters (#branches + #model parameters): 114
Akaike information criterion (AIC) score: 9451.5148
Corrected Akaike information criterion (AICc) score: 9538.0495
Bayesian information criterion (BIC) score: 9911.5597

Total tree length (sum of branch lengths): 4.2142
Sum of internal branch lengths: 1.9951 (47.3413% of tree length)

WARNING: 11 near-zero internal branches (<0.0024) should be treated with caution
         Such branches are denoted by '**' in the figure below

NOTE: Tree is UNROOTED although outgroup taxon 'AF042813.1_Prorocentrum_minimum' is drawn at root
Numbers in parentheses are  ultrafast bootstrap support (%)

+-----------------------------------------------------------AF042813.1_Prorocentrum_minimum
|
|              +--AJ535373.1_Alexandrium_tamutum
|           +--| (74)
|           |  +--GQ120507.1_Alexandrium_tamutum
|        +--| (74)
|        |  |     +**AY962849.1_Alexandrium_minutum
|        |  |  +--| (100)
|        |  |  |  +--JF521634.1_Alexandrium_minutum
|        |  +--| (96)
|        |     +--EU707477.1_Alexandrium_minutum
|     +--| (56)
|     |  |  +**AY962834.1_Alexandrium_insuetum
|     |  +--| (100)
|     |     +**JF521630.1_Alexandrium_insuetum
|  +--| (66)
|  |  |                   +**AY962833.1_Alexandrium_andersonii
|  |  |                +**| (60)
|  |  |                |  +**JF521619.1_Alexandrium_andersoni
|  |  |     +----------| (100)
|  |  |     |          +**U44937.1_Alexandrium_andersoni
|  |  |  +--| (76)
|  |  |  |  |           +**AF318230.1_Alexandrium_margalefii
|  |  |  |  +-----------| (100)
|  |  |  |              +--AF033531.1_Alexandrium_margalefeii
|  |  +--| (57)
|  |     |                       +-----AY959942.1_Alexandrium_leei
|  |     |  +--------------------| (100)
|  |     |  |                    +-------KF034860.1_Alexandrium_leei
|  |     +--| (62)
|  |        |                          +**JF521618.1_Alexandrium_affine
|  |        |                       +--| (97)
|  |        |                       |  +--U44935.1_Alexandrium_affine
|  |        |                  +----| (100)
|  |        |                  |    +--AF032348.1_Alexandrium_concavum
|  |        |               +--| (93)
|  |        |               |  |           +--AJ303429.1_Alexandrium_tamarense
|  |        |               |  |        +--| (94)
|  |        |               |  |        |  |  +**JF521640.1_Alexandrium_tamarense
|  |        |               |  |        |  +**| (43)
|  |        |               |  |        |     |  +**JF906995.1_Alexandrium_tamarense
|  |        |               |  |        |     +**| (23)
|  |        |               |  |        |        +--AJ303428.1_Alexandrium_tamarense
|  |        |               |  |     +--| (99)
|  |        |               |  |     |  +**Site_1_17_8_21_consensus_cl_id_467_total_supporting_reads_33
|  |        |               |  |  +--| (80)
|  |        |               |  |  |  |           +**U44926.1_Alexandrium_catenella
|  |        |               |  |  |  |        +**| (34)
|  |        |               |  |  |  |        |  +--JF521644.1_Alexandrium_catenella
|  |        |               |  |  |  |     +**| (41)
|  |        |               |  |  |  |     |  +**Site_1_17_8_21_consensus_cl_id_72_total_supporting_reads_728
|  |        |               |  |  |  |  +--| (100)
|  |        |               |  |  |  |  |  |  +--AF200667.1_Alexandrium_catenella
|  |        |               |  |  |  |  |  +--| (91)
|  |        |               |  |  |  |  |     |  +**KX519402.1_Alexandrium_catenella
|  |        |               |  |  |  |  |     +**| (58)
|  |        |               |  |  |  |  |        +**KX519394.1_Alexandrium_catenella
|  |        |               |  |  |  +--| (86)
|  |        |               |  |  |     |   +--AJ535370.1_Alexandrium_mediterraneum
|  |        |               |  |  |     +---| (100)
|  |        |               |  |  |         |  +--AJ535368.1_Alexandrium_mediterraneum
|  |        |               |  |  |         +**| (54)
|  |        |               |  |  |            +--AJ535374.1_Alexandrium_mediterraneum
|  |        |               |  +--| (98)
|  |        |               |     |        +**EF178148.1_Alexandrium_australiense
|  |        |               |     |     +**| (23)
|  |        |               |     |     |  +**EF178149.1_Alexandrium_australiense
|  |        |               |     |  +--| (100)
|  |        |               |     |  |  +**JF521639.1_Alexandrium_australiense
|  |        |               |     +--| (100)
|  |        |               |        |  +**AY438016.1_Alexandrium_pacificum
|  |        |               |        +--| (100)
|  |        |               |           |     +**U44931.1_Alexandrium_pacificum
|  |        |               |           |  +**| (49)
|  |        |               |           |  |  +**EF178140.1_Alexandrium_pacificum
|  |        |               |           +**| (34)
|  |        |               |              +**FM211464.1_Alexandrium_pacificum
|  |        |    +----------| (100)
|  |        |    |          |      +--AY268607.1_Alexandrium_tropicale
|  |        |    |          |   +--| (99)
|  |        |    |          |   |  |  +**FJ652046.1_Alexandrium_tamiyavanichi
|  |        |    |          |   |  +--| (100)
|  |        |    |          |   |     |  +**AF174614.1_Alexandrium_cohorticula
|  |        |    |          |   |     +--| (100)
|  |        |    |          |   |        +--AB088267.1_Alexandrium_tamiyavanichii
|  |        |    |          +---| (98)
|  |        |    |              |           +**JF521622.1_Alexandrium_fraterculus
|  |        |    |              +-----------| (100)
|  |        |    |                          +**AB088262.1_Alexandrium_fraterculus
|  |        +----| (97)
|  |             |                            +**AY338752.1_Alexandrium_pseudogoniaulax
|  |             |                         +**| (73)
|  |             |                         |  +**AB088253.1_Alexandrium_pseudogoniaulax
|  |             |         +---------------| (100)
|  |             |         |               |  +**AY438018.1_Alexandrium_hiranoi
|  |             |         |               +--| (85)
|  |             |         |                  |    +**AJ535347.1_Alexandrium_taylori
|  |             |         |                  +----| (100)
|  |             |         |                       +**AJ535348.1_Alexandrium_taylori
|  |             +---------| (100)
|  |                       +------------AY438020.1_Alexandrium_satoanum
+--| (66)
|  |  +**AY962858.1_Alexandrium_ostenfeldii
|  +--| (98)
|     +--JF921174.1_Alexandrium_ostenfeldii
|
+**FJ011438.1_Alexandrium_peruvianum

Tree in newick format:

(AF042813.1_Prorocentrum_minimum:0.9385417012,(((((AJ535373.1_Alexandrium_tamutum:0.0053208343,GQ120507.1_Alexandrium_tamutum:0.0198119070)74:0.0176493924,((AY962849.1_Alexandrium_minutum:0.0000010000,JF521634.1_Alexandrium_minutum:0.0027888217)100:0.0388110518,EU707477.1_Alexandrium_minutum:0.0469807458)96:0.0326917286)74:0.0173081847,(AY962834.1_Alexandrium_insuetum:0.0000010000,JF521630.1_Alexandrium_insuetum:0.0000010000)100:0.0516943415)56:0.0116326595,((((AY962833.1_Alexandrium_andersonii:0.0000010000,JF521619.1_Alexandrium_andersoni:0.0000010000)60:0.0000010000,U44937.1_Alexandrium_andersoni:0.0000010000)100:0.1801937277,(AF318230.1_Alexandrium_margalefii:0.0000029993,AF033531.1_Alexandrium_margalefeii:0.0085380380)100:0.1963330833)76:0.0319796067,((AY959942.1_Alexandrium_leei:0.1073537335,KF034860.1_Alexandrium_leei:0.1287686637)100:0.3297768381,(((((JF521618.1_Alexandrium_affine:0.0000010000,U44935.1_Alexandrium_affine:0.0028540076)97:0.0062953951,AF032348.1_Alexandrium_concavum:0.0110536603)100:0.0805567263,((((AJ303429.1_Alexandrium_tamarense:0.0028373899,(JF521640.1_Alexandrium_tamarense:0.0000010000,(JF906995.1_Alexandrium_tamarense:0.0000010000,AJ303428.1_Alexandrium_tamarense:0.0028398517)23:0.0000010000)43:0.0000010000)94:0.0039836582,Site_1_17_8_21_consensus_cl_id_467_total_supporting_reads_33:0.0000010000)99:0.0177247090,((((U44926.1_Alexandrium_catenella:0.0000010000,JF521644.1_Alexandrium_catenella:0.0497549596)34:0.0000010000,Site_1_17_8_21_consensus_cl_id_72_total_supporting_reads_728:0.0000010000)41:0.0000010000,(AF200667.1_Alexandrium_catenella:0.0028220830,(KX519402.1_Alexandrium_catenella:0.0000010000,KX519394.1_Alexandrium_catenella:0.0000010000)58:0.0000010000)91:0.0028325350)100:0.0483027499,(AJ535370.1_Alexandrium_mediterraneum:0.0028549943,(AJ535368.1_Alexandrium_mediterraneum:0.0029073508,AJ535374.1_Alexandrium_mediterraneum:0.0087735343)54:0.0000010000)100:0.0775097919)86:0.0098656760)80:0.0029147969,(((EF178148.1_Alexandrium_australiense:0.0000010000,EF178149.1_Alexandrium_australiense:0.0000010000)23:0.0000010000,JF521639.1_Alexandrium_australiense:0.0000010000)100:0.0414044249,(AY438016.1_Alexandrium_pacificum:0.0000010000,((U44931.1_Alexandrium_pacificum:0.0000010000,EF178140.1_Alexandrium_pacificum:0.0000010000)49:0.0000010000,FM211464.1_Alexandrium_pacificum:0.0000010000)34:0.0000010000)100:0.0542530573)100:0.0365621909)98:0.0484027387)93:0.0232932781,((AY268607.1_Alexandrium_tropicale:0.0495708653,(FJ652046.1_Alexandrium_tamiyavanichi:0.0022766383,(AF174614.1_Alexandrium_cohorticula:0.0000010000,AB088267.1_Alexandrium_tamiyavanichii:0.0028832124)100:0.0191052434)100:0.0462368540)99:0.0613983046,(JF521622.1_Alexandrium_fraterculus:0.0000010000,AB088262.1_Alexandrium_fraterculus:0.0000010000)100:0.2013598579)98:0.0685996165)100:0.1771149845,(((AY338752.1_Alexandrium_pseudogoniaulax:0.0000010000,AB088253.1_Alexandrium_pseudogoniaulax:0.0000010000)73:0.0000028245,(AY438018.1_Alexandrium_hiranoi:0.0000010000,(AJ535347.1_Alexandrium_taylori:0.0000010000,AJ535348.1_Alexandrium_taylori:0.0000010000)100:0.0819282296)85:0.0054973051)100:0.2600765303,AY438020.1_Alexandrium_satoanum:0.2059188242)100:0.1627764704)97:0.0805839520)62:0.0064520683)57:0.0138997273)66:0.0259149032,(AY962858.1_Alexandrium_ostenfeldii:0.0000010000,JF921174.1_Alexandrium_ostenfeldii:0.0028369337)98:0.0244031570)66:0.0085857232,FJ011438.1_Alexandrium_peruvianum:0.0000020541);

CONSENSUS TREE
--------------

Consensus tree is constructed from 1000 bootstrap trees
Log-likelihood of consensus tree: -4611.776439
Robinson-Foulds distance between ML tree and consensus tree: 8

Branches with support >0.000000% are kept (extended consensus)
Branch lengths are optimized by maximum likelihood on original alignment
Numbers in parentheses are bootstrap supports (%)

+-----------------------------------------------------------AF042813.1_Prorocentrum_minimum
|
|              +--AJ535373.1_Alexandrium_tamutum
|           +--| (74)
|           |  +--GQ120507.1_Alexandrium_tamutum
|        +--| (74)
|        |  |     +--AY962849.1_Alexandrium_minutum
|        |  |  +--| (100)
|        |  |  |  +--JF521634.1_Alexandrium_minutum
|        |  +--| (96)
|        |     +--EU707477.1_Alexandrium_minutum
|     +--| (56)
|     |  |  +--AY962834.1_Alexandrium_insuetum
|     |  +--| (100)
|     |     +--JF521630.1_Alexandrium_insuetum
|  +--| (66)
|  |  |                   +--AY962833.1_Alexandrium_andersonii
|  |  |                +--| (60)
|  |  |                |  +--JF521619.1_Alexandrium_andersoni
|  |  |     +----------| (100)
|  |  |     |          +--U44937.1_Alexandrium_andersoni
|  |  |  +--| (76)
|  |  |  |  |           +--AF318230.1_Alexandrium_margalefii
|  |  |  |  +-----------| (100)
|  |  |  |              +--AF033531.1_Alexandrium_margalefeii
|  |  +--| (57)
|  |     |                       +-----AY959942.1_Alexandrium_leei
|  |     |  +--------------------| (100)
|  |     |  |                    +-------KF034860.1_Alexandrium_leei
|  |     +--| (62)
|  |        |                          +--JF521618.1_Alexandrium_affine
|  |        |                       +--| (97)
|  |        |                       |  +--U44935.1_Alexandrium_affine
|  |        |                  +----| (100)
|  |        |                  |    +--AF032348.1_Alexandrium_concavum
|  |        |               +--| (93)
|  |        |               |  |           +--AJ303429.1_Alexandrium_tamarense
|  |        |               |  |        +--| (94)
|  |        |               |  |        |  |     +--JF521640.1_Alexandrium_tamarense
|  |        |               |  |        |  |  +--| (51)
|  |        |               |  |        |  |  |  +--JF906995.1_Alexandrium_tamarense
|  |        |               |  |        |  +--| (43)
|  |        |               |  |        |     +--AJ303428.1_Alexandrium_tamarense
|  |        |               |  |     +--| (99)
|  |        |               |  |     |  +--Site_1_17_8_21_consensus_cl_id_467_total_supporting_reads_33
|  |        |               |  |  +--| (80)
|  |        |               |  |  |  |           +--U44926.1_Alexandrium_catenella
|  |        |               |  |  |  |        +--| (44)
|  |        |               |  |  |  |        |  +--Site_1_17_8_21_consensus_cl_id_72_total_supporting_reads_728
|  |        |               |  |  |  |     +--| (41)
|  |        |               |  |  |  |     |  +--JF521644.1_Alexandrium_catenella
|  |        |               |  |  |  |  +--| (100)
|  |        |               |  |  |  |  |  |  +--AF200667.1_Alexandrium_catenella
|  |        |               |  |  |  |  |  +--| (91)
|  |        |               |  |  |  |  |     |  +--KX519402.1_Alexandrium_catenella
|  |        |               |  |  |  |  |     +--| (58)
|  |        |               |  |  |  |  |        +--KX519394.1_Alexandrium_catenella
|  |        |               |  |  |  +--| (86)
|  |        |               |  |  |     |   +--AJ535370.1_Alexandrium_mediterraneum
|  |        |               |  |  |     +---| (100)
|  |        |               |  |  |         |  +--AJ535368.1_Alexandrium_mediterraneum
|  |        |               |  |  |         +--| (54)
|  |        |               |  |  |            +--AJ535374.1_Alexandrium_mediterraneum
|  |        |               |  +--| (98)
|  |        |               |     |     +--EF178148.1_Alexandrium_australiense
|  |        |               |     |  +--| (100)
|  |        |               |     |  |  |  +--JF521639.1_Alexandrium_australiense
|  |        |               |     |  |  +--| (52)
|  |        |               |     |  |     +--EF178149.1_Alexandrium_australiense
|  |        |               |     +--| (100)
|  |        |               |        |     +--AY438016.1_Alexandrium_pacificum
|  |        |               |        |  +--| (40)
|  |        |               |        |  |  |  +--U44931.1_Alexandrium_pacificum
|  |        |               |        |  |  +--| (49)
|  |        |               |        |  |     +--EF178140.1_Alexandrium_pacificum
|  |        |               |        +--| (100)
|  |        |               |           +--FM211464.1_Alexandrium_pacificum
|  |        |    +----------| (100)
|  |        |    |          |      +--AY268607.1_Alexandrium_tropicale
|  |        |    |          |   +--| (99)
|  |        |    |          |   |  |  +--FJ652046.1_Alexandrium_tamiyavanichi
|  |        |    |          |   |  +--| (100)
|  |        |    |          |   |     |  +--AF174614.1_Alexandrium_cohorticula
|  |        |    |          |   |     +--| (100)
|  |        |    |          |   |        +--AB088267.1_Alexandrium_tamiyavanichii
|  |        |    |          +---| (98)
|  |        |    |              |           +--JF521622.1_Alexandrium_fraterculus
|  |        |    |              +-----------| (100)
|  |        |    |                          +--AB088262.1_Alexandrium_fraterculus
|  |        +----| (97)
|  |             |                            +--AY338752.1_Alexandrium_pseudogoniaulax
|  |             |                         +--| (73)
|  |             |                         |  +--AB088253.1_Alexandrium_pseudogoniaulax
|  |             |         +---------------| (100)
|  |             |         |               |  +--AY438018.1_Alexandrium_hiranoi
|  |             |         |               +--| (85)
|  |             |         |                  |    +--AJ535347.1_Alexandrium_taylori
|  |             |         |                  +----| (100)
|  |             |         |                       +--AJ535348.1_Alexandrium_taylori
|  |             +---------| (100)
|  |                       +------------AY438020.1_Alexandrium_satoanum
+--| (66)
|  |  +--AY962858.1_Alexandrium_ostenfeldii
|  +--| (98)
|     +--JF921174.1_Alexandrium_ostenfeldii
|
+--FJ011438.1_Alexandrium_peruvianum


Consensus tree in newick format: 

(AF042813.1_Prorocentrum_minimum:0.9384848962,(((((AJ535373.1_Alexandrium_tamutum:0.0053193446,GQ120507.1_Alexandrium_tamutum:0.0198158239)74:0.0176606309,((AY962849.1_Alexandrium_minutum:0.0000021721,JF521634.1_Alexandrium_minutum:0.0027894545)100:0.0388242328,EU707477.1_Alexandrium_minutum:0.0469819609)96:0.0326924044)74:0.0173214296,(AY962834.1_Alexandrium_insuetum:0.0000021721,JF521630.1_Alexandrium_insuetum:0.0000021721)100:0.0516852893)56:0.0116287209,((((AY962833.1_Alexandrium_andersonii:0.0000021721,JF521619.1_Alexandrium_andersoni:0.0000021721)60:0.0000021721,U44937.1_Alexandrium_andersoni:0.0000021721)100:0.1802548814,(AF318230.1_Alexandrium_margalefii:0.0000023242,AF033531.1_Alexandrium_margalefeii:0.0085380521)100:0.1964246855)76:0.0319616521,((AY959942.1_Alexandrium_leei:0.1073771960,KF034860.1_Alexandrium_leei:0.1287868694)100:0.3298501400,(((((JF521618.1_Alexandrium_affine:0.0000021721,U44935.1_Alexandrium_affine:0.0028546276)97:0.0062968937,AF032348.1_Alexandrium_concavum:0.0110552121)100:0.0805805726,((((AJ303429.1_Alexandrium_tamarense:0.0028373400,((JF521640.1_Alexandrium_tamarense:0.0000021721,JF906995.1_Alexandrium_tamarense:0.0000021721)51:0.0000021721,AJ303428.1_Alexandrium_tamarense:0.0028398084)43:0.0000021721)94:0.0039832625,Site_1_17_8_21_consensus_cl_id_467_total_supporting_reads_33:0.0000021721)99:0.0177289367,((((U44926.1_Alexandrium_catenella:0.0000021721,Site_1_17_8_21_consensus_cl_id_72_total_supporting_reads_728:0.0000021721)44:0.0000021721,JF521644.1_Alexandrium_catenella:0.0497684164)41:0.0000021721,(AF200667.1_Alexandrium_catenella:0.0028219967,(KX519402.1_Alexandrium_catenella:0.0000021721,KX519394.1_Alexandrium_catenella:0.0000021721)58:0.0000021721)91:0.0028322727)100:0.0483153668,(AJ535370.1_Alexandrium_mediterraneum:0.0028553689,(AJ535368.1_Alexandrium_mediterraneum:0.0029072819,AJ535374.1_Alexandrium_mediterraneum:0.0087750847)54:0.0000021721)100:0.0775308807)86:0.0098693227)80:0.0029150255,((EF178148.1_Alexandrium_australiense:0.0000021721,(JF521639.1_Alexandrium_australiense:0.0000021721,EF178149.1_Alexandrium_australiense:0.0000021721)52:0.0000021721)100:0.0414162677,((AY438016.1_Alexandrium_pacificum:0.0000021721,(U44931.1_Alexandrium_pacificum:0.0000021721,EF178140.1_Alexandrium_pacificum:0.0000021721)49:0.0000021721)40:0.0000021721,FM211464.1_Alexandrium_pacificum:0.0000021721)100:0.0542684517)100:0.0365728818)98:0.0484152398)93:0.0232973304,((AY268607.1_Alexandrium_tropicale:0.0495816046,(FJ652046.1_Alexandrium_tamiyavanichi:0.0022733783,(AF174614.1_Alexandrium_cohorticula:0.0000021721,AB088267.1_Alexandrium_tamiyavanichii:0.0028846338)100:0.0191123722)100:0.0462591589)99:0.0614176156,(JF521622.1_Alexandrium_fraterculus:0.0000021721,AB088262.1_Alexandrium_fraterculus:0.0000021721)100:0.2014176080)98:0.0686224438)100:0.1771381042,(((AY338752.1_Alexandrium_pseudogoniaulax:0.0000021721,AB088253.1_Alexandrium_pseudogoniaulax:0.0000021721)73:0.0000027797,(AY438018.1_Alexandrium_hiranoi:0.0000024884,(AJ535347.1_Alexandrium_taylori:0.0000021721,AJ535348.1_Alexandrium_taylori:0.0000021721)100:0.0819469667)85:0.0054969962)100:0.2601602032,AY438020.1_Alexandrium_satoanum:0.2059227863)100:0.1628028999)97:0.0806172558)62:0.0064445379)57:0.0139196591)66:0.0259148445,(AY962858.1_Alexandrium_ostenfeldii:0.0000027631,JF921174.1_Alexandrium_ostenfeldii:0.0028358472)98:0.0244232691)66:0.0076297160,FJ011438.1_Alexandrium_peruvianum:0.0008341664);

TIME STAMP
----------

Date and time: Fri Feb 10 10:34:30 2023
Total CPU time used: 116.553861 seconds (0h:1m:56s)
Total wall-clock time used: 62.11588291 seconds (0h:1m:2s)
