# Supplementary material for: Combining Nanopore Sequencing with Recombinase Polymerase Amplification Enables Identification of Dinoflagellates from the Alexandrium Genus, Providing a Rapid, Field Deployable Tool
Source: Toxins (Basel). 2023 Jun 1;15(6):372. doi: 10.3390/toxins15060372 (PMC10302762; doi:10.3390/toxins15060372)
Supplement: Supplementary file 1 [file toxins-15-00372-s001.zip › Supplemantary_material/S2_Phylogenetic_trees_of_VMK_&RPB_samples/Phylo_tree_VMK/Site_1/Site_1_27_7_21/Site_1_27_7_21.fasta]

>AF042813.1_Prorocentrum_minimum
TGGAGCGTAAATTGGGTGGTAAATTTCATCTCAAGCTAAATATTGGTTCGAGACCGATAG
CAAACAAGTACCATGAGGGAAAGATGAAAAGGACTTTGAAAAGAGAGTTAAAAGTGCCTG
AAATTGCTGAAAGGGAAGCGAATGGAACCAGTGTTGCTTGGCAAGATTGTCGGGTGCAT-
-------------------GACGCGCTTG-ATCGTCTCTTGCCTTGTGTGTCAACGCCAG
TT--CGCGATCGAGGAAAACTCCAGGGTCATGGTAGCTCGTCTACGGGTGAGTGAATAGC
CTTGGCA-GAACTCATTTGCGGACTGTTTCTTTCGTGTCTGGTTGCA--GTGTCCTTG--
GCATTCTGGAAGCTCGTCTTGGCTTGCCACTGGCGGGG
>AJ535373.1_Alexandrium_tamutum
TGGAATGCAAAGTGGGTGGTAAATTCCATGTAAAGGTAAATATATTATTGAGACTGATAG
CAAACAAGTACCATGAGGGAAATATGAAAAGGACTTTGAAAAGAGAATTAAAAGAGTCTG
CATTTGCTGAACAGAAAGCAAACAGAATTGATCTTGCTTGGTGAGATTGTTGCGTCTACT
CTTG-CATT-TCTATGCTGGATGTGGGTGCGATGGTTCTTGCCTTGAATGTCAGCTTCCA
TTTCTGCAAATCATTACCCTTGCACATGAATGGTAATTTGCCTGCGGGTA-TTGGAATGC
ATGTGTTTGCAATGATTTGTGA--TTTGATACATGTGTTTGGTGGTA-CTTGTGTGTG-T
TCCTTTGTCAA--AGGGGAAGGCTTGCT--TCCTTGAG
>GQ120507.1_Alexandrium_tamutum
TGGAATGCAAAGTGGGTGGTAAATTCCATGTAAAGGTAAATATATTATTGAGACTGATAG
CAAACAAGTACCATGAGGGAAATATGAAAAGGACTTTGAAAAGAGAATTAAAAGAGTCTG
CATTTGCTGAACAGAAAGCAAACAGAATTGATCTTGCCTGGTGAGATTGTTGCGTCTACT
TCTG-CATT-TCTATGTTGGATGTGGGTGCGATGGTTCTTGCCTTGAATGTCAGCTTCTT
TTTCTGCAAATCATTACCCTTGCACATGAATGGTAATTTGCCTGCGGGTA-TTGGAATGC
ATGTGTTTGCCATGATTTGTGA--TTTGATACATGTGTCTGGTGGTA-CTTGTGTGTG-T
TCCTTTGTCAA--AGGGGAAGGTTTGCT--TCCTTGAG
>AY962849.1_Alexandrium_minutum
TGGAATGCAAAGTGGGTGGTAAATTCCATGTAAAGGTAAATATATTATTGAGACTGATAG
CAAACAAGTACCATGAGGGAAATATGAAAAGGACTTTGAAAAGAGAATTAAAAGAGTCTG
CATTTGCTGAACAGAAAGCAAACAGAATTGATTTTACTTGGTGAGATTGTTGTGCTTACT
CTAT-CATT-TATATGGTTGATGTGGGTGCGATGGTTCTTACCTTGAATGTCAGCTTCTA
TTTCTGCAAATCATTACCCTTGCACATGAATGGTAATTTGCCTGCGGGTA-TTGGAATGC
ATGTGTTTGCAATGATTTGTGA--TTTGACGCATGTGTTTGGTGAAA-TTTGTATATG-C
TCTTTTGTCGA--AGGGGAAAGCTTACT--TTTTTGAG
>JF521634.1_Alexandrium_minutum
TGGAATGCAAAGTGGGTGGTAAATTCCATGTAAAGGTAAATATATTATTGAGACTGATAG
CAAACAAGTACCATGAGGGAAATATGAAAAGGACTTTGAAAAGAGAATTAAAAGAGTCTG
CATTTGCTGAACAGAAAGCAAACAGAATTGATTTTACTTGGTGAGATTGTTGTGCTTACT
CTAT-CATT-TATATGGTTGATGTGGGTGCGATGGTTCTTACCTTGAATGTCAGCTTCTA
TTTCTGCAAATCATTACCCTTGCACATGAATGGTAACTTGCCTGCGGGTA-TTGGAATGC
ATGTGTTTGCAATGATTTGTGA--TTTGACGCATGTGTTTGGTGAAA-TTTGTATATG-C
TCTTTTGTCGA--AGGGGAAAGCTTACT--TTTTTGAG
>AY962834.1_Alexandrium_insuetum
TGGAATGCAAAGTGGGTGGTAAATTCCATGTAAAGGTAAATATATTATTGAGACTGATAG
CAAACAAGTACCATGAGGGAAATATGAAAAGGACTTTGAAAAGAGAATTAAAAGAGTCTG
CATTTGCTGAACAGAAAGCAAACAGAATTGATCTTACTTGGTGAGATTGTTGTGCCCACT
TTAG-CATT-TATATGTTGGATGTGGGTGCGATGGTTCTTGCCTTGAATGTCAGCTTCTA
TTWCTGCAAATCATTACCCTTGCACGTGAATGGTAATTTGCCTGTGGGTA-TTGGAATGC
ATGTGTTTGCAATGATTTGTGA--TTTGATATGTGTGATTGGTGCTA-CTTGCGTGTT-G
CTCCTTTGTCA-ACGGGGAAGGCTGTCT--TCCTTGAG
>JF521630.1_Alexandrium_insuetum
TGGAATGCAAAGTGGGTGGTAAATTCCATGTAAAGGTAAATATATTATTGAGACTGATAG
CAAACAAGTACCATGAGGGAAATATGAAAAGGACTTTGAAAAGAGAATTAAAAGAGTCTG
CATTTGCTGAACAGAAAGCAAACAGAATTGATCTTACTTGGTGAGATTGTTGTGCCCACT
TTAG-CATT-TATATGTTGGATGTGGGTGCGATGGTTCTTGCCTTGAATGTCAGCTTCTA
TTTCTGCAAATCATTACCCTTGCACGTGAATGGTAATTTGCCTGTGGGTA-TTGGAATGC
ATGTGTTTGCAATGATTTGTGA--TTTGATATGTGTGATTGGTGCTA-CTTGCGTGTT-G
CTCCTTTGTCA-ACGGGGAAGGCTGTCT--TCCTTGAG
>FJ011438.1_Alexandrium_peruvianum
TGGAATGCAAAGTGGGTGGTAAATTCCATGTAAAGGAAAATATATTATTGAGACTGATAG
CAAACAAGTACCATGAGGGAAATATGAAAAGGACTTTGAAAAGAGAATTAAAAGAGTCTG
CATTTGCTGAACAGAAAGCAAACAGAATTGATCT-ACTTGGTGAGATTGTTGCGTCCACT
T---------------------GTGGGCGCAATGGTTCTTGCCTTGAATGTCAGCGTCTA
TTTCTGCAAATCATTACCCTTGCACATGAATGGTAATTTGCCTGTGGGTA-TTGGAATGC
ATGTGTTTGCAATGATTTGTGA--TTTGATACGTGTGTCTGGTGTT--CTTGTGTGTG-C
CTTCTTGCCAAAAAGGGGAGGGCTCTCC--TCCCTGGG
>AY962858.1_Alexandrium_ostenfeldii
TGGAATGCAAAGTGGGTGGTAAATTCCATGTAAAGGAAAATATATTATTGAGACTGATAG
CAMACAAGTACCATGAGGGAAATATGAAAAGGACTTTGAAAAGAGAATTAAAAGAGTCTG
CATTTGCTGAACAGAAAGCAAACAGAATTGATCT-ACTTGGTGAGATTGTTGCGTCCACT
T---------------------GTGGGTGCAATGGTTCTTGCCTTGAATGTCAGCGTCTA
TTTCTGCAAATTATTACCCTTGCATATGAATTGTAATTTGCCTGTGGGCA-TTGGAATGC
ATGTGTTTGCAATGATTTGTGA--TTTGATACATGTGTCTGGTGTT--CGCGTGTGTG-C
CTTCTTGCTAACACGGGGAGGGCTCTCC--TCCCTGGG
>JF921174.1_Alexandrium_ostenfeldii
TGGAATGCAAAGTGGGTGGTAAATTCCATGTAAAGGAAAATATATTATTGAGACTGATAG
CAAACAAGTACCATGAGGGAAATATGAAAAGGACTTTGAAAAGAGAATTAAAAGAGTCTG
CATTTGCTGAACAGAAAGCAAACAGAATTGATCT-ACTTGGTGAGATTGTTGCGCCCACT
T---------------------GTGGGTGCAATGGTTCTTGCCTTGAATGTCAGCGTCTA
TTTCTGCAAATTATTACCCTTGCATATGAATTGTAATTTGCCTGTGGGCA-TTGGAATGC
ATGTGTTTGCAATGATTTGTGA--TTTGATACATGTGTCTGGTGTT--CGCGTGTGTG-C
CTTCTTGCTAACACGGGGAGGGCTCTCC--TCCCTGGG
>AY962833.1_Alexandrium_andersonii
TGGAATGCAAAGTGGGTGGTAAATTTCATGTAAAGATTAATATATTATTGAGACTGATAG
CGAACAAGTACCATGAGGGAAATATGAAAAGGACTTTGAAAAGAGAATTAAAAGAGTCTG
CACTTGCTGAACAGAAAGCAAACAGAAGTGATTATGCTTGGTAAGATTGTTGCGTCTTGT
TGTT-----------CTGCAACTTGGGCGCAGTGGTTCTTACCTTGTCTGCCAGCATCT-
TTTCTGCAAATCAGAACCCTGGCACATGACTTGTAAAACGCCTGCGGGTG-TTGGAATGC
ATGTGTTTGCTATGATTTGTGA--TTAGATTTGTGCGCGTGGTGCT--TCGGTATGTG-G
CTCTTTGCTGT--GGGGGAATTCTCCTCC-GCCCTGGC
>U44937.1_Alexandrium_andersoni
TGGAATGCAAAGTGGGTGGTAAATTTCATGTAAAGATTAATATATTATTGAGRCTGATAG
CGAACAAGTACCATGAGGGAAATATGAAAAGGACTTTGAAAAGAGAATTAAAAGAGTCTG
CACTTGCTGAACAGAAAGCAAACAGAAGTGATTATGCTTGGTAAGATTGTTGCGTCTTGT
TGTT-----------CTGCAACTTGGGCGCAGTGGTTCTTACCTTGTCTGCCAGCATCT-
TTTCTGCAAATCAGAACCCTGGCACATGACTTGTAAAACGCCTGCGGGTG-TTGGAATGC
ATGTGTTTGCTATGATTTGTGA--TTAGATTTGTGCGCGTGGTGCT--TCGGTATGTG-G
CTCTTTGCTGT--GGGGGAATTMTCCTCC-RCCCTG-C
>JF521619.1_Alexandrium_andersoni
TGGAATGCAAAGTGGGTGGTAAATTTCATGTAAAGATTAATATATTATTGAGACTGATAG
CGAACAAGTACCATGAGGGAAATATGAAAAGGACTTTGAAAAGAGAATTAAAAGAGTCTG
CACTTGCTGAACAGAAAGCAAACAGAAGTGATTATGCTTGGTAAGATTGTTGCGTCTTGT
TGTT-----------CTGCAACTTGGGCGCAGTGGTTCTTACCTTGTCTGCCAGCATCT-
TTTCTGCAAATCAGAACCCTGGCACATGACTTGTAAAACGCCTGCGGGTG-TTGGAATGC
ATGTGTTTGCTATGATTTGTGA--TTAGATTTGTGCGCGTGGTGCT--TCGGTATGTG-G
CTCTTTGCTGT--GGGGGAATTCTCCTCC-GCCCTG-C
>AF318230.1_Alexandrium_margalefii
TGGAATGCAAAGTGGGTGGTAAATTCCATGAAAAGGGAAATACATTTTTGAGACTGATAG
CAAACAAGTACCATGAGGGAAATATGAAAAGGACTTTGAAAAGAGAATTAAAAGAGTCTG
CATTTGCTGAACAGAAAGCAAACAGAATGAATTCTGCTTGGTTAGATTATTGTGCCGTCT
GCTTTGCTT--TTGTGTTGCATCAGGGTGCAATGGTTCTTTCCTTGAATGCCAGCTT-TA
TTTCTGCAAATCGTAATCTTTGTGCATGAATGGAAATACGTCTGCGGGTA-TTGGATTGC
ATGTGTTTGTGGTGATTTGTGA--TTT-ACCTATATGTGTGT------CTTGTGT-TG-G
TAGCTTGTGAGCTTAAGGGTTGTTTTCA--TTCTTGAG
>AF033531.1_Alexandrium_margalefeii
TGGAATGCAAAGTGGGTGGTAAATTCCATGAAAAGGGAAATACATTTTTGAGACTGATAG
CAAACAAGTACCATGAGGGAAATATGAAAAGGACTTTGAAAAGAGAATTAAAAGAGTCTG
CATTTGCTGAGCAGAAAGCAAACAGAATGAATTCTGCTTGGTTAGATTATTGTGCCGTCT
GCTTTGTTTATTTGTGTTGCATCAGGGTGCAATGGTTCTTTCCTTGAATGCCAGCTT-TA
TTTCTGCAAATCGTAATCTTTGTGCATGAATGGAAATACGTCTGCGGGTA-TTGGATTGC
AYGTGTTTGTGGTGATTTGTGA--TTT-ACCTATATGTGTGT------CTTGTGT-TG-G
TGGCTTGTGAGCTTAAGGGTTGTTTTCA--TTCTTGAG
>AY959942.1_Alexandrium_leei
TGGAATGCAAATGTGGTGGTAAATTCCATGTAAAGGAAAATATGTCATTGAGACTGATAG
CAAACAAGTACCATGAGGGAGATATGAAAAGGACTTTGAAAAGAGAATTAAAAGAGCCTG
AAATTGTTGAGCAGAAAGCAAACAGACATGTGCACAA-TGGTAAGACTGCTGCATTCCTT
CCTG-CAGATTGTGTGT-GGAAGTGTGTGCAATGGTTCTTGCGTTGAACACCAGCTT-TG
CTACTTGAAATCATTATTCATGTGTATGAATGAAAATTTGTTTTCGGGCA-ATGCAACGC
ATGCATATGATATGATGTTGGG--TTGCTTTGTGGCACATGG------CCTGGCTTGG-T
GCACTTGGATT---AGGAAGGGTGCCCT---TCCTGTG
>KF034860.1_Alexandrium_leei
GGGAATGCAAATATGATGGTAAATTCCATGTAAAGGACAACATATCATTGAGACTGATAG
CAAACAAATTCCATGAGGGAGATATGAAAAGGACTTTGAAAAGAGAATTAAAAGAGCCTG
AAATTGTTGAGCAAAACGCAAACAAACATGTGTGCAA-TGGTGAGACTGCTGCACACCTT
CCTG-CATGT-GTGCGT-GGAAATGTCTGCAATGGTTCTTGCCTTGAATACCAGCTT-TG
CTACCTGAAATCATTATTCATGTGCGTGAATGGAAATATGCCCTCGGGTG-TTGAAATGT
ATGCATATAAAAATATATTGGG--TTGCGCTGTTGTGTATGG------TCTGCTTGAA-A
GCCCATGTCAT---AAGGAGGGTGCTCT---TCCTGGG
>JF521618.1_Alexandrium_affine
TGGAATGCAAAGTGGGTGGTAAGTTTCATGTAAAGGTAAATATAGGATTGAGACTGATAG
CACACAAGTACCATGAGGGAAATATGAAAAGGACTTTGAAAAGAGAATTAAATGAGTTTG
TATTTGCTGAACAGAAAATAAACAGATTTGATGTTGCTTGGTGAGATTGTGGTGCTTGCT
TGAC----AATAGGTTTTGATTGTGGGTGCGATGATTCTTGCTTTGCTTGCCAGTTTCTA
TTTGTACATTTGATTACCCTTGCACATGAATGGTAATTTTCCTGCGGGGT-TTGGATTGC
ATGTGTTTGTGATGATTTGTGT--TTTGATGCATGTGTCTGGTGCT--TTTGTAATTGCT
CATTTCTTGAAGCTGGGCCTACCCTACTA-GAGCTTAC
>U44935.1_Alexandrium_affine
TGGAATGCAAAGTGGGTGGTAAGTTTCATGTAAAGGTAAATATAGGATTGAGACTGATAG
CACACAAGTRCCATGAGGGAAATATGAAAAGGACTTTGAAAAGAGAATTAAATGAGTTTG
TATTTGCTGAACAGAAAATAAACAGATTTGATGTTGCTTGGTGAGATTGTGGTGCTTGCT
TGAC----AATAGGTTTTGATTGTGGGTGCGATGATTCTTGCTTTGCTTGCCAGTTTCTA
TTTGTACATTTGATTACCCTTGCACATGAATGGTAATTTTCCTGCGGGGT-TTGGATTGC
ATGTGTTTGTGATGATTTGTGT--TTTGATTCATGTGTCTGGTGCT--TTTGTAATTGCT
CATTTCTTGAAGCTGGGCCTACCCTACTAGAGCTTACA
>AF032348.1_Alexandrium_concavum
TGGAATGCAAAGTGGGTGGTAAGTTTCATGTAAAGGTAAATATAGGATTGAGACTGATAG
CACACAAGTACCATGAGGGAAATATGAAAAGGACTTTGAAAAGAGAATTAAATGAGTTTG
TATTTGCTGAACAGAAAATAAACAGATTTGATGTTGCTTGGTGAGATTGTGGTGCTTGCT
TGAC----AATAGGTTTTGATTGTGGGTGCAATGATTCTTGCTTTGCTTGCCAGTTTCCA
TGTGTACATTTGATTACCCTTGCTCATGAATGGTAATCTTCCTGCGGGGT-TTGGATTGC
ATGTGTTTGTGATGATTTGTGT--TTTGATACATGTGTCTGGTGCT--TTTGTAATTGCT
CATTTCTTGAAGCTGGGCCTACCCTACTA-KAGCTTAC
>AY268607.1_Alexandrium_tropicale
TGGAATGCAAAGTGGGTGGTAAGTTTCATGTAAAGGTAAATATATGATTGAGACTGATAG
TGCACAAGTACCATGAGGGAAATATGAAAAGGACTTTGAAAAGAGAATTAAATGAGTTTG
TATTTGCTGAACAGAAAGTAAACAGATTTGATTTTGCTGGGTGAGATTGTGGTGCTTGCT
TGACACTT------ATGTGGTTGTAAGTACAATGATTCTTACTTTGTGTGCCAGTTT---
TTTGCACATTTGAACATTCTTGCGTATGAATGGTAATATTCCTGTGGGGG-TTGGATTGC
ATACGTATGTAAGCATTTGTGT--TCTGAACTATGTGTTTGGTGAC--TTTGTTTGTA--
-CGC-TATGTGTACAGAAGGTGTTT-CTT-CCTGGGTC
>FJ652046.1_Alexandrium_tamiyavanichi
TGGAATGCAAAGTGGGTGGTAAGTTTCATGTAAAGGTAAATATATGATTGAGACTGATAG
TGCACAAGTACCATGAGGGAAATATGAAAAGGACTTTGAAAAGAGAATTAAATGAGTTTG
TATTTGCTGAACAGAAAGTAAACAGATTTGATTTTGCTGGGTGAGATTGTGGTGCTTGCC
TGACACTGC----GGTGTGGTTCTAAGTACAATGATTCTTGCTTTGTGTGCCAGCTT---
TTTACACATTTGAACATGCATGCGCATGAATGGTAGTATTCCTGTGGGGGGTTGGATTGC
ATGCGTGTATAAGCATTTGTGTG-TTTGAAGCATGTGTTTGGTGATG-TTGGTGTGTG--
-CACATATTGTTCTTCAGGATGT---------------
>AF174614.1_Alexandrium_cohorticula
TGGAATGCAAAGTGGGTGGTAAGTTTCATGTAAAGGTAAATATATGATTGAGACTGATAG
TGCACAAGTACCATGAGGGAAATATGAAAAGGACTTTGAAAAGAGAATTAAATGAGTTTG
TATTTGCTGAACTGAAAGTAAACAGATTTGATTTTGATGGGTGAGATTGTGGTGCTTGCT
TGACACTAT----GGTGTGGT-CTAAGTACAATGATTCTTGCTTTGTGTGCCAGCTT---
TTTACACATTTGAACATGCATGCGCATGAATGGTATTATTCCTGTGGGGGGTTGGATTGC
ATGCGTGTATAAGCATTTGTGTG-CTTGAAGCATGTGTTTGGTGATG-TTGGTGTGTG--
-CACATATTGTTCTTCAGGATGTTTTCTT-CCTGTGTC
>AB088267.1_Alexandrium_tamiyavanichii
TGGAATGCAAAGTGGGTGGTAAGTTTCATGTAAAGGTAAATATATGATTGAGACTGATAG
TGCACAAGTACCATGAGGGAAATATGAAAAGGACTTTGAAAAGAGAATTAAATGAGTTTG
TATTTGCTGAACTGAAAGTAAACAGATTTGATTTTGATGGGTGAGATTGTGGTGCTTGCT
TGACACTAT----GGTGTGGT-CTAAGTACAATGATTCTTGCTTTGTGTGCCAGCTT---
TTTACACACTTGAACATGCATGCGCATGAATGGTATTATTCCTGTGGGGGGTTGGATTGC
ATGCGTGTATAAGCATTTGTGTG-CTTGAAGCATGTGTTTGGTGATG-TTGGTGTGTG--
-CACATATTGTTCTTCAGGATGTTTTCTT-CCTGTGTC
>JF521622.1_Alexandrium_fraterculus
TGGAATGCAAATTGGGTGGTAAGTTTCATGCACAGGTAAATACATGATTGAGACTGATAG
CGCACAAGTACCATGAGGGAAATATGAAAAGGACTTTGAAAAGAGAGTTAAATGAGTTTG
CACTTGCTGAACAGAAAGTAAACAGATTTGATTATACTGCGTGAGATTGTGGTGTTTGCT
TTGCATGTCGAT---GTGAATTGCAAATGCAATGTTTGTTGCTGTGTGTGCTAGTT---A
TTTGTGCATGTGCTGACCATTGCACATGAATGGTAATATCTCTGCGGGGG-GT-GATTGT
ATGTGCATGCATGCATGTGTGC--TCAGGCAT--GTGTTTGGTGATGGTGTGTTGGTA-T
GTGTGTGTGTGTTCTGTGCTGGGTGTTGT-TCGCTGTA
>AB088262.1_Alexandrium_fraterculus
TGGAATGCAAATTGGGTGGTAAGTTTCATGCACAGGTAAATACATGATTGAGACTGATAG
CGCACAAGTACCATGAGGGAAATATGAAAAGGACTTTGAAAAGAGAGTTAAATGAGTTTG
CACTTGCTGAACAGAAAGTAAACAGATTTGATTATACTGCGTGAGATTGTGGTGTTTGCT
TTGCATGTCGAT---GTGAATTGCAAATGCAATGTTTGTTGCTGTGTGTGCTAGTT---A
TTTGTGCATGTGCTGACCATTGCACATGAATGGTAATATCTCTGCGGGGG-GT-GATTGT
ATGTGCATGCATGCATGTGTGC--TCAGGCAT--GTGTTTGGTGATGGTGTGTTGGTA-T
GTGTGTGTGTGTTCTGTGCTGGGTGTTGT-TCGCTGTA
>AJ303429.1_Alexandrium_tamarense
TGGAATGCAAAGTGGGTGGTAAGTTTCATACAAAGGTAAATATGCAATTGAGACTGATAG
CACACAAGTACCATGAGGGAAATATGAAAAGGACTTTGAAAAGAGAATTAAATGAGTTTG
TATTTGCTGAACACAAAGCAAACAGACTTGATTT-GCTTGGTGAGATTGTAGTGCTTGCT
TGAC----AATAGGTTTTGGCTGTGGGTGAAATGATTCTTTCTTTGCATGCCAGGTTCTA
TGTGTACATTTGATTACCTTTGCACATGAATGGTAATTTTCCTGCGGGGG-GTGGATTGC
ATGTGCATGTAATGATTTGTGT--CTTGATGAATGTGTCTGGTGTA--TCTGTTTTTGTT
CCATGTGTTTGAGGTTGCTTCCTTCCTTG-GGCTTACA
>JF521640.1_Alexandrium_tamarense
TGGAATGCAAAGTGGGTGGTAAGTTTCATACAAAGGTAAATATGCAATTGAGACTGATAG
CACACAAGTACCATGAGGGAAATATGAAAAGGACTTTGAAAAGAGAATTAAATGAGTTTG
TATTTGCTGAACACAAAGCAAACAGACTTGATTT-GCTTGGTGAGATTGTAGTGCTTGCT
TGAC----AATAGGTTTTGGCTGTGGGTGAAATGATTCTTTCTTTGCATGCCAGGTTCTA
TGTGTACATTTGATTACCTTTGCACATGAATGGTAATTTTCCTGCGGGGG-GTGGATTGC
ATGTGCATGTAATGATTTGTGT--TTTGATGAATGTGTCTGGTGTA--TCTGTTTTTGTT
CCATGTGTTTGAGGTTGCTTCCTTCCTTG-GGCTTACA
>EF178148.1_Alexandrium_australiense
TGGAATGCAAAGTGGGTGGTAAGTTTCATGCAAAGGTAAATATGCAATTGAGACTGATAG
CGCACAAGTACCATGAGGGACATATGAAAAGGACTTTGAAAAGAGAATTAAACGAGTTTG
TATTTGCTGAACACAAAGTAAACAGATGTGATTT-CCTTAGTGAGATTGTAGCACTTGCT
TGAC----AATAGGTTTTGGCGGTGGGTGCAATGATTCTTGCTTTGTATGCCAGTTTCTA
TGTGGACATTTGATTACCTGTGCACTTGAATGGTAATTTTCCTGCGGGGG-GTGGATTGC
ATATGCATGTAATTATTTGCATG-TTTTATTACTGTGTCTGGTGTA--TGTGTTTGTG-T
TMTTGTGCTTGTGGTTGCTTTCTTCCTTG-GGCTTGCA
>JF521639.1_Alexandrium_australiense
TGGAATGCAAAGTGGGTGGTAAGTTTCATGCAAAGGTAAATATGCAATTGAGACTGATAG
CGCACAAGTACCATGAGGGACATATGAAAAGGACTTTGAAAAGAGAATTAAACGAGTTTG
TATTTGCTGAACACAAAGTAAACAGATGTGATTT-CCTTAGTGAGATTGTAGCACTTGCT
TGAC----AATAGGTTTTGGCGGTGGGTGCAATGATTCTTGCTTTGTATGCCAGTTTCTA
TGTGGACATTTGATTACCTGTGCACTTGAATGGTAATTTTCCTGCGGGGG-GTGGATTGC
ATATGCATGTAATTATTTGCATG-TTTTATTACTGTGTCTGGTGTA--TGTGTTTGTG-T
TCTTGTGCTTGTGGTTGCTTTCTTCCTTG-GGCTTGCA
>AY438016.1_Alexandrium_pacificum
TGGAATGCAAAGTGGGTGGTAAGTTTCATGCAAAGGTAAATATGCAATTGAGACTGATAG
CGCACAAGTACCATGAGGGACATATGAAAAGGACTTTGAAMAGAGAATTAAATGAGTTTG
TATTTGCTAAACACAAAGTAAACAGACTTGATTT-CCTCAGTGAGATTGTAGTGMTTGCT
TRAC----AATGGGTTTTGGCTGCAAGTGCAATAATTCTTGCTTTGTGTGCCAGTTTTTA
TGTGGACATTTGATTACCTTTGCACATGAATGGTAATTTTCCTGCGGGGT-GTGGATTGC
ATATGCATGTAATGATTTGCATG-TTTGTTAAATGTGTCTGGTGTA--TTTGTTTGTG-T
CCTTGTCCTTGAGGTTGCTTTCTCCCTTG-GGCTTACA
>U44926.1_Alexandrium_catenella
TGGAATGCAAAGTGGGTGGTAAGTTTCATGTMAAGGTAAACATGCAAYTGAGACTGATAG
CACACAAGTRCCATGAGGGAAATATGAAAAGGACTTTGAAAAGAGAATTAAATGAGTTTG
TATTTGCTGAACACAAAGTAAACAGACTTGATTT-GCTTGGTGGGAGTGTTGCACTTGCT
TGAC----AAGAGCTTTGGGCTGTGGGTGTAATGATTCTTTCTTTGCATGCCAGTTTCTA
TGTGTACATCTGATTACCTTTGCACATGAATGATAAGTCTCCTGTGGGGGG-TGGATTGC
ATGTGCATGTAATGATTTGTGT--TTTGATAAATGTGTCTGGTGTA--TGTGTGTGTGTT
CC-TGTGCTTGGGGATGCTTCCTTCCTTG-GACTTACA
>AF200667.1_Alexandrium_catenella
TGGAATGCAAAGTGGGTGGTAAGTTTCATGTAAAGGTAAACATGCAATTGAGACTGATAG
CACACAAGTACCATGAGGGAAATATGAAAAGGACTTTGAAAAGAAAATTAAATGAGTTTG
TATTTGCTGAACACAAAGTAAACAGACTTGATTT-GCTTGGTGGGAGTGTTGCACTTGCT
TGAC----AAGAGCTTTGGGCTGTGGGTGTAATGATTCTTTCTTTGCATGCCAGTTTCTA
TTTGTACATCTGATTACCTTTGCACATGAATGATAAGTCTCCTGTGGGGGG-TGGATTGC
ATGTGCATGTAATGATTTGTGT--TTTGATAAATGTGTCTGGTGTA--TGTGTGTGTGTT
CC-TGTGCTTGGGGATGCTTCCTTCCTTG-GACTTACA
>JF521644.1_Alexandrium_catenella
TGGAATGCAAAGTGGGTGGTAAGTTTCATGTAAAGGTAAACATGCAACTGAGACTGATAG
CACACAAGTACCATGAGGGAAATATGAAAAGGACTTTGAAAAGATAATAAAAAGAGTTTG
TATTTGCTGAACACAAAATAAACACACTCGATTT-GCTTGGTGGGAGTGCTGCACTTGCT
GGAC----AAGAGCTTTGGGCTGTGTGTGTAATGATTCGTTCTTTGCATGCCAGTTTCTA
TGTGTACATCTGATTACCTTTGCACATGAATGATAAGTCTCCTGTGGGGGG-TGTATTGC
ATGTGCATGTAATGATGTGTGT--TTTGATAAATGTGTATGGTGTA--TGTGTGTGT--T
CA-TGTGATTGGGGATGCTTCCTTCCTTG-GACTTACA
>AJ535370.1_Alexandrium_mediterraneum
TGGAATGCAAAGTGGGTGGTAAGTTTCATGTAAAGGTAAATATGCAATTGAGACTGATAG
CACACAAGTACCATGAGGGAAATATGAAAAGGACTTTGAAAAGAGAATTAAATGAGTTTG
TATTTGCTGAACAAAAAGTAAACAGACTTGATTT-CTTTGGTGAGGTTGTTGTGCTTGCC
TGAC----AATAAGTTTTGGTGGTGGGTACAATGATTCTTTCTTGGCATGCCAGTTTCTA
TTTGTACATTTGATTACCTTTGCATATGAATGGGAAGTTTCTTGTGGGGGGGTTGATTGC
ATGTGCATGTAATGATTTGTGT--TTTGATGTATGAGTCTGGTGTT--TCTGTCGGTGTT
TC-TGTGCTTGAGGTTGATTCCTTCCTTG-GACTGACA
>AJ535368.1_Alexandrium_mediterraneum
TGGAATGCAAAGTGGGTGGTAAGTTTCATGTAAAGGTAAATATGCAATTGAGACTGATAG
CACACAAGTACCATGAGGGAAATATGAAAAGGACTTTGAAAAGAGAATTAAATGAGTTTG
TATTTGCTGAACAAAAAGTAAACAGACTTGATTT-CTTTGGTGAGGTTGTTGTGCTTGCC
TGAC----AATAAGTTTTGGTGGTGGGTACAATGATTCTTTCTTGGCATGCCAGTTCCTA
TTTGTACATTTGATTACCTTTGCATATGAATGGGAAGTTTCTTGTGGGGGGGTTGATTGC
ATGTGCATGTAATGATTTGTGT--TTTGATGTATGAGTCTGGTGTT--TCTGTTGGTGTT
TC-TGTGCTTGAGGTTGATTCCTTCCTTG-GACTGACA
>AY338752.1_Alexandrium_pseudogoniaulax
TGGAATGCAAATTGGGTGGTAAATTTCACGCAAGGGAAAATATATTATTGAGTCTGATAA
TGAACAAGTACCATGAGGGAAATATGCAAAGGACTTTGAAAAGAAAATTAAAAGAGCTTG
CATTTGCTAAACAGAAAACTAGCAGAAGTGCTTTATCTTGGTAAGATTGCTGCGCATGGG
TTTAC---TGT----GTAAATTGTATGAGCATTGGTTCTTACTTTGTGTGTCAATTC-CA
TTGTCA-ATTTTAATATCTTTGCTCATGAATTGTGAAATGCTTGCGGGTG-TTAGATTGC
ATGTGCATTCATTAATTTG-GA--CTTGGTGCA-GTGCTTGGCAACAGCTTGCATGTAGA
GTGTGCGTGCAATGTACAATTGCGATTGT-CAGCTGTT
>AB088253.1_Alexandrium_pseudogoniaulax
TGGAATGCAAATTGGGTGGTAAATTTCACGCAAGGGAAAATATATTATTGAGTCTGATAA
TGAACAAGTACCATGAGGGAAATATGCAAAGGACTTTGAAAAGAAAATTAAAAGAGCTTG
CATTTGCTAAACAGAAAACTAGCAGAAGTGCTTTATCTTGGTAAGATTGCTGCGCATGGG
TTTAC---TGT----GTAAATTGTATGAGCATTGGTTCTTACTTTGTGTGTCAATTC-CA
TTGTCA-ATTTTAATATCTTTGCTCATGAATTGTGAAATGCTTGCGGGTG-TTAGATTGC
ATGTGCATTCATTAATTTG-GA--CTTGGTGCA-GTGCTTGGCAACAGCTTGCATGTAGA
GTGTGCGTGCAATGTACAATTGCGATTGT-CAGCTGTT
>AY438018.1_Alexandrium_hiranoi
TGGAATGCAAATTGGGTGGTAAATTTCACGCAAGGGAAAATATATTATTGAGTCTGATAA
TGAACAAGTACCATGAGGGAAATATGCAAAGGACTTTGAAAAGAAAATTAAAAGAGCTTG
CATTTGCTAAACAGAAAACTAGCAGAAGTGCTTTATCTTGGTAAGATTGCTGCGCATGGG
TTTAC---TGT----GTAAATTGTATGAGCATTGGTTCTTACTTTGTGTGTCAATTC-CA
TTGTCA-ATTTTAATATCTTTGTTCATGAATTGTGAAATGCTTGCGGGTG-TTAGATTGC
ATGTGCATTCATTAATTTG-GA--CTTGGTGCA-GTGCTTGGCAATAGCTTGCATGTAGA
GTGTGCGTGCAATGTACAATTGCGATTGT-CAGCTGTT
>AJ535347.1_Alexandrium_taylori
TGGAATGCAAATAGGGTGGTAAATTTCACGCAAGGGAAAATATATTGTTGAGTCTGATAA
TGAACAAGTACCATGAGGGAAATATGCAAAGGACTTTGAAAAGAAAATTAAAAGAGCTTG
CATTTGCTAAACAGAAAACTAGCAGAAGTGCTTTATCTTGGTAAGATTGCTGTGCATGGG
TTTAT---TGT----GTAAATTGTATGAGCATTGGTTCTTGCCTTGTGTGTCAATTC-CA
ATGTCT-TTTTTAATATCTTTGTTCATGAATTGCGAAATGCTTGTGGGTG-TTTGATTGC
ATGTGCATACATTAATTTG-GA--CTTGGTGCA-ATGTTTGGCATTAGCTTGCATGTAGA
GTGCCTGTGCAATGCAAAATTGCGATTGT-GAACTAAA
>AJ535348.1_Alexandrium_taylori
TGGAATGCAAATAGGGTGGTAAATTTCACGCAAGGGAAAATATATTGTTGAGTCTGATAA
TGAACAAGTACCATGAGGGAAATATGCAAAGGACTTTGAAAAGAAAATTAAAAGAGCTTG
CATTTGCTAAACAGAAAACTAGCAGAAGTGCTTTATCTTGGTAAGATTGCTGTGCATGGG
TTTAT---TGT----GTAAATTGTATGAGCATTGGTTCTTGCCTTGTGTGTCAATTC-CA
ATGTCT-TTTTTAATATCTTTGTTCATGAATTGCGAAATGCTTGTGGGTG-TTTGATTGC
ATGTGCATACATTAATTTG-GA--CTTGGTGCA-ATGTTTGGCATTAGCTTGCATGTAGA
GTGCCTGTGCAATGCAAAATTGCGATTGT-GAACTAAA
>AY438020.1_Alexandrium_satoanum
TGGAATGCAAATGGGGTGGTAAATTTCATTCAAGGGCAAATATATTATTGAGCCTGATAG
TGGACAAGTACCATGAGGGAAATATGAAAAGGATTTTGAAAAGAAAATTAAAAGAGTTTG
CAATTGCTGAACAGAAAGCAAGCAGAAGGTTTTTGTTTTGGTGAGATTGTTGCAAATGCA
TTTGCATCTGTT---GCTGAATGTGTGTGCAATGGTTCCTGCCTTGGGTGCTAATTT-CA
ATTTCGCATATCATTACCTTTGCTTGTGAAATGTAAAATATTTGCAAGTA-TTGGATTGC
ATGTGCACGCAATGACTTGTGG--TTTGGCACA-GTGCTTGCTTATGAGTTAATGTTCAT
GTGCTCTGTCAATACATTATTGTGAATGC-ACACACAT
>EU707477.1_Alexandrium_minutum
TGGAATGCAAAGTGGGTGGTAAATTCCATGTAAAGGTAAATATATTATTGAGACTGATAG
CAAACAAGTACCATGAGGGAAATATGAAAAGGACTTTGAAAAGGGAATTAAAAGAGTCTG
CATTTGCTGAACAGAAAGCAAACAGAATTGATGT-GCTTGGTGAGATTGTTGTGCCCACT
CTGT-CATT-TATGTCG--GATGTGGGTGCGATGGTTCTTACCTTGAATGTCAGCTTCTA
TTTCTGCAAATCATTACCCTTGCACATGAATGGTAATTTGCCTGCGGGTA-TTGGAATGT
GTGTGTTTGCAATGATTTGTGA--TTTGATGCATGTGGTTGGTGGAC-TTTGTATGTG-C
TGTTTTGCCAA--CGGGGAAGGGACTCT--TCCTTGAG
>KX519402.1_Alexandrium_catenella
TGGAATGCAAAGTGGGTGGTAAGTTTCATGTAAAGGTAAACATGCAATTGAGACTGATAG
CACACAAGTACCATGAGGGAAATATGAAAAGGACTTTGAAAAGAGAATTAAATGAGTTTG
TATTTGCTGAACACAAAGTAAACAGACTTGATTT-GCTTGGTGGGAGTGTTGCACTTGCT
TGAC----AAGAGCTTTGGGCTGTGGGTGTAATGATTCTTTCTTTGCATGCCAGTTTCTA
TTTGTACATCTGATTACCTTTGCACATGAATGATAAGTCTCCTGTGGGGGG-TGGATTGC
ATGTGCATGTAATGATTTGTGT--TTTGATAAATGTGTCTGGTGTA--TGTGTGTGT--T
CC-TGTGCTTGGGGATGCTTCCTTCCTTG-GACTTACA
>KX519394.1_Alexandrium_catenella
TGGAATGCAAAGTGGGTGGTAAGTTTCATGTAAAGGTAAACATGCAATTGAGACTGATAG
CACACAAGTACCATGAGGGAAATATGAAAAGGACTTTGAAAAGAGAATTAAATGAGTTTG
TATTTGCTGAACACAAAGTAAACAGACTTGATTT-GCTTGGTGGGAGTGTTGCACTTGCT
TGAC----AAGAGCTTTGGGCTGTGGGTGTAATGATTCTTTCTTTGCATGCCAGTTTCTA
TTTGTACATCTGATTACCTTTGCACATGAATGATAAGTCTCCTGTGGGGGG-TGGATTGC
ATGTGCATGTAATGATTTGTGT--TTTGATAAATGTGTCTGGTGTA--TGTGTGTGT--T
CC-TGTGCTTGGGGATGCTTCCTTCCTTG-GACTTACA
>AJ535374.1_Alexandrium_mediterraneum
TGCAATGCAAAGTGCGTGGTAAGTTTCATGTAAAGGTAAATATGCAATTGAGACTGATAG
CACACAAGTACCATGAGGCAAATATGAAAAGGACTTTGAAAAGAGAATTAAATGAGTTTG
TATTTGCTGAACAAAAAGTAAACAGACTTGATTT-CTTTGGTGAGGTTGTTGTGCTTGCC
TGAC----AATAAGTTTTGGTGGTGGGTACAATGATTCTTTCTTGGCATGCCAGTTTCTA
TTTGTACATTTGATTACCTTTGCATATGAATGGGAAGTTTCTTGTGGGGGGGTTGATTGC
ATGTGCATGTAATGATTTGTGT--TTTGATGTATGAGTCTGGTGTT--TCTGTTGGTGTT
TC-TGTGCTTGAGGTTGATTCCTTCCTTG-GACTGACA
>JF906995.1_Alexandrium_tamarense
TGGAATGCAAAGTGGGTGGTAAGTTTCATACAAAGGTAAATATGCAATTGAGACTGATAG
CACACAAGTACCATGAGGGAAATATGAAAAGGACTTTGAAAAGAGAATTAAATGAGTTTG
TATTTGCTGAACACAAAGCAAACAGACTTGATTT-GCTTGGTGAGATTGTAGTGCTTGCT
TGAC----AATAGGTTTTGGCTGTGGGTGAAATGATTCTTTCTTTGCATGCCAGGTTCTA
TGTGTACATTTGATTACCTTTGCACATGAATGGTAATTTTCCTGCGGGGG-GTGGATTGC
ATGTGCATGTAATGATTTGTGT--TTTGATGAATGTGTCTGGTGTA--TCTGTTTTTGTT
CCATGTGTTTGAGGTTGCTTCCTTCCTTG-GGCTTACA
>AJ303428.1_Alexandrium_tamarense
TGGAATGCAAAGTGGGTGGTAAGTTTCATACAAAGGTAAATATGCAATTGAGACTGATAG
CACACAAGTACCATGAGGGAAATATGAAAAGGACTTTGAAAAGAGAATTAAATGAGTTTG
TATTTGCTGAACACAAAGCAAACAGACTTGATTT-GCTTGGTGAGATTGTAGTGCTTGCT
TGAC----AATAGGTTTTGGCTGTGGGTGAAATGATTCTTTCTTTGCATGCCAGGTTCTA
TGTGTACATTTGATTACCTTTGCACATGAATGGTAATTTTCCTGCGGGGG-GTGGATTGC
ATGTGCATGTAATGATTTGTGT--TTTGATGAATGTGTCCGGTGTA--TCTGTTTTTGTT
CCATGTGTTTGAGGTTGCTTCCTTCCTTG-GGCTTACA
>U44931.1_Alexandrium_pacificum
TGGAATGCAAAGTGGGTGGTAAGTTTCATGCAAAGGTAAATATGCAATTGAGACTGATAG
CGCACAAGTACCATGAGGGACATATGAAAAGGACTTTGAACAGAGAATTAAATGAGTTTG
TATTTGCTAAACACAAAGTAAACAGACTTGATTT-CCTCAGTGAGATTGTAGTGMTTGCT
TRAC----AATGGGTTTTGGCTGCAAGTGCAATAATTCTTGCTTTGTGTGCCAGTTTTTA
TGTGGACATTTGATTACCTTTGCACATGAATGGTAATTTTCCTGCGGGGT-GTGGATTGC
ATATGCATGTAATGATTTGCATG-TTYGTTAARTGTGTCTGGTGTA--TTTGTTTGTG-T
CCTTGTCCTTGAGGTTGCTTTCTCCCTTG-GGCTTACA
>FM211464.1_Alexandrium_pacificum
TGGAATGCAAAGTGGGTGGTAAGTTTCATGCAAAGGTAAATATGCAATTGAGACTGATAG
CGCACAAGTACCATGAGGGACATATGAAAAGGACTTTGAAMAGAGAATTAAATGAGTTTG
TATTTGCTAAACACAAAGTAAACAGACTTGATTT-CCTCAGTGAGATTGTAGTGMTTGCT
TRAC----AATGGGTTTTGGCTGCAAGTGCAATAATTCTTGCTTTGTGTGCCAGTTTTTA
TGTGGACATTTGATTACCTTTGCACATGAATGGTAATTTTCCTGCGGGGT-GTGGATTGC
ATATGCATGTAATGATTTGCATG-TTTGTTAAATGTGTCTGGTGTA--TTTGTTTGTG-T
CCTTGTCCTTGAGGTTGCTTTCTCCCTTG-GGCTTACA
>EF178140.1_Alexandrium_pacificum
TGGAATGCAAAGTGGGTGGTAAGTTTCATGCAAAGGTAAATATGCAATTGAGACTGATAG
CGCACAAGTACCATGAGGGACATATGAAAAGGACTTTGAACAGAGAATTAAATGAGTTTG
TATTTGCTAAACACAAAGTAAACAGACTTGATTT-CCTCAGTGAGATTGTAGTGCTTGCT
TGAC----AATGGGTTTTGGCTGCAAGTGCAATAATTCTTGCTTTGTGTGCCAGTTTTTA
TGTGGACATTTGATTACCTTTGCACATGAATGGTAATTTTCCTGCGGGGT-GTGGATTGC
ATATGCATGTAATGATTTGCATG-TTTGTTAAATGTGTCTGGTGTA--TTTGTTTGTG-T
CCTTGTCCTTGAGGTTGCTTTCTCCCTTG-GGCTTACA
>EF178149.1_Alexandrium_australiense
TGGAATGCAAAGTGGGTGGTAAGTTTCATGCAAAGGTAAATATGCAATTGAGACTGATAG
CGCACAAGTACCATGAGGGACATATGAAAAGGACTTTGAAAAGAGAATTAAACGAGTTTG
TATTTGCTGAACACAAAGTAAACAGATGTGATTT-CCTTAGTGAGATTGTAGCACTTGCT
TGAC----AATAGGTTTTGGCGGTGGGTGCAATGATTCTTGCTTTGTATGCCAGTTTCTA
TGTGGACATTTGATTACCTGTGCACTTGAATGGTAATTTTCCTGCGGGGG-GTGGATTGC
ATATGCATGTAATTATTTGCATG-TTTTATTACTGTGTCTGGTGTA--TGTGTTTGTG-T
TCTTGTGCTTGTGGTTGCTTTCTTCCTTG-GGCTTGCA
>Site_1_27_7_21_cconsensus_cl_id_133_total_supporting_reads_49
TGGAATGCAAAGTGGGTGGTAAGTTTCATACAAAGGTAAATATGCAATTGAGACTGATAG
CACACAAGTACCATGAGGGAAATATGAAAAGGACTTTGAAAAGAGAATTAAATGAGTTTG
TATTTGCTGAACACAAAGCAAACAGACTTGATTT-GCTTGGTGAGATTGTAGTGCTTGCT
TGAC----AATAGGTTTTGGCTGTGGGTGAAATGATTCTTTCTTTGCATGCCAGGTTCTA
TGTGTACATTTGATTACCTTTGCACATGAATGGTAATTTTCCTGCGGGGG-GTGGATTGC
ATGTGCATGTAATGATTTGTGT--TTTGATGAATGTGTCTGGTGTA--TCTGTTTTTGTT
CCATGTGTTTGAGGTTGCTTCCTTCCTTG-GGCTTACA
>Site_1_27_7_21_consensus_cl_id_137_total_supporting_reads_137
TGGAATGCAAAGTGGGTGGTAAATTCCATGTAAAGGTAAATATATTATTGAGACTGATAG
CAAACAAGTACCATGAGGGAAATATGAAAAGGACTTTGAAAAGAGAATTAAAAGAGTCTG
CATTTGCTGAACAGAAAGCAAACAGAATTGATCTTACTTGGTGAGATTGTTGCGCCTACT
CTAT-CATT-TATATGGTTGATGTGGGTGCGATGGTTCTTACCTTGAATGTCAGCTTCTA
TTTCTGCAAATCATTACCCTTGCACATGAATGGTAATTTGCCTGCGGGTA-TTGGAATGC
ATGTGTTTGCAATGATTTGTGA--TTTGATGCATGTGTCTGGTGATA-TTTGTGTGTG-C
TCTTTTGTCGA--AGGGGAAAGCTTACT--TCCTTGAG
>Site_1_27_7_21_consensus_cl_id_144_total_supporting_reads_85
TGGAATGCAAAGTGGGTGGTAAGTTTCATACAAAGGTAAATATGCAATTGAGACTGATAG
CACACAAGTACCATGAGGGAAATATGAAAAGGACTTTGAAAAGAGAATTAAATGAGTTTG
TATTTGCTGAACACAAAGCAAACAGACTTGATTT-GCTTGGTGAGATTGTAGTGCTTGCT
TGAC----AATAGGTTTTGGCTGTGGGTGAAATGATTCTTTCTTTGCATGCCAGGTTCTA
TGTGTACATTTGATTACCTTTGCACATGAATGGTAATTTTCCTGCGGGGG-GTGGATTGC
ATGTGCATGTAATGATTTGTGT--TTTGATGAATGTGTCTGGTGTA--TCTGTTTTTGTT
CCATGTGTTTGAGGTTGCTTCCTTCCTTG-GGCTTACA

>Site_1_27_7_21_consensus_cl_id_164_total_supporting_reads_130
TGGAATGCAAAGTGGGTGGTAAATTCCATGTAAAGGTAAATATATTATTGAGACTGATAG
CAAACAAGTACCATGAGGGAAATATGAAAAGGACTTTGAAAAGAGAATTAAAAGAGTCTG
CATTTGCTGAACAGAAAGCAAACAGAATTGATCTTGCCTGGTGAGATTGTTGCGTCTACT
TCTG-CATT-TCTATGTTGGATGTGGGTGCGATGGTTCTTGCCTTGAATGTCAGCTTCTT
TTTCTGCAAATCATTACCCTTGCACATGAATGGTAATTTGCCTGCGGGTA-TTGGAATGC
ATGTGTTTGCCATGATTTGTGA--TTTGATACATGTGTCTGGTGGTA-CTTGTGTGTG-T
TCCTTTGTCAA--AGGGGAAGGTTTGCT--TCCTTGAG
>Site_1_27_7_21_consensus_cl_id_176_total_supporting_reads_78
TGGAATGCAAAGTGGGTGGTAAATTCCATGTAAAGGTAAATATATTATTGAGACTGATAG
CAAACAAGTACCATGAGGGAAATATGAAAAGGACTTTGAAAAGAGAATTAAAAGAGTCTG
CATTTGCTGAACAGAAAGCAAACAGAATTGATCTTGCCTGGTGAGATTGTTGCGTCTACT
TCTG-CATT-TCTATGTTGGATGTGGGTGCGATGGTTCTTGCCTTGAATGTCAGCTTCTT
TTTCTGCAAATCATTACCCTTGCACATGAATGGTAATTTGCCTGCGGGTA-TTGGAATGC
ATGTGTTTGCCATGATTTGTGA--TTTGATACATGTGTCTGGTGGTA-CTTGTGTGTG-T
TCCTTTGTCAA--AGGGGAAGGTTTGCT--TCCTTGAG
>Site_1_27_7_21_consensus_cl_id_195_total_supporting_reads_411
TGGAATGCAAAGTGGGTGGTAAATTCCATGTAAAGGTAAATATATTATTGAGACTGATAG
CAAACAAGTACCATGAGGGAAATATGAAAAGGACTTTGAAAAGAGAATTAAAAGAGTCTG
CATTTGCTGAACAGAAAGCAAACAGAATTGATCTTGCCTGGTGAGATTGTTGCGTCTACT
TCTG-CATT-TCTATGTTGGATGTGGGTGCGATGGTTCTTGCCTTGAATGTCAGCTTCTT
TTTCTGCAAATCATTACCCTTGCACATGAATGGTAATTTGCCTGCGGGTA-TTGGAATGC
ATGTGTTTGCCATGATTTGTGA--TTTGATACATGTGTCTGGTGGTA-CTTGTGTGTG-T
TCCTTTGTCAA--AGGGGAAGGTTTGCT--TCCTTGAG
>Site_1_27_7_21_consensus_cl_id_219_total_supporting_reads_409
TGGAATGCAAAGTGGGTGGTAAGTTTCATACAAAGGTAAATATGCAATTGAGACTGATAG
CACACAAGTACCATGAGGGAAATATGAAAAGGACTTTGAAAAGAGAATTAAATGAGTTTG
TATTTGCTGAACACAAAGCAAACAGACTTGATTT-GCTTGGTGAGATTGTAGTGCTTGCT
TGAC----AATAGGTTTTGGCTGTGGGTGAAATGATTCTTTCTTTGCATGCCAGGTTCTA
TGTGTACATTTGATTACCTTTGCACATGAATGGTAATTTTCCTGCGGGGG-GTGGATTGC
ATGTGCATGTAATGATTTGTGT--TTTGATGAATGTGTCTGGTGTA--TCTGTTTTTGTT
CCATGTGTTTGAGGTTGCTTCCTTCCTTG-GGCTTACA

>Site_1_27_7_21_consensus_cl_id_251_total_supporting_reads_70
TGGAATGCAAAGTGGGTGGTAAGTTTCATACAAAGGTAAATATGCAATTGAGACTGATAG
CACACAAGTACCATGAGGGAAATATGAAAAGGACTTTGAAAAGAGAATTAAATGAGTTTG
TATTTGCTGAACACAAAGCAAACAGACTTGATTT-GCTTGGTGAGATTGTAGTGCTTGCT
TGAC----AATAGGTTTTGGCTGTGGGTGAAATGATTCTTTCTTTGCATGCCAGGTTCTA
TGTGTACATTTGATTACCTTTGCACATGAATGGTAATTTTCCTGCGGGGG-GTGGATTGC
ATGTGCATGTAATGATTTGTGT--TTTGATGAATGTGTCTGGTGTA--TCTGTTTTTGTT
CCATGTGTTTGAGGTTGCTTCCTTCCTTG-GGCTTACA
>Site_1_27_7_21_consensus_cl_id_270_total_supporting_reads_128
TGGAATGCAAAGTGGGTGGTAAATTCCATGTAAAGGAAAATATATTATTGAGACTGATAG
CAAACAAGTACCATGAGGGAAATATGAAAAGGACTTTGAAAAGAGAATTAAAAGAGTCTG
CATTTGCTGAACAGAAAGCAAACAGAATTGATCT-ACTTGGTGAGATTGTTGCGTCCACT
TC-------------------TGTGGGTGCAATGGTTCTTGCCTTGAATGTCAGCGTCTA
TTTCTGCAAATTATTACCCTTGCATATGAATTGTAATTTGCCTGTGGGCA-TTGGAATGC
ATGTGTTTGCAATGATTTGTGA--TTTGATACATGTGTCTGGTGTT--CGCGTGTGTG-C
CTTCTTGCTAACACGGGGAGGGCTCTCC--TCCCTGGG
>Site_1_27_7_21_consensus_cl_id_2907_total_supporting_reads_38
TGGAATGCAAAGTGGGTGGTAAGTTTCATACAAAGGTAAATATGCAATTGAGACTGATAG
CACACAAGTACCATGAGGGAAATATGAAAAGGACTTTGAAAAGAGAATTAAATGAGTTTG
TATTTGCTGAACACAAAGCAAACAGACTTGATTT-GCTTGGTGAGATTGTAGTGCTTGCT
TGAC----AATAGGTTTTGGCTGTGGGTGAAATGATTCTTTCTTTGCATGCCAGGTTCTA
TGTGTACATTTGATTACCTTTGCACATGAATGGTAATTTTCCTGCGGGGGTGTGGATTGC
ATGTGCATGTAATGATTTGTGT--TTTGATGAATGTGTCTGGTGCA--TCTGTTTTTGTT
CCATGTGTTTGAGGTTGCTTCCTTCCTTG-C-----CA
