# Supplementary material for: Combining Nanopore Sequencing with Recombinase Polymerase Amplification Enables Identification of Dinoflagellates from the Alexandrium Genus, Providing a Rapid, Field Deployable Tool
Source: Toxins (Basel). 2023 Jun 1;15(6):372. doi: 10.3390/toxins15060372 (PMC10302762; doi:10.3390/toxins15060372)
Supplement: Supplementary file 1 [file toxins-15-00372-s001.zip › Supplemantary_material/S2_Phylogenetic_trees_of_VMK_&RPB_samples/Phylo_tree_VMK/Site_1/Site_1_27_7_21/Site_1_27_7_21.iqtree]

IQ-TREE 2.1.2 COVID-edition built Mar 30 2021

Input file name: bc03_aligned.fasta
Type of analysis: tree reconstruction + ultrafast bootstrap (1000 replicates)
Random seed number: 267269

REFERENCES
----------

To cite IQ-TREE please use:

Bui Quang Minh, Heiko A. Schmidt, Olga Chernomor, Dominik Schrempf,
Michael D. Woodhams, Arndt von Haeseler, and Robert Lanfear (2020)
IQ-TREE 2: New models and efficient methods for phylogenetic inference
in the genomic era. Mol. Biol. Evol., in press.
https://doi.org/10.1093/molbev/msaa015

Since you used ultrafast bootstrap (UFBoot) please also cite: 

Diep Thi Hoang, Olga Chernomor, Arndt von Haeseler, Bui Quang Minh,
and Le Sy Vinh (2018) UFBoot2: Improving the ultrafast bootstrap
approximation. Mol. Biol. Evol., 35:518–522.
https://doi.org/10.1093/molbev/msx281

SEQUENCE ALIGNMENT
------------------

Input data: 62 sequences with 398 nucleotide sites
Number of constant sites: 97 (= 24.3719% of all sites)
Number of invariant (constant or ambiguous constant) sites: 97 (= 24.3719% of all sites)
Number of parsimony informative sites: 249
Number of distinct site patterns: 289

SUBSTITUTION PROCESS
--------------------

Model of substitution: GTR+F+G4

Rate parameter R:

  A-C: 1.1598
  A-G: 1.9920
  A-T: 0.7846
  C-G: 1.0981
  C-T: 4.8543
  G-T: 1.0000

State frequencies: (empirical counts from alignment)

  pi(A) = 0.2675
  pi(C) = 0.1333
  pi(G) = 0.2613
  pi(T) = 0.3379

Rate matrix Q:

  A   -0.7878    0.1296    0.4361    0.2222
  C      0.26    -1.875    0.2404     1.374
  G    0.4465    0.1227   -0.8523    0.2831
  T    0.1759    0.5422    0.2189    -0.937

Model of rate heterogeneity: Gamma with 4 categories
Gamma shape alpha: 0.7699

 Category  Relative_rate  Proportion
  1         0.08914        0.25
  2         0.3947         0.25
  3         0.9483         0.25
  4         2.568          0.25
Relative rates are computed as MEAN of the portion of the Gamma distribution falling in the category.

MAXIMUM LIKELIHOOD TREE
-----------------------

Log-likelihood of the tree: -4874.8395 (s.e. 168.6116)
Unconstrained log-likelihood (without tree): -2034.8517
Number of free parameters (#branches + #model parameters): 118
Akaike information criterion (AIC) score: 9985.6790
Corrected Akaike information criterion (AICc) score: 10086.3385
Bayesian information criterion (BIC) score: 10456.0803

Total tree length (sum of branch lengths): 4.4574
Sum of internal branch lengths: 2.1425 (48.0661% of tree length)

WARNING: 13 near-zero internal branches (<0.0025) should be treated with caution
         Such branches are denoted by '**' in the figure below

NOTE: Tree is UNROOTED although outgroup taxon 'AF042813.1_Prorocentrum_minimum' is drawn at root
Numbers in parentheses are  ultrafast bootstrap support (%)

+-----------------------------------------------------------AF042813.1_Prorocentrum_minimum
|
|              +--AJ535373.1_Alexandrium_tamutum
|           +--| (74)
|           |  |  +**GQ120507.1_Alexandrium_tamutum
|           |  +--| (100)
|           |     +**Site_1_27_7_21_consensus_cl_id_164_total_supporting_reads_130
|        +--| (24)
|        |  |           +**AY962849.1_Alexandrium_minutum
|        |  |        +--| (100)
|        |  |        |  +--JF521634.1_Alexandrium_minutum
|        |  |     +--| (54)
|        |  |     |  +**Site_1_27_7_21_consensus_cl_id_137_total_supporting_reads_137
|        |  |  +--| (82)
|        |  |  |  +---EU707477.1_Alexandrium_minutum
|        |  +--| (8)
|        |     |                +**AF318230.1_Alexandrium_margalefii
|        |     |  +-------------| (100)
|        |     |  |             +--AF033531.1_Alexandrium_margalefeii
|        |     +--| (44)
|        |        |                         +**JF521618.1_Alexandrium_affine
|        |        |                      +--| (98)
|        |        |                      |  +--AF032348.1_Alexandrium_concavum
|        |        |                +-----| (100)
|        |        |                |     +--U44935.1_Alexandrium_affine
|        |        |             +--| (91)
|        |        |             |  |           +--AJ303429.1_Alexandrium_tamarense
|        |        |             |  |        +--| (99)
|        |        |             |  |        |  |  +**JF521640.1_Alexandrium_tamarense
|        |        |             |  |        |  +**| (43)
|        |        |             |  |        |     |  +**JF906995.1_Alexandrium_tamarense
|        |        |             |  |        |     +**| (41)
|        |        |             |  |        |        |  +--AJ303428.1_Alexandrium_tamarense
|        |        |             |  |        |        +**| (30)
|        |        |             |  |        |           +--Site_1_27_7_21_consensus_cl_id_2907_total_supporting_reads_38
|        |        |             |  |     +--| (65)
|        |        |             |  |     |  |        +**EF178148.1_Alexandrium_australiense
|        |        |             |  |     |  |     +**| (24)
|        |        |             |  |     |  |     |  +**EF178149.1_Alexandrium_australiense
|        |        |             |  |     |  |  +--| (100)
|        |        |             |  |     |  |  |  +**JF521639.1_Alexandrium_australiense
|        |        |             |  |     |  +--| (100)
|        |        |             |  |     |     |  +**AY438016.1_Alexandrium_pacificum
|        |        |             |  |     |     +--| (100)
|        |        |             |  |     |        |     +**U44931.1_Alexandrium_pacificum
|        |        |             |  |     |        |  +**| (56)
|        |        |             |  |     |        |  |  +**EF178140.1_Alexandrium_pacificum
|        |        |             |  |     |        +**| (33)
|        |        |             |  |     |           +**FM211464.1_Alexandrium_pacificum
|        |        |             |  +-----| (100)
|        |        |             |        |        +**U44926.1_Alexandrium_catenella
|        |        |             |        |     +--| (79)
|        |        |             |        |     |  +--JF521644.1_Alexandrium_catenella
|        |        |             |        |  +--| (100)
|        |        |             |        |  |  |  +--AF200667.1_Alexandrium_catenella
|        |        |             |        |  |  +**| (72)
|        |        |             |        |  |     |  +**KX519402.1_Alexandrium_catenella
|        |        |             |        |  |     +**| (55)
|        |        |             |        |  |        +**KX519394.1_Alexandrium_catenella
|        |        |             |        +--| (80)
|        |        |             |           |   +--AJ535370.1_Alexandrium_mediterraneum
|        |        |             |           +---| (100)
|        |        |             |               |  +--AJ535368.1_Alexandrium_mediterraneum
|        |        |             |               +**| (59)
|        |        |             |                  +--AJ535374.1_Alexandrium_mediterraneum
|        |        |  +----------| (99)
|        |        |  |          |         +--AY268607.1_Alexandrium_tropicale
|        |        |  |          |    +----| (100)
|        |        |  |          |    |    |   +**FJ652046.1_Alexandrium_tamiyavanichi
|        |        |  |          |    |    +---| (100)
|        |        |  |          |    |        |  +**AF174614.1_Alexandrium_cohorticula
|        |        |  |          |    |        +--| (100)
|        |        |  |          |    |           +--AB088267.1_Alexandrium_tamiyavanichii
|        |        |  |          +----| (96)
|        |        |  |               |                 +**JF521622.1_Alexandrium_fraterculus
|        |        |  |               +-----------------| (100)
|        |        |  |                                 +**AB088262.1_Alexandrium_fraterculus
|        |        +--| (65)
|        |           |                                  +**AY338752.1_Alexandrium_pseudogoniaulax
|        |           |                               +**| (79)
|        |           |                               |  +**AB088253.1_Alexandrium_pseudogoniaulax
|        |           |                +--------------| (100)
|        |           |                |              |  +**AY438018.1_Alexandrium_hiranoi
|        |           |                |              +--| (82)
|        |           |                |                 |    +**AJ535347.1_Alexandrium_taylori
|        |           |                |                 +----| (100)
|        |           |                |                      +**AJ535348.1_Alexandrium_taylori
|        |           +----------------| (100)
|        |                            +----------------AY438020.1_Alexandrium_satoanum
|     +--| (33)
|     |  |  +**AY962834.1_Alexandrium_insuetum
|     |  +--| (100)
|     |     +**JF521630.1_Alexandrium_insuetum
|  +--| (41)
|  |  |                        +------AY959942.1_Alexandrium_leei
|  |  +------------------------| (100)
|  |                           +--------KF034860.1_Alexandrium_leei
+**| (39)
|  |  +**FJ011438.1_Alexandrium_peruvianum
|  +--| (40)
|     |               +**AY962833.1_Alexandrium_andersonii
|     +---------------| (100)
|                     |  +**U44937.1_Alexandrium_andersoni
|                     +**| (42)
|                        +**JF521619.1_Alexandrium_andersoni
|
|     +**AY962858.1_Alexandrium_ostenfeldii
|  +**| (89)
|  |  +**Site_1_27_7_21_consensus_cl_id_270_total_supporting_reads_128
+--| (97)
   +--JF921174.1_Alexandrium_ostenfeldii

Tree in newick format:

(AF042813.1_Prorocentrum_minimum:0.8592841265,(((((AJ535373.1_Alexandrium_tamutum:0.0087072248,(GQ120507.1_Alexandrium_tamutum:0.0000010000,Site_1_27_7_21_consensus_cl_id_164_total_supporting_reads_130:0.0000010000)100:0.0162162767)74:0.0143875837,((((AY962849.1_Alexandrium_minutum:0.0000010000,JF521634.1_Alexandrium_minutum:0.0027922692)100:0.0285087398,Site_1_27_7_21_consensus_cl_id_137_total_supporting_reads_137:0.0000028639)54:0.0167739030,EU707477.1_Alexandrium_minutum:0.0624870337)82:0.0159766437,((AF318230.1_Alexandrium_margalefii:0.0000027841,AF033531.1_Alexandrium_margalefeii:0.0084308780)100:0.2119435442,(((((JF521618.1_Alexandrium_affine:0.0000010000,AF032348.1_Alexandrium_concavum:0.0164297513)98:0.0179693864,U44935.1_Alexandrium_affine:0.0043933030)100:0.0871928725,(((AJ303429.1_Alexandrium_tamarense:0.0026831750,(JF521640.1_Alexandrium_tamarense:0.0000010000,(JF906995.1_Alexandrium_tamarense:0.0000010000,(AJ303428.1_Alexandrium_tamarense:0.0026849368,Site_1_27_7_21_consensus_cl_id_2907_total_supporting_reads_38:0.0059719248)30:0.0000010000)41:0.0000010000)43:0.0000010000)99:0.0212840212,(((EF178148.1_Alexandrium_australiense:0.0000010000,EF178149.1_Alexandrium_australiense:0.0000010000)24:0.0000010000,JF521639.1_Alexandrium_australiense:0.0000010000)100:0.0473379014,(AY438016.1_Alexandrium_pacificum:0.0000010000,((U44931.1_Alexandrium_pacificum:0.0000010000,EF178140.1_Alexandrium_pacificum:0.0000010000)56:0.0000010000,FM211464.1_Alexandrium_pacificum:0.0000010000)33:0.0000010000)100:0.0449198342)100:0.0358987479)65:0.0079549706,(((U44926.1_Alexandrium_catenella:0.0000010000,JF521644.1_Alexandrium_catenella:0.0467728700)79:0.0028254756,(AF200667.1_Alexandrium_catenella:0.0026713570,(KX519402.1_Alexandrium_catenella:0.0000010000,KX519394.1_Alexandrium_catenella:0.0000010000)55:0.0000010000)72:0.0000010000)100:0.0517609129,(AJ535370.1_Alexandrium_mediterraneum:0.0026975103,(AJ535368.1_Alexandrium_mediterraneum:0.0027458454,AJ535374.1_Alexandrium_mediterraneum:0.0082674851)59:0.0000010000)100:0.0672215450)80:0.0087574027)100:0.0881364428)91:0.0366324102,((AY268607.1_Alexandrium_tropicale:0.0373145753,(FJ652046.1_Alexandrium_tamiyavanichi:0.0015198285,(AF174614.1_Alexandrium_cohorticula:0.0000010000,AB088267.1_Alexandrium_tamiyavanichii:0.0027752322)100:0.0189413048)100:0.0701508284)100:0.0817132882,(JF521622.1_Alexandrium_fraterculus:0.0000010000,AB088262.1_Alexandrium_fraterculus:0.0000010000)100:0.2651294768)96:0.0757049045)99:0.1599898901,(((AY338752.1_Alexandrium_pseudogoniaulax:0.0000010000,AB088253.1_Alexandrium_pseudogoniaulax:0.0000010000)79:0.0000020013,(AY438018.1_Alexandrium_hiranoi:0.0000010000,(AJ535347.1_Alexandrium_taylori:0.0000010000,AJ535348.1_Alexandrium_taylori:0.0000010000)100:0.0819409978)82:0.0055066409)100:0.2252328061,AY438020.1_Alexandrium_satoanum:0.2517003222)100:0.2577242590)65:0.0380381788)44:0.0338387380)8:0.0061047665)24:0.0270436217,(AY962834.1_Alexandrium_insuetum:0.0000010000,JF521630.1_Alexandrium_insuetum:0.0000010000)100:0.0480007830)33:0.0249206445,(AY959942.1_Alexandrium_leei:0.1046272646,KF034860.1_Alexandrium_leei:0.1304418579)100:0.3602709174)41:0.0101803544,(FJ011438.1_Alexandrium_peruvianum:0.0000024684,(AY962833.1_Alexandrium_andersonii:0.0000010000,(U44937.1_Alexandrium_andersoni:0.0000026129,JF521619.1_Alexandrium_andersoni:0.0000010000)42:0.0000026170)100:0.2430589839)40:0.0054535999)39:0.0000023431,((AY962858.1_Alexandrium_ostenfeldii:0.0000010000,Site_1_27_7_21_consensus_cl_id_270_total_supporting_reads_128:0.0000010000)89:0.0000022268,JF921174.1_Alexandrium_ostenfeldii:0.0028730032)97:0.0284718358);

CONSENSUS TREE
--------------

Consensus tree is constructed from 1000 bootstrap trees
Log-likelihood of consensus tree: -4876.399326
Robinson-Foulds distance between ML tree and consensus tree: 10

Branches with support >0.000000% are kept (extended consensus)
Branch lengths are optimized by maximum likelihood on original alignment
Numbers in parentheses are bootstrap supports (%)

+-----------------------------------------------------------AF042813.1_Prorocentrum_minimum
|
|                 +--AJ535373.1_Alexandrium_tamutum
|              +--| (74)
|              |  |        +**GQ120507.1_Alexandrium_tamutum
|              |  |     +**|
|              |  |     |  +**Site_1_27_7_21_consensus_cl_id_195_total_supporting_reads_411
|              |  |  +--|
|              |  |  |  +**Site_1_27_7_21_consensus_cl_id_176_total_supporting_reads_78
|              |  +--| (100)
|              |     +--Site_1_27_7_21_consensus_cl_id_164_total_supporting_reads_130
|           +--| (35)
|           |  |        +--AY962849.1_Alexandrium_minutum
|           |  |     +--| (100)
|           |  |     |  +--JF521634.1_Alexandrium_minutum
|           |  |  +--| (54)
|           |  |  |  +--Site_1_27_7_21_consensus_cl_id_137_total_supporting_reads_137
|           |  +--| (82)
|           |     +---EU707477.1_Alexandrium_minutum
|        +--| (26)
|        |  |  +--AY962834.1_Alexandrium_insuetum
|        |  +--| (100)
|        |     +--JF521630.1_Alexandrium_insuetum
|     +--| (33)
|     |  |                 +--AF318230.1_Alexandrium_margalefii
|     |  |  +--------------| (100)
|     |  |  |              +--AF033531.1_Alexandrium_margalefeii
|     |  +--| (44)
|     |     |                         +--JF521618.1_Alexandrium_affine
|     |     |                      +--| (98)
|     |     |                      |  +--AF032348.1_Alexandrium_concavum
|     |     |                +-----| (100)
|     |     |                |     +--U44935.1_Alexandrium_affine
|     |     |             +--| (91)
|     |     |             |  |           +--AJ303429.1_Alexandrium_tamarense
|     |     |             |  |        +--| (99)
|     |     |             |  |        |  |              +**JF521640.1_Alexandrium_tamarense
|     |     |             |  |        |  |           +**|
|     |     |             |  |        |  |           |  +**Site_1_27_7_21_cconsensus_cl_id_133_total_supporting_reads_49
|     |     |             |  |        |  |        +**|
|     |     |             |  |        |  |        |  +**Site_1_27_7_21_consensus_cl_id_219_total_supporting_reads_409
|     |     |             |  |        |  |     +**|
|     |     |             |  |        |  |     |  +**Site_1_27_7_21_consensus_cl_id_251_total_supporting_reads_70
|     |     |             |  |        |  |  +--|
|     |     |             |  |        |  |  |  +**Site_1_27_7_21_consensus_cl_id_144_total_supporting_reads_85
|     |     |             |  |        |  +--| (43)
|     |     |             |  |        |     |     +--JF906995.1_Alexandrium_tamarense
|     |     |             |  |        |     |  +--| (32)
|     |     |             |  |        |     |  |  +--Site_1_27_7_21_consensus_cl_id_2907_total_supporting_reads_38
|     |     |             |  |        |     +--| (41)
|     |     |             |  |        |        +--AJ303428.1_Alexandrium_tamarense
|     |     |             |  |     +--| (65)
|     |     |             |  |     |  |     +--EF178148.1_Alexandrium_australiense
|     |     |             |  |     |  |  +--| (100)
|     |     |             |  |     |  |  |  |  +--JF521639.1_Alexandrium_australiense
|     |     |             |  |     |  |  |  +--| (46)
|     |     |             |  |     |  |  |     +--EF178149.1_Alexandrium_australiense
|     |     |             |  |     |  +--| (100)
|     |     |             |  |     |     |     +--AY438016.1_Alexandrium_pacificum
|     |     |             |  |     |     |  +--| (48)
|     |     |             |  |     |     |  |  |  +--U44931.1_Alexandrium_pacificum
|     |     |             |  |     |     |  |  +--| (56)
|     |     |             |  |     |     |  |     +--EF178140.1_Alexandrium_pacificum
|     |     |             |  |     |     +--| (100)
|     |     |             |  |     |        +--FM211464.1_Alexandrium_pacificum
|     |     |             |  +-----| (100)
|     |     |             |        |        +--U44926.1_Alexandrium_catenella
|     |     |             |        |     +--| (79)
|     |     |             |        |     |  +--JF521644.1_Alexandrium_catenella
|     |     |             |        |  +--| (100)
|     |     |             |        |  |  |  +--AF200667.1_Alexandrium_catenella
|     |     |             |        |  |  +--| (72)
|     |     |             |        |  |     |  +--KX519402.1_Alexandrium_catenella
|     |     |             |        |  |     +--| (55)
|     |     |             |        |  |        +--KX519394.1_Alexandrium_catenella
|     |     |             |        +--| (80)
|     |     |             |           |   +--AJ535370.1_Alexandrium_mediterraneum
|     |     |             |           +---| (100)
|     |     |             |               |  +--AJ535368.1_Alexandrium_mediterraneum
|     |     |             |               +--| (59)
|     |     |             |                  +--AJ535374.1_Alexandrium_mediterraneum
|     |     |  +----------| (99)
|     |     |  |          |         +--AY268607.1_Alexandrium_tropicale
|     |     |  |          |    +----| (100)
|     |     |  |          |    |    |   +--FJ652046.1_Alexandrium_tamiyavanichi
|     |     |  |          |    |    +---| (100)
|     |     |  |          |    |        |  +--AF174614.1_Alexandrium_cohorticula
|     |     |  |          |    |        +--| (100)
|     |     |  |          |    |           +--AB088267.1_Alexandrium_tamiyavanichii
|     |     |  |          +----| (96)
|     |     |  |               |                 +--JF521622.1_Alexandrium_fraterculus
|     |     |  |               +-----------------| (100)
|     |     |  |                                 +--AB088262.1_Alexandrium_fraterculus
|     |     +--| (65)
|     |        |                                   +--AY338752.1_Alexandrium_pseudogoniaulax
|     |        |                                +--| (79)
|     |        |                                |  +--AB088253.1_Alexandrium_pseudogoniaulax
|     |        |                +---------------| (100)
|     |        |                |               |  +--AY438018.1_Alexandrium_hiranoi
|     |        |                |               +--| (82)
|     |        |                |                  |    +--AJ535347.1_Alexandrium_taylori
|     |        |                |                  +----| (100)
|     |        |                |                       +--AJ535348.1_Alexandrium_taylori
|     |        +----------------| (100)
|     |                         +----------------AY438020.1_Alexandrium_satoanum
|  +--| (41)
|  |  |                       +------AY959942.1_Alexandrium_leei
|  |  +-----------------------| (100)
|  |                          +-------KF034860.1_Alexandrium_leei
+--| (39)
|  |  +--FJ011438.1_Alexandrium_peruvianum
|  +--| (40)
|     |               +--AY962833.1_Alexandrium_andersonii
|     +---------------| (100)
|                     |  +--U44937.1_Alexandrium_andersoni
|                     +--| (42)
|                        +--JF521619.1_Alexandrium_andersoni
|
|     +--AY962858.1_Alexandrium_ostenfeldii
|  +--| (89)
|  |  +--Site_1_27_7_21_consensus_cl_id_270_total_supporting_reads_128
+--| (97)
   +--JF921174.1_Alexandrium_ostenfeldii


Consensus tree in newick format: 

(AF042813.1_Prorocentrum_minimum:0.8642758417,((((((AJ535373.1_Alexandrium_tamutum:0.0082043129,(((GQ120507.1_Alexandrium_tamutum:0.0000000000,Site_1_27_7_21_consensus_cl_id_195_total_supporting_reads_411:0.0000000000):0.0000000000,Site_1_27_7_21_consensus_cl_id_176_total_supporting_reads_78:0.0000000000):0.0000022312,Site_1_27_7_21_consensus_cl_id_164_total_supporting_reads_130:0.0000022312)100:0.0168898312)74:0.0175535772,(((AY962849.1_Alexandrium_minutum:0.0000022312,JF521634.1_Alexandrium_minutum:0.0028123302)100:0.0286987553,Site_1_27_7_21_consensus_cl_id_137_total_supporting_reads_137:0.0000022465)54:0.0158192555,EU707477.1_Alexandrium_minutum:0.0637540542)82:0.0211432880)35:0.0174335236,(AY962834.1_Alexandrium_insuetum:0.0000022312,JF521630.1_Alexandrium_insuetum:0.0000022312)100:0.0529677713)26:0.0108887834,((AF318230.1_Alexandrium_margalefii:0.0000022364,AF033531.1_Alexandrium_margalefeii:0.0084921853)100:0.2165988643,(((((JF521618.1_Alexandrium_affine:0.0000022364,AF032348.1_Alexandrium_concavum:0.0165113304)98:0.0176623580,U44935.1_Alexandrium_affine:0.0048327024)100:0.0893663642,(((AJ303429.1_Alexandrium_tamarense:0.0026957298,(((((JF521640.1_Alexandrium_tamarense:0.0000000000,Site_1_27_7_21_cconsensus_cl_id_133_total_supporting_reads_49:0.0000000000):0.0000000000,Site_1_27_7_21_consensus_cl_id_219_total_supporting_reads_409:0.0000000000):0.0000000000,Site_1_27_7_21_consensus_cl_id_251_total_supporting_reads_70:0.0000000000):0.0000000000,Site_1_27_7_21_consensus_cl_id_144_total_supporting_reads_85:0.0000000000):0.0000022312,((JF906995.1_Alexandrium_tamarense:0.0000022312,Site_1_27_7_21_consensus_cl_id_2907_total_supporting_reads_38:0.0059931449)32:0.0000022312,AJ303428.1_Alexandrium_tamarense:0.0026975173)41:0.0000022312)43:0.0000022312)99:0.0216154963,((EF178148.1_Alexandrium_australiense:0.0000022312,(JF521639.1_Alexandrium_australiense:0.0000022312,EF178149.1_Alexandrium_australiense:0.0000022312)46:0.0000022312)100:0.0475961563,((AY438016.1_Alexandrium_pacificum:0.0000022312,(U44931.1_Alexandrium_pacificum:0.0000022312,EF178140.1_Alexandrium_pacificum:0.0000022312)56:0.0000022312)48:0.0000022312,FM211464.1_Alexandrium_pacificum:0.0000022312)100:0.0450031999)100:0.0359049330)65:0.0081482124,(((U44926.1_Alexandrium_catenella:0.0000022312,JF521644.1_Alexandrium_catenella:0.0470157601)79:0.0028396398,(AF200667.1_Alexandrium_catenella:0.0026851797,(KX519402.1_Alexandrium_catenella:0.0000022312,KX519394.1_Alexandrium_catenella:0.0000022312)55:0.0000022312)72:0.0000022312)100:0.0518569672,(AJ535370.1_Alexandrium_mediterraneum:0.0027090156,(AJ535368.1_Alexandrium_mediterraneum:0.0027589832,AJ535374.1_Alexandrium_mediterraneum:0.0083051071)59:0.0000022312)100:0.0677787945)80:0.0085892840)100:0.0880404649)91:0.0370587891,((AY268607.1_Alexandrium_tropicale:0.0366433701,(FJ652046.1_Alexandrium_tamiyavanichi:0.0014901399,(AF174614.1_Alexandrium_cohorticula:0.0000022312,AB088267.1_Alexandrium_tamiyavanichii:0.0027922778)100:0.0191027565)100:0.0716379758)100:0.0822079128,(JF521622.1_Alexandrium_fraterculus:0.0000022312,AB088262.1_Alexandrium_fraterculus:0.0000022312)100:0.2660333206)96:0.0769360434)99:0.1664878226,(((AY338752.1_Alexandrium_pseudogoniaulax:0.0000022312,AB088253.1_Alexandrium_pseudogoniaulax:0.0000022312)79:0.0000028849,(AY438018.1_Alexandrium_hiranoi:0.0000025644,(AJ535347.1_Alexandrium_taylori:0.0000022312,AJ535348.1_Alexandrium_taylori:0.0000022312)100:0.0824942827)82:0.0055374782)100:0.2331718188,AY438020.1_Alexandrium_satoanum:0.2476425027)100:0.2574333379)65:0.0382893098)44:0.0309827812)33:0.0130245722,(AY959942.1_Alexandrium_leei:0.1069670270,KF034860.1_Alexandrium_leei:0.1295402078)100:0.3564501310)41:0.0189156696,(FJ011438.1_Alexandrium_peruvianum:0.0000029319,(AY962833.1_Alexandrium_andersonii:0.0000022312,(U44937.1_Alexandrium_andersoni:0.0000022312,JF521619.1_Alexandrium_andersoni:0.0000022312)42:0.0000022312)100:0.2430571919)40:0.0092406102)39:0.0000020508,((AY962858.1_Alexandrium_ostenfeldii:0.0000022312,Site_1_27_7_21_consensus_cl_id_270_total_supporting_reads_128:0.0000022312)89:0.0000022312,JF921174.1_Alexandrium_ostenfeldii:0.0028889119)97:0.0248378028);

TIME STAMP
----------

Date and time: Fri Feb 10 10:28:35 2023
Total CPU time used: 138.804535 seconds (0h:2m:18s)
Total wall-clock time used: 73.21081607 seconds (0h:1m:13s)
