# Supplementary material for: Combining Nanopore Sequencing with Recombinase Polymerase Amplification Enables Identification of Dinoflagellates from the Alexandrium Genus, Providing a Rapid, Field Deployable Tool
Source: Toxins (Basel). 2023 Jun 1;15(6):372. doi: 10.3390/toxins15060372 (PMC10302762; doi:10.3390/toxins15060372)
Supplement: Supplementary file 1 [file toxins-15-00372-s001.zip › Supplemantary_material/S2_Phylogenetic_trees_of_VMK_&RPB_samples/Phylo_tree_VMK/Site_2/Site_2_06_09_21/Site_2_06_09_21.iqtree]

IQ-TREE 2.1.2 COVID-edition built Mar 30 2021

Input file name: bc10ax_aligned.fasta
Type of analysis: tree reconstruction + ultrafast bootstrap (1000 replicates)
Random seed number: 395973

REFERENCES
----------

To cite IQ-TREE please use:

Bui Quang Minh, Heiko A. Schmidt, Olga Chernomor, Dominik Schrempf,
Michael D. Woodhams, Arndt von Haeseler, and Robert Lanfear (2020)
IQ-TREE 2: New models and efficient methods for phylogenetic inference
in the genomic era. Mol. Biol. Evol., in press.
https://doi.org/10.1093/molbev/msaa015

Since you used ultrafast bootstrap (UFBoot) please also cite: 

Diep Thi Hoang, Olga Chernomor, Arndt von Haeseler, Bui Quang Minh,
and Le Sy Vinh (2018) UFBoot2: Improving the ultrafast bootstrap
approximation. Mol. Biol. Evol., 35:518\u2013522.
https://doi.org/10.1093/molbev/msx281

SEQUENCE ALIGNMENT
------------------

Input data: 52 sequences with 409 nucleotide sites
Number of constant sites: 101 (= 24.6944% of all sites)
Number of invariant (constant or ambiguous constant) sites: 101 (= 24.6944% of all sites)
Number of parsimony informative sites: 256
Number of distinct site patterns: 301

SUBSTITUTION PROCESS
--------------------

Model of substitution: GTR+F+G4

Rate parameter R:

  A-C: 1.2676
  A-G: 1.9528
  A-T: 0.7566
  C-G: 1.1657
  C-T: 4.6664
  G-T: 1.0000

State frequencies: (empirical counts from alignment)

  pi(A) = 0.2657
  pi(C) = 0.1363
  pi(G) = 0.262
  pi(T) = 0.336

Rate matrix Q:

  A   -0.7917    0.1457    0.4316    0.2144
  C    0.2841    -1.864    0.2576     1.323
  G    0.4376     0.134   -0.8551    0.2834
  T    0.1696    0.5365     0.221   -0.9271

Model of rate heterogeneity: Gamma with 4 categories
Gamma shape alpha: 0.7279

 Category  Relative_rate  Proportion
  1         0.08014        0.25
  2         0.3764         0.25
  3         0.9348         0.25
  4         2.609          0.25
Relative rates are computed as MEAN of the portion of the Gamma distribution falling in the category.

MAXIMUM LIKELIHOOD TREE
-----------------------

Log-likelihood of the tree: -5014.4871 (s.e. 169.9982)
Unconstrained log-likelihood (without tree): -2113.7628
Number of free parameters (#branches + #model parameters): 110
Akaike information criterion (AIC) score: 10248.9743
Corrected Akaike information criterion (AICc) score: 10330.9206
Bayesian information criterion (BIC) score: 10690.4829

Total tree length (sum of branch lengths): 4.9327
Sum of internal branch lengths: 2.3258 (47.1506% of tree length)

WARNING: 12 near-zero internal branches (<0.0024) should be treated with caution
         Such branches are denoted by '**' in the figure below

NOTE: Tree is UNROOTED although outgroup taxon 'AF042813.1_Prorocentrum_minimum' is drawn at root
Numbers in parentheses are  ultrafast bootstrap support (%)

+-----------------------------------------------------------AF042813.1_Prorocentrum_minimum
|
|           +--AJ535373.1_Alexandrium_tamutum
|        +--| (84)
|        |  +--GQ120507.1_Alexandrium_tamutum
|     +--| (17)
|     |  |     +**AY962834.1_Alexandrium_insuetum
|     |  |  +--| (99)
|     |  |  |  +**JF521630.1_Alexandrium_insuetum
|     |  +--| (32)
|     |     |        +**FJ011438.1_Alexandrium_peruvianum
|     |     |     +--| (55)
|     |     |     |  |                  +**AY962833.1_Alexandrium_andersonii
|     |     |     |  |               +**| (75)
|     |     |     |  |               |  +**JF521619.1_Alexandrium_andersoni
|     |     |     |  +---------------| (100)
|     |     |     |                  +**U44937.1_Alexandrium_andersoni
|     |     |  +**| (48)
|     |     |  |  |  +**AY962858.1_Alexandrium_ostenfeldii
|     |     |  |  +--| (97)
|     |     |  |     +--JF921174.1_Alexandrium_ostenfeldii
|     |     +--| (53)
|     |        |                          +-----AY959942.1_Alexandrium_leei
|     |        +--------------------------| (100)
|     |                                   +---------KF034860.1_Alexandrium_leei
|  +--| (50)
|  |  |     +**AY962849.1_Alexandrium_minutum
|  |  |  +--| (100)
|  |  |  |  +--JF521634.1_Alexandrium_minutum
|  |  +--| (92)
|  |     +--EU707477.1_Alexandrium_minutum
+--| (46)
|  |             +**AF318230.1_Alexandrium_margalefii
|  +-------------| (100)
|                +--AF033531.1_Alexandrium_margalefeii
|
|                       +**JF521618.1_Alexandrium_affine
|                   +---| (100)
|                   |   +--AF032348.1_Alexandrium_concavum
|               +---| (100)
|               |   +--U44935.1_Alexandrium_affine
|            +**| (26)
|            |  |        +--AJ303429.1_Alexandrium_tamarense
|            |  |     +--| (100)
|            |  |     |  |     +**JF521640.1_Alexandrium_tamarense
|            |  |     |  |  +**| (40)
|            |  |     |  |  |  +**Site_2_06_09_21_consensus_cl_id_128_total_supporting_reads_265
|            |  |     |  +**| (50)
|            |  |     |     +--AJ303428.1_Alexandrium_tamarense
|            |  |  +--| (77)
|            |  |  |  |     +**EF178148.1_Alexandrium_australiense
|            |  |  |  |  +--| (100)
|            |  |  |  |  |  |  +**JF521639.1_Alexandrium_australiense
|            |  |  |  |  |  +**| (57)
|            |  |  |  |  |     +**EF178149.1_Alexandrium_australiense
|            |  |  |  +--| (100)
|            |  |  |     |     +**AY438016.1_Alexandrium_pacificum
|            |  |  |     |  +**| (50)
|            |  |  |     |  |  |  +**U44931.1_Alexandrium_pacificum
|            |  |  |     |  |  +**| (69)
|            |  |  |     |  |     +**EF178140.1_Alexandrium_pacificum
|            |  |  |     +--| (100)
|            |  |  |        +**FM211464.1_Alexandrium_pacificum
|            |  +--| (99)
|            |     |        +**U44926.1_Alexandrium_catenella
|            |     |     +--| (77)
|            |     |     |  +--JF521644.1_Alexandrium_catenella
|            |     |  +--| (100)
|            |     |  |  |  +--AF200667.1_Alexandrium_catenella
|            |     |  |  +**| (72)
|            |     |  |     |  +**KX519402.1_Alexandrium_catenella
|            |     |  |     +**| (54)
|            |     |  |        +**KX519394.1_Alexandrium_catenella
|            |     +--| (61)
|            |        |   +--AJ535370.1_Alexandrium_mediterraneum
|            |        +---| (100)
|            |            |  +--AJ535368.1_Alexandrium_mediterraneum
|            |            +**| (59)
|            |               +--AJ535374.1_Alexandrium_mediterraneum
|  +---------| (99)
|  |         |        +--AY268607.1_Alexandrium_tropicale
|  |         |    +---| (98)
|  |         |    |   |   +**FJ652046.1_Alexandrium_tamiyavanichi
|  |         |    |   +---| (100)
|  |         |    |       |  +**AF174614.1_Alexandrium_cohorticula
|  |         |    |       +--| (100)
|  |         |    |          +--AB088267.1_Alexandrium_tamiyavanichii
|  |         +----| (97)
|  |              |                  +**JF521622.1_Alexandrium_fraterculus
|  |              +------------------| (100)
|  |                                 +**AB088262.1_Alexandrium_fraterculus
+--| (71)
   |                                +**AY338752.1_Alexandrium_pseudogoniaulax
   |                             +**| (73)
   |                             |  +**AB088253.1_Alexandrium_pseudogoniaulax
   |               +-------------| (100)
   |               |             |  +**AY438018.1_Alexandrium_hiranoi
   |               |             +--| (89)
   |               |                |    +**AJ535347.1_Alexandrium_taylori
   |               |                +----| (100)
   |               |                     +**AJ535348.1_Alexandrium_taylori
   +---------------| (100)
                   +---------------AY438020.1_Alexandrium_satoanum

Tree in newick format:

(AF042813.1_Prorocentrum_minimum:0.9897337524,((((AJ535373.1_Alexandrium_tamutum:0.0056625520,GQ120507.1_Alexandrium_tamutum:0.0196444570)84:0.0253547824,((AY962834.1_Alexandrium_insuetum:0.0000010000,JF521630.1_Alexandrium_insuetum:0.0000010000)99:0.0511355849,(((FJ011438.1_Alexandrium_peruvianum:0.0000027434,((AY962833.1_Alexandrium_andersonii:0.0000010000,JF521619.1_Alexandrium_andersoni:0.0000010000)75:0.0000010000,U44937.1_Alexandrium_andersoni:0.0000010000)100:0.2646242039)55:0.0074026551,(AY962858.1_Alexandrium_ostenfeldii:0.0000010000,JF921174.1_Alexandrium_ostenfeldii:0.0029117933)97:0.0263765070)48:0.0000025619,(AY959942.1_Alexandrium_leei:0.1051986010,KF034860.1_Alexandrium_leei:0.1657376009)100:0.4468274221)53:0.0387689982)32:0.0245112900)17:0.0081616770,((AY962849.1_Alexandrium_minutum:0.0000010000,JF521634.1_Alexandrium_minutum:0.0028436297)100:0.0437087254,EU707477.1_Alexandrium_minutum:0.0458779938)92:0.0263570349)50:0.0272035526,(AF318230.1_Alexandrium_margalefii:0.0000026863,AF033531.1_Alexandrium_margalefeii:0.0087225492)100:0.2378546851)46:0.0036305691,(((((JF521618.1_Alexandrium_affine:0.0000022998,AF032348.1_Alexandrium_concavum:0.0159815102)100:0.0818120081,U44935.1_Alexandrium_affine:0.0348783470)100:0.0772177431,(((AJ303429.1_Alexandrium_tamarense:0.0027670196,((JF521640.1_Alexandrium_tamarense:0.0000010000,Site_2_06_09_21_consensus_cl_id_128_total_supporting_reads_265:0.0000010000)40:0.0000010000,AJ303428.1_Alexandrium_tamarense:0.0027687419)50:0.0000010000)100:0.0207992803,((EF178148.1_Alexandrium_australiense:0.0000010000,(JF521639.1_Alexandrium_australiense:0.0000010000,EF178149.1_Alexandrium_australiense:0.0000010000)57:0.0000025000)100:0.0487455394,((AY438016.1_Alexandrium_pacificum:0.0000010000,(U44931.1_Alexandrium_pacificum:0.0000010000,EF178140.1_Alexandrium_pacificum:0.0000010000)69:0.0000010000)50:0.0000010000,FM211464.1_Alexandrium_pacificum:0.0000010000)100:0.0502856257)100:0.0358930460)77:0.0071533238,(((U44926.1_Alexandrium_catenella:0.0000010000,JF521644.1_Alexandrium_catenella:0.0481723250)77:0.0029125054,(AF200667.1_Alexandrium_catenella:0.0027535959,(KX519402.1_Alexandrium_catenella:0.0000010000,KX519394.1_Alexandrium_catenella:0.0000010000)54:0.0000010000)72:0.0000010000)100:0.0537388917,(AJ535370.1_Alexandrium_mediterraneum:0.0027762381,(AJ535368.1_Alexandrium_mediterraneum:0.0028318916,AJ535374.1_Alexandrium_mediterraneum:0.0085143709)59:0.0000010000)100:0.0690041485)61:0.0094559078)99:0.0613100880)26:0.0004212520,((AY268607.1_Alexandrium_tropicale:0.0365561029,(FJ652046.1_Alexandrium_tamiyavanichi:0.0023460256,(AF174614.1_Alexandrium_cohorticula:0.0000010000,AB088267.1_Alexandrium_tamiyavanichii:0.0028870086)100:0.0196241651)100:0.0748844551)98:0.0697860331,(JF521622.1_Alexandrium_fraterculus:0.0000010000,AB088262.1_Alexandrium_fraterculus:0.0000010000)100:0.3262387073)97:0.0946806308)99:0.1719341665,(((AY338752.1_Alexandrium_pseudogoniaulax:0.0000010000,AB088253.1_Alexandrium_pseudogoniaulax:0.0000010000)73:0.0000022558,(AY438018.1_Alexandrium_hiranoi:0.0000010000,(AJ535347.1_Alexandrium_taylori:0.0000010000,AJ535348.1_Alexandrium_taylori:0.0000010000)100:0.0868037338)89:0.0058427103)100:0.2436279172,AY438020.1_Alexandrium_satoanum:0.2694424376)100:0.2709648672)71:0.0385534258);

CONSENSUS TREE
--------------

Consensus tree is constructed from 1000 bootstrap trees
Log-likelihood of consensus tree: -5015.378638
Robinson-Foulds distance between ML tree and consensus tree: 6

Branches with support >0.000000% are kept (extended consensus)
Branch lengths are optimized by maximum likelihood on original alignment
Numbers in parentheses are bootstrap supports (%)

+-----------------------------------------------------------AF042813.1_Prorocentrum_minimum
|
|              +--AJ535373.1_Alexandrium_tamutum
|           +--| (84)
|           |  +--GQ120507.1_Alexandrium_tamutum
|        +--| (51)
|        |  |     +--AY962849.1_Alexandrium_minutum
|        |  |  +--| (100)
|        |  |  |  +--JF521634.1_Alexandrium_minutum
|        |  +--| (92)
|        |     +--EU707477.1_Alexandrium_minutum
|     +--| (33)
|     |  |  +--AY962834.1_Alexandrium_insuetum
|     |  +--| (99)
|     |     +--JF521630.1_Alexandrium_insuetum
|  +--| (50)
|  |  |        +--FJ011438.1_Alexandrium_peruvianum
|  |  |     +--| (55)
|  |  |     |  |                 +--AY962833.1_Alexandrium_andersonii
|  |  |     |  |              +--| (75)
|  |  |     |  |              |  +--JF521619.1_Alexandrium_andersoni
|  |  |     |  +--------------| (100)
|  |  |     |                 +--U44937.1_Alexandrium_andersoni
|  |  |  +--| (48)
|  |  |  |  |  +--AY962858.1_Alexandrium_ostenfeldii
|  |  |  |  +--| (97)
|  |  |  |     +--JF921174.1_Alexandrium_ostenfeldii
|  |  +--| (53)
|  |     |                         +-----AY959942.1_Alexandrium_leei
|  |     +-------------------------| (100)
|  |                               +--------KF034860.1_Alexandrium_leei
+--| (46)
|  |             +--AF318230.1_Alexandrium_margalefii
|  +-------------| (100)
|                +--AF033531.1_Alexandrium_margalefeii
|
|                        +--JF521618.1_Alexandrium_affine
|                   +----| (100)
|                   |    +--AF032348.1_Alexandrium_concavum
|               +---| (100)
|               |   +--U44935.1_Alexandrium_affine
|            +--| (42)
|            |  |        +--AY268607.1_Alexandrium_tropicale
|            |  |    +---| (98)
|            |  |    |   |   +--FJ652046.1_Alexandrium_tamiyavanichi
|            |  |    |   +---| (100)
|            |  |    |       |  +--AF174614.1_Alexandrium_cohorticula
|            |  |    |       +--| (100)
|            |  |    |          +--AB088267.1_Alexandrium_tamiyavanichii
|            |  +----| (97)
|            |       |                  +--JF521622.1_Alexandrium_fraterculus
|            |       +------------------| (100)
|            |                          +--AB088262.1_Alexandrium_fraterculus
|  +---------| (99)
|  |         |        +--AJ303429.1_Alexandrium_tamarense
|  |         |     +--| (100)
|  |         |     |  |     +--JF521640.1_Alexandrium_tamarense
|  |         |     |  |  +--| (40)
|  |         |     |  |  |  +--Site_2_06_09_21_consensus_cl_id_128_total_supporting_reads_265
|  |         |     |  +--| (50)
|  |         |     |     +--AJ303428.1_Alexandrium_tamarense
|  |         |  +--| (77)
|  |         |  |  |     +--EF178148.1_Alexandrium_australiense
|  |         |  |  |  +--| (100)
|  |         |  |  |  |  |  +--JF521639.1_Alexandrium_australiense
|  |         |  |  |  |  +--| (57)
|  |         |  |  |  |     +--EF178149.1_Alexandrium_australiense
|  |         |  |  +--| (100)
|  |         |  |     |     +--AY438016.1_Alexandrium_pacificum
|  |         |  |     |  +--| (50)
|  |         |  |     |  |  |  +--U44931.1_Alexandrium_pacificum
|  |         |  |     |  |  +--| (69)
|  |         |  |     |  |     +--EF178140.1_Alexandrium_pacificum
|  |         |  |     +--| (100)
|  |         |  |        +--FM211464.1_Alexandrium_pacificum
|  |         +--| (99)
|  |            |        +--U44926.1_Alexandrium_catenella
|  |            |     +--| (77)
|  |            |     |  +--JF521644.1_Alexandrium_catenella
|  |            |  +--| (100)
|  |            |  |  |  +--AF200667.1_Alexandrium_catenella
|  |            |  |  +--| (72)
|  |            |  |     |  +--KX519402.1_Alexandrium_catenella
|  |            |  |     +--| (54)
|  |            |  |        +--KX519394.1_Alexandrium_catenella
|  |            +--| (61)
|  |               |   +--AJ535370.1_Alexandrium_mediterraneum
|  |               +---| (100)
|  |                   |  +--AJ535368.1_Alexandrium_mediterraneum
|  |                   +--| (59)
|  |                      +--AJ535374.1_Alexandrium_mediterraneum
+--| (71)
   |                                 +--AY338752.1_Alexandrium_pseudogoniaulax
   |                              +--| (73)
   |                              |  +--AB088253.1_Alexandrium_pseudogoniaulax
   |               +--------------| (100)
   |               |              |  +--AY438018.1_Alexandrium_hiranoi
   |               |              +--| (89)
   |               |                 |    +--AJ535347.1_Alexandrium_taylori
   |               |                 +----| (100)
   |               |                      +--AJ535348.1_Alexandrium_taylori
   +---------------| (100)
                   +--------------AY438020.1_Alexandrium_satoanum


Consensus tree in newick format: 

(AF042813.1_Prorocentrum_minimum:1.0051074293,(((((AJ535373.1_Alexandrium_tamutum:0.0047956058,GQ120507.1_Alexandrium_tamutum:0.0207031913)84:0.0295800305,((AY962849.1_Alexandrium_minutum:0.0000021981,JF521634.1_Alexandrium_minutum:0.0028687723)100:0.0452913480,EU707477.1_Alexandrium_minutum:0.0453491417)92:0.0315385273)51:0.0152633721,(AY962834.1_Alexandrium_insuetum:0.0000021981,JF521630.1_Alexandrium_insuetum:0.0000021981)99:0.0567604028)33:0.0118620751,(((FJ011438.1_Alexandrium_peruvianum:0.0000023928,((AY962833.1_Alexandrium_andersonii:0.0000021981,JF521619.1_Alexandrium_andersoni:0.0000021981)75:0.0000021981,U44937.1_Alexandrium_andersoni:0.0000021981)100:0.2655660774)55:0.0137578378,(AY962858.1_Alexandrium_ostenfeldii:0.0029304190,JF921174.1_Alexandrium_ostenfeldii:0.0000021667)97:0.0236657466)48:0.0075555459,(AY959942.1_Alexandrium_leei:0.1122249778,KF034860.1_Alexandrium_leei:0.1615217717)100:0.4470604751)53:0.0222312365)50:0.0222597370,(AF318230.1_Alexandrium_margalefii:0.0001386061,AF033531.1_Alexandrium_margalefeii:0.0086755016)100:0.2504089890)46:0.0014471828,(((((JF521618.1_Alexandrium_affine:0.0000022032,AF032348.1_Alexandrium_concavum:0.0160896417)100:0.0849251456,U44935.1_Alexandrium_affine:0.0328106825)100:0.0790144432,((AY268607.1_Alexandrium_tropicale:0.0358652161,(FJ652046.1_Alexandrium_tamiyavanichi:0.0023082399,(AF174614.1_Alexandrium_cohorticula:0.0000021981,AB088267.1_Alexandrium_tamiyavanichii:0.0029175712)100:0.0198970301)100:0.0769950280)98:0.0706810704,(JF521622.1_Alexandrium_fraterculus:0.0000021981,AB088262.1_Alexandrium_fraterculus:0.0000021981)100:0.3305245794)97:0.0970667348)42:0.0000021734,(((AJ303429.1_Alexandrium_tamarense:0.0027923843,((JF521640.1_Alexandrium_tamarense:0.0000021981,Site_2_06_09_21_consensus_cl_id_128_total_supporting_reads_265:0.0000021981)40:0.0000021981,AJ303428.1_Alexandrium_tamarense:0.0027941430)50:0.0000021981)100:0.0212461397,((EF178148.1_Alexandrium_australiense:0.0000021981,(JF521639.1_Alexandrium_australiense:0.0000021981,EF178149.1_Alexandrium_australiense:0.0000021981)57:0.0000021981)100:0.0492656613,((AY438016.1_Alexandrium_pacificum:0.0000021981,(U44931.1_Alexandrium_pacificum:0.0000021981,EF178140.1_Alexandrium_pacificum:0.0000021981)69:0.0000021981)50:0.0000021981,FM211464.1_Alexandrium_pacificum:0.0000021981)100:0.0507180599)100:0.0361621584)77:0.0073366178,(((U44926.1_Alexandrium_catenella:0.0000021981,JF521644.1_Alexandrium_catenella:0.0485628019)77:0.0029401666,(AF200667.1_Alexandrium_catenella:0.0027797837,(KX519402.1_Alexandrium_catenella:0.0000021981,KX519394.1_Alexandrium_catenella:0.0000021981)54:0.0000021981)72:0.0000021981)100:0.0542005944,(AJ535370.1_Alexandrium_mediterraneum:0.0028013853,(AJ535368.1_Alexandrium_mediterraneum:0.0028587527,AJ535374.1_Alexandrium_mediterraneum:0.0085948762)59:0.0000021981)100:0.0700562499)61:0.0093804625)99:0.0609863676)99:0.1785346135,(((AY338752.1_Alexandrium_pseudogoniaulax:0.0000021981,AB088253.1_Alexandrium_pseudogoniaulax:0.0000021981)73:0.0000020744,(AY438018.1_Alexandrium_hiranoi:0.0000028344,(AJ535347.1_Alexandrium_taylori:0.0000021981,AJ535348.1_Alexandrium_taylori:0.0000021981)100:0.0876796114)89:0.0058896466)100:0.2521480603,AY438020.1_Alexandrium_satoanum:0.2678245048)100:0.2715324716)71:0.0399717216);

TIME STAMP
----------

Date and time: Tue Feb 28 11:50:14 2023
Total CPU time used: 121.396398 seconds (0h:2m:1s)
Total wall-clock time used: 64.37774583 seconds (0h:1m:4s)
