# Supplementary material for: Combining Nanopore Sequencing with Recombinase Polymerase Amplification Enables Identification of Dinoflagellates from the Alexandrium Genus, Providing a Rapid, Field Deployable Tool
Source: Toxins (Basel). 2023 Jun 1;15(6):372. doi: 10.3390/toxins15060372 (PMC10302762; doi:10.3390/toxins15060372)
Supplement: Supplementary file 1 [file toxins-15-00372-s001.zip › Supplemantary_material/S2_Phylogenetic_trees_of_VMK_&RPB_samples/Phylo_tree_VMK/Site_2/Site_2_14_06_21/Site_2_14_06_21.fasta]

>AF042813.1_Prorocentrum_minimum
TGGAGCGTAAATTGGGTGGTAAATTTCATCTCAAGCTAAATATTGGTTCGAGACCGATAG
CAAACAAGTACCATGAGGGAAAGATGAAAAGGACTTTGAAAAGAGAGTTAAAAGTGCCTG
AAATTGCTGAAAGGGAAGCGAATGGAACCAGTGTTGCTTGGCAAGATTGTCGGGTGCAT-
-------------------GACGCGCTTG-ATCGTCTCTTGCCTTGTGTGTCAACGCCAG
TT--CGCGATCGAGGAAAACTCCAGGGTCATGGTAGCTCGTCTACGGGTGAGTGAATAGC
CTTGGCA-GAACTCATTTGCGGACTGTTTCTTTCGTGTCTGGTTGCAGTGTCCTTGGCAT
TCTGGAAGCTCGTCTTGGCTTGCCACTGGCGGGGGACCTG-
>AJ535373.1_Alexandrium_tamutum
TGGAATGCAAAGTGGGTGGTAAATTCCATGTAAAGGTAAATATATTATTGAGACTGATAG
CAAACAAGTACCATGAGGGAAATATGAAAAGGACTTTGAAAAGAGAATTAAAAGAGTCTG
CATTTGCTGAACAGAAAGCAAACAGAATTGATCTTGCTTGGTGAGATTGTTGCGTCTACT
CTTGCATTT--CTATGCTGGATGTGGGTGCGATGGTTCTTGCCTTGAATGTCAGCTTCCA
TTTCTGCAAATCATTACCCTTGCACATGAATGGTAATTTGCCTGCGGGTA-TTGGAATGC
ATGTGTTTGCAATGATTTGTGA--TTTGATACATGTGTTTGGTGGTA-CTTGTGTGTG-T
TCCTTTGTCAA--AGGGGAAGGCTTGCTTCCTTGAGCACCA
>GQ120507.1_Alexandrium_tamutum
TGGAATGCAAAGTGGGTGGTAAATTCCATGTAAAGGTAAATATATTATTGAGACTGATAG
CAAACAAGTACCATGAGGGAAATATGAAAAGGACTTTGAAAAGAGAATTAAAAGAGTCTG
CATTTGCTGAACAGAAAGCAAACAGAATTGATCTTGCCTGGTGAGATTGTTGCGTCTACT
TCTGCATTT--CTATGTTGGATGTGGGTGCGATGGTTCTTGCCTTGAATGTCAGCTTCTT
TTTCTGCAAATCATTACCCTTGCACATGAATGGTAATTTGCCTGCGGGTA-TTGGAATGC
ATGTGTTTGCCATGATTTGTGA--TTTGATACATGTGTCTGGTGGTA-CTTGTGTGTG-T
TCCTTTGTCAA--AGGGGAAGGTTTGCTTCCTTGAGCACCA
>AY962849.1_Alexandrium_minutum
TGGAATGCAAAGTGGGTGGTAAATTCCATGTAAAGGTAAATATATTATTGAGACTGATAG
CAAACAAGTACCATGAGGGAAATATGAAAAGGACTTTGAAAAGAGAATTAAAAGAGTCTG
CATTTGCTGAACAGAAAGCAAACAGAATTGATTTTACTTGGTGAGATTGTTGTGCTTACT
CTATCATTT--ATATGGTTGATGTGGGTGCGATGGTTCTTACCTTGAATGTCAGCTTCTA
TTTCTGCAAATCATTACCCTTGCACATGAATGGTAATTTGCCTGCGGGTA-TTGGAATGC
ATGTGTTTGCAATGATTTGTGA--TTTGACGCATGTGTTTGGTGAAA-TTTGTATATG-C
TCTTTTGTCGA--AGGGGAAAGCTTACTTTTTTGAGCATTG
>JF521634.1_Alexandrium_minutum
TGGAATGCAAAGTGGGTGGTAAATTCCATGTAAAGGTAAATATATTATTGAGACTGATAG
CAAACAAGTACCATGAGGGAAATATGAAAAGGACTTTGAAAAGAGAATTAAAAGAGTCTG
CATTTGCTGAACAGAAAGCAAACAGAATTGATTTTACTTGGTGAGATTGTTGTGCTTACT
CTATCATTT--ATATGGTTGATGTGGGTGCGATGGTTCTTACCTTGAATGTCAGCTTCTA
TTTCTGCAAATCATTACCCTTGCACATGAATGGTAACTTGCCTGCGGGTA-TTGGAATGC
ATGTGTTTGCAATGATTTGTGA--TTTGACGCATGTGTTTGGTGAAA-TTTGTATATG-C
TCTTTTGTCGA--AGGGGAAAGCTTACTTTTTTGAGCATTG
>AY962834.1_Alexandrium_insuetum
TGGAATGCAAAGTGGGTGGTAAATTCCATGTAAAGGTAAATATATTATTGAGACTGATAG
CAAACAAGTACCATGAGGGAAATATGAAAAGGACTTTGAAAAGAGAATTAAAAGAGTCTG
CATTTGCTGAACAGAAAGCAAACAGAATTGATCTTACTTGGTGAGATTGTTGTGCCCACT
TTAGCATTT--ATATGTTGGATGTGGGTGCGATGGTTCTTGCCTTGAATGTCAGCTTCTA
TTWCTGCAAATCATTACCCTTGCACGTGAATGGTAATTTGCCTGTGGGTA-TTGGAATGC
ATGTGTTTGCAATGATTTGTGA--TTTGATATGTGTGATTGGTGCTA-CTTGCGTGTT-G
CTCCTTTGTCA-ACGGGGAAGGCTGTCTTCCTTGAGCCCG-
>JF521630.1_Alexandrium_insuetum
TGGAATGCAAAGTGGGTGGTAAATTCCATGTAAAGGTAAATATATTATTGAGACTGATAG
CAAACAAGTACCATGAGGGAAATATGAAAAGGACTTTGAAAAGAGAATTAAAAGAGTCTG
CATTTGCTGAACAGAAAGCAAACAGAATTGATCTTACTTGGTGAGATTGTTGTGCCCACT
TTAGCATTT--ATATGTTGGATGTGGGTGCGATGGTTCTTGCCTTGAATGTCAGCTTCTA
TTTCTGCAAATCATTACCCTTGCACGTGAATGGTAATTTGCCTGTGGGTA-TTGGAATGC
ATGTGTTTGCAATGATTTGTGA--TTTGATATGTGTGATTGGTGCTA-CTTGCGTGTT-G
CTCCTTTGTCA-ACGGGGAAGGCTGTCTTCCTTGAGCCCG-
>FJ011438.1_Alexandrium_peruvianum
TGGAATGCAAAGTGGGTGGTAAATTCCATGTAAAGGAAAATATATTATTGAGACTGATAG
CAAACAAGTACCATGAGGGAAATATGAAAAGGACTTTGAAAAGAGAATTAAAAGAGTCTG
CATTTGCTGAACAGAAAGCAAACAGAATTGATCT-ACTTGGTGAGATTGTTGCGTCCACT
T---------------------GTGGGCGCAATGGTTCTTGCCTTGAATGTCAGCGTCTA
TTTCTGCAAATCATTACCCTTGCACATGAATGGTAATTTGCCTGTGGGTA-TTGGAATGC
ATGTGTTTGCAATGATTTGTGA--TTTGATACGTGTGTCTGGTGTT--CTTGTGTGTG-C
CTTCTTGCCAAAAAGGGGAGGGCTCTCCTCCCTGGGCACTG
>AY962858.1_Alexandrium_ostenfeldii
TGGAATGCAAAGTGGGTGGTAAATTCCATGTAAAGGAAAATATATTATTGAGACTGATAG
CAMACAAGTACCATGAGGGAAATATGAAAAGGACTTTGAAAAGAGAATTAAAAGAGTCTG
CATTTGCTGAACAGAAAGCAAACAGAATTGATCT-ACTTGGTGAGATTGTTGCGTCCACT
T---------------------GTGGGTGCAATGGTTCTTGCCTTGAATGTCAGCGTCTA
TTTCTGCAAATTATTACCCTTGCATATGAATTGTAATTTGCCTGTGGGCA-TTGGAATGC
ATGTGTTTGCAATGATTTGTGA--TTTGATACATGTGTCTGGTGTT--CGCGTGTGTG-C
CTTCTTGCTAACACGGGGAGGGCTCTCCTCCCTGGGCACTG
>JF921174.1_Alexandrium_ostenfeldii
TGGAATGCAAAGTGGGTGGTAAATTCCATGTAAAGGAAAATATATTATTGAGACTGATAG
CAAACAAGTACCATGAGGGAAATATGAAAAGGACTTTGAAAAGAGAATTAAAAGAGTCTG
CATTTGCTGAACAGAAAGCAAACAGAATTGATCT-ACTTGGTGAGATTGTTGCGCCCACT
T---------------------GTGGGTGCAATGGTTCTTGCCTTGAATGTCAGCGTCTA
TTTCTGCAAATTATTACCCTTGCATATGAATTGTAATTTGCCTGTGGGCA-TTGGAATGC
ATGTGTTTGCAATGATTTGTGA--TTTGATACATGTGTCTGGTGTT--CGCGTGTGTG-C
CTTCTTGCTAACACGGGGAGGGCTCTCCTCCCTGGGCACWG
>AY962833.1_Alexandrium_andersonii
TGGAATGCAAAGTGGGTGGTAAATTTCATGTAAAGATTAATATATTATTGAGACTGATAG
CGAACAAGTACCATGAGGGAAATATGAAAAGGACTTTGAAAAGAGAATTAAAAGAGTCTG
CACTTGCTGAACAGAAAGCAAACAGAAGTGATTATGCTTGGTAAGATTGTTGCGTCTTGT
TGTTC-----------TGCAACTTGGGCGCAGTGGTTCTTACCTTGTCTGCCAGCATCT-
TTTCTGCAAATCAGAACCCTGGCACATGACTTGTAAAACGCCTGCGGGTG-TTGGAATGC
ATGTGTTTGCTATGATTTGTGA--TTAGATTTGTGCGCGTGGTGCT--TCGGTATGTG-G
CTCTTTGCTGT----GGGGGAATTCTCCTCCGCCCTGGCTG
>U44937.1_Alexandrium_andersoni
TGGAATGCAAAGTGGGTGGTAAATTTCATGTAAAGATTAATATATTATTGAGRCTGATAG
CGAACAAGTACCATGAGGGAAATATGAAAAGGACTTTGAAAAGAGAATTAAAAGAGTCTG
CACTTGCTGAACAGAAAGCAAACAGAAGTGATTATGCTTGGTAAGATTGTTGCGTCTTGT
TGTTC-----------TGCAACTTGGGCGCAGTGGTTCTTACCTTGTCTGCCAGCATCT-
TTTCTGCAAATCAGAACCCTGGCACATGACTTGTAAAACGCCTGCGGGTG-TTGGAATGC
ATGTGTTTGCTATGATTTGTGA--TTAGATTTGTGCGCGTGGTGCT--TCGGTATGTG-G
CTCTTTGCTGT----GGGGGAATTMTCCTCCRCCCTG-CTG
>JF521619.1_Alexandrium_andersoni
TGGAATGCAAAGTGGGTGGTAAATTTCATGTAAAGATTAATATATTATTGAGACTGATAG
CGAACAAGTACCATGAGGGAAATATGAAAAGGACTTTGAAAAGAGAATTAAAAGAGTCTG
CACTTGCTGAACAGAAAGCAAACAGAAGTGATTATGCTTGGTAAGATTGTTGCGTCTTGT
TGTTC-----------TGCAACTTGGGCGCAGTGGTTCTTACCTTGTCTGCCAGCATCT-
TTTCTGCAAATCAGAACCCTGGCACATGACTTGTAAAACGCCTGCGGGTG-TTGGAATGC
ATGTGTTTGCTATGATTTGTGA--TTAGATTTGTGCGCGTGGTGCT--TCGGTATGTG-G
CTCTTTGCTGT----GGGGGAATTCTCCTCCGCCCTG-CTG
>AF318230.1_Alexandrium_margalefii
TGGAATGCAAAGTGGGTGGTAAATTCCATGAAAAGGGAAATACATTTTTGAGACTGATAG
CAAACAAGTACCATGAGGGAAATATGAAAAGGACTTTGAAAAGAGAATTAAAAGAGTCTG
CATTTGCTGAACAGAAAGCAAACAGAATGAATTCTGCTTGGTTAGATTATTGTGCCGTCT
GCTTTGCTT--TTGTGTTGCATCAGGGTGCAATGGTTCTTTCCTTGAATGCCAGCTT-TA
TTTCTGCAAATCGTAATCTTTGTGCATGAATGGAAATACGTCTGCGGGTA-TTGGATTGC
ATGTGTTTGTGGTGATTTGTGA--TTT-ACCTATATGTGTGT------CTTGTGT-TG-G
TAGCTTGTGAGCTTAAGGGTTGTTTTCATTCTTGAGCATGG
>AF033531.1_Alexandrium_margalefeii
TGGAATGCAAAGTGGGTGGTAAATTCCATGAAAAGGGAAATACATTTTTGAGACTGATAG
CAAACAAGTACCATGAGGGAAATATGAAAAGGACTTTGAAAAGAGAATTAAAAGAGTCTG
CATTTGCTGAGCAGAAAGCAAACAGAATGAATTCTGCTTGGTTAGATTATTGTGCCGTCT
GCTTTGTTTATTTGTGTTGCATCAGGGTGCAATGGTTCTTTCCTTGAATGCCAGCTT-TA
TTTCTGCAAATCGTAATCTTTGTGCATGAATGGAAATACGTCTGCGGGTA-TTGGATTGC
AYGTGTTTGTGGTGATTTGTGA--TTT-ACCTATATGTGTGT------CTTGTGT-TG-G
TGGCTTGTGAGCTTAAGGGTTGTTTTCATTCTTGAGCATGG
>AY959942.1_Alexandrium_leei
TGGAATGCAAATGTGGTGGTAAATTCCATGTAAAGGAAAATATGTCATTGAGACTGATAG
CAAACAAGTACCATGAGGGAGATATGAAAAGGACTTTGAAAAGAGAATTAAAAGAGCCTG
AAATTGTTGAGCAGAAAGCAAACAGACATGTGCACAA-TGGTAAGACTGCTGCATTCCTT
CCTGCAGATT-GTGTGTGGAA-GTGTGTGCAATGGTTCTTGCGTTGAACACCAGCTT-TG
CTACTTGAAATCATTATTCATGTGTATGAATGAAAATTTGTTTTCGGGCA-ATGCAACGC
ATGCATATGATATGATGTTGGG--TTGCTTTGTGGCACATGG------CCTGGCTTGG-T
GCACTTGGATT----AGGAAGGGTGCCCTTCCTGTGTGTCG
>KF034860.1_Alexandrium_leei
GGGAATGCAAATATGATGGTAAATTCCATGTAAAGGACAACATATCATTGAGACTGATAG
CAAACAAATTCCATGAGGGAGATATGAAAAGGACTTTGAAAAGAGAATTAAAAGAGCCTG
AAATTGTTGAGCAAAACGCAAACAAACATGTGTGCAA-TGGTGAGACTGCTGCACACCTT
CCTGCATGT--GTGCGTGGAA-ATGTCTGCAATGGTTCTTGCCTTGAATACCAGCTT-TG
CTACCTGAAATCATTATTCATGTGCGTGAATGGAAATATGCCCTCGGGTG-TTGAAATGT
ATGCATATAAAAATATATTGGG--TTGCGCTGTTGTGTATGG------TCTGCTTGAA-A
GCCCATGTCAT----AAGGAGGGTGCTCTTCCTGGGGCGTG
>JF521618.1_Alexandrium_affine
TGGAATGCAAAGTGGGTGGTAAGTTTCATGTAAAGGTAAATATAGGATTGAGACTGATAG
CACACAAGTACCATGAGGGAAATATGAAAAGGACTTTGAAAAGAGAATTAAATGAGTTTG
TATTTGCTGAACAGAAAATAAACAGATTTGATGTTGCTTGGTGAGATTGTGGTGCTTGCT
TGACAATAGG----TTTTGATTGTGGGTGCGATGATTCTTGCTTTGCTTGCCAGTTTCTA
TTTGTACATTTGATTACCCTTGCACATGAATGGTAATTTTCCTGCGGGGT-TTGGATTGC
ATGTGTTTGTGATGATTTGTGT--TTTGATGCATGTGTCTGGTGCT--TTTGTAATTG-C
TCATTTCTTGAAGCTGGGCCTACCCTACTAGAGCTTACAAG
>U44935.1_Alexandrium_affine
TGGAATGCAAAGTGGGTGGTAAGTTTCATGTAAAGGTAAATATAGGATTGAGACTGATAG
CACACAAGTRCCATGAGGGAAATATGAAAAGGACTTTGAAAAGAGAATTAAATGAGTTTG
TATTTGCTGAACAGAAAATAAACAGATTTGATGTTGCTTGGTGAGATTGTGGTGCTTGCT
TGACAATAGG----TTTTGATTGTGGGTGCGATGATTCTTGCTTTGCTTGCCAGTTTCTA
TTTGTACATTTGATTACCCTTGCACATGAATGGTAATTTTCCTGCGGGGT-TTGGATTGC
ATGTGTTTGTGATGATTTGTGT--TTTGATTCATGTGTCTGGTGCT--TTTGTAATTGCT
CATTTCTTGAA----GCTGGGCCTACCCTACTAGAGCTTAC
>AF032348.1_Alexandrium_concavum
TGGAATGCAAAGTGGGTGGTAAGTTTCATGTAAAGGTAAATATAGGATTGAGACTGATAG
CACACAAGTACCATGAGGGAAATATGAAAAGGACTTTGAAAAGAGAATTAAATGAGTTTG
TATTTGCTGAACAGAAAATAAACAGATTTGATGTTGCTTGGTGAGATTGTGGTGCTTGCT
TGACAATAGG----TTTTGATTGTGGGTGCAATGATTCTTGCTTTGCTTGCCAGTTTCCA
TGTGTACATTTGATTACCCTTGCTCATGAATGGTAATCTTCCTGCGGGGT-TTGGATTGC
ATGTGTTTGTGATGATTTGTGT--TTTGATACATGTGTCTGGTGCT--TTTGTAATTG-C
TCATTTCTTGAAGCTGGGCCTACCCTACTAKAGCTTACAAG
>AY268607.1_Alexandrium_tropicale
TGGAATGCAAAGTGGGTGGTAAGTTTCATGTAAAGGTAAATATATGATTGAGACTGATAG
TGCACAAGTACCATGAGGGAAATATGAAAAGGACTTTGAAAAGAGAATTAAATGAGTTTG
TATTTGCTGAACAGAAAGTAAACAGATTTGATTTTGCTGGGTGAGATTGTGGTGCTTGCT
TGACACTT-----ATGTGGTT-GTAAGTACAATGATTCTTACTTTGTGTGCCAGTTT---
TTTGCACATTTGAACATTCTTGCGTATGAATGGTAATATTCCTGTGGGGG-TTGGATTGC
ATACGTATGTAAGCATTTGTGT--TCTGAACTATGTGTTTGGTGAC--TTTGTTTGTA--
-CGC-TATGTGTACAGAAGGTGTTT-CTTCCTGGGTCAAC-
>FJ652046.1_Alexandrium_tamiyavanichi
TGGAATGCAAAGTGGGTGGTAAGTTTCATGTAAAGGTAAATATATGATTGAGACTGATAG
TGCACAAGTACCATGAGGGAAATATGAAAAGGACTTTGAAAAGAGAATTAAATGAGTTTG
TATTTGCTGAACAGAAAGTAAACAGATTTGATTTTGCTGGGTGAGATTGTGGTGCTTGCC
TGACACTGCG---GTGTGGTT-CTAAGTACAATGATTCTTGCTTTGTGTGCCAGCTT---
TTTACACATTTGAACATGCATGCGCATGAATGGTAGTATTCCTGTGGGGGGTTGGATTGC
ATGCGTGTATAAGCATTTGTGTG-TTTGAAGCATGTGTTTGGTGATG-TTGGTGTGTG--
-CACATATTGTTCTTCAGGATGT------------------
>AF174614.1_Alexandrium_cohorticula
TGGAATGCAAAGTGGGTGGTAAGTTTCATGTAAAGGTAAATATATGATTGAGACTGATAG
TGCACAAGTACCATGAGGGAAATATGAAAAGGACTTTGAAAAGAGAATTAAATGAGTTTG
TATTTGCTGAACTGAAAGTAAACAGATTTGATTTTGATGGGTGAGATTGTGGTGCTTGCT
TGACACTATG---GTGTGGT--CTAAGTACAATGATTCTTGCTTTGTGTGCCAGCTT---
TTTACACATTTGAACATGCATGCGCATGAATGGTATTATTCCTGTGGGGGGTTGGATTGC
ATGCGTGTATAAGCATTTGTGTG-CTTGAAGCATGTGTTTGGTGATG-TTGGTGTGTG--
-CACATATTGTTCTTCAGGATGTTTTCTTCCTGTGTCAAC-
>AB088267.1_Alexandrium_tamiyavanichii
TGGAATGCAAAGTGGGTGGTAAGTTTCATGTAAAGGTAAATATATGATTGAGACTGATAG
TGCACAAGTACCATGAGGGAAATATGAAAAGGACTTTGAAAAGAGAATTAAATGAGTTTG
TATTTGCTGAACTGAAAGTAAACAGATTTGATTTTGATGGGTGAGATTGTGGTGCTTGCT
TGACACTATG---GTGTGGT--CTAAGTACAATGATTCTTGCTTTGTGTGCCAGCTT---
TTTACACACTTGAACATGCATGCGCATGAATGGTATTATTCCTGTGGGGGGTTGGATTGC
ATGCGTGTATAAGCATTTGTGTG-CTTGAAGCATGTGTTTGGTGATG-TTGGTGTGTG--
-CACATATTGTTCTTCAGGATGTTTTCTTCCTGTGTCAAC-
>JF521622.1_Alexandrium_fraterculus
TGGAATGCAAATTGGGTGGTAAGTTTCATGCACAGGTAAATACATGATTGAGACTGATAG
CGCACAAGTACCATGAGGGAAATATGAAAAGGACTTTGAAAAGAGAGTTAAATGAGTTTG
CACTTGCTGAACAGAAAGTAAACAGATTTGATTATACTGCGTGAGATTGTGGTGTTTGCT
TTGCATGTCG---ATGTGAATTGCAAATGCAATGTTTGTTGCTGTGTGTGCTAGTT---A
TTTGTGCATGTGCTGACCATTGCACATGAATGGTAATATCTCTGCGGGGG-GT-GATTGT
ATGTGCATGCATGCATGTGTGC--TCAGGCAT--GTGTTTGGTGATGGTGTGTTGGTA-T
GTGTGTGTGTGTTCTGTGCTGGGTGTTGTTCGCTGTATGGG
>AB088262.1_Alexandrium_fraterculus
TGGAATGCAAATTGGGTGGTAAGTTTCATGCACAGGTAAATACATGATTGAGACTGATAG
CGCACAAGTACCATGAGGGAAATATGAAAAGGACTTTGAAAAGAGAGTTAAATGAGTTTG
CACTTGCTGAACAGAAAGTAAACAGATTTGATTATACTGCGTGAGATTGTGGTGTTTGCT
TTGCATGTCG---ATGTGAATTGCAAATGCAATGTTTGTTGCTGTGTGTGCTAGTT---A
TTTGTGCATGTGCTGACCATTGCACATGAATGGTAATATCTCTGCGGGGG-GT-GATTGT
ATGTGCATGCATGCATGTGTGC--TCAGGCAT--GTGTTTGGTGATGGTGTGTTGGTA-T
GTGTGTGTGTGTTCTGTGCTGGGTGTTGTTCGCTGTATGGG
>AJ303429.1_Alexandrium_tamarense
TGGAATGCAAAGTGGGTGGTAAGTTTCATACAAAGGTAAATATGCAATTGAGACTGATAG
CACACAAGTACCATGAGGGAAATATGAAAAGGACTTTGAAAAGAGAATTAAATGAGTTTG
TATTTGCTGAACACAAAGCAAACAGACTTGATTT-GCTTGGTGAGATTGTAGTGCTTGCT
TGACAATAGG----TTTTGGCTGTGGGTGAAATGATTCTTTCTTTGCATGCCAGGTTCTA
TGTGTACATTTGATTACCTTTGCACATGAATGGTAATTTTCCTGCGGGGGG-TGGATTGC
ATGTGCATGTAATGATTTGTGT--CTTGATGAATGTGTCTGGTGTA--TCTGTTTTTG--
TTCCATGTGTT---TGAGGTTGCTTCCTTCCTTGGGCTTAC
>JF521640.1_Alexandrium_tamarense
TGGAATGCAAAGTGGGTGGTAAGTTTCATACAAAGGTAAATATGCAATTGAGACTGATAG
CACACAAGTACCATGAGGGAAATATGAAAAGGACTTTGAAAAGAGAATTAAATGAGTTTG
TATTTGCTGAACACAAAGCAAACAGACTTGATTT-GCTTGGTGAGATTGTAGTGCTTGCT
TGACAATAGG----TTTTGGCTGTGGGTGAAATGATTCTTTCTTTGCATGCCAGGTTCTA
TGTGTACATTTGATTACCTTTGCACATGAATGGTAATTTTCCTGCGGGGGG-TGGATTGC
ATGTGCATGTAATGATTTGTGT--TTTGATGAATGTGTCTGGTGTA--TCTGTTTTTG--
TTCCATGTGTT---TGAGGTTGCTTCCTTCCTTGGGCTTAC
>EF178148.1_Alexandrium_australiense
TGGAATGCAAAGTGGGTGGTAAGTTTCATGCAAAGGTAAATATGCAATTGAGACTGATAG
CGCACAAGTACCATGAGGGACATATGAAAAGGACTTTGAAAAGAGAATTAAACGAGTTTG
TATTTGCTGAACACAAAGTAAACAGATGTGATTT-CCTTAGTGAGATTGTAGCACTTGCT
TGACAATAGG----TTTTGGCGGTGGGTGCAATGATTCTTGCTTTGTATGCCAGTTTCTA
TGTGGACATTTGATTACCTGTGCACTTGAATGGTAATTTTCCTGCGGGGG-GTGGATTGC
ATATGCATGTAATTATTTGCATG-TTTTATTACTGTGTCTGGTGTA--TGTGTTTGTG--
-TTMTTGTGCT---TGTGGTTGCTTTCTTCCTTGGGCTTGC
>JF521639.1_Alexandrium_australiense
TGGAATGCAAAGTGGGTGGTAAGTTTCATGCAAAGGTAAATATGCAATTGAGACTGATAG
CGCACAAGTACCATGAGGGACATATGAAAAGGACTTTGAAAAGAGAATTAAACGAGTTTG
TATTTGCTGAACACAAAGTAAACAGATGTGATTT-CCTTAGTGAGATTGTAGCACTTGCT
TGACAATAGG----TTTTGGCGGTGGGTGCAATGATTCTTGCTTTGTATGCCAGTTTCTA
TGTGGACATTTGATTACCTGTGCACTTGAATGGTAATTTTCCTGCGGGGG-GTGGATTGC
ATATGCATGTAATTATTTGCATG-TTTTATTACTGTGTCTGGTGTA--TGTGTTTGTG--
-TTCTTGTGCT---TGTGGTTGCTTTCTTCCTTGGGCTTGC
>AY438016.1_Alexandrium_pacificum
TGGAATGCAAAGTGGGTGGTAAGTTTCATGCAAAGGTAAATATGCAATTGAGACTGATAG
CGCACAAGTACCATGAGGGACATATGAAAAGGACTTTGAAMAGAGAATTAAATGAGTTTG
TATTTGCTAAACACAAAGTAAACAGACTTGATTT-CCTCAGTGAGATTGTAGTGMTTGCT
TRACAATGGG----TTTTGGCTGCAAGTGCAATAATTCTTGCTTTGTGTGCCAGTTTTTA
TGTGGACATTTGATTACCTTTGCACATGAATGGTAATTTTCCTGCGGGGT-GTGGATTGC
ATATGCATGTAATGATTTGCATG-TTTGTTAAATGTGTCTGGTGTA--TTTGTTTGTG--
-TCCTTGTCCT---TGAGGTTGCTTTCTCCCTTGGGCTTAC
>U44926.1_Alexandrium_catenella
TGGAATGCAAAGTGGGTGGTAAGTTTCATGTMAAGGTAAACATGCAAYTGAGACTGATAG
CACACAAGTRCCATGAGGGAAATATGAAAAGGACTTTGAAAAGAGAATTAAATGAGTTTG
TATTTGCTGAACACAAAGTAAACAGACTTGATTT-GCTTGGTGGGAGTGTTGCACTTGCT
TGACAAGAGC----TTTGGGCTGTGGGTGTAATGATTCTTTCTTTGCATGCCAGTTTCTA
TGTGTACATCTGATTACCTTTGCACATGAATGATAAGTCTCCTGTGGGGGG-TGGATTGC
ATGTGCATGTAATGATTTGTGT--TTTGATAAATGTGTCTGGTGTA--TGTGTGTGTG--
TTCC-TGTGCT---TGGGGATGCTTCCTTCCTTGGACTTAC
>AF200667.1_Alexandrium_catenella
TGGAATGCAAAGTGGGTGGTAAGTTTCATGTAAAGGTAAACATGCAATTGAGACTGATAG
CACACAAGTACCATGAGGGAAATATGAAAAGGACTTTGAAAAGAAAATTAAATGAGTTTG
TATTTGCTGAACACAAAGTAAACAGACTTGATTT-GCTTGGTGGGAGTGTTGCACTTGCT
TGACAAGAGC----TTTGGGCTGTGGGTGTAATGATTCTTTCTTTGCATGCCAGTTTCTA
TTTGTACATCTGATTACCTTTGCACATGAATGATAAGTCTCCTGTGGGGGG-TGGATTGC
ATGTGCATGTAATGATTTGTGT--TTTGATAAATGTGTCTGGTGTA--TGTGTGTGTG--
TTCC-TGTGCT---TGGGGATGCTTCCTTCCTTGGACTTAC
>JF521644.1_Alexandrium_catenella
TGGAATGCAAAGTGGGTGGTAAGTTTCATGTAAAGGTAAACATGCAACTGAGACTGATAG
CACACAAGTACCATGAGGGAAATATGAAAAGGACTTTGAAAAGATAATAAAAAGAGTTTG
TATTTGCTGAACACAAAATAAACACACTCGATTT-GCTTGGTGGGAGTGCTGCACTTGCT
GGACAAGAGC----TTTGGGCTGTGTGTGTAATGATTCGTTCTTTGCATGCCAGTTTCTA
TGTGTACATCTGATTACCTTTGCACATGAATGATAAGTCTCCTGTGGGGGG-TGTATTGC
ATGTGCATGTAATGATGTGTGT--TTTGATAAATGTGTATGGTGTA--TGTGTGTGT---
-TCA-TGTGAT---TGGGGATGCTTCCTTCCTTGGACTTAC
>AJ535370.1_Alexandrium_mediterraneum
TGGAATGCAAAGTGGGTGGTAAGTTTCATGTAAAGGTAAATATGCAATTGAGACTGATAG
CACACAAGTACCATGAGGGAAATATGAAAAGGACTTTGAAAAGAGAATTAAATGAGTTTG
TATTTGCTGAACAAAAAGTAAACAGACTTGATTT-CTTTGGTGAGGTTGTTGTGCTTGCC
TGACAATAAG----TTTTGGTGGTGGGTACAATGATTCTTTCTTGGCATGCCAGTTTCTA
TTTGTACATTTGATTACCTTTGCATATGAATGGGAAGTTTCTTGTGGGGGGGTTGATTGC
ATGTGCATGTAATGATTTGTGT--TTTGATGTATGAGTCTGGTGTT--TCTGTCGGTG--
TTTC-TGTGCT---TGAGGTTGATTCCTTCCTTGGACTGAC
>AJ535368.1_Alexandrium_mediterraneum
TGGAATGCAAAGTGGGTGGTAAGTTTCATGTAAAGGTAAATATGCAATTGAGACTGATAG
CACACAAGTACCATGAGGGAAATATGAAAAGGACTTTGAAAAGAGAATTAAATGAGTTTG
TATTTGCTGAACAAAAAGTAAACAGACTTGATTT-CTTTGGTGAGGTTGTTGTGCTTGCC
TGACAATAAG----TTTTGGTGGTGGGTACAATGATTCTTTCTTGGCATGCCAGTTCCTA
TTTGTACATTTGATTACCTTTGCATATGAATGGGAAGTTTCTTGTGGGGGGGTTGATTGC
ATGTGCATGTAATGATTTGTGT--TTTGATGTATGAGTCTGGTGTT--TCTGTTGGTG--
TTTC-TGTGCT---TGAGGTTGATTCCTTCCTTGGACTGAC
>AY338752.1_Alexandrium_pseudogoniaulax
TGGAATGCAAATTGGGTGGTAAATTTCACGCAAGGGAAAATATATTATTGAGTCTGATAA
TGAACAAGTACCATGAGGGAAATATGCAAAGGACTTTGAAAAGAAAATTAAAAGAGCTTG
CATTTGCTAAACAGAAAACTAGCAGAAGTGCTTTATCTTGGTAAGATTGCTGCGCATGGG
TTTAC---TG---T-GTAAATTGTATGAGCATTGGTTCTTACTTTGTGTGTCAATTC-CA
TTGTCA-ATTTTAATATCTTTGCTCATGAATTGTGAAATGCTTGCGGGTG-TTAGATTGC
ATGTGCATTCATTAATTTG-GA--CTTGGTGCA-GTGCTTGGCAACAGCTTGCATGTAGA
GTGTGCGTGCAATGTACAATTGCGATTGTCAGCTGTT----
>AB088253.1_Alexandrium_pseudogoniaulax
TGGAATGCAAATTGGGTGGTAAATTTCACGCAAGGGAAAATATATTATTGAGTCTGATAA
TGAACAAGTACCATGAGGGAAATATGCAAAGGACTTTGAAAAGAAAATTAAAAGAGCTTG
CATTTGCTAAACAGAAAACTAGCAGAAGTGCTTTATCTTGGTAAGATTGCTGCGCATGGG
TTTAC---TG---T-GTAAATTGTATGAGCATTGGTTCTTACTTTGTGTGTCAATTC-CA
TTGTCA-ATTTTAATATCTTTGCTCATGAATTGTGAAATGCTTGCGGGTG-TTAGATTGC
ATGTGCATTCATTAATTTG-GA--CTTGGTGCA-GTGCTTGGCAACAGCTTGCATGTAGA
GTGTGCGTGCAATGTACAATTGCGATTGTCAGCTGTT----
>AY438018.1_Alexandrium_hiranoi
TGGAATGCAAATTGGGTGGTAAATTTCACGCAAGGGAAAATATATTATTGAGTCTGATAA
TGAACAAGTACCATGAGGGAAATATGCAAAGGACTTTGAAAAGAAAATTAAAAGAGCTTG
CATTTGCTAAACAGAAAACTAGCAGAAGTGCTTTATCTTGGTAAGATTGCTGCGCATGGG
TTTAC---TG---T-GTAAATTGTATGAGCATTGGTTCTTACTTTGTGTGTCAATTC-CA
TTGTCA-ATTTTAATATCTTTGTTCATGAATTGTGAAATGCTTGCGGGTG-TTAGATTGC
ATGTGCATTCATTAATTTG-GA--CTTGGTGCA-GTGCTTGGCAATAGCTTGCATGTAGA
GTGTGCGTGCAATGTACAATTGCGATTGTCAGCTGTT----
>AJ535347.1_Alexandrium_taylori
TGGAATGCAAATAGGGTGGTAAATTTCACGCAAGGGAAAATATATTGTTGAGTCTGATAA
TGAACAAGTACCATGAGGGAAATATGCAAAGGACTTTGAAAAGAAAATTAAAAGAGCTTG
CATTTGCTAAACAGAAAACTAGCAGAAGTGCTTTATCTTGGTAAGATTGCTGTGCATGGG
TTTAT---TG---T-GTAAATTGTATGAGCATTGGTTCTTGCCTTGTGTGTCAATTC-CA
ATGTCT-TTTTTAATATCTTTGTTCATGAATTGCGAAATGCTTGTGGGTG-TTTGATTGC
ATGTGCATACATTAATTTG-GA--CTTGGTGCA-ATGTTTGGCATTAGCTTGCATGTAGA
GTGCCTGTGCAATGCAAAATTGCGATTGTGAACTAAA----
>AJ535348.1_Alexandrium_taylori
TGGAATGCAAATAGGGTGGTAAATTTCACGCAAGGGAAAATATATTGTTGAGTCTGATAA
TGAACAAGTACCATGAGGGAAATATGCAAAGGACTTTGAAAAGAAAATTAAAAGAGCTTG
CATTTGCTAAACAGAAAACTAGCAGAAGTGCTTTATCTTGGTAAGATTGCTGTGCATGGG
TTTAT---TG---T-GTAAATTGTATGAGCATTGGTTCTTGCCTTGTGTGTCAATTC-CA
ATGTCT-TTTTTAATATCTTTGTTCATGAATTGCGAAATGCTTGTGGGTG-TTTGATTGC
ATGTGCATACATTAATTTG-GA--CTTGGTGCA-ATGTTTGGCATTAGCTTGCATGTAGA
GTGCCTGTGCAATGCAAAATTGCGATTGTGAACTAAA----
>AY438020.1_Alexandrium_satoanum
TGGAATGCAAATGGGGTGGTAAATTTCATTCAAGGGCAAATATATTATTGAGCCTGATAG
TGGACAAGTACCATGAGGGAAATATGAAAAGGATTTTGAAAAGAAAATTAAAAGAGTTTG
CAATTGCTGAACAGAAAGCAAGCAGAAGGTTTTTGTTTTGGTGAGATTGTTGCAAATGCA
TTTGCATCTG---TTGCTGAATGTGTGTGCAATGGTTCCTGCCTTGGGTGCTAATTT-CA
ATTTCGCATATCATTACCTTTGCTTGTGAAATGTAAAATATTTGCAAGTA-TTGGATTGC
ATGTGCACGCAATGACTTGTGG--TTTGGCACA-GTGCTTGCTTATGAGTTAATGTTCAT
GTGCTCTGTCAATACATTATTGTGAATGCACACACAT----
>EU707477.1_Alexandrium_minutum
TGGAATGCAAAGTGGGTGGTAAATTCCATGTAAAGGTAAATATATTATTGAGACTGATAG
CAAACAAGTACCATGAGGGAAATATGAAAAGGACTTTGAAAAGGGAATTAAAAGAGTCTG
CATTTGCTGAACAGAAAGCAAACAGAATTGATGT-GCTTGGTGAGATTGTTGTGCCCACT
CTGTCATTT--ATGTCG--GATGTGGGTGCGATGGTTCTTACCTTGAATGTCAGCTTCTA
TTTCTGCAAATCATTACCCTTGCACATGAATGGTAATTTGCCTGCGGGTA-TTGGAATGT
GTGTGTTTGCAATGATTTGTGA--TTTGATGCATGTGGTTGGTGGAC-TTTGTATGTG-C
TGTTTTGCCAA--CGGGGAAGGGACTCTTCCTTGAGCACTG
>KX519402.1_Alexandrium_catenella
TGGAATGCAAAGTGGGTGGTAAGTTTCATGTAAAGGTAAACATGCAATTGAGACTGATAG
CACACAAGTACCATGAGGGAAATATGAAAAGGACTTTGAAAAGAGAATTAAATGAGTTTG
TATTTGCTGAACACAAAGTAAACAGACTTGATTT-GCTTGGTGGGAGTGTTGCACTTGCT
TGACAAGAGC----TTTGGGCTGTGGGTGTAATGATTCTTTCTTTGCATGCCAGTTTCTA
TTTGTACATCTGATTACCTTTGCACATGAATGATAAGTCTCCTGTGGGGGG-TGGATTGC
ATGTGCATGTAATGATTTGTGT--TTTGATAAATGTGTCTGGTGTA--TGTGTGTGT---
-TCC-TGTGCT---TGGGGATGCTTCCTTCCTTGGACTTAC
>KX519394.1_Alexandrium_catenella
TGGAATGCAAAGTGGGTGGTAAGTTTCATGTAAAGGTAAACATGCAATTGAGACTGATAG
CACACAAGTACCATGAGGGAAATATGAAAAGGACTTTGAAAAGAGAATTAAATGAGTTTG
TATTTGCTGAACACAAAGTAAACAGACTTGATTT-GCTTGGTGGGAGTGTTGCACTTGCT
TGACAAGAGC----TTTGGGCTGTGGGTGTAATGATTCTTTCTTTGCATGCCAGTTTCTA
TTTGTACATCTGATTACCTTTGCACATGAATGATAAGTCTCCTGTGGGGGG-TGGATTGC
ATGTGCATGTAATGATTTGTGT--TTTGATAAATGTGTCTGGTGTA--TGTGTGTGT---
-TCC-TGTGCT---TGGGGATGCTTCCTTCCTTGGACTTAC
>AJ535374.1_Alexandrium_mediterraneum
TGCAATGCAAAGTGCGTGGTAAGTTTCATGTAAAGGTAAATATGCAATTGAGACTGATAG
CACACAAGTACCATGAGGCAAATATGAAAAGGACTTTGAAAAGAGAATTAAATGAGTTTG
TATTTGCTGAACAAAAAGTAAACAGACTTGATTT-CTTTGGTGAGGTTGTTGTGCTTGCC
TGACAATAAG----TTTTGGTGGTGGGTACAATGATTCTTTCTTGGCATGCCAGTTTCTA
TTTGTACATTTGATTACCTTTGCATATGAATGGGAAGTTTCTTGTGGGGGGGTTGATTGC
ATGTGCATGTAATGATTTGTGT--TTTGATGTATGAGTCTGGTGTT--TCTGTTGGTG--
TTTC-TGTGCT---TGAGGTTGATTCCTTCCTTGGACTGAC
>JF906995.1_Alexandrium_tamarense
TGGAATGCAAAGTGGGTGGTAAGTTTCATACAAAGGTAAATATGCAATTGAGACTGATAG
CACACAAGTACCATGAGGGAAATATGAAAAGGACTTTGAAAAGAGAATTAAATGAGTTTG
TATTTGCTGAACACAAAGCAAACAGACTTGATTT-GCTTGGTGAGATTGTAGTGCTTGCT
TGACAATAGG----TTTTGGCTGTGGGTGAAATGATTCTTTCTTTGCATGCCAGGTTCTA
TGTGTACATTTGATTACCTTTGCACATGAATGGTAATTTTCCTGCGGGGGG-TGGATTGC
ATGTGCATGTAATGATTTGTGT--TTTGATGAATGTGTCTGGTGTA--TCTGTTTTTG--
TTCCATGTGTT---TGAGGTTGCTTCCTTCCTTGGGCTTAC
>AJ303428.1_Alexandrium_tamarense
TGGAATGCAAAGTGGGTGGTAAGTTTCATACAAAGGTAAATATGCAATTGAGACTGATAG
CACACAAGTACCATGAGGGAAATATGAAAAGGACTTTGAAAAGAGAATTAAATGAGTTTG
TATTTGCTGAACACAAAGCAAACAGACTTGATTT-GCTTGGTGAGATTGTAGTGCTTGCT
TGACAATAGG----TTTTGGCTGTGGGTGAAATGATTCTTTCTTTGCATGCCAGGTTCTA
TGTGTACATTTGATTACCTTTGCACATGAATGGTAATTTTCCTGCGGGGGG-TGGATTGC
ATGTGCATGTAATGATTTGTGT--TTTGATGAATGTGTCCGGTGTA--TCTGTTTTTG--
TTCCATGTGTT---TGAGGTTGCTTCCTTCCTTGGGCTTAC
>U44931.1_Alexandrium_pacificum
TGGAATGCAAAGTGGGTGGTAAGTTTCATGCAAAGGTAAATATGCAATTGAGACTGATAG
CGCACAAGTACCATGAGGGACATATGAAAAGGACTTTGAACAGAGAATTAAATGAGTTTG
TATTTGCTAAACACAAAGTAAACAGACTTGATTT-CCTCAGTGAGATTGTAGTGMTTGCT
TRACAATGGG----TTTTGGCTGCAAGTGCAATAATTCTTGCTTTGTGTGCCAGTTTTTA
TGTGGACATTTGATTACCTTTGCACATGAATGGTAATTTTCCTGCGGGGT-GTGGATTGC
ATATGCATGTAATGATTTGCATG-TTYGTTAARTGTGTCTGGTGTA--TTTGTTTGTG--
-TCCTTGTCCT---TGAGGTTGCTTTCTCCCTTGGGCTTAC
>FM211464.1_Alexandrium_pacificum
TGGAATGCAAAGTGGGTGGTAAGTTTCATGCAAAGGTAAATATGCAATTGAGACTGATAG
CGCACAAGTACCATGAGGGACATATGAAAAGGACTTTGAAMAGAGAATTAAATGAGTTTG
TATTTGCTAAACACAAAGTAAACAGACTTGATTT-CCTCAGTGAGATTGTAGTGMTTGCT
TRACAATGGG----TTTTGGCTGCAAGTGCAATAATTCTTGCTTTGTGTGCCAGTTTTTA
TGTGGACATTTGATTACCTTTGCACATGAATGGTAATTTTCCTGCGGGGT-GTGGATTGC
ATATGCATGTAATGATTTGCATG-TTTGTTAAATGTGTCTGGTGTA--TTTGTTTGTG--
-TCCTTGTCCT---TGAGGTTGCTTTCTCCCTTGGGCTTAC
>EF178140.1_Alexandrium_pacificum
TGGAATGCAAAGTGGGTGGTAAGTTTCATGCAAAGGTAAATATGCAATTGAGACTGATAG
CGCACAAGTACCATGAGGGACATATGAAAAGGACTTTGAACAGAGAATTAAATGAGTTTG
TATTTGCTAAACACAAAGTAAACAGACTTGATTT-CCTCAGTGAGATTGTAGTGCTTGCT
TGACAATGGG----TTTTGGCTGCAAGTGCAATAATTCTTGCTTTGTGTGCCAGTTTTTA
TGTGGACATTTGATTACCTTTGCACATGAATGGTAATTTTCCTGCGGGGT-GTGGATTGC
ATATGCATGTAATGATTTGCATG-TTTGTTAAATGTGTCTGGTGTA--TTTGTTTGTG--
-TCCTTGTCCT---TGAGGTTGCTTTCTCCCTTGGGCTTAC
>EF178149.1_Alexandrium_australiense
TGGAATGCAAAGTGGGTGGTAAGTTTCATGCAAAGGTAAATATGCAATTGAGACTGATAG
CGCACAAGTACCATGAGGGACATATGAAAAGGACTTTGAAAAGAGAATTAAACGAGTTTG
TATTTGCTGAACACAAAGTAAACAGATGTGATTT-CCTTAGTGAGATTGTAGCACTTGCT
TGACAATAGG----TTTTGGCGGTGGGTGCAATGATTCTTGCTTTGTATGCCAGTTTCTA
TGTGGACATTTGATTACCTGTGCACTTGAATGGTAATTTTCCTGCGGGGG-GTGGATTGC
ATATGCATGTAATTATTTGCATG-TTTTATTACTGTGTCTGGTGTA--TGTGTTTGTG--
-TTCTTGTGCT---TGTGGTTGCTTTCTTCCTTGGGCTTGC
>Sandsound_Voe_14_06_21_consensus_cl_id_147_total_supporting_reads_47
TGGAATGCAAAGTGGGTGGTAAATTCCATGTAAAGGTAAATATATTATTGAGACTGATAG
CAAACAAGTACCATGAGGGAAATATGAAAAGGACTTTGAAAAGAGAATTAAAAGAGTCTG
CATTTGCTGAACAGAAAGCAAACAGAATTGATCTTGCCTGGTGAGATTGTTGCGTCTACT
TCTGCATTT--CTATGTTGGATGTGGGTGCGATGGTTCTTGCCTTGAATGTCAGCTTCTT
TTTCTGCAAATCATTACCCTTGCACATGAATGGTAATTTGCCTGCGGGTA-TTGGAATGC
ATGTGTTTGCCATGATTTGTGA--TTTGATACATGTGTCTGGTGGTA-CTTGTGTGTG-T
TCCTTTGTCAA--AGGGGAAGGTTTGCTTCCTTGAGCACCA
