# Supplementary material for: Combining Nanopore Sequencing with Recombinase Polymerase Amplification Enables Identification of Dinoflagellates from the Alexandrium Genus, Providing a Rapid, Field Deployable Tool
Source: Toxins (Basel). 2023 Jun 1;15(6):372. doi: 10.3390/toxins15060372 (PMC10302762; doi:10.3390/toxins15060372)
Supplement: Supplementary file 1 [file toxins-15-00372-s001.zip › Supplemantary_material/S2_Phylogenetic_trees_of_VMK_&RPB_samples/Phylo_tree_VMK/Site_2/Site_2_14_06_21/Site_2_14_06_21.iqtree]

IQ-TREE 2.1.2 COVID-edition built Mar 30 2021

Input file name: bc07a_aligned.fasta
Type of analysis: tree reconstruction + ultrafast bootstrap (1000 replicates)
Random seed number: 877551

REFERENCES
----------

To cite IQ-TREE please use:

Bui Quang Minh, Heiko A. Schmidt, Olga Chernomor, Dominik Schrempf,
Michael D. Woodhams, Arndt von Haeseler, and Robert Lanfear (2020)
IQ-TREE 2: New models and efficient methods for phylogenetic inference
in the genomic era. Mol. Biol. Evol., in press.
https://doi.org/10.1093/molbev/msaa015

Since you used ultrafast bootstrap (UFBoot) please also cite: 

Diep Thi Hoang, Olga Chernomor, Arndt von Haeseler, Bui Quang Minh,
and Le Sy Vinh (2018) UFBoot2: Improving the ultrafast bootstrap
approximation. Mol. Biol. Evol., 35:518–522.
https://doi.org/10.1093/molbev/msx281

SEQUENCE ALIGNMENT
------------------

Input data: 53 sequences with 401 nucleotide sites
Number of constant sites: 99 (= 24.6883% of all sites)
Number of invariant (constant or ambiguous constant) sites: 99 (= 24.6883% of all sites)
Number of parsimony informative sites: 251
Number of distinct site patterns: 293

SUBSTITUTION PROCESS
--------------------

Model of substitution: GTR+F+G4

Rate parameter R:

  A-C: 1.2699
  A-G: 1.9797
  A-T: 0.7611
  C-G: 1.1836
  C-T: 4.9207
  G-T: 1.0000

State frequencies: (empirical counts from alignment)

  pi(A) = 0.2663
  pi(C) = 0.1341
  pi(G) = 0.262
  pi(T) = 0.3376

Rate matrix Q:

  A   -0.7822    0.1408    0.4289    0.2125
  C    0.2796     -1.91    0.2565     1.374
  G     0.436    0.1312   -0.8464    0.2792
  T    0.1676    0.5455    0.2167   -0.9297

Model of rate heterogeneity: Gamma with 4 categories
Gamma shape alpha: 0.7205

 Category  Relative_rate  Proportion
  1         0.07857        0.25
  2         0.373          0.25
  3         0.9322         0.25
  4         2.616          0.25
Relative rates are computed as MEAN of the portion of the Gamma distribution falling in the category.

MAXIMUM LIKELIHOOD TREE
-----------------------

Log-likelihood of the tree: -4931.9961 (s.e. 169.1141)
Unconstrained log-likelihood (without tree): -2057.7318
Number of free parameters (#branches + #model parameters): 112
Akaike information criterion (AIC) score: 10087.9922
Corrected Akaike information criterion (AICc) score: 10175.8811
Bayesian information criterion (BIC) score: 10535.3158

Total tree length (sum of branch lengths): 4.8672
Sum of internal branch lengths: 2.3116 (47.4942% of tree length)

WARNING: 10 near-zero internal branches (<0.0025) should be treated with caution
         Such branches are denoted by '**' in the figure below

NOTE: Tree is UNROOTED although outgroup taxon 'AF042813.1_Prorocentrum_minimum' is drawn at root
Numbers in parentheses are  ultrafast bootstrap support (%)

+-----------------------------------------------------------AF042813.1_Prorocentrum_minimum
|
|           +--AJ535373.1_Alexandrium_tamutum
|        +--| (94)
|        |  |  +**GQ120507.1_Alexandrium_tamutum
|        |  +--| (100)
|        |     +**Site_2_14_06_21_consensus_cl_id_147_total_supporting_reads_47
|     +--| (61)
|     |  |     +**AY962849.1_Alexandrium_minutum
|     |  |  +--| (100)
|     |  |  |  +--JF521634.1_Alexandrium_minutum
|     |  +--| (92)
|     |     +--EU707477.1_Alexandrium_minutum
|  +--| (48)
|  |  |  +**AY962834.1_Alexandrium_insuetum
|  |  +--| (100)
|  |     +**JF521630.1_Alexandrium_insuetum
+--| (62)
|  |                       +**AY962833.1_Alexandrium_andersonii
|  |                    +**| (55)
|  |                    |  +**JF521619.1_Alexandrium_andersoni
|  |        +-----------| (100)
|  |        |           +**U44937.1_Alexandrium_andersoni
|  |     +--| (54)
|  |     |  |            +**AF318230.1_Alexandrium_margalefii
|  |     |  +------------| (100)
|  |     |               +--AF033531.1_Alexandrium_margalefeii
|  |  +--| (22)
|  |  |  |                      +-----AY959942.1_Alexandrium_leei
|  |  |  +----------------------| (100)
|  |  |                         +--------KF034860.1_Alexandrium_leei
|  +--| (40)
|     |                     +**JF521618.1_Alexandrium_affine
|     |                  +--| (100)
|     |                  |  +--AF032348.1_Alexandrium_concavum
|     |              +---| (99)
|     |              |   +--U44935.1_Alexandrium_affine
|     |           +--| (87)
|     |           |  |         +--AJ303429.1_Alexandrium_tamarense
|     |           |  |      +--| (100)
|     |           |  |      |  |     +**JF521640.1_Alexandrium_tamarense
|     |           |  |      |  |  +**| (68)
|     |           |  |      |  |  |  +**JF906995.1_Alexandrium_tamarense
|     |           |  |      |  +**| (59)
|     |           |  |      |     +--AJ303428.1_Alexandrium_tamarense
|     |           |  |   +--| (65)
|     |           |  |   |  |        +**EF178148.1_Alexandrium_australiense
|     |           |  |   |  |     +**| (39)
|     |           |  |   |  |     |  +**JF521639.1_Alexandrium_australiense
|     |           |  |   |  |  +--| (100)
|     |           |  |   |  |  |  +**EF178149.1_Alexandrium_australiense
|     |           |  |   |  +--| (100)
|     |           |  |   |     |     +**AY438016.1_Alexandrium_pacificum
|     |           |  |   |     |  +**| (41)
|     |           |  |   |     |  |  |  +**U44931.1_Alexandrium_pacificum
|     |           |  |   |     |  |  +**| (80)
|     |           |  |   |     |  |     +**EF178140.1_Alexandrium_pacificum
|     |           |  |   |     +--| (100)
|     |           |  |   |        +**FM211464.1_Alexandrium_pacificum
|     |           |  +---| (99)
|     |           |      |        +**U44926.1_Alexandrium_catenella
|     |           |      |     +--| (69)
|     |           |      |     |  +--JF521644.1_Alexandrium_catenella
|     |           |      |  +--| (100)
|     |           |      |  |  |  +--AF200667.1_Alexandrium_catenella
|     |           |      |  |  +**| (80)
|     |           |      |  |     |  +**KX519402.1_Alexandrium_catenella
|     |           |      |  |     +**| (56)
|     |           |      |  |        +**KX519394.1_Alexandrium_catenella
|     |           |      +--| (62)
|     |           |         |   +--AJ535370.1_Alexandrium_mediterraneum
|     |           |         +---| (100)
|     |           |             |  +--AJ535368.1_Alexandrium_mediterraneum
|     |           |             +**| (63)
|     |           |                +--AJ535374.1_Alexandrium_mediterraneum
|     |  +--------| (99)
|     |  |        |       +--AY268607.1_Alexandrium_tropicale
|     |  |        |    +--| (97)
|     |  |        |    |  |   +**FJ652046.1_Alexandrium_tamiyavanichi
|     |  |        |    |  +---| (100)
|     |  |        |    |      |  +**AF174614.1_Alexandrium_cohorticula
|     |  |        |    |      +--| (100)
|     |  |        |    |         +--AB088267.1_Alexandrium_tamiyavanichii
|     |  |        +----| (99)
|     |  |             |               +**JF521622.1_Alexandrium_fraterculus
|     |  |             +---------------| (100)
|     |  |                             +**AB088262.1_Alexandrium_fraterculus
|     +--| (75)
|        |                                +**AY338752.1_Alexandrium_pseudogoniaulax
|        |                             +**| (78)
|        |                             |  +**AB088253.1_Alexandrium_pseudogoniaulax
|        |              +--------------| (100)
|        |              |              |  +**AY438018.1_Alexandrium_hiranoi
|        |              |              +--| (87)
|        |              |                 |    +**AJ535347.1_Alexandrium_taylori
|        |              |                 +----| (100)
|        |              |                      +**AJ535348.1_Alexandrium_taylori
|        +--------------| (100)
|                       +--------------AY438020.1_Alexandrium_satoanum
|
|  +--FJ011438.1_Alexandrium_peruvianum
+--| (81)
   |  +**AY962858.1_Alexandrium_ostenfeldii
   +--| (98)
      +--JF921174.1_Alexandrium_ostenfeldii

Tree in newick format:

(AF042813.1_Prorocentrum_minimum:1.0187555227,((((AJ535373.1_Alexandrium_tamutum:0.0056256183,(GQ120507.1_Alexandrium_tamutum:0.0000010000,Site_2_14_06_21_consensus_cl_id_147_total_supporting_reads_47:0.0000010000)100:0.0198908824)94:0.0287546633,((AY962849.1_Alexandrium_minutum:0.0000010000,JF521634.1_Alexandrium_minutum:0.0028685571)100:0.0457779043,EU707477.1_Alexandrium_minutum:0.0448176538)92:0.0326515149)61:0.0159111463,(AY962834.1_Alexandrium_insuetum:0.0000010000,JF521630.1_Alexandrium_insuetum:0.0000010000)100:0.0560030752)48:0.0148702092,(((((AY962833.1_Alexandrium_andersonii:0.0000010000,JF521619.1_Alexandrium_andersoni:0.0000010000)55:0.0000010000,U44937.1_Alexandrium_andersoni:0.0000010000)100:0.2195711361,(AF318230.1_Alexandrium_margalefii:0.0000025739,AF033531.1_Alexandrium_margalefeii:0.0088032064)100:0.2243177067)54:0.0338112837,(AY959942.1_Alexandrium_leei:0.1107727142,KF034860.1_Alexandrium_leei:0.1570890064)100:0.4063337710)22:0.0032971152,(((((JF521618.1_Alexandrium_affine:0.0000029305,AF032348.1_Alexandrium_concavum:0.0167467687)100:0.0662815761,U44935.1_Alexandrium_affine:0.0358224805)99:0.0776807047,(((AJ303429.1_Alexandrium_tamarense:0.0028985555,((JF521640.1_Alexandrium_tamarense:0.0000010000,JF906995.1_Alexandrium_tamarense:0.0000010000)68:0.0000010000,AJ303428.1_Alexandrium_tamarense:0.0029005663)59:0.0000022250)100:0.0221197857,(((EF178148.1_Alexandrium_australiense:0.0000010000,JF521639.1_Alexandrium_australiense:0.0000010000)39:0.0000010000,EF178149.1_Alexandrium_australiense:0.0000010000)100:0.0514690040,((AY438016.1_Alexandrium_pacificum:0.0000010000,(U44931.1_Alexandrium_pacificum:0.0000010000,EF178140.1_Alexandrium_pacificum:0.0000010000)80:0.0000029325)41:0.0000024064,FM211464.1_Alexandrium_pacificum:0.0000010000)100:0.0491633651)100:0.0379229806)65:0.0074336912,(((U44926.1_Alexandrium_catenella:0.0000023158,JF521644.1_Alexandrium_catenella:0.0508166751)69:0.0030573706,(AF200667.1_Alexandrium_catenella:0.0028913915,(KX519402.1_Alexandrium_catenella:0.0000010000,KX519394.1_Alexandrium_catenella:0.0000010000)56:0.0000022396)80:0.0000021733)100:0.0564352470,(AJ535370.1_Alexandrium_mediterraneum:0.0029046302,(AJ535368.1_Alexandrium_mediterraneum:0.0029698347,AJ535374.1_Alexandrium_mediterraneum:0.0089327592)63:0.0000021589)100:0.0733997858)62:0.0100356061)99:0.0687685045)87:0.0155976111,((AY268607.1_Alexandrium_tropicale:0.0314176355,(FJ652046.1_Alexandrium_tamiyavanichi:0.0016484278,(AF174614.1_Alexandrium_cohorticula:0.0000010000,AB088267.1_Alexandrium_tamiyavanichii:0.0029032545)100:0.0203745906)100:0.0806396210)97:0.0643923876,(JF521622.1_Alexandrium_fraterculus:0.0000010000,AB088262.1_Alexandrium_fraterculus:0.0000010000)100:0.2883646561)99:0.0967766024)99:0.1595947258,(((AY338752.1_Alexandrium_pseudogoniaulax:0.0000010000,AB088253.1_Alexandrium_pseudogoniaulax:0.0000010000)78:0.0000029945,(AY438018.1_Alexandrium_hiranoi:0.0000010000,(AJ535347.1_Alexandrium_taylori:0.0000010000,AJ535348.1_Alexandrium_taylori:0.0000010000)100:0.0866849000)87:0.0058145221)100:0.2613261791,AY438020.1_Alexandrium_satoanum:0.2607545841)100:0.2596900628)75:0.0532256242)40:0.0146932419)62:0.0197100913,(FJ011438.1_Alexandrium_peruvianum:0.0091452445,(AY962858.1_Alexandrium_ostenfeldii:0.0000020945,JF921174.1_Alexandrium_ostenfeldii:0.0028886348)98:0.0241866873)81:0.0067577887);

CONSENSUS TREE
--------------

Consensus tree is constructed from 1000 bootstrap trees
Log-likelihood of consensus tree: -4932.022281
Robinson-Foulds distance between ML tree and consensus tree: 6

Branches with support >0.000000% are kept (extended consensus)
Branch lengths are optimized by maximum likelihood on original alignment
Numbers in parentheses are bootstrap supports (%)

+-----------------------------------------------------------AF042813.1_Prorocentrum_minimum
|
|           +--AJ535373.1_Alexandrium_tamutum
|        +--| (94)
|        |  |  +--GQ120507.1_Alexandrium_tamutum
|        |  +--| (100)
|        |     +--Site_2_14_06_21_consensus_cl_id_147_total_supporting_reads_47
|     +--| (61)
|     |  |     +--AY962849.1_Alexandrium_minutum
|     |  |  +--| (100)
|     |  |  |  +--JF521634.1_Alexandrium_minutum
|     |  +--| (92)
|     |     +--EU707477.1_Alexandrium_minutum
|  +--| (48)
|  |  |  +--AY962834.1_Alexandrium_insuetum
|  |  +--| (100)
|  |     +--JF521630.1_Alexandrium_insuetum
+--| (62)
|  |                       +--AY962833.1_Alexandrium_andersonii
|  |                    +--| (55)
|  |                    |  +--JF521619.1_Alexandrium_andersoni
|  |        +-----------| (100)
|  |        |           +--U44937.1_Alexandrium_andersoni
|  |     +--| (54)
|  |     |  |            +--AF318230.1_Alexandrium_margalefii
|  |     |  +------------| (100)
|  |     |               +--AF033531.1_Alexandrium_margalefeii
|  |  +--| (26)
|  |  |  |                     +--JF521618.1_Alexandrium_affine
|  |  |  |                  +--| (100)
|  |  |  |                  |  +--AF032348.1_Alexandrium_concavum
|  |  |  |              +---| (99)
|  |  |  |              |   +--U44935.1_Alexandrium_affine
|  |  |  |           +--| (87)
|  |  |  |           |  |         +--AJ303429.1_Alexandrium_tamarense
|  |  |  |           |  |      +--| (100)
|  |  |  |           |  |      |  |     +--JF521640.1_Alexandrium_tamarense
|  |  |  |           |  |      |  |  +--| (68)
|  |  |  |           |  |      |  |  |  +--JF906995.1_Alexandrium_tamarense
|  |  |  |           |  |      |  +--| (59)
|  |  |  |           |  |      |     +--AJ303428.1_Alexandrium_tamarense
|  |  |  |           |  |   +--| (65)
|  |  |  |           |  |   |  |     +--EF178148.1_Alexandrium_australiense
|  |  |  |           |  |   |  |  +--| (100)
|  |  |  |           |  |   |  |  |  |  +--JF521639.1_Alexandrium_australiense
|  |  |  |           |  |   |  |  |  +--| (49)
|  |  |  |           |  |   |  |  |     +--EF178149.1_Alexandrium_australiense
|  |  |  |           |  |   |  +--| (100)
|  |  |  |           |  |   |     |  +--AY438016.1_Alexandrium_pacificum
|  |  |  |           |  |   |     +--| (100)
|  |  |  |           |  |   |        |     +--U44931.1_Alexandrium_pacificum
|  |  |  |           |  |   |        |  +--| (80)
|  |  |  |           |  |   |        |  |  +--EF178140.1_Alexandrium_pacificum
|  |  |  |           |  |   |        +--| (48)
|  |  |  |           |  |   |           +--FM211464.1_Alexandrium_pacificum
|  |  |  |           |  +---| (99)
|  |  |  |           |      |        +--U44926.1_Alexandrium_catenella
|  |  |  |           |      |     +--| (69)
|  |  |  |           |      |     |  +--JF521644.1_Alexandrium_catenella
|  |  |  |           |      |  +--| (100)
|  |  |  |           |      |  |  |  +--AF200667.1_Alexandrium_catenella
|  |  |  |           |      |  |  +--| (80)
|  |  |  |           |      |  |     |  +--KX519402.1_Alexandrium_catenella
|  |  |  |           |      |  |     +--| (56)
|  |  |  |           |      |  |        +--KX519394.1_Alexandrium_catenella
|  |  |  |           |      +--| (62)
|  |  |  |           |         |   +--AJ535370.1_Alexandrium_mediterraneum
|  |  |  |           |         +---| (100)
|  |  |  |           |             |  +--AJ535368.1_Alexandrium_mediterraneum
|  |  |  |           |             +--| (63)
|  |  |  |           |                +--AJ535374.1_Alexandrium_mediterraneum
|  |  |  |  +--------| (99)
|  |  |  |  |        |       +--AY268607.1_Alexandrium_tropicale
|  |  |  |  |        |    +--| (97)
|  |  |  |  |        |    |  |   +--FJ652046.1_Alexandrium_tamiyavanichi
|  |  |  |  |        |    |  +---| (100)
|  |  |  |  |        |    |      |  +--AF174614.1_Alexandrium_cohorticula
|  |  |  |  |        |    |      +--| (100)
|  |  |  |  |        |    |         +--AB088267.1_Alexandrium_tamiyavanichii
|  |  |  |  |        +----| (99)
|  |  |  |  |             |               +--JF521622.1_Alexandrium_fraterculus
|  |  |  |  |             +---------------| (100)
|  |  |  |  |                             +--AB088262.1_Alexandrium_fraterculus
|  |  |  +--| (75)
|  |  |     |                                +--AY338752.1_Alexandrium_pseudogoniaulax
|  |  |     |                             +--| (78)
|  |  |     |                             |  +--AB088253.1_Alexandrium_pseudogoniaulax
|  |  |     |              +--------------| (100)
|  |  |     |              |              |  +--AY438018.1_Alexandrium_hiranoi
|  |  |     |              |              +--| (87)
|  |  |     |              |                 |    +--AJ535347.1_Alexandrium_taylori
|  |  |     |              |                 +----| (100)
|  |  |     |              |                      +--AJ535348.1_Alexandrium_taylori
|  |  |     +--------------| (100)
|  |  |                    +--------------AY438020.1_Alexandrium_satoanum
|  +--| (40)
|     |                       +-----AY959942.1_Alexandrium_leei
|     +-----------------------| (100)
|                             +--------KF034860.1_Alexandrium_leei
|
|  +--FJ011438.1_Alexandrium_peruvianum
+--| (81)
   |  +--AY962858.1_Alexandrium_ostenfeldii
   +--| (98)
      +--JF921174.1_Alexandrium_ostenfeldii


Consensus tree in newick format: 

(AF042813.1_Prorocentrum_minimum:1.0185922541,((((AJ535373.1_Alexandrium_tamutum:0.0056343593,(GQ120507.1_Alexandrium_tamutum:0.0000022222,Site_2_14_06_21_consensus_cl_id_147_total_supporting_reads_47:0.0000022222)100:0.0198874777)94:0.0287007017,((AY962849.1_Alexandrium_minutum:0.0000022222,JF521634.1_Alexandrium_minutum:0.0028684752)100:0.0458117821,EU707477.1_Alexandrium_minutum:0.0448078575)92:0.0327230481)61:0.0159340541,(AY962834.1_Alexandrium_insuetum:0.0000022222,JF521630.1_Alexandrium_insuetum:0.0000022222)100:0.0560693971)48:0.0149526555,(((((AY962833.1_Alexandrium_andersonii:0.0000022222,JF521619.1_Alexandrium_andersoni:0.0000022222)55:0.0000022222,U44937.1_Alexandrium_andersoni:0.0000022222)100:0.2196713137,(AF318230.1_Alexandrium_margalefii:0.0000029215,AF033531.1_Alexandrium_margalefeii:0.0088037309)100:0.2244691239)54:0.0364121534,(((((JF521618.1_Alexandrium_affine:0.0000022274,AF032348.1_Alexandrium_concavum:0.0167507602)100:0.0662983613,U44935.1_Alexandrium_affine:0.0358282850)99:0.0776751940,(((AJ303429.1_Alexandrium_tamarense:0.0028996008,((JF521640.1_Alexandrium_tamarense:0.0000022222,JF906995.1_Alexandrium_tamarense:0.0000022222)68:0.0000022222,AJ303428.1_Alexandrium_tamarense:0.0029016136)59:0.0000022222)100:0.0221204944,((EF178148.1_Alexandrium_australiense:0.0000022222,(JF521639.1_Alexandrium_australiense:0.0000022222,EF178149.1_Alexandrium_australiense:0.0000022222)49:0.0000022222)100:0.0514783948,(AY438016.1_Alexandrium_pacificum:0.0000022222,((U44931.1_Alexandrium_pacificum:0.0000022222,EF178140.1_Alexandrium_pacificum:0.0000022222)80:0.0000022222,FM211464.1_Alexandrium_pacificum:0.0000022222)48:0.0000022222)100:0.0491751881)100:0.0379322102)65:0.0074298886,(((U44926.1_Alexandrium_catenella:0.0000022222,JF521644.1_Alexandrium_catenella:0.0508284186)69:0.0030582330,(AF200667.1_Alexandrium_catenella:0.0028922672,(KX519402.1_Alexandrium_catenella:0.0000022222,KX519394.1_Alexandrium_catenella:0.0000022222)56:0.0000022222)80:0.0000022222)100:0.0564444427,(AJ535370.1_Alexandrium_mediterraneum:0.0029058833,(AJ535368.1_Alexandrium_mediterraneum:0.0029708189,AJ535374.1_Alexandrium_mediterraneum:0.0089347175)63:0.0000022222)100:0.0734024693)62:0.0100470637)99:0.0688120318)87:0.0156516142,((AY268607.1_Alexandrium_tropicale:0.0314345566,(FJ652046.1_Alexandrium_tamiyavanichi:0.0016481661,(AF174614.1_Alexandrium_cohorticula:0.0000022222,AB088267.1_Alexandrium_tamiyavanichii:0.0029045413)100:0.0203810018)100:0.0806514665)97:0.0644695071,(JF521622.1_Alexandrium_fraterculus:0.0000022222,AB088262.1_Alexandrium_fraterculus:0.0000022222)100:0.2883873732)99:0.0966803519)99:0.1597205160,(((AY338752.1_Alexandrium_pseudogoniaulax:0.0000022222,AB088253.1_Alexandrium_pseudogoniaulax:0.0000022222)78:0.0000020967,(AY438018.1_Alexandrium_hiranoi:0.0000028722,(AJ535347.1_Alexandrium_taylori:0.0000022222,AJ535348.1_Alexandrium_taylori:0.0000022222)100:0.0866989653)87:0.0058160492)100:0.2614190646,AY438020.1_Alexandrium_satoanum:0.2608138651)100:0.2594285128)75:0.0532578709)26:0.0000025006,(AY959942.1_Alexandrium_leei:0.1106161492,KF034860.1_Alexandrium_leei:0.1572776308)100:0.4078410253)40:0.0151456580)62:0.0189004146,(FJ011438.1_Alexandrium_peruvianum:0.0091485879,(AY962858.1_Alexandrium_ostenfeldii:0.0000024426,JF921174.1_Alexandrium_ostenfeldii:0.0028880805)98:0.0241914951)81:0.0073327778);

TIME STAMP
----------

Date and time: Fri Feb 10 10:46:49 2023
Total CPU time used: 133.87031 seconds (0h:2m:13s)
Total wall-clock time used: 71.19997237 seconds (0h:1m:11s)
