# Supplementary material for: Combining Nanopore Sequencing with Recombinase Polymerase Amplification Enables Identification of Dinoflagellates from the Alexandrium Genus, Providing a Rapid, Field Deployable Tool
Source: Toxins (Basel). 2023 Jun 1;15(6):372. doi: 10.3390/toxins15060372 (PMC10302762; doi:10.3390/toxins15060372)
Supplement: Supplementary file 1 [file toxins-15-00372-s001.zip › Supplemantary_material/S2_Phylogenetic_trees_of_VMK_&RPB_samples/Phylo_tree_VMK/Site_2/Site_2_18_08_21/Site_2_26_07_21.fasta]

>AF042813.1_Prorocentrum_minimum
TGGAGCGTAAATTGGGTGGTAAATTTCATCTCAAGCTAAATATTGGTTCGAGACCGATAG
CAAACAAGTACCATGAGGGAA-AGATGAAAAGGACTTT-GAAAAGAGAGTTAAAAGTGCC
TGAAATTGCTGAAAGGGAAGCGAATGGAACCAGTGTTGCTTGGCAAGATTGTCGGGTGCA
T--------------------GACGCGCTTG-ATCGTCTCTTGCCTTGTGTGTCAACGCC
A--GTTCGCGATCGAGGAAAACTCCAGGGTCATGGTAGCTCGTCTACGGGTGAGTGAATA
GCCTTGGCA-GAACTCATTTGCGGACTGTTTCTTTCGTGTCTGGTTGCA-----------
GTGTCCTTGGCATTCTGGAAGCTCGTCTTGGCTTGCCACTGGCGGGGGACC
>AJ535373.1_Alexandrium_tamutum
TGGAATGCAAAGTGGGTGGTAAATTCCATGTAAAGGTAAATATATTATTGAGACTGATAG
CAAACAAGTACCATGAGGGAA-ATATGAAAAGGACTTT-GAAAAGAGAATTAAAAGAGTC
TGCATTTGCTGAACAGAAAGCAAACAGAATTGATCTTGCTTGGTGAGATTGTTGCGTCTA
CTCTTGCATTT--CTATGCTGGATGTGGGTGCGATGGTTCTTGCCTTGAATGTCAGCTTC
CATTTCTGCAAATCATTACCCTTGCACATGAATGGTAATTTGCCTGCGGGTAT-TGGAAT
GCATGTGTTTGCAATGATTTGTGA--TTTGATACATGTGTTTGGTGG------------T
ACTTGTGTGTGTTCC-TTTGTCAAAGGGGAAGGCTTGCTTCCTTGAGCACC
>GQ120507.1_Alexandrium_tamutum
TGGAATGCAAAGTGGGTGGTAAATTCCATGTAAAGGTAAATATATTATTGAGACTGATAG
CAAACAAGTACCATGAGGGAA-ATATGAAAAGGACTTT-GAAAAGAGAATTAAAAGAGTC
TGCATTTGCTGAACAGAAAGCAAACAGAATTGATCTTGCCTGGTGAGATTGTTGCGTCTA
CTTCTGCATTT--CTATGTTGGATGTGGGTGCGATGGTTCTTGCCTTGAATGTCAGCTTC
TTTTTCTGCAAATCATTACCCTTGCACATGAATGGTAATTTGCCTGCGGGTAT-TGGAAT
GCATGTGTTTGCCATGATTTGTGA--TTTGATACATGTGTCTGGTGGTA--------CTT
GTGTGTGTTCCTTTGTCAA--AGGGGAAGG---TTTGCTTCCTTGAGCACC
>AY962849.1_Alexandrium_minutum
TGGAATGCAAAGTGGGTGGTAAATTCCATGTAAAGGTAAATATATTATTGAGACTGATAG
CAAACAAGTACCATGAGGGAA-ATATGAAAAGGACTTT-GAAAAGAGAATTAAAAGAGTC
TGCATTTGCTGAACAGAAAGCAAACAGAATTGATTTTACTTGGTGAGATTGTTGTGCTTA
CTCTATCATTT--ATATGGTTGATGTGGGTGCGATGGTTCTTACCTTGAATGTCAGCTTC
TATTTCTGCAAATCATTACCCTTGCACATGAATGGTAATTTGCCTGCGGGTAT-TGGAAT
GCATGTGTTTGCAATGATTTGTGA--TTTGACGCATGTGTTTGGTGAAA--------TTT
GTATATGCTCTTTTGTCGA--AGGGGAAAG---CTTACTTTTTTGAGCATT
>JF521634.1_Alexandrium_minutum
TGGAATGCAAAGTGGGTGGTAAATTCCATGTAAAGGTAAATATATTATTGAGACTGATAG
CAAACAAGTACCATGAGGGAA-ATATGAAAAGGACTTT-GAAAAGAGAATTAAAAGAGTC
TGCATTTGCTGAACAGAAAGCAAACAGAATTGATTTTACTTGGTGAGATTGTTGTGCTTA
CTCTATCATTT--ATATGGTTGATGTGGGTGCGATGGTTCTTACCTTGAATGTCAGCTTC
TATTTCTGCAAATCATTACCCTTGCACATGAATGGTAACTTGCCTGCGGGTAT-TGGAAT
GCATGTGTTTGCAATGATTTGTGA--TTTGACGCATGTGTTTGGTGAAA--------TTT
GTATATGCTCTTTTGTCGA--AGGGGAAAG---CTTACTTTTTTGAGCATT
>AY962834.1_Alexandrium_insuetum
TGGAATGCAAAGTGGGTGGTAAATTCCATGTAAAGGTAAATATATTATTGAGACTGATAG
CAAACAAGTACCATGAGGGAA-ATATGAAAAGGACTTT-GAAAAGAGAATTAAAAGAGTC
TGCATTTGCTGAACAGAAAGCAAACAGAATTGATCTTACTTGGTGAGATTGTTGTGCCCA
CTTTAGCATTT--ATATGTTGGATGTGGGTGCGATGGTTCTTGCCTTGAATGTCAGCTTC
TATTWCTGCAAATCATTACCCTTGCACGTGAATGGTAATTTGCCTGTGGGTAT-TGGAAT
GCATGTGTTTGCAATGATTTGTGA--TTTGATATGTGTGATTGGTGCTA--------CTT
GCGTGTTGCTCCTTTGTCA-ACGGGGAAGG---CTGTCTTCCTTGAGCCCG
>JF521630.1_Alexandrium_insuetum
TGGAATGCAAAGTGGGTGGTAAATTCCATGTAAAGGTAAATATATTATTGAGACTGATAG
CAAACAAGTACCATGAGGGAA-ATATGAAAAGGACTTT-GAAAAGAGAATTAAAAGAGTC
TGCATTTGCTGAACAGAAAGCAAACAGAATTGATCTTACTTGGTGAGATTGTTGTGCCCA
CTTTAGCATTT--ATATGTTGGATGTGGGTGCGATGGTTCTTGCCTTGAATGTCAGCTTC
TATTTCTGCAAATCATTACCCTTGCACGTGAATGGTAATTTGCCTGTGGGTAT-TGGAAT
GCATGTGTTTGCAATGATTTGTGA--TTTGATATGTGTGATTGGTGCTA--------CTT
GCGTGTTGCTCCTTTGTCA-ACGGGGAAGG---CTGTCTTCCTTGAGCCCG
>FJ011438.1_Alexandrium_peruvianum
TGGAATGCAAAGTGGGTGGTAAATTCCATGTAAAGGAAAATATATTATTGAGACTGATAG
CAAACAAGTACCATGAGGGAA-ATATGAAAAGGACTTT-GAAAAGAGAATTAAAAGAGTC
TGCATTTGCTGAACAGAAAGCAAACAGAATTGATCT-ACTTGGTGAGATTGTTGCGTCCA
CTT---------------------GTGGGCGCAATGGTTCTTGCCTTGAATGTCAGCGTC
TATTTCTGCAAATCATTACCCTTGCACATGAATGGTAATTTGCCTGTGGGTAT-TGGAAT
GCATGTGTTTGCAATGATTTGTGA--TTTGATACGTGTGTCTGGTGTT---------CTT
GTGTGTGCCTTCTTGCCAAAAAGGGGAGGG---CTCTCCTCCCTGGGCACT
>AY962858.1_Alexandrium_ostenfeldii
TGGAATGCAAAGTGGGTGGTAAATTCCATGTAAAGGAAAATATATTATTGAGACTGATAG
CAMACAAGTACCATGAGGGAA-ATATGAAAAGGACTTT-GAAAAGAGAATTAAAAGAGTC
TGCATTTGCTGAACAGAAAGCAAACAGAATTGATCT-ACTTGGTGAGATTGTTGCGTCCA
CTT---------------------GTGGGTGCAATGGTTCTTGCCTTGAATGTCAGCGTC
TATTTCTGCAAATTATTACCCTTGCATATGAATTGTAATTTGCCTGTGGGCAT-TGGAAT
GCATGTGTTTGCAATGATTTGTGA--TTTGATACATGTGTCTGGTGTT---------CGC
GTGTGTGCCTTCTTGCTAACACGGGGAGGG---CTCTCCTCCCTGGGCACT
>JF921174.1_Alexandrium_ostenfeldii
TGGAATGCAAAGTGGGTGGTAAATTCCATGTAAAGGAAAATATATTATTGAGACTGATAG
CAAACAAGTACCATGAGGGAA-ATATGAAAAGGACTTT-GAAAAGAGAATTAAAAGAGTC
TGCATTTGCTGAACAGAAAGCAAACAGAATTGATCT-ACTTGGTGAGATTGTTGCGCCCA
CTT---------------------GTGGGTGCAATGGTTCTTGCCTTGAATGTCAGCGTC
TATTTCTGCAAATTATTACCCTTGCATATGAATTGTAATTTGCCTGTGGGCAT-TGGAAT
GCATGTGTTTGCAATGATTTGTGA--TTTGATACATGTGTCTGGTGTT---------CGC
GTGTGTGCCTTCTTGCTAACACGGGGAGGG---CTCTCCTCCCTGGGCACW
>AY962833.1_Alexandrium_andersonii
TGGAATGCAAAGTGGGTGGTAAATTTCATGTAAAGATTAATATATTATTGAGACTGATAG
CGAACAAGTACCATGAGGGAA-ATATGAAAAGGACTTT-GAAAAGAGAATTAAAAGAGTC
TGCACTTGCTGAACAGAAAGCAAACAGAAGTGATTATGCTTGGTAAGATTGTTGCGTCTT
GTTGTTC-----------TGCAACTTGGGCGCAGTGGTTCTTACCTTGTCTGCCAGCATC
T-TTTCTGCAAATCAGAACCCTGGCACATGACTTGTAAAACGCCTGCGGGTGT-TGGAAT
GCATGTGTTTGCTATGATTTGTGA--TTAGATTTGTGCGCGTGGTGCT---------TCG
GTATGTGGCTCTTTGCTGT----GGGGGAA---TTCTCCTCCGCCCTGGCT
>U44937.1_Alexandrium_andersoni
TGGAATGCAAAGTGGGTGGTAAATTTCATGTAAAGATTAATATATTATTGAGRCTGATAG
CGAACAAGTACCATGAGGGAA-ATATGAAAAGGACTTT-GAAAAGAGAATTAAAAGAGTC
TGCACTTGCTGAACAGAAAGCAAACAGAAGTGATTATGCTTGGTAAGATTGTTGCGTCTT
GTTGTTC-----------TGCAACTTGGGCGCAGTGGTTCTTACCTTGTCTGCCAGCATC
T-TTTCTGCAAATCAGAACCCTGGCACATGACTTGTAAAACGCCTGCGGGTGT-TGGAAT
GCATGTGTTTGCTATGATTTGTGA--TTAGATTTGTGCGCGTGGTGCT---------TCG
GTATGTGGCTCTTTGCTGT----GGGGGAA---TTMTCCTCCRCCCTG-CT
>JF521619.1_Alexandrium_andersoni
TGGAATGCAAAGTGGGTGGTAAATTTCATGTAAAGATTAATATATTATTGAGACTGATAG
CGAACAAGTACCATGAGGGAA-ATATGAAAAGGACTTT-GAAAAGAGAATTAAAAGAGTC
TGCACTTGCTGAACAGAAAGCAAACAGAAGTGATTATGCTTGGTAAGATTGTTGCGTCTT
GTTGTTC-----------TGCAACTTGGGCGCAGTGGTTCTTACCTTGTCTGCCAGCATC
T-TTTCTGCAAATCAGAACCCTGGCACATGACTTGTAAAACGCCTGCGGGTGT-TGGAAT
GCATGTGTTTGCTATGATTTGTGA--TTAGATTTGTGCGCGTGGTGCT---------TCG
GTATGTGGCTCTTTGCTGT----GGGGGAA---TTCTCCTCCGCCCTG-CT
>AF318230.1_Alexandrium_margalefii
TGGAATGCAAAGTGGGTGGTAAATTCCATGAAAAGGGAAATACATTTTTGAGACTGATAG
CAAACAAGTACCATGAGGGAA-ATATGAAAAGGACTTT-GAAAAGAGAATTAAAAGAGTC
TGCATTTGCTGAACAGAAAGCAAACAGAATGAATTCTGCTTGGTTAGATTATTGTGCCGT
CTGCTTTGCTT--TTGTGTTGCATCAGGGTGCAATGGTTCTTTCCTTGAATGCCAGC-TT
TATTTCTGCAAATCGTAATCTTTGTGCATGAATGGAAATACGTCTGCGGGTAT-TGGATT
GCATGTGTTTGTGGTGATTTGTGA--TTT-ACCTATATGTGTGT-------------CTT
GTGT-TGGTAGCTTGTGAGCTTAAGGGTTG---TTTTCATTCTTGAGCATG
>AF033531.1_Alexandrium_margalefeii
TGGAATGCAAAGTGGGTGGTAAATTCCATGAAAAGGGAAATACATTTTTGAGACTGATAG
CAAACAAGTACCATGAGGGAA-ATATGAAAAGGACTTT-GAAAAGAGAATTAAAAGAGTC
TGCATTTGCTGAGCAGAAAGCAAACAGAATGAATTCTGCTTGGTTAGATTATTGTGCCGT
CTGCTTTGTTTATTTGTGTTGCATCAGGGTGCAATGGTTCTTTCCTTGAATGCCAGC-TT
TATTTCTGCAAATCGTAATCTTTGTGCATGAATGGAAATACGTCTGCGGGTAT-TGGATT
GCAYGTGTTTGTGGTGATTTGTGA--TTT-ACCTATATGTGTGT-------------CTT
GTGT-TGGTGGCTTGTGAGCTTAAGGGTTG---TTTTCATTCTTGAGCATG
>AY959942.1_Alexandrium_leei
TGGAATGCAAATGTGGTGGTAAATTCCATGTAAAGGAAAATATGTCATTGAGACTGATAG
CAAACAAGTACCATGAGGGAG-ATATGAAAAGGACTTT-GAAAAGAGAATTAAAAGAGCC
TGAAATTGTTGAGCAGAAAGCAAACAGACATG-TGCACAATGGTAAGACTGCTGCATTCC
TTCCTGCAGATT--GTGTGTGGAAGTGTGTGCAATGGTTCTTGCGTTGAACACCAGCTTT
GCTACTTG-AAATCATTATTCATGTGTATGAATGAAAATTTGTTTTCGGGCAA-TGCAAC
GCATGCATATGATATGATGT-TGGG-TTGCTTTGTGGCACATGGCC--------------
-TGGCTTGGTGCACT-TGGATTAGGAAGGG---TGCCCTTCCTGTGTGTCG
>KF034860.1_Alexandrium_leei
GGGAATGCAAATATGATGGTAAATTCCATGTAAAGGACAACATATCATTGAGACTGATAG
CAAACAAATTCCATGAGGGAG-ATATGAAAAGGACTTT-GAAAAGAGAATTAAAAGAGCC
TGAAATTGTTGAGCAAAACGCAAACAAACATG-TGTGCAATGGTGAGACTGCTGCACACC
TTCCTGCATGT---GTGCGTGGAAATGTCTGCAATGGTTCTTGCCTTGAATACCAGCTTT
GCTACCTG-AAATCATTATTCATGTGCGTGAATGGAAATATGCCCTCGGGTGT-TGAAAT
GTATGCATATAAAAATATAT-TGGG-TTGCGCTGTTGTGTATGGTC--------------
-TGCTTGAAAGCCCA-TGTCATAAGGAGGG---TGCTCTTCCTGGGGCGTG
>JF521618.1_Alexandrium_affine
TGGAATGCAAAGTGGGTGGTAAGTTTCATGTAAAGGTAAATATAGGATTGAGACTGATAG
CACACAAGTACCATGAGGGAA-ATATGAAAAGGACTTT-GAAAAGAGAATTAAATGAGTT
TGTATTTGCTGAACAGAAAATAAACAGATTTGATGTTGCTTGGTGAGATTGTGGTGCTTG
CTTGACAATA----GGTTTTGATTGTGGGTGCGATGATTCTTGCTTTGCTTGCCAGTTTC
TATTTGTACATTTGATTACCCTTGCACATGAATGGTAATTTTCCTGCGGGGTT-TGGATT
GCATGTGTTTGTGATGATTTGTGT--TTTGATGCATGTGTCTGGTG-------------C
TTTTGTAATTGCTCA--TTTCTTGAAGCTGGGCCTACCCTACTAGAGCTTA
>U44935.1_Alexandrium_affine
TGGAATGCAAAGTGGGTGGTAAGTTTCATGTAAAGGTAAATATAGGATTGAGACTGATAG
CACACAAGTRCCATGAGGGAA-ATATGAAAAGGACTTT-GAAAAGAGAATTAAATGAGTT
TGTATTTGCTGAACAGAAAATAAACAGATTTGATGTTGCTTGGTGAGATTGTGGTGCTTG
CTTGACAATA----GGTTTTGATTGTGGGTGCGATGATTCTTGCTTTGCTTGCCAGTTTC
TATTTGTACATTTGATTACCCTTGCACATGAATGGTAATTTTCCTGCGGGGTT-TGGATT
GCATGTGTTTGTGATGATTTGTGT--TTTGATTCATGTGTCTGGTG-------------C
TTTTGTAATTGCTCA--TTTCTTGAAGCTGGGCCTACCCTACTAGAGCTTA
>AF032348.1_Alexandrium_concavum
TGGAATGCAAAGTGGGTGGTAAGTTTCATGTAAAGGTAAATATAGGATTGAGACTGATAG
CACACAAGTACCATGAGGGAA-ATATGAAAAGGACTTT-GAAAAGAGAATTAAATGAGTT
TGTATTTGCTGAACAGAAAATAAACAGATTTGATGTTGCTTGGTGAGATTGTGGTGCTTG
CTTGACAATA----GGTTTTGATTGTGGGTGCAATGATTCTTGCTTTGCTTGCCAGTTTC
CATGTGTACATTTGATTACCCTTGCTCATGAATGGTAATCTTCCTGCGGGGTT-TGGATT
GCATGTGTTTGTGATGATTTGTGT--TTTGATACATGTGTCTGGTG-------------C
TTTTGTAATTGCTCA--TTTCTTGAAGCTGGGCCTACCCTACTAKAGCTTA
>AY268607.1_Alexandrium_tropicale
TGGAATGCAAAGTGGGTGGTAAGTTTCATGTAAAGGTAAATATATGATTGAGACTGATAG
TGCACAAGTACCATGAGGGAA-ATATGAAAAGGACTTT-GAAAAGAGAATTAAATGAGTT
TGTATTTGCTGAACAGAAAGTAAACAGATTTGATTTTGCTGGGTGAGATTGTGGTGCTTG
CTTGACACTT-----ATGTGG-TTGTAAGTACAATGATTCTTACTTTGTGTGCCAGTTTT
T---TGCACATTTGAACATTCTTGCGTATGAATGGTAATATTCCTGTGGGGG-TTGGATT
GCATACGTATGTAAGCATTTGTGT--TCTGAACTATGTGTTTGGTGAC-------TTTGT
TTGTACGC-TATGTGT----ACAGAAGGTG----TTT-CTTCCTGGGTCAA
>FJ652046.1_Alexandrium_tamiyavanichi
TGGAATGCAAAGTGGGTGGTAAGTTTCATGTAAAGGTAAATATATGATTGAGACTGATAG
TGCACAAGTACCATGAGGGAA-ATATGAAAAGGACTTT-GAAAAGAGAATTAAATGAGTT
TGTATTTGCTGAACAGAAAGTAAACAGATTTGATTTTGCTGGGTGAGATTGTGGTGCTTG
CCTGACACTGC---GGTGTGG-TTCTAAGTACAATGATTCTTGCTTTGTGTGCCAGCTTT
T---TACACATTTGAACATGCATGCGCATGAATGGTAGTATTCCTGTGGGGGGTTGGATT
GCATGCGTGTATAAGCATTTGTGTG-TTTGAAGCATGTGTTTGGTGATG------TTGGT
GTGTGCACATATTGTT----CTTCAGGATG----T----------------
>AF174614.1_Alexandrium_cohorticula
TGGAATGCAAAGTGGGTGGTAAGTTTCATGTAAAGGTAAATATATGATTGAGACTGATAG
TGCACAAGTACCATGAGGGAA-ATATGAAAAGGACTTT-GAAAAGAGAATTAAATGAGTT
TGTATTTGCTGAACTGAAAGTAAACAGATTTGATTTTGATGGGTGAGATTGTGGTGCTTG
CTTGACACTAT---GGTGTGG-T-CTAAGTACAATGATTCTTGCTTTGTGTGCCAGCTTT
T---TACACATTTGAACATGCATGCGCATGAATGGTATTATTCCTGTGGGGGGTTGGATT
GCATGCGTGTATAAGCATTTGTGTG-CTTGAAGCATGTGTTTGGTGATG------TTGGT
GTGTGCACATATTGTT----CTTCAGGATG----TTTTCTTCCTGTGTCAA
>AB088267.1_Alexandrium_tamiyavanichii
TGGAATGCAAAGTGGGTGGTAAGTTTCATGTAAAGGTAAATATATGATTGAGACTGATAG
TGCACAAGTACCATGAGGGAA-ATATGAAAAGGACTTT-GAAAAGAGAATTAAATGAGTT
TGTATTTGCTGAACTGAAAGTAAACAGATTTGATTTTGATGGGTGAGATTGTGGTGCTTG
CTTGACACTAT---GGTGTGG-T-CTAAGTACAATGATTCTTGCTTTGTGTGCCAGCTTT
T---TACACACTTGAACATGCATGCGCATGAATGGTATTATTCCTGTGGGGGGTTGGATT
GCATGCGTGTATAAGCATTTGTGTG-CTTGAAGCATGTGTTTGGTGATG------TTGGT
GTGTGCACATATTGTT----CTTCAGGATG----TTTTCTTCCTGTGTCAA
>JF521622.1_Alexandrium_fraterculus
TGGAATGCAAATTGGGTGGTAAGTTTCATGCACAGGTAAATACATGATTGAGACTGATAG
CGCACAAGTACCATGAGGGAA-ATATGAAAAGGACTTT-GAAAAGAGAGTTAAATGAGTT
TGCACTTGCTGAACAGAAAGTAAACAGATTTGATTATACTGCGTGAGATTGTGGTGTTTG
CTTTGCATGTC---GATGTGAATTGCAAATGCAATGTTTGTTGCTGTGTGTGCTAGTTAT
T---TGTGCATGTGCTGACCATTGCACATGAATGGTAATATCTCTGCGGGGGGT--GATT
GTATGTGCATGCATGCATGTGTG----CTCAGGCATGTGTTTGGTGATGGTGTG-TTGGT
ATGTGTGTGTGTGTTCTGTGCTGGGTGTTG----TTCGCTGTATGGGCCCA
>AB088262.1_Alexandrium_fraterculus
TGGAATGCAAATTGGGTGGTAAGTTTCATGCACAGGTAAATACATGATTGAGACTGATAG
CGCACAAGTACCATGAGGGAA-ATATGAAAAGGACTTT-GAAAAGAGAGTTAAATGAGTT
TGCACTTGCTGAACAGAAAGTAAACAGATTTGATTATACTGCGTGAGATTGTGGTGTTTG
CTTTGCATGTC---GATGTGAATTGCAAATGCAATGTTTGTTGCTGTGTGTGCTAGTTAT
T---TGTGCATGTGCTGACCATTGCACATGAATGGTAATATCTCTGCGGGGGGT--GATT
GTATGTGCATGCATGCATGTGTG----CTCAGGCATGTGTTTGGTGATGGTGTG-TTGGT
ATGTGTGTGTGTGTTCTGTGCTGGGTGTTG----TTCGCTGTATGGGCCCA
>AJ303429.1_Alexandrium_tamarense
TGGAATGCAAAGTGGGTGGTAAGTTTCATACAAAGGTAAATATGCAATTGAGACTGATAG
CACACAAGTACCATGAGGGAA-ATATGAAAAGGACTTT-GAAAAGAGAATTAAATGAGTT
TGTATTTGCTGAACACAAAGCAAACAGACTTGAT-TTGCTTGGTGAGATTGTAGTGCTTG
CTTGACAATA----GGTTTTGGCTGTGGGTGAAATGATTCTTTCTTTGCATGCCAGGTTC
TATGTGTACATTTGATTACCTTTGCACATGAATGGTAATTTTCCTGCGGGGGG-TGGATT
GCATGTGCATGTAATGATTTGTGT--CTTGATGAATGTGTCTGGTG-------------T
ATCTGTTTTTGTTCCATGTGTTTGAGGTTG---CTTCCTTCCTTGGGCTTA
>JF521640.1_Alexandrium_tamarense
TGGAATGCAAAGTGGGTGGTAAGTTTCATACAAAGGTAAATATGCAATTGAGACTGATAG
CACACAAGTACCATGAGGGAA-ATATGAAAAGGACTTT-GAAAAGAGAATTAAATGAGTT
TGTATTTGCTGAACACAAAGCAAACAGACTTGAT-TTGCTTGGTGAGATTGTAGTGCTTG
CTTGACAATA----GGTTTTGGCTGTGGGTGAAATGATTCTTTCTTTGCATGCCAGGTTC
TATGTGTACATTTGATTACCTTTGCACATGAATGGTAATTTTCCTGCGGGGGG-TGGATT
GCATGTGCATGTAATGATTTGTGT--TTTGATGAATGTGTCTGGTG-------------T
ATCTGTTTTTGTTCCATGTGTTTGAGGTTG---CTTCCTTCCTTGGGCTTA
>EF178148.1_Alexandrium_australiense
TGGAATGCAAAGTGGGTGGTAAGTTTCATGCAAAGGTAAATATGCAATTGAGACTGATAG
CGCACAAGTACCATGAGGGAC-ATATGAAAAGGACTTT-GAAAAGAGAATTAAACGAGTT
TGTATTTGCTGAACACAAAGTAAACAGATGTGAT-TTCCTTAGTGAGATTGTAGCACTTG
CTTGACAATA----GGTTTTGGCGGTGGGTGCAATGATTCTTGCTTTGTATGCCAGTTTC
TATGTGGACATTTGATTACCTGTGCACTTGAATGGTAATTTTCCTGCGGGGGG-TGGATT
GCATATGCATGTAATTATTTGCATG-TTTTATTACTGTGTCTGGTG-------------T
ATGTGTTTGTGTTMT-TGTGCTTGTGGTTG---CTTTCTTCCTTGGGCTTG
>JF521639.1_Alexandrium_australiense
TGGAATGCAAAGTGGGTGGTAAGTTTCATGCAAAGGTAAATATGCAATTGAGACTGATAG
CGCACAAGTACCATGAGGGAC-ATATGAAAAGGACTTT-GAAAAGAGAATTAAACGAGTT
TGTATTTGCTGAACACAAAGTAAACAGATGTGAT-TTCCTTAGTGAGATTGTAGCACTTG
CTTGACAATA----GGTTTTGGCGGTGGGTGCAATGATTCTTGCTTTGTATGCCAGTTTC
TATGTGGACATTTGATTACCTGTGCACTTGAATGGTAATTTTCCTGCGGGGGG-TGGATT
GCATATGCATGTAATTATTTGCATG-TTTTATTACTGTGTCTGGTG-------------T
ATGTGTTTGTGTTCT-TGTGCTTGTGGTTG---CTTTCTTCCTTGGGCTTG
>AY438016.1_Alexandrium_pacificum
TGGAATGCAAAGTGGGTGGTAAGTTTCATGCAAAGGTAAATATGCAATTGAGACTGATAG
CGCACAAGTACCATGAGGGAC-ATATGAAAAGGACTTT-GAAMAGAGAATTAAATGAGTT
TGTATTTGCTAAACACAAAGTAAACAGACTTGAT-TTCCTCAGTGAGATTGTAGTGMTTG
CTTRACAATG----GGTTTTGGCTGCAAGTGCAATAATTCTTGCTTTGTGTGCCAGTTTT
TATGTGGACATTTGATTACCTTTGCACATGAATGGTAATTTTCCTGCGGGGTG-TGGATT
GCATATGCATGTAATGATTTGCATG-TTTGTTAAATGTGTCTGGTG-------------T
ATTTGTTTGTGTCCT-TGTCCTTGAGGTTG---CTTTCTCCCTTGGGCTTA
>U44926.1_Alexandrium_catenella
TGGAATGCAAAGTGGGTGGTAAGTTTCATGTMAAGGTAAACATGCAAYTGAGACTGATAG
CACACAAGTRCCATGAGGGAA-ATATGAAAAGGACTTT-GAAAAGAGAATTAAATGAGTT
TGTATTTGCTGAACACAAAGTAAACAGACTTGAT-TTGCTTGGTGGGAGTGTTGCACTTG
CTTGACAAGA----GCTTTGGGCTGTGGGTGTAATGATTCTTTCTTTGCATGCCAGTTTC
TATGTGTACATCTGATTACCTTTGCACATGAATGATAAGTCTCCTGTGGGGGG-TGGATT
GCATGTGCATGTAATGATTTGTGT--TTTGATAAATGTGTCTGGTG-------------T
ATGTGTGTGTGTTCC-TGTGCTTGGGGATG---CTTCCTTCCTTGGACTTA
>AF200667.1_Alexandrium_catenella
TGGAATGCAAAGTGGGTGGTAAGTTTCATGTAAAGGTAAACATGCAATTGAGACTGATAG
CACACAAGTACCATGAGGGAA-ATATGAAAAGGACTTT-GAAAAGAAAATTAAATGAGTT
TGTATTTGCTGAACACAAAGTAAACAGACTTGAT-TTGCTTGGTGGGAGTGTTGCACTTG
CTTGACAAGA----GCTTTGGGCTGTGGGTGTAATGATTCTTTCTTTGCATGCCAGTTTC
TATTTGTACATCTGATTACCTTTGCACATGAATGATAAGTCTCCTGTGGGGGG-TGGATT
GCATGTGCATGTAATGATTTGTGT--TTTGATAAATGTGTCTGGTG-------------T
ATGTGTGTGTGTTCC-TGTGCTTGGGGATG---CTTCCTTCCTTGGACTTA
>JF521644.1_Alexandrium_catenella
TGGAATGCAAAGTGGGTGGTAAGTTTCATGTAAAGGTAAACATGCAACTGAGACTGATAG
CACACAAGTACCATGAGGGAA-ATATGAAAAGGACTTT-GAAAAGATAATAAAAAGAGTT
TGTATTTGCTGAACACAAAATAAACACACTCGAT-TTGCTTGGTGGGAGTGCTGCACTTG
CTGGACAAGA----GCTTTGGGCTGTGTGTGTAATGATTCGTTCTTTGCATGCCAGTTTC
TATGTGTACATCTGATTACCTTTGCACATGAATGATAAGTCTCCTGTGGGGGG-TGTATT
GCATGTGCATGTAATGATGTGTGT--TTTGATAAATGTGTATGGTG-------------T
ATGTGT--GTGTTCA-TGTGATTGGGGATG---CTTCCTTCCTTGGACTTA
>AJ535370.1_Alexandrium_mediterraneum
TGGAATGCAAAGTGGGTGGTAAGTTTCATGTAAAGGTAAATATGCAATTGAGACTGATAG
CACACAAGTACCATGAGGGAA-ATATGAAAAGGACTTT-GAAAAGAGAATTAAATGAGTT
TGTATTTGCTGAACAAAAAGTAAACAGACTTGAT-TTCTTTGGTGAGGTTGTTGTGCTTG
CCTGACAATA----AGTTTTGGTGGTGGGTACAATGATTCTTTCTTGGCATGCCAGTTTC
TATTTGTACATTTGATTACCTTTGCATATGAATGGGAAGTTTCTTGTGGGGGGGTTGATT
GCATGTGCATGTAATGATTTGTGT--TTTGATGTATGAGTCTGGTG-------------T
TTCTGTCGGTGTTTC-TGTGCTTGAGGTTG---ATTCCTTCCTTGGACTGA
>AJ535368.1_Alexandrium_mediterraneum
TGGAATGCAAAGTGGGTGGTAAGTTTCATGTAAAGGTAAATATGCAATTGAGACTGATAG
CACACAAGTACCATGAGGGAA-ATATGAAAAGGACTTT-GAAAAGAGAATTAAATGAGTT
TGTATTTGCTGAACAAAAAGTAAACAGACTTGAT-TTCTTTGGTGAGGTTGTTGTGCTTG
CCTGACAATA----AGTTTTGGTGGTGGGTACAATGATTCTTTCTTGGCATGCCAGTTCC
TATTTGTACATTTGATTACCTTTGCATATGAATGGGAAGTTTCTTGTGGGGGGGTTGATT
GCATGTGCATGTAATGATTTGTGT--TTTGATGTATGAGTCTGGTG-------------T
TTCTGTTGGTGTTTC-TGTGCTTGAGGTTG---ATTCCTTCCTTGGACTGA
>AY338752.1_Alexandrium_pseudogoniaulax
TGGAATGCAAATTGGGTGGTAAATTTCACGCAAGGGAAAATATATTATTGAGTCTGATAA
TGAACAAGTACCATGAGGGAA-ATATGCAAAGGACTTT-GAAAAGAAAATTAAAAGAGCT
TGCATTTGCTAAACAGAAAACTAGCAGAAGTGCTTTATCTTGGTAAGATTGCTGCGCATG
GGTTTAC------TGT-GTAAATTGTATGAGCATTGGTTCTTACTTTGTGTGTCAATTCC
ATTGTCA--ATTTTAATATCTTTGCTCATGAATTGTGAAATGCTTGCGGGTGT-TAGATT
GCATGTGCATTCATTAATTTG-GA--CTTGGTGCA-GTGCTTGGCAACAGCTTGCATGTA
GAGTGTGCGTGCAATGTACAATTGCGATTGTCAGCTGTT------------
>AB088253.1_Alexandrium_pseudogoniaulax
TGGAATGCAAATTGGGTGGTAAATTTCACGCAAGGGAAAATATATTATTGAGTCTGATAA
TGAACAAGTACCATGAGGGAA-ATATGCAAAGGACTTT-GAAAAGAAAATTAAAAGAGCT
TGCATTTGCTAAACAGAAAACTAGCAGAAGTGCTTTATCTTGGTAAGATTGCTGCGCATG
GGTTTAC------TGT-GTAAATTGTATGAGCATTGGTTCTTACTTTGTGTGTCAATTCC
ATTGTCA--ATTTTAATATCTTTGCTCATGAATTGTGAAATGCTTGCGGGTGT-TAGATT
GCATGTGCATTCATTAATTTG-GA--CTTGGTGCA-GTGCTTGGCAACAGCTTGCATGTA
GAGTGTGCGTGCAATGTACAATTGCGATTGTCAGCTGTT------------
>AY438018.1_Alexandrium_hiranoi
TGGAATGCAAATTGGGTGGTAAATTTCACGCAAGGGAAAATATATTATTGAGTCTGATAA
TGAACAAGTACCATGAGGGAA-ATATGCAAAGGACTTT-GAAAAGAAAATTAAAAGAGCT
TGCATTTGCTAAACAGAAAACTAGCAGAAGTGCTTTATCTTGGTAAGATTGCTGCGCATG
GGTTTAC------TGT-GTAAATTGTATGAGCATTGGTTCTTACTTTGTGTGTCAATTCC
ATTGTCA--ATTTTAATATCTTTGTTCATGAATTGTGAAATGCTTGCGGGTGT-TAGATT
GCATGTGCATTCATTAATTTG-GA--CTTGGTGCA-GTGCTTGGCAATAGCTTGCATGTA
GAGTGTGCGTGCAATGTACAATTGCGATTGTCAGCTGTT------------
>AJ535347.1_Alexandrium_taylori
TGGAATGCAAATAGGGTGGTAAATTTCACGCAAGGGAAAATATATTGTTGAGTCTGATAA
TGAACAAGTACCATGAGGGAA-ATATGCAAAGGACTTT-GAAAAGAAAATTAAAAGAGCT
TGCATTTGCTAAACAGAAAACTAGCAGAAGTGCTTTATCTTGGTAAGATTGCTGTGCATG
GGTTTAT------TGT-GTAAATTGTATGAGCATTGGTTCTTGCCTTGTGTGTCAATTCC
AATGTCT--TTTTTAATATCTTTGTTCATGAATTGCGAAATGCTTGTGGGTGT-TTGATT
GCATGTGCATACATTAATTTG-GA--CTTGGTGCA-ATGTTTGGCATTAGCTTGCATGTA
GAGTGCCTGTGCAATGCAAAATTGCGATTGTGAACTAAA------------
>AJ535348.1_Alexandrium_taylori
TGGAATGCAAATAGGGTGGTAAATTTCACGCAAGGGAAAATATATTGTTGAGTCTGATAA
TGAACAAGTACCATGAGGGAA-ATATGCAAAGGACTTT-GAAAAGAAAATTAAAAGAGCT
TGCATTTGCTAAACAGAAAACTAGCAGAAGTGCTTTATCTTGGTAAGATTGCTGTGCATG
GGTTTAT------TGT-GTAAATTGTATGAGCATTGGTTCTTGCCTTGTGTGTCAATTCC
AATGTCT--TTTTTAATATCTTTGTTCATGAATTGCGAAATGCTTGTGGGTGT-TTGATT
GCATGTGCATACATTAATTTG-GA--CTTGGTGCA-ATGTTTGGCATTAGCTTGCATGTA
GAGTGCCTGTGCAATGCAAAATTGCGATTGTGAACTAAA------------
>AY438020.1_Alexandrium_satoanum
TGGAATGCAAATGGGGTGGTAAATTTCATTCAAGGGCAAATATATTATTGAGCCTGATAG
TGGACAAGTACCATGAGGGAA-ATATGAAAAGGATTTT-GAAAAGAAAATTAAAAGAGTT
TGCAATTGCTGAACAGAAAGCAAGCAGAAGGTTTTTGTTTTGGTGAGATTGTTGCAAATG
CATTTGCATC---TGTTGCTGAATGTGTGTGCAATGGTTCCTGCCTTGGGTGCTAATTTC
AATTTCGC-ATATCATTACCTTTGCTTGTGAAATGTAAAATATTTGCAAGTAT-TGGATT
GCATGTGCACGCAATGACTTGTGG--TTTGGCACA-GTGCTTGCTTATGAGTTAATGTTC
ATGTGCTCTGTCAATACATTATTGTGAATGCACACACAT------------
>EU707477.1_Alexandrium_minutum
TGGAATGCAAAGTGGGTGGTAAATTCCATGTAAAGGTAAATATATTATTGAGACTGATAG
CAAACAAGTACCATGAGGGAA-ATATGAAAAGGACTTT-GAAAAGGGAATTAAAAGAGTC
TGCATTTGCTGAACAGAAAGCAAACAGAATTGATGT-GCTTGGTGAGATTGTTGTGCCCA
CTCTGTCATTT--ATGTCG--GATGTGGGTGCGATGGTTCTTACCTTGAATGTCAGCTTC
TATTTCTGCAAATCATTACCCTTGCACATGAATGGTAATTTGCCTGCGGGTAT-TGGAAT
GTGTGTGTTTGCAATGATTTGTGA--TTTGATGCATGTGGTTGGTGGAC--------TTT
GTATGTGCTGTTTTGCCAA--CGGGGAAGG---GACTCTTCCTTGAGCACT
>KX519402.1_Alexandrium_catenella
TGGAATGCAAAGTGGGTGGTAAGTTTCATGTAAAGGTAAACATGCAATTGAGACTGATAG
CACACAAGTACCATGAGGGAA-ATATGAAAAGGACTTT-GAAAAGAGAATTAAATGAGTT
TGTATTTGCTGAACACAAAGTAAACAGACTTGAT-TTGCTTGGTGGGAGTGTTGCACTTG
CTTGACAAGA----GCTTTGGGCTGTGGGTGTAATGATTCTTTCTTTGCATGCCAGTTTC
TATTTGTACATCTGATTACCTTTGCACATGAATGATAAGTCTCCTGTGGGGGG-TGGATT
GCATGTGCATGTAATGATTTGTGT--TTTGATAAATGTGTCTGGTG-------------T
ATGTG--TGTGTTCC-TGTGCTTGGGGATG---CTTCCTTCCTTGGACTTA
>KX519394.1_Alexandrium_catenella
TGGAATGCAAAGTGGGTGGTAAGTTTCATGTAAAGGTAAACATGCAATTGAGACTGATAG
CACACAAGTACCATGAGGGAA-ATATGAAAAGGACTTT-GAAAAGAGAATTAAATGAGTT
TGTATTTGCTGAACACAAAGTAAACAGACTTGAT-TTGCTTGGTGGGAGTGTTGCACTTG
CTTGACAAGA----GCTTTGGGCTGTGGGTGTAATGATTCTTTCTTTGCATGCCAGTTTC
TATTTGTACATCTGATTACCTTTGCACATGAATGATAAGTCTCCTGTGGGGGG-TGGATT
GCATGTGCATGTAATGATTTGTGT--TTTGATAAATGTGTCTGGTG-------------T
ATGTGTGTGT--TCC-TGTGCTTGGGGATG---CTTCCTTCCTTGGACTTA
>AJ535374.1_Alexandrium_mediterraneum
TGCAATGCAAAGTGCGTGGTAAGTTTCATGTAAAGGTAAATATGCAATTGAGACTGATAG
CACACAAGTACCATGAGGCAA-ATATGAAAAGGACTTT-GAAAAGAGAATTAAATGAGTT
TGTATTTGCTGAACAAAAAGTAAACAGACTTGAT-TTCTTTGGTGAGGTTGTTGTGCTTG
CCTGACAATA----AGTTTTGGTGGTGGGTACAATGATTCTTTCTTGGCATGCCAGTTTC
TATTTGTACATTTGATTACCTTTGCATATGAATGGGAAGTTTCTTGTGGGGGGGTTGATT
GCATGTGCATGTAATGATTTGTGT--TTTGATGTATGAGTCTGGTG-------------T
TTCTGTTGGTGTTTC-TGTGCTTGAGGTTG---ATTCCTTCCTTGGACTGA
>JF906995.1_Alexandrium_tamarense
TGGAATGCAAAGTGGGTGGTAAGTTTCATACAAAGGTAAATATGCAATTGAGACTGATAG
CACACAAGTACCATGAGGGAA-ATATGAAAAGGACTTT-GAAAAGAGAATTAAATGAGTT
TGTATTTGCTGAACACAAAGCAAACAGACTTGAT-TTGCTTGGTGAGATTGTAGTGCTTG
CTTGACAATA----GGTTTTGGCTGTGGGTGAAATGATTCTTTCTTTGCATGCCAGGTTC
TATGTGTACATTTGATTACCTTTGCACATGAATGGTAATTTTCCTGCGGGGGG-TGGATT
GCATGTGCATGTAATGATTTGTGT--TTTGATGAATGTGTCTGGTG-------------T
ATCTGTTTTTGTTCCATGTGTTTGAGGTTG---CTTCCTTCCTTGGGCTTA
>AJ303428.1_Alexandrium_tamarense
TGGAATGCAAAGTGGGTGGTAAGTTTCATACAAAGGTAAATATGCAATTGAGACTGATAG
CACACAAGTACCATGAGGGAA-ATATGAAAAGGACTTT-GAAAAGAGAATTAAATGAGTT
TGTATTTGCTGAACACAAAGCAAACAGACTTGAT-TTGCTTGGTGAGATTGTAGTGCTTG
CTTGACAATA----GGTTTTGGCTGTGGGTGAAATGATTCTTTCTTTGCATGCCAGGTTC
TATGTGTACATTTGATTACCTTTGCACATGAATGGTAATTTTCCTGCGGGGGG-TGGATT
GCATGTGCATGTAATGATTTGTGT--TTTGATGAATGTGTCCGGTG-------------T
ATCTGTTTTTGTTCCATGTGTTTGAGGTTG---CTTCCTTCCTTGGGCTTA
>U44931.1_Alexandrium_pacificum
TGGAATGCAAAGTGGGTGGTAAGTTTCATGCAAAGGTAAATATGCAATTGAGACTGATAG
CGCACAAGTACCATGAGGGAC-ATATGAAAAGGACTTT-GAACAGAGAATTAAATGAGTT
TGTATTTGCTAAACACAAAGTAAACAGACTTGAT-TTCCTCAGTGAGATTGTAGTGMTTG
CTTRACAATG----GGTTTTGGCTGCAAGTGCAATAATTCTTGCTTTGTGTGCCAGTTTT
TATGTGGACATTTGATTACCTTTGCACATGAATGGTAATTTTCCTGCGGGGTG-TGGATT
GCATATGCATGTAATGATTTGCATG-TTYGTTAARTGTGTCTGGTG-------------T
ATTTGTTTGTGTCCT-TGTCCTTGAGGTTG---CTTTCTCCCTTGGGCTTA
>FM211464.1_Alexandrium_pacificum
TGGAATGCAAAGTGGGTGGTAAGTTTCATGCAAAGGTAAATATGCAATTGAGACTGATAG
CGCACAAGTACCATGAGGGAC-ATATGAAAAGGACTTT-GAAMAGAGAATTAAATGAGTT
TGTATTTGCTAAACACAAAGTAAACAGACTTGAT-TTCCTCAGTGAGATTGTAGTGMTTG
CTTRACAATG----GGTTTTGGCTGCAAGTGCAATAATTCTTGCTTTGTGTGCCAGTTTT
TATGTGGACATTTGATTACCTTTGCACATGAATGGTAATTTTCCTGCGGGGTG-TGGATT
GCATATGCATGTAATGATTTGCATG-TTTGTTAAATGTGTCTGGTG-------------T
ATTTGTTTGTGTCCT-TGTCCTTGAGGTTG---CTTTCTCCCTTGGGCTTA
>EF178140.1_Alexandrium_pacificum
TGGAATGCAAAGTGGGTGGTAAGTTTCATGCAAAGGTAAATATGCAATTGAGACTGATAG
CGCACAAGTACCATGAGGGAC-ATATGAAAAGGACTTT-GAACAGAGAATTAAATGAGTT
TGTATTTGCTAAACACAAAGTAAACAGACTTGAT-TTCCTCAGTGAGATTGTAGTGCTTG
CTTGACAATG----GGTTTTGGCTGCAAGTGCAATAATTCTTGCTTTGTGTGCCAGTTTT
TATGTGGACATTTGATTACCTTTGCACATGAATGGTAATTTTCCTGCGGGGTG-TGGATT
GCATATGCATGTAATGATTTGCATG-TTTGTTAAATGTGTCTGGTG-------------T
ATTTGTTTGTGTCCT-TGTCCTTGAGGTTG---CTTTCTCCCTTGGGCTTA
>EF178149.1_Alexandrium_australiense
TGGAATGCAAAGTGGGTGGTAAGTTTCATGCAAAGGTAAATATGCAATTGAGACTGATAG
CGCACAAGTACCATGAGGGAC-ATATGAAAAGGACTTT-GAAAAGAGAATTAAACGAGTT
TGTATTTGCTGAACACAAAGTAAACAGATGTGAT-TTCCTTAGTGAGATTGTAGCACTTG
CTTGACAATA----GGTTTTGGCGGTGGGTGCAATGATTCTTGCTTTGTATGCCAGTTTC
TATGTGGACATTTGATTACCTGTGCACTTGAATGGTAATTTTCCTGCGGGGGG-TGGATT
GCATATGCATGTAATTATTTGCATG-TTTTATTACTGTGTCTGGTG-------------T
ATGTGTTTGTGTTCT-TGTGCTTGTGGTTG---CTTTCTTCCTTGGGCTTG
>Site_2_16_08_21_consensus_cl_id_1155_total_supporting_reads_54
------------------------------------------------------------
--CTGAAGTACCATGGGGAAATATGAGAAAAGGACTTT-GAAA-GAGAATTAAATGAGTT
TGTATTTGCTGAACACAAAGCAAACAGACTTGAT-TTGCTTGGTGAGATTGTAGTGCTTG
CTTGACAATA----GGTTTTGGCTGTGGGTGAAATGATTCTTTCTTTGCATGCCAGGTTC
TATGTGTACATTTGATTACCTTTGCACATGAATGGTAATTTTCCTGCGGGGGG-TGGATT
GCATGTGCATGTAATGATTTGTGT--TTTGATGAATGTGTCTGGTG-------------T
ATCTGTTTTTGTTCCATGTGTTTGAGGTTG---CTTCCTTCCTTGGGCTTA

>Site_2_16_08_21_consensus_cl_id_158_total_supporting_reads_189
TGGAATGCAAAGTGGGTGGTAAGTTTCATGTAAAGGTAAACATGCAACTGAGACTGATAG
CACACAAGTGCCATGAGGGAA-ATATGAAAAAGGTTTTTGAAAAGATAATAAAATGAGTT
TGTATTTGCTGAACACAAAGTAAACAGACTTGAT-TTGCTTGGTGGGAGTGTTGCACTTG
CTTGACAAGA----GCTTTGGGCTGTGTGTGTAATGATTCGTTCTTTGCATGCCAGTTTC
TATGTGTACATCTGATTACCTTTGCACATGAATGATAAGTCTCCTGTGGGGGG-TGTATT
GCATGTGCATGTAATGATGTGTGT--TTTGATAAATGTGTCTGGTG-------------T
ATGTGTTTGTGTTCC-TGTGCTTGGGGATG---CTTCCTTCCTTGGACTTA
