# Supplementary material for: Combining Nanopore Sequencing with Recombinase Polymerase Amplification Enables Identification of Dinoflagellates from the Alexandrium Genus, Providing a Rapid, Field Deployable Tool
Source: Toxins (Basel). 2023 Jun 1;15(6):372. doi: 10.3390/toxins15060372 (PMC10302762; doi:10.3390/toxins15060372)
Supplement: Supplementary file 1 [file toxins-15-00372-s001.zip › Supplemantary_material/S2_Phylogenetic_trees_of_VMK_&RPB_samples/Phylo_tree_VMK/Site_2/Site_2_18_08_21/Site_2_26_07_21.iqtree]

IQ-TREE 2.1.2 COVID-edition built Mar 30 2021

Input file name: bc09a_aligned.fasta
Type of analysis: tree reconstruction + ultrafast bootstrap (1000 replicates)
Random seed number: 54654

REFERENCES
----------

To cite IQ-TREE please use:

Bui Quang Minh, Heiko A. Schmidt, Olga Chernomor, Dominik Schrempf,
Michael D. Woodhams, Arndt von Haeseler, and Robert Lanfear (2020)
IQ-TREE 2: New models and efficient methods for phylogenetic inference
in the genomic era. Mol. Biol. Evol., in press.
https://doi.org/10.1093/molbev/msaa015

Since you used ultrafast bootstrap (UFBoot) please also cite: 

Diep Thi Hoang, Olga Chernomor, Arndt von Haeseler, Bui Quang Minh,
and Le Sy Vinh (2018) UFBoot2: Improving the ultrafast bootstrap
approximation. Mol. Biol. Evol., 35:518–522.
https://doi.org/10.1093/molbev/msx281

SEQUENCE ALIGNMENT
------------------

Input data: 54 sequences with 411 nucleotide sites
Number of constant sites: 98 (= 23.8443% of all sites)
Number of invariant (constant or ambiguous constant) sites: 98 (= 23.8443% of all sites)
Number of parsimony informative sites: 257
Number of distinct site patterns: 319

SUBSTITUTION PROCESS
--------------------

Model of substitution: GTR+F+G4

Rate parameter R:

  A-C: 1.1497
  A-G: 2.0160
  A-T: 0.7638
  C-G: 1.1404
  C-T: 5.0212
  G-T: 1.0000

State frequencies: (empirical counts from alignment)

  pi(A) = 0.2658
  pi(C) = 0.133
  pi(G) = 0.2622
  pi(T) = 0.3391

Rate matrix Q:

  A   -0.7772    0.1264    0.4368     0.214
  C    0.2525    -1.907    0.2471     1.407
  G    0.4428    0.1253   -0.8484    0.2802
  T    0.1678    0.5518    0.2167   -0.9363

Model of rate heterogeneity: Gamma with 4 categories
Gamma shape alpha: 0.8252

 Category  Relative_rate  Proportion
  1         0.1009         0.25
  2         0.4171         0.25
  3         0.9637         0.25
  4         2.518          0.25
Relative rates are computed as MEAN of the portion of the Gamma distribution falling in the category.

MAXIMUM LIKELIHOOD TREE
-----------------------

Log-likelihood of the tree: -4943.9528 (s.e. 165.6508)
Unconstrained log-likelihood (without tree): -2224.0213
Number of free parameters (#branches + #model parameters): 114
Akaike information criterion (AIC) score: 10115.9057
Corrected Akaike information criterion (AICc) score: 10204.4868
Bayesian information criterion (BIC) score: 10574.0253

Total tree length (sum of branch lengths): 4.4402
Sum of internal branch lengths: 2.1611 (48.6701% of tree length)

WARNING: 12 near-zero internal branches (<0.0024) should be treated with caution
         Such branches are denoted by '**' in the figure below

NOTE: Tree is UNROOTED although outgroup taxon 'AF042813.1_Prorocentrum_minimum' is drawn at root
Numbers in parentheses are  ultrafast bootstrap support (%)

+----------------------------------------------------------AF042813.1_Prorocentrum_minimum
|
|           +--AJ535373.1_Alexandrium_tamutum
|        +--| (28)
|        |  |                       +**AY962833.1_Alexandrium_andersonii
|        |  |                    +**| (50)
|        |  |                    |  +**U44937.1_Alexandrium_andersoni
|        |  |     +--------------| (100)
|        |  |     |              +**JF521619.1_Alexandrium_andersoni
|        |  |  +--| (72)
|        |  |  |  |             +**AF318230.1_Alexandrium_margalefii
|        |  |  |  +-------------| (100)
|        |  |  |                +--AF033531.1_Alexandrium_margalefeii
|        |  +--| (52)
|        |     |                             +--------AY959942.1_Alexandrium_leei
|        |     |  +--------------------------| (100)
|        |     |  |                          +------KF034860.1_Alexandrium_leei
|        |     +--| (38)
|        |        |                         +**JF521618.1_Alexandrium_affine
|        |        |                      +--| (97)
|        |        |                      |  +--U44935.1_Alexandrium_affine
|        |        |                 +----| (100)
|        |        |                 |    +--AF032348.1_Alexandrium_concavum
|        |        |              +--| (61)
|        |        |              |  |              +--AJ303429.1_Alexandrium_tamarense
|        |        |              |  |           +**| (9)
|        |        |              |  |           |  |  +**JF521640.1_Alexandrium_tamarense
|        |        |              |  |           |  +**| (46)
|        |        |              |  |           |     +**JF906995.1_Alexandrium_tamarense
|        |        |              |  |        +**| (51)
|        |        |              |  |        |  +--AJ303428.1_Alexandrium_tamarense
|        |        |              |  |     +--| (99)
|        |        |              |  |     |  +--Site_2_16_08_21_consensus_cl_id_1155_total_supporting_reads_54
|        |        |              |  |  +--| (79)
|        |        |              |  |  |  |        +**U44926.1_Alexandrium_catenella
|        |        |              |  |  |  |     +**| (90)
|        |        |              |  |  |  |     |  |  +--AF200667.1_Alexandrium_catenella
|        |        |              |  |  |  |     |  +--| (96)
|        |        |              |  |  |  |     |     |  +**KX519402.1_Alexandrium_catenella
|        |        |              |  |  |  |     |     +**| (56)
|        |        |              |  |  |  |     |        +**KX519394.1_Alexandrium_catenella
|        |        |              |  |  |  |  +--| (100)
|        |        |              |  |  |  |  |  |  +--JF521644.1_Alexandrium_catenella
|        |        |              |  |  |  |  |  +--| (100)
|        |        |              |  |  |  |  |     +--Site_2_16_08_21_consensus_cl_id_158_total_supporting_reads_189
|        |        |              |  |  |  +--| (90)
|        |        |              |  |  |     |    +--AJ535370.1_Alexandrium_mediterraneum
|        |        |              |  |  |     +----| (100)
|        |        |              |  |  |          |  +--AJ535368.1_Alexandrium_mediterraneum
|        |        |              |  |  |          +**| (48)
|        |        |              |  |  |             +--AJ535374.1_Alexandrium_mediterraneum
|        |        |              |  +--| (98)
|        |        |              |     |        +**EF178148.1_Alexandrium_australiense
|        |        |              |     |     +**| (28)
|        |        |              |     |     |  +**EF178149.1_Alexandrium_australiense
|        |        |              |     |  +--| (100)
|        |        |              |     |  |  +**JF521639.1_Alexandrium_australiense
|        |        |              |     +--| (99)
|        |        |              |        |  +**AY438016.1_Alexandrium_pacificum
|        |        |              |        +--| (100)
|        |        |              |           |     +**U44931.1_Alexandrium_pacificum
|        |        |              |           |  +**| (54)
|        |        |              |           |  |  +**EF178140.1_Alexandrium_pacificum
|        |        |              |           +**| (47)
|        |        |              |              +**FM211464.1_Alexandrium_pacificum
|        |        |   +----------| (100)
|        |        |   |          |        +--AY268607.1_Alexandrium_tropicale
|        |        |   |          |    +---| (98)
|        |        |   |          |    |   |  +**FJ652046.1_Alexandrium_tamiyavanichi
|        |        |   |          |    |   +--| (100)
|        |        |   |          |    |      |  +**AF174614.1_Alexandrium_cohorticula
|        |        |   |          |    |      +--| (100)
|        |        |   |          |    |         +--AB088267.1_Alexandrium_tamiyavanichii
|        |        |   |          +----| (99)
|        |        |   |               |            +**JF521622.1_Alexandrium_fraterculus
|        |        |   |               +------------| (100)
|        |        |   |                            +**AB088262.1_Alexandrium_fraterculus
|        |        +---| (86)
|        |            |                                 +**AY338752.1_Alexandrium_pseudogoniaulax
|        |            |                              +**| (83)
|        |            |                              |  +**AB088253.1_Alexandrium_pseudogoniaulax
|        |            |            +-----------------| (100)
|        |            |            |                 |  +**AY438018.1_Alexandrium_hiranoi
|        |            |            |                 +--| (62)
|        |            |            |                    |    +**AJ535347.1_Alexandrium_taylori
|        |            |            |                    +----| (100)
|        |            |            |                         +**AJ535348.1_Alexandrium_taylori
|        |            +------------| (100)
|        |                         +-------------AY438020.1_Alexandrium_satoanum
|     +--| (31)
|     |  +--GQ120507.1_Alexandrium_tamutum
|  +--| (29)
|  |  |     +**AY962849.1_Alexandrium_minutum
|  |  |  +--| (100)
|  |  |  |  +--JF521634.1_Alexandrium_minutum
|  |  +--| (97)
|  |     +--EU707477.1_Alexandrium_minutum
+--| (56)
|  |  +**AY962834.1_Alexandrium_insuetum
|  +--| (100)
|     +**JF521630.1_Alexandrium_insuetum
|
|  +--FJ011438.1_Alexandrium_peruvianum
+**| (72)
   |  +**AY962858.1_Alexandrium_ostenfeldii
   +--| (99)
      +--JF921174.1_Alexandrium_ostenfeldii

Tree in newick format:

(AF042813.1_Prorocentrum_minimum:0.8690164826,((((AJ535373.1_Alexandrium_tamutum:0.0488010850,((((AY962833.1_Alexandrium_andersonii:0.0000010000,U44937.1_Alexandrium_andersoni:0.0000010000)50:0.0000010000,JF521619.1_Alexandrium_andersoni:0.0000010000)100:0.2202577079,(AF318230.1_Alexandrium_margalefii:0.0005299074,AF033531.1_Alexandrium_margalefeii:0.0080180174)100:0.2030687126)72:0.0299221928,((AY959942.1_Alexandrium_leei:0.1441109793,KF034860.1_Alexandrium_leei:0.1128746344)100:0.3923081053,(((((JF521618.1_Alexandrium_affine:0.0000010000,U44935.1_Alexandrium_affine:0.0027892055)97:0.0059184623,AF032348.1_Alexandrium_concavum:0.0110246685)100:0.0822485290,(((((AJ303429.1_Alexandrium_tamarense:0.0028164528,(JF521640.1_Alexandrium_tamarense:0.0000010000,JF906995.1_Alexandrium_tamarense:0.0000010000)46:0.0000010000)9:0.0000010000,AJ303428.1_Alexandrium_tamarense:0.0028185723)51:0.0000010000,Site_2_16_08_21_consensus_cl_id_1155_total_supporting_reads_54:0.0188961601)99:0.0196212485,(((U44926.1_Alexandrium_catenella:0.0000023711,(AF200667.1_Alexandrium_catenella:0.0028034465,(KX519402.1_Alexandrium_catenella:0.0000010000,KX519394.1_Alexandrium_catenella:0.0000010000)56:0.0000010000)96:0.0028234280)90:0.0015265039,(JF521644.1_Alexandrium_catenella:0.0270259444,Site_2_16_08_21_consensus_cl_id_158_total_supporting_reads_189:0.0119639820)100:0.0212845547)100:0.0516833965,(AJ535370.1_Alexandrium_mediterraneum:0.0028372761,(AJ535368.1_Alexandrium_mediterraneum:0.0028808155,AJ535374.1_Alexandrium_mediterraneum:0.0086918783)48:0.0000010000)100:0.0763687848)90:0.0130931412)79:0.0031814071,(((EF178148.1_Alexandrium_australiense:0.0000010000,EF178149.1_Alexandrium_australiense:0.0000010000)28:0.0000010000,JF521639.1_Alexandrium_australiense:0.0000010000)100:0.0464334676,(AY438016.1_Alexandrium_pacificum:0.0000010000,((U44931.1_Alexandrium_pacificum:0.0000010000,EF178140.1_Alexandrium_pacificum:0.0000010000)54:0.0000010000,FM211464.1_Alexandrium_pacificum:0.0000010000)47:0.0000010000)100:0.0520686156)99:0.0365007510)98:0.0485131280)61:0.0168435800,((AY268607.1_Alexandrium_tropicale:0.0550040938,(FJ652046.1_Alexandrium_tamiyavanichi:0.0019807926,(AF174614.1_Alexandrium_cohorticula:0.0000010000,AB088267.1_Alexandrium_tamiyavanichii:0.0028675063)100:0.0201663330)100:0.0561939607)98:0.0684843542,(JF521622.1_Alexandrium_fraterculus:0.0000010000,AB088262.1_Alexandrium_fraterculus:0.0000010000)100:0.1925952308)99:0.0832697902)100:0.1673213308,(((AY338752.1_Alexandrium_pseudogoniaulax:0.0000010000,AB088253.1_Alexandrium_pseudogoniaulax:0.0000010000)83:0.0000024385,(AY438018.1_Alexandrium_hiranoi:0.0000010000,(AJ535347.1_Alexandrium_taylori:0.0000010000,AJ535348.1_Alexandrium_taylori:0.0000010000)100:0.0834417934)62:0.0056093130)100:0.2645115289,AY438020.1_Alexandrium_satoanum:0.2154782294)100:0.1983501437)86:0.0586628780)38:0.0104401521)52:0.0263033096)28:0.0199434266,GQ120507.1_Alexandrium_tamutum:0.0249363867)31:0.0223693385,((AY962849.1_Alexandrium_minutum:0.0000010000,JF521634.1_Alexandrium_minutum:0.0027929279)100:0.0461874232,EU707477.1_Alexandrium_minutum:0.0426175271)97:0.0348481277)29:0.0169644475,(AY962834.1_Alexandrium_insuetum:0.0000010000,JF521630.1_Alexandrium_insuetum:0.0000010000)100:0.0501004076)56:0.0317563030,(FJ011438.1_Alexandrium_peruvianum:0.0078260843,(AY962858.1_Alexandrium_ostenfeldii:0.0000026543,JF921174.1_Alexandrium_ostenfeldii:0.0028239671)99:0.0247706872)72:0.0000020294);

CONSENSUS TREE
--------------

Consensus tree is constructed from 1000 bootstrap trees
Log-likelihood of consensus tree: -4945.739639
Robinson-Foulds distance between ML tree and consensus tree: 10

Branches with support >0.000000% are kept (extended consensus)
Branch lengths are optimized by maximum likelihood on original alignment
Numbers in parentheses are bootstrap supports (%)

+----------------------------------------------------------AF042813.1_Prorocentrum_minimum
|
|           +---AJ535373.1_Alexandrium_tamutum
|        +--| (34)
|        |  +--GQ120507.1_Alexandrium_tamutum
|     +--| (31)
|     |  |                       +--AY962833.1_Alexandrium_andersonii
|     |  |                    +--| (50)
|     |  |                    |  +--JF521619.1_Alexandrium_andersoni
|     |  |     +--------------| (100)
|     |  |     |              +--U44937.1_Alexandrium_andersoni
|     |  |  +--| (72)
|     |  |  |  |             +--AF318230.1_Alexandrium_margalefii
|     |  |  |  +-------------| (100)
|     |  |  |                +--AF033531.1_Alexandrium_margalefeii
|     |  +--| (52)
|     |     |                             +---------AY959942.1_Alexandrium_leei
|     |     |  +--------------------------| (100)
|     |     |  |                          +------KF034860.1_Alexandrium_leei
|     |     +--| (38)
|     |        |                          +--JF521618.1_Alexandrium_affine
|     |        |                       +--| (97)
|     |        |                       |  +--U44935.1_Alexandrium_affine
|     |        |                  +----| (100)
|     |        |                  |    +--AF032348.1_Alexandrium_concavum
|     |        |               +--| (61)
|     |        |               |  |              +--AJ303429.1_Alexandrium_tamarense
|     |        |               |  |           +--| (31)
|     |        |               |  |           |  +--AJ303428.1_Alexandrium_tamarense
|     |        |               |  |        +--| (51)
|     |        |               |  |        |  |  +--JF521640.1_Alexandrium_tamarense
|     |        |               |  |        |  +--| (46)
|     |        |               |  |        |     +--JF906995.1_Alexandrium_tamarense
|     |        |               |  |     +--| (99)
|     |        |               |  |     |  +--Site_2_16_08_21_consensus_cl_id_1155_total_supporting_reads_54
|     |        |               |  |  +--| (79)
|     |        |               |  |  |  |        +--U44926.1_Alexandrium_catenella
|     |        |               |  |  |  |     +--| (90)
|     |        |               |  |  |  |     |  |  +--AF200667.1_Alexandrium_catenella
|     |        |               |  |  |  |     |  +--| (96)
|     |        |               |  |  |  |     |     |  +--KX519402.1_Alexandrium_catenella
|     |        |               |  |  |  |     |     +--| (56)
|     |        |               |  |  |  |     |        +--KX519394.1_Alexandrium_catenella
|     |        |               |  |  |  |  +--| (100)
|     |        |               |  |  |  |  |  |  +--JF521644.1_Alexandrium_catenella
|     |        |               |  |  |  |  |  +--| (100)
|     |        |               |  |  |  |  |     +--Site_2_16_08_21_consensus_cl_id_158_total_supporting_reads_189
|     |        |               |  |  |  +--| (90)
|     |        |               |  |  |     |       +--AJ535370.1_Alexandrium_mediterraneum
|     |        |               |  |  |     |    +--| (51)
|     |        |               |  |  |     |    |  +--AJ535374.1_Alexandrium_mediterraneum
|     |        |               |  |  |     +----| (100)
|     |        |               |  |  |          +--AJ535368.1_Alexandrium_mediterraneum
|     |        |               |  +--| (98)
|     |        |               |     |     +--EF178148.1_Alexandrium_australiense
|     |        |               |     |  +--| (100)
|     |        |               |     |  |  |  +--JF521639.1_Alexandrium_australiense
|     |        |               |     |  |  +--| (51)
|     |        |               |     |  |     +--EF178149.1_Alexandrium_australiense
|     |        |               |     +--| (99)
|     |        |               |        |  +--AY438016.1_Alexandrium_pacificum
|     |        |               |        +--| (100)
|     |        |               |           |     +--U44931.1_Alexandrium_pacificum
|     |        |               |           |  +--| (54)
|     |        |               |           |  |  +--EF178140.1_Alexandrium_pacificum
|     |        |               |           +--| (47)
|     |        |               |              +--FM211464.1_Alexandrium_pacificum
|     |        |   +-----------| (100)
|     |        |   |           |        +--AY268607.1_Alexandrium_tropicale
|     |        |   |           |    +---| (98)
|     |        |   |           |    |   |  +--FJ652046.1_Alexandrium_tamiyavanichi
|     |        |   |           |    |   +--| (100)
|     |        |   |           |    |      |  +--AF174614.1_Alexandrium_cohorticula
|     |        |   |           |    |      +--| (100)
|     |        |   |           |    |         +--AB088267.1_Alexandrium_tamiyavanichii
|     |        |   |           +----| (99)
|     |        |   |                |            +--JF521622.1_Alexandrium_fraterculus
|     |        |   |                +------------| (100)
|     |        |   |                             +--AB088262.1_Alexandrium_fraterculus
|     |        +---| (86)
|     |            |                                +--AY338752.1_Alexandrium_pseudogoniaulax
|     |            |                             +--| (83)
|     |            |                             |  +--AB088253.1_Alexandrium_pseudogoniaulax
|     |            |           +-----------------| (100)
|     |            |           |                 |  +--AY438018.1_Alexandrium_hiranoi
|     |            |           |                 +--| (62)
|     |            |           |                    |    +--AJ535347.1_Alexandrium_taylori
|     |            |           |                    +----| (100)
|     |            |           |                         +--AJ535348.1_Alexandrium_taylori
|     |            +-----------| (100)
|     |                        +-------------AY438020.1_Alexandrium_satoanum
|  +--| (29)
|  |  |     +--AY962849.1_Alexandrium_minutum
|  |  |  +--| (100)
|  |  |  |  +--JF521634.1_Alexandrium_minutum
|  |  +--| (97)
|  |     +--EU707477.1_Alexandrium_minutum
+--| (56)
|  |  +--AY962834.1_Alexandrium_insuetum
|  +--| (100)
|     +--JF521630.1_Alexandrium_insuetum
|
|  +--FJ011438.1_Alexandrium_peruvianum
+--| (72)
   |  +--AY962858.1_Alexandrium_ostenfeldii
   +--| (99)
      +--JF921174.1_Alexandrium_ostenfeldii


Consensus tree in newick format: 

(AF042813.1_Prorocentrum_minimum:0.8759965167,((((AJ535373.1_Alexandrium_tamutum:0.0663851304,GQ120507.1_Alexandrium_tamutum:0.0233392039)34:0.0109305923,((((AY962833.1_Alexandrium_andersonii:0.0000021920,JF521619.1_Alexandrium_andersoni:0.0000021920)50:0.0000021920,U44937.1_Alexandrium_andersoni:0.0000021920)100:0.2226688236,(AF318230.1_Alexandrium_margalefii:0.0004789662,AF033531.1_Alexandrium_margalefeii:0.0081420046)100:0.2049024346)72:0.0307002844,((AY959942.1_Alexandrium_leei:0.1475076316,KF034860.1_Alexandrium_leei:0.1122468581)100:0.4010937613,(((((JF521618.1_Alexandrium_affine:0.0000021920,U44935.1_Alexandrium_affine:0.0028115387)97:0.0059543628,AF032348.1_Alexandrium_concavum:0.0111340904)100:0.0814445989,(((((AJ303429.1_Alexandrium_tamarense:0.0028372263,AJ303428.1_Alexandrium_tamarense:0.0028393575)31:0.0000021920,(JF521640.1_Alexandrium_tamarense:0.0000021920,JF906995.1_Alexandrium_tamarense:0.0000021920)46:0.0000021920)51:0.0000021966,Site_2_16_08_21_consensus_cl_id_1155_total_supporting_reads_54:0.0190418537)99:0.0196290680,(((U44926.1_Alexandrium_catenella:0.0000021920,(AF200667.1_Alexandrium_catenella:0.0028239419,(KX519402.1_Alexandrium_catenella:0.0000021920,KX519394.1_Alexandrium_catenella:0.0000021920)56:0.0000021920)96:0.0028441264)90:0.0015289304,(JF521644.1_Alexandrium_catenella:0.0272407471,Site_2_16_08_21_consensus_cl_id_158_total_supporting_reads_189:0.0120601353)100:0.0214565798)100:0.0521919104,((AJ535370.1_Alexandrium_mediterraneum:0.0028582477,AJ535374.1_Alexandrium_mediterraneum:0.0087599703)51:0.0000021920,AJ535368.1_Alexandrium_mediterraneum:0.0029024572)100:0.0769210585)90:0.0132758904)79:0.0031818458,((EF178148.1_Alexandrium_australiense:0.0000021920,(JF521639.1_Alexandrium_australiense:0.0000021920,EF178149.1_Alexandrium_australiense:0.0000021920)51:0.0000021920)100:0.0468789991,(AY438016.1_Alexandrium_pacificum:0.0000021920,((U44931.1_Alexandrium_pacificum:0.0000021920,EF178140.1_Alexandrium_pacificum:0.0000021920)54:0.0000021920,FM211464.1_Alexandrium_pacificum:0.0000021920)47:0.0000021920)100:0.0524459843)99:0.0369114148)98:0.0506758522)61:0.0177144758,((AY268607.1_Alexandrium_tropicale:0.0557665072,(FJ652046.1_Alexandrium_tamiyavanichi:0.0020016576,(AF174614.1_Alexandrium_cohorticula:0.0000021920,AB088267.1_Alexandrium_tamiyavanichii:0.0028934695)100:0.0203530896)100:0.0564953016)98:0.0682539202,(JF521622.1_Alexandrium_fraterculus:0.0000021920,AB088262.1_Alexandrium_fraterculus:0.0000021920)100:0.1956550845)99:0.0839993081)100:0.1807792552,(((AY338752.1_Alexandrium_pseudogoniaulax:0.0000021920,AB088253.1_Alexandrium_pseudogoniaulax:0.0000021920)83:0.0000023792,(AY438018.1_Alexandrium_hiranoi:0.0000020671,(AJ535347.1_Alexandrium_taylori:0.0000021920,AJ535348.1_Alexandrium_taylori:0.0000021920)100:0.0841595774)62:0.0056489330)100:0.2698653666,AY438020.1_Alexandrium_satoanum:0.2120033498)100:0.1892283624)86:0.0587969256)38:0.0130185023)52:0.0291178321)31:0.0173974490,((AY962849.1_Alexandrium_minutum:0.0000021920,JF521634.1_Alexandrium_minutum:0.0028148632)100:0.0472847716,EU707477.1_Alexandrium_minutum:0.0423489675)97:0.0356005901)29:0.0154686566,(AY962834.1_Alexandrium_insuetum:0.0000021920,JF521630.1_Alexandrium_insuetum:0.0000021920)100:0.0502101965)56:0.0321258580,(FJ011438.1_Alexandrium_peruvianum:0.0082794438,(AY962858.1_Alexandrium_ostenfeldii:0.0000021920,JF921174.1_Alexandrium_ostenfeldii:0.0028436441)99:0.0245315591)72:0.0000020735);

TIME STAMP
----------

Date and time: Fri Feb 10 10:53:22 2023
Total CPU time used: 132.204023 seconds (0h:2m:12s)
Total wall-clock time used: 69.3682586 seconds (0h:1m:9s)
