# Supplementary material for: Combining Nanopore Sequencing with Recombinase Polymerase Amplification Enables Identification of Dinoflagellates from the Alexandrium Genus, Providing a Rapid, Field Deployable Tool
Source: Toxins (Basel). 2023 Jun 1;15(6):372. doi: 10.3390/toxins15060372 (PMC10302762; doi:10.3390/toxins15060372)
Supplement: Supplementary file 1 [file toxins-15-00372-s001.zip › Supplemantary_material/S2_Phylogenetic_trees_of_VMK_&RPB_samples/Phylo_tree_VMK/Site_2/Site_2_24_05_21/Site_2_24_05_21.fasta]

>AF042813.1_Prorocentrum_minimum
TGGAGCGTAAATTGGGTGGTAAATTTCATCTCAAGCTAAATATTGGTTCGAGACCGATAG
CAAACAAGTACCATGAGGGAAAGATGAAAAGGACTTTGAAAAGAGAGTTAAAAGTGCCTG
AAATTGCTGAAAGGGAAGCGAATGGAACCAGTGTTGCTTGGCAAGATTGTCGGGTGCATG
---------------------ACGCGCTTG-ATCGTCTCTTGCCTTGTGTGTCAACGCCA
--GTTCGCGATCGAGGAAAACTCCAGGGTCATGGTAGCTCGTCTACGGGTGAGTGAATAG
CCTTGGCA-GAACTCATTTGCGGACTGTTTCTTTCGTGTCTGGTTGC-----------AG
TGTCCTTGGCATTCTGGAAGCTCGTCTTGGCTTGCCAC
>AJ535373.1_Alexandrium_tamutum
TGGAATGCAAAGTGGGTGGTAAATTCCATGTAAAGGTAAATATATTATTGAGACTGATAG
CAAACAAGTACCATGAGGGAAATATGAAAAGGACTTTGAAAAGAGAATTAAAAGAGTCTG
CATTTGCTGAACAGAAAGCAAACAGAATTGATCTTGCTTGGTGAGATTGTTGCGTCTACT
CTTGCATTT--CTATGCTGG-ATGTGGGTGCGATGGTTCTTGCCTTGAATGTCAGCTTCC
ATTTCTGCAAATCATTACCCTTGCACATGAATGGTAATTTGCCTGCGGGTAT-TGGAATG
CATGTGTTTGCAATGATTTGTGA-TT-TGATACATGTGTTTGGTGGTA--------CTTG
TGTGTGTTCCTTTGTCAA--AGGGGAAGG---CTTGCT
>GQ120507.1_Alexandrium_tamutum
TGGAATGCAAAGTGGGTGGTAAATTCCATGTAAAGGTAAATATATTATTGAGACTGATAG
CAAACAAGTACCATGAGGGAAATATGAAAAGGACTTTGAAAAGAGAATTAAAAGAGTCTG
CATTTGCTGAACAGAAAGCAAACAGAATTGATCTTGCCTGGTGAGATTGTTGCGTCTACT
TCTGCATTT--CTATGTTGG-ATGTGGGTGCGATGGTTCTTGCCTTGAATGTCAGCTTCT
TTTTCTGCAAATCATTACCCTTGCACATGAATGGTAATTTGCCTGCGGGTAT-TGGAATG
CATGTGTTTGCCATGATTTGTGA-TT-TGATACATGTGTCTGGTGGTA--------CTTG
TGTGTGTTCCTTTGTCAA--AGGGGAAGG---TTTGCT
>AY962849.1_Alexandrium_minutum
TGGAATGCAAAGTGGGTGGTAAATTCCATGTAAAGGTAAATATATTATTGAGACTGATAG
CAAACAAGTACCATGAGGGAAATATGAAAAGGACTTTGAAAAGAGAATTAAAAGAGTCTG
CATTTGCTGAACAGAAAGCAAACAGAATTGATTTTACTTGGTGAGATTGTTGTGCTTACT
CTATCATTT--ATATGGTTG-ATGTGGGTGCGATGGTTCTTACCTTGAATGTCAGCTTCT
ATTTCTGCAAATCATTACCCTTGCACATGAATGGTAATTTGCCTGCGGGTAT-TGGAATG
CATGTGTTTGCAATGATTTGTGA-TT-TGACGCATGTGTTTGGTGAAA--------TTTG
TATATGCTCTTTTGTCGA--AGGGGAAAG---CTTACT
>JF521634.1_Alexandrium_minutum
TGGAATGCAAAGTGGGTGGTAAATTCCATGTAAAGGTAAATATATTATTGAGACTGATAG
CAAACAAGTACCATGAGGGAAATATGAAAAGGACTTTGAAAAGAGAATTAAAAGAGTCTG
CATTTGCTGAACAGAAAGCAAACAGAATTGATTTTACTTGGTGAGATTGTTGTGCTTACT
CTATCATTT--ATATGGTTG-ATGTGGGTGCGATGGTTCTTACCTTGAATGTCAGCTTCT
ATTTCTGCAAATCATTACCCTTGCACATGAATGGTAACTTGCCTGCGGGTAT-TGGAATG
CATGTGTTTGCAATGATTTGTGA-TT-TGACGCATGTGTTTGGTGAAA--------TTTG
TATATGCTCTTTTGTCGA--AGGGGAAAG---CTTACT
>AY962834.1_Alexandrium_insuetum
TGGAATGCAAAGTGGGTGGTAAATTCCATGTAAAGGTAAATATATTATTGAGACTGATAG
CAAACAAGTACCATGAGGGAAATATGAAAAGGACTTTGAAAAGAGAATTAAAAGAGTCTG
CATTTGCTGAACAGAAAGCAAACAGAATTGATCTTACTTGGTGAGATTGTTGTGCCCACT
TTAGCATTT--ATATGTTGG-ATGTGGGTGCGATGGTTCTTGCCTTGAATGTCAGCTTCT
ATTWCTGCAAATCATTACCCTTGCACGTGAATGGTAATTTGCCTGTGGGTAT-TGGAATG
CATGTGTTTGCAATGATTTGTGA-TT-TGATATGTGTGATTGGTGCTA--------CTTG
CGTGTTGCTCCTTTGTCA-ACGGGGAAGG---CTGTCT
>JF521630.1_Alexandrium_insuetum
TGGAATGCAAAGTGGGTGGTAAATTCCATGTAAAGGTAAATATATTATTGAGACTGATAG
CAAACAAGTACCATGAGGGAAATATGAAAAGGACTTTGAAAAGAGAATTAAAAGAGTCTG
CATTTGCTGAACAGAAAGCAAACAGAATTGATCTTACTTGGTGAGATTGTTGTGCCCACT
TTAGCATTT--ATATGTTGG-ATGTGGGTGCGATGGTTCTTGCCTTGAATGTCAGCTTCT
ATTTCTGCAAATCATTACCCTTGCACGTGAATGGTAATTTGCCTGTGGGTAT-TGGAATG
CATGTGTTTGCAATGATTTGTGA-TT-TGATATGTGTGATTGGTGCTA--------CTTG
CGTGTTGCTCCTTTGTCA-ACGGGGAAGG---CTGTCT
>FJ011438.1_Alexandrium_peruvianum
TGGAATGCAAAGTGGGTGGTAAATTCCATGTAAAGGAAAATATATTATTGAGACTGATAG
CAAACAAGTACCATGAGGGAAATATGAAAAGGACTTTGAAAAGAGAATTAAAAGAGTCTG
CATTTGCTGAACAGAAAGCAAACAGAATTGATCT-ACTTGGTGAGATTGTTGCGTCCACT
T----------------------GTGGGCGCAATGGTTCTTGCCTTGAATGTCAGCGTCT
ATTTCTGCAAATCATTACCCTTGCACATGAATGGTAATTTGCCTGTGGGTAT-TGGAATG
CATGTGTTTGCAATGATTTGTGA-TT-TGATACGTGTGTCTGGTGTT---------CTTG
TGTGTGCCTTCTTGCCAAAAAGGGGAGGG---CTCTCC
>AY962858.1_Alexandrium_ostenfeldii
TGGAATGCAAAGTGGGTGGTAAATTCCATGTAAAGGAAAATATATTATTGAGACTGATAG
CAMACAAGTACCATGAGGGAAATATGAAAAGGACTTTGAAAAGAGAATTAAAAGAGTCTG
CATTTGCTGAACAGAAAGCAAACAGAATTGATCT-ACTTGGTGAGATTGTTGCGTCCACT
T----------------------GTGGGTGCAATGGTTCTTGCCTTGAATGTCAGCGTCT
ATTTCTGCAAATTATTACCCTTGCATATGAATTGTAATTTGCCTGTGGGCAT-TGGAATG
CATGTGTTTGCAATGATTTGTGA-TT-TGATACATGTGTCTGGTGTT---------CGCG
TGTGTGCCTTCTTGCTAACACGGGGAGGG---CTCTCC
>JF921174.1_Alexandrium_ostenfeldii
TGGAATGCAAAGTGGGTGGTAAATTCCATGTAAAGGAAAATATATTATTGAGACTGATAG
CAAACAAGTACCATGAGGGAAATATGAAAAGGACTTTGAAAAGAGAATTAAAAGAGTCTG
CATTTGCTGAACAGAAAGCAAACAGAATTGATCT-ACTTGGTGAGATTGTTGCGCCCACT
T----------------------GTGGGTGCAATGGTTCTTGCCTTGAATGTCAGCGTCT
ATTTCTGCAAATTATTACCCTTGCATATGAATTGTAATTTGCCTGTGGGCAT-TGGAATG
CATGTGTTTGCAATGATTTGTGA-TT-TGATACATGTGTCTGGTGTT---------CGCG
TGTGTGCCTTCTTGCTAACACGGGGAGGG---CTCTCC
>AY962833.1_Alexandrium_andersonii
TGGAATGCAAAGTGGGTGGTAAATTTCATGTAAAGATTAATATATTATTGAGACTGATAG
CGAACAAGTACCATGAGGGAAATATGAAAAGGACTTTGAAAAGAGAATTAAAAGAGTCTG
CACTTGCTGAACAGAAAGCAAACAGAAGTGATTATGCTTGGTAAGATTGTTGCGTCTTGT
TGTTC-----------TGCA-ACTTGGGCGCAGTGGTTCTTACCTTGTCTGCCAGCATCT
-TTTCTGCAAATCAGAACCCTGGCACATGACTTGTAAAACGCCTGCGGGTGT-TGGAATG
CATGTGTTTGCTATGATTTGTGA-TT-AGATTTGTGCGCGTGGTGCT---------TCGG
TATGTGGCTCTTTGCTGT----GGGGGAA-----TTCT
>U44937.1_Alexandrium_andersoni
TGGAATGCAAAGTGGGTGGTAAATTTCATGTAAAGATTAATATATTATTGAGRCTGATAG
CGAACAAGTACCATGAGGGAAATATGAAAAGGACTTTGAAAAGAGAATTAAAAGAGTCTG
CACTTGCTGAACAGAAAGCAAACAGAAGTGATTATGCTTGGTAAGATTGTTGCGTCTTGT
TGTTC-----------TGCA-ACTTGGGCGCAGTGGTTCTTACCTTGTCTGCCAGCATCT
-TTTCTGCAAATCAGAACCCTGGCACATGACTTGTAAAACGCCTGCGGGTGT-TGGAATG
CATGTGTTTGCTATGATTTGTGA-TT-AGATTTGTGCGCGTGGTGCT---------TCGG
TATGTGGCTCTTTGCTGT----GGGGGAA-----TTMT
>JF521619.1_Alexandrium_andersoni
TGGAATGCAAAGTGGGTGGTAAATTTCATGTAAAGATTAATATATTATTGAGACTGATAG
CGAACAAGTACCATGAGGGAAATATGAAAAGGACTTTGAAAAGAGAATTAAAAGAGTCTG
CACTTGCTGAACAGAAAGCAAACAGAAGTGATTATGCTTGGTAAGATTGTTGCGTCTTGT
TGTTC-----------TGCA-ACTTGGGCGCAGTGGTTCTTACCTTGTCTGCCAGCATCT
-TTTCTGCAAATCAGAACCCTGGCACATGACTTGTAAAACGCCTGCGGGTGT-TGGAATG
CATGTGTTTGCTATGATTTGTGA-TT-AGATTTGTGCGCGTGGTGCT---------TCGG
TATGTGGCTCTTTGCTGT----GGGGGAA-----TTCT
>AF318230.1_Alexandrium_margalefii
TGGAATGCAAAGTGGGTGGTAAATTCCATGAAAAGGGAAATACATTTTTGAGACTGATAG
CAAACAAGTACCATGAGGGAAATATGAAAAGGACTTTGAAAAGAGAATTAAAAGAGTCTG
CATTTGCTGAACAGAAAGCAAACAGAATGAATTCTGCTTGGTTAGATTATTGTGCCGTCT
GCTTTGCTT--TTGTGTTGC-ATCAGGGTGCAATGGTTCTTTCCTTGAATGCCAGCTT-T
ATTTCTGCAAATCGTAATCTTTGTGCATGAATGGAAATACGTCTGCGGGTAT-TGGATTG
CATGTGTTTGTGGTGATTTGTGA-TT-T-ACCTATATGTGTGT-------------CTTG
TGT-TGGTAGCTTGTGAGCTTAAGGGTTG---TTTTCA
>AF033531.1_Alexandrium_margalefeii
TGGAATGCAAAGTGGGTGGTAAATTCCATGAAAAGGGAAATACATTTTTGAGACTGATAG
CAAACAAGTACCATGAGGGAAATATGAAAAGGACTTTGAAAAGAGAATTAAAAGAGTCTG
CATTTGCTGAGCAGAAAGCAAACAGAATGAATTCTGCTTGGTTAGATTATTGTGCCGTCT
GCTTTGTTTATTTGTGTTGC-ATCAGGGTGCAATGGTTCTTTCCTTGAATGCCAGCTT-T
ATTTCTGCAAATCGTAATCTTTGTGCATGAATGGAAATACGTCTGCGGGTAT-TGGATTG
CAYGTGTTTGTGGTGATTTGTGA-TT-T-ACCTATATGTGTGT-------------CTTG
TGT-TGGTGGCTTGTGAGCTTAAGGGTTG---TTTTCA
>AY959942.1_Alexandrium_leei
TGGAATGCAAATGTGGTGGTAAATTCCATGTAAAGGAAAATATGTCATTGAGACTGATAG
CAAACAAGTACCATGAGGGAGATATGAAAAGGACTTTGAAAAGAGAATTAAAAGAGCCTG
AAATTGTTGAGCAGAAAGCAAACAGACATG-TGCACAATGGTAAGACTGCTGCATTCCTT
CCTGCAGATT-GTGTGTGG--AAGTGTGTGCAATGGTTCTTGCGTTGAACACCAGCTTTG
CTACTTG-AAATCATTATTCATGTGTATGAATGAAAATTTGTTTTCGGGCAA-TGCAACG
CATGCATATGATATGATGT-TGGGTT-GCTTTGTGGCACATGGCC-------------TG
GCTTGGTGCACTTG-GATTAGGAAGGGTG-----CCCT
>KF034860.1_Alexandrium_leei
GGGAATGCAAATATGATGGTAAATTCCATGTAAAGGACAACATATCATTGAGACTGATAG
CAAACAAATTCCATGAGGGAGATATGAAAAGGACTTTGAAAAGAGAATTAAAAGAGCCTG
AAATTGTTGAGCAAAACGCAAACAAACATG-TGTGCAATGGTGAGACTGCTGCACACCTT
CCTGCATGT--GTGCGTGG--AAATGTCTGCAATGGTTCTTGCCTTGAATACCAGCTTTG
CTACCTG-AAATCATTATTCATGTGCGTGAATGGAAATATGCCCTCGGGTGT-TGAAATG
TATGCATATAAAAATATAT-TGGGTT-GCGCTGTTGTGTATGGTC-------------TG
CTTGAAAGCCCATG-TCATAAGGAGGGTG-----CTCT
>JF521618.1_Alexandrium_affine
TGGAATGCAAAGTGGGTGGTAAGTTTCATGTAAAGGTAAATATAGGATTGAGACTGATAG
CACACAAGTACCATGAGGGAAATATGAAAAGGACTTTGAAAAGAGAATTAAATGAGTTTG
TATTTGCTGAACAGAAAATAAACAGATTTGATGTTGCTTGGTGAGATTGTGGTGCTTGCT
TGACAATAG---GTTTTGA--TTGTGGGTGCGATGATTCTTGCTTTGCTTGCCAGTTTCT
ATTTGTACATTTGATTACCCTTGCACATGAATGGTAATTTTCCTGCGGGGTT-TGGATTG
CATGTGTTTGTGATGATTTGTGT-TT-TGATGCATGTGTCTGGTG-------------CT
TTTGTAATTGCTCA--TTTCTTGAAGCTGGGCCTACCC
>U44935.1_Alexandrium_affine
TGGAATGCAAAGTGGGTGGTAAGTTTCATGTAAAGGTAAATATAGGATTGAGACTGATAG
CACACAAGTRCCATGAGGGAAATATGAAAAGGACTTTGAAAAGAGAATTAAATGAGTTTG
TATTTGCTGAACAGAAAATAAACAGATTTGATGTTGCTTGGTGAGATTGTGGTGCTTGCT
TGACAATAG---GTTTTGA--TTGTGGGTGCGATGATTCTTGCTTTGCTTGCCAGTTTCT
ATTTGTACATTTGATTACCCTTGCACATGAATGGTAATTTTCCTGCGGGGTT-TGGATTG
CATGTGTTTGTGATGATTTGTGT-TT-TGATTCATGTGTCTGGTG-------------CT
TTTGTAATTGCTCA--TTTCTTGAAGCTGGGCCTACCC
>AF032348.1_Alexandrium_concavum
TGGAATGCAAAGTGGGTGGTAAGTTTCATGTAAAGGTAAATATAGGATTGAGACTGATAG
CACACAAGTACCATGAGGGAAATATGAAAAGGACTTTGAAAAGAGAATTAAATGAGTTTG
TATTTGCTGAACAGAAAATAAACAGATTTGATGTTGCTTGGTGAGATTGTGGTGCTTGCT
TGACAATAG---GTTTTGA--TTGTGGGTGCAATGATTCTTGCTTTGCTTGCCAGTTTCC
ATGTGTACATTTGATTACCCTTGCTCATGAATGGTAATCTTCCTGCGGGGTT-TGGATTG
CATGTGTTTGTGATGATTTGTGT-TT-TGATACATGTGTCTGGTG-------------CT
TTTGTAATTGCTCA--TTTCTTGAAGCTGGGCCTACCC
>AY268607.1_Alexandrium_tropicale
TGGAATGCAAAGTGGGTGGTAAGTTTCATGTAAAGGTAAATATATGATTGAGACTGATAG
TGCACAAGTACCATGAGGGAAATATGAAAAGGACTTTGAAAAGAGAATTAAATGAGTTTG
TATTTGCTGAACAGAAAGTAAACAGATTTGATTTTGCTGGGTGAGATTGTGGTGCTTGCT
TGACACTT-----ATGTGG--TTGTAAGTACAATGATTCTTACTTTGTGTGCCAGTTTTT
---TGCACATTTGAACATTCTTGCGTATGAATGGTAATATTCCTGTGGGGG-TTGGATTG
CATACGTATGTAAGCATTTGTGT-TC-TGAACTATGTGTTTGGTGAC-------TTTGTT
TGTACGC-TATGTGT----ACAGAAGGTG----TTT-C
>FJ652046.1_Alexandrium_tamiyavanichi
TGGAATGCAAAGTGGGTGGTAAGTTTCATGTAAAGGTAAATATATGATTGAGACTGATAG
TGCACAAGTACCATGAGGGAAATATGAAAAGGACTTTGAAAAGAGAATTAAATGAGTTTG
TATTTGCTGAACAGAAAGTAAACAGATTTGATTTTGCTGGGTGAGATTGTGGTGCTTGCC
TGACACTGC---GGTGTGG--TTCTAAGTACAATGATTCTTGCTTTGTGTGCCAGCTTTT
---TACACATTTGAACATGCATGCGCATGAATGGTAGTATTCCTGTGGGGGGTTGGATTG
CATGCGTGTATAAGCATTTGTGTGTT-TGAAGCATGTGTTTGGTGATG------TTGGTG
TGTGCACATATTGTT----CTTCAGGATG----T----
>AF174614.1_Alexandrium_cohorticula
TGGAATGCAAAGTGGGTGGTAAGTTTCATGTAAAGGTAAATATATGATTGAGACTGATAG
TGCACAAGTACCATGAGGGAAATATGAAAAGGACTTTGAAAAGAGAATTAAATGAGTTTG
TATTTGCTGAACTGAAAGTAAACAGATTTGATTTTGATGGGTGAGATTGTGGTGCTTGCT
TGACACTAT---GGTGTGG--T-CTAAGTACAATGATTCTTGCTTTGTGTGCCAGCTTTT
---TACACATTTGAACATGCATGCGCATGAATGGTATTATTCCTGTGGGGGGTTGGATTG
CATGCGTGTATAAGCATTTGTGTGCT-TGAAGCATGTGTTTGGTGATG------TTGGTG
TGTGCACATATTGTT----CTTCAGGATG----TTTTC
>AB088267.1_Alexandrium_tamiyavanichii
TGGAATGCAAAGTGGGTGGTAAGTTTCATGTAAAGGTAAATATATGATTGAGACTGATAG
TGCACAAGTACCATGAGGGAAATATGAAAAGGACTTTGAAAAGAGAATTAAATGAGTTTG
TATTTGCTGAACTGAAAGTAAACAGATTTGATTTTGATGGGTGAGATTGTGGTGCTTGCT
TGACACTAT---GGTGTGG--T-CTAAGTACAATGATTCTTGCTTTGTGTGCCAGCTTTT
---TACACACTTGAACATGCATGCGCATGAATGGTATTATTCCTGTGGGGGGTTGGATTG
CATGCGTGTATAAGCATTTGTGTGCT-TGAAGCATGTGTTTGGTGATG------TTGGTG
TGTGCACATATTGTT----CTTCAGGATG----TTTTC
>JF521622.1_Alexandrium_fraterculus
TGGAATGCAAATTGGGTGGTAAGTTTCATGCACAGGTAAATACATGATTGAGACTGATAG
CGCACAAGTACCATGAGGGAAATATGAAAAGGACTTTGAAAAGAGAGTTAAATGAGTTTG
CACTTGCTGAACAGAAAGTAAACAGATTTGATTATACTGCGTGAGATTGTGGTGTTTGCT
TTGCATGTC---GATGTGAA-TTGCAAATGCAATGTTTGTTGCTGTGTGTGCTAGTTATT
---TGTGCATGTGCTGACCATTGCACATGAATGGTAATATCTCTGCGGGGGGT--GATTG
TATGTGCATGCATGCATGTGTG---C-TCAGGCATGTGTTTGGTGATGGTGTG-TTGGTA
TGTGTGTGTGTGTTCTGTGCTGGGTGTTG----TTCGC
>AB088262.1_Alexandrium_fraterculus
TGGAATGCAAATTGGGTGGTAAGTTTCATGCACAGGTAAATACATGATTGAGACTGATAG
CGCACAAGTACCATGAGGGAAATATGAAAAGGACTTTGAAAAGAGAGTTAAATGAGTTTG
CACTTGCTGAACAGAAAGTAAACAGATTTGATTATACTGCGTGAGATTGTGGTGTTTGCT
TTGCATGTC---GATGTGAA-TTGCAAATGCAATGTTTGTTGCTGTGTGTGCTAGTTATT
---TGTGCATGTGCTGACCATTGCACATGAATGGTAATATCTCTGCGGGGGGT--GATTG
TATGTGCATGCATGCATGTGTG---C-TCAGGCATGTGTTTGGTGATGGTGTG-TTGGTA
TGTGTGTGTGTGTTCTGTGCTGGGTGTTG----TTCGC
>AJ303429.1_Alexandrium_tamarense
TGGAATGCAAAGTGGGTGGTAAGTTTCATACAAAGGTAAATATGCAATTGAGACTGATAG
CACACAAGTACCATGAGGGAAATATGAAAAGGACTTTGAAAAGAGAATTAAATGAGTTTG
TATTTGCTGAACACAAAGCAAACAGACTTGAT-TTGCTTGGTGAGATTGTAGTGCTTGCT
TGACAATAG---GTTTTGG--CTGTGGGTGAAATGATTCTTTCTTTGCATGCCAGGTTCT
ATGTGTACATTTGATTACCTTTGCACATGAATGGTAATTTTCCTGCGGGGGG-TGGATTG
CATGTGCATGTAATGATTTGTGT-CT-TGATGAATGTGTCTGGTG-------------TA
TCTGTTTTTGTTCCATGTGTTTGAGGTTG---CTTCCT
>JF521640.1_Alexandrium_tamarense
TGGAATGCAAAGTGGGTGGTAAGTTTCATACAAAGGTAAATATGCAATTGAGACTGATAG
CACACAAGTACCATGAGGGAAATATGAAAAGGACTTTGAAAAGAGAATTAAATGAGTTTG
TATTTGCTGAACACAAAGCAAACAGACTTGAT-TTGCTTGGTGAGATTGTAGTGCTTGCT
TGACAATAG---GTTTTGG--CTGTGGGTGAAATGATTCTTTCTTTGCATGCCAGGTTCT
ATGTGTACATTTGATTACCTTTGCACATGAATGGTAATTTTCCTGCGGGGGG-TGGATTG
CATGTGCATGTAATGATTTGTGT-TT-TGATGAATGTGTCTGGTG-------------TA
TCTGTTTTTGTTCCATGTGTTTGAGGTTG---CTTCCT
>EF178148.1_Alexandrium_australiense
TGGAATGCAAAGTGGGTGGTAAGTTTCATGCAAAGGTAAATATGCAATTGAGACTGATAG
CGCACAAGTACCATGAGGGACATATGAAAAGGACTTTGAAAAGAGAATTAAACGAGTTTG
TATTTGCTGAACACAAAGTAAACAGATGTGAT-TTCCTTAGTGAGATTGTAGCACTTGCT
TGACAATAG---GTTTTGG--CGGTGGGTGCAATGATTCTTGCTTTGTATGCCAGTTTCT
ATGTGGACATTTGATTACCTGTGCACTTGAATGGTAATTTTCCTGCGGGGGG-TGGATTG
CATATGCATGTAATTATTTGCATGTT-TTATTACTGTGTCTGGTG-------------TA
TGTGTTTGTGTTMT-TGTGCTTGTGGTTG---CTTTCT
>JF521639.1_Alexandrium_australiense
TGGAATGCAAAGTGGGTGGTAAGTTTCATGCAAAGGTAAATATGCAATTGAGACTGATAG
CGCACAAGTACCATGAGGGACATATGAAAAGGACTTTGAAAAGAGAATTAAACGAGTTTG
TATTTGCTGAACACAAAGTAAACAGATGTGAT-TTCCTTAGTGAGATTGTAGCACTTGCT
TGACAATAG---GTTTTGG--CGGTGGGTGCAATGATTCTTGCTTTGTATGCCAGTTTCT
ATGTGGACATTTGATTACCTGTGCACTTGAATGGTAATTTTCCTGCGGGGGG-TGGATTG
CATATGCATGTAATTATTTGCATGTT-TTATTACTGTGTCTGGTG-------------TA
TGTGTTTGTGTTCT-TGTGCTTGTGGTTG---CTTTCT
>AY438016.1_Alexandrium_pacificum
TGGAATGCAAAGTGGGTGGTAAGTTTCATGCAAAGGTAAATATGCAATTGAGACTGATAG
CGCACAAGTACCATGAGGGACATATGAAAAGGACTTTGAAMAGAGAATTAAATGAGTTTG
TATTTGCTAAACACAAAGTAAACAGACTTGAT-TTCCTCAGTGAGATTGTAGTGMTTGCT
TRACAATGG---GTTTTGG--CTGCAAGTGCAATAATTCTTGCTTTGTGTGCCAGTTTTT
ATGTGGACATTTGATTACCTTTGCACATGAATGGTAATTTTCCTGCGGGGTG-TGGATTG
CATATGCATGTAATGATTTGCATGTT-TGTTAAATGTGTCTGGTG-------------TA
TTTGTTTGTGTCCT-TGTCCTTGAGGTTG---CTTTCT
>U44926.1_Alexandrium_catenella
TGGAATGCAAAGTGGGTGGTAAGTTTCATGTMAAGGTAAACATGCAAYTGAGACTGATAG
CACACAAGTRCCATGAGGGAAATATGAAAAGGACTTTGAAAAGAGAATTAAATGAGTTTG
TATTTGCTGAACACAAAGTAAACAGACTTGAT-TTGCTTGGTGGGAGTGTTGCACTTGCT
TGACAAGAG----CTTTGGG-CTGTGGGTGTAATGATTCTTTCTTTGCATGCCAGTTTCT
ATGTGTACATCTGATTACCTTTGCACATGAATGATAAGTCTCCTGTGGGGGG-TGGATTG
CATGTGCATGTAATGATTTGTGT-TT-TGATAAATGTGTCTGGTG-------------TA
TGTGTGTGTGTTCC-TGTGCTTGGGGATG---CTTCCT
>AF200667.1_Alexandrium_catenella
TGGAATGCAAAGTGGGTGGTAAGTTTCATGTAAAGGTAAACATGCAATTGAGACTGATAG
CACACAAGTACCATGAGGGAAATATGAAAAGGACTTTGAAAAGAAAATTAAATGAGTTTG
TATTTGCTGAACACAAAGTAAACAGACTTGAT-TTGCTTGGTGGGAGTGTTGCACTTGCT
TGACAAGAG----CTTTGGG-CTGTGGGTGTAATGATTCTTTCTTTGCATGCCAGTTTCT
ATTTGTACATCTGATTACCTTTGCACATGAATGATAAGTCTCCTGTGGGGGG-TGGATTG
CATGTGCATGTAATGATTTGTGT-TT-TGATAAATGTGTCTGGTG-------------TA
TGTGTGTGTGTTCC-TGTGCTTGGGGATG---CTTCCT
>JF521644.1_Alexandrium_catenella
TGGAATGCAAAGTGGGTGGTAAGTTTCATGTAAAGGTAAACATGCAACTGAGACTGATAG
CACACAAGTACCATGAGGGAAATATGAAAAGGACTTTGAAAAGATAATAAAAAGAGTTTG
TATTTGCTGAACACAAAATAAACACACTCGAT-TTGCTTGGTGGGAGTGCTGCACTTGCT
GGACAAGAG----CTTTGGG-CTGTGTGTGTAATGATTCGTTCTTTGCATGCCAGTTTCT
ATGTGTACATCTGATTACCTTTGCACATGAATGATAAGTCTCCTGTGGGGGG-TGTATTG
CATGTGCATGTAATGATGTGTGT-TT-TGATAAATGTGTATGGTG-------------TA
TGTGTGTGT--TCA-TGTGATTGGGGATG---CTTCCT
>AJ535370.1_Alexandrium_mediterraneum
TGGAATGCAAAGTGGGTGGTAAGTTTCATGTAAAGGTAAATATGCAATTGAGACTGATAG
CACACAAGTACCATGAGGGAAATATGAAAAGGACTTTGAAAAGAGAATTAAATGAGTTTG
TATTTGCTGAACAAAAAGTAAACAGACTTGAT-TTCTTTGGTGAGGTTGTTGTGCTTGCC
TGACAATAA---GTTTTGG--TGGTGGGTACAATGATTCTTTCTTGGCATGCCAGTTTCT
ATTTGTACATTTGATTACCTTTGCATATGAATGGGAAGTTTCTTGTGGGGGGGTTGATTG
CATGTGCATGTAATGATTTGTGT-TT-TGATGTATGAGTCTGGTG-------------TT
TCTGTCGGTGTTTC-TGTGCTTGAGGTTG---ATTCCT
>AJ535368.1_Alexandrium_mediterraneum
TGGAATGCAAAGTGGGTGGTAAGTTTCATGTAAAGGTAAATATGCAATTGAGACTGATAG
CACACAAGTACCATGAGGGAAATATGAAAAGGACTTTGAAAAGAGAATTAAATGAGTTTG
TATTTGCTGAACAAAAAGTAAACAGACTTGAT-TTCTTTGGTGAGGTTGTTGTGCTTGCC
TGACAATAA---GTTTTGG--TGGTGGGTACAATGATTCTTTCTTGGCATGCCAGTTCCT
ATTTGTACATTTGATTACCTTTGCATATGAATGGGAAGTTTCTTGTGGGGGGGTTGATTG
CATGTGCATGTAATGATTTGTGT-TT-TGATGTATGAGTCTGGTG-------------TT
TCTGTTGGTGTTTC-TGTGCTTGAGGTTG---ATTCCT
>AY338752.1_Alexandrium_pseudogoniaulax
TGGAATGCAAATTGGGTGGTAAATTTCACGCAAGGGAAAATATATTATTGAGTCTGATAA
TGAACAAGTACCATGAGGGAAATATGCAAAGGACTTTGAAAAGAAAATTAAAAGAGCTTG
CATTTGCTAAACAGAAAACTAGCAGAAGTGCTTTATCTTGGTAAGATTGCTGCGCATGGG
TTTAC---T---GT-GTAAA-TTGTATGAGCATTGGTTCTTACTTTGTGTGTCAATTCCA
TTGTCA--ATTTTAATATCTTTGCTCATGAATTGTGAAATGCTTGCGGGTGT-TAGATTG
CATGTGCATTCATTAATTTG-GA-CT-TGGTGCA-GTGCTTGGCAACAGCTTGCATGTAG
AGTGTGCGTGCAATGTACAATTGCGATTGTCAGCTGTT
>AB088253.1_Alexandrium_pseudogoniaulax
TGGAATGCAAATTGGGTGGTAAATTTCACGCAAGGGAAAATATATTATTGAGTCTGATAA
TGAACAAGTACCATGAGGGAAATATGCAAAGGACTTTGAAAAGAAAATTAAAAGAGCTTG
CATTTGCTAAACAGAAAACTAGCAGAAGTGCTTTATCTTGGTAAGATTGCTGCGCATGGG
TTTAC---T---GT-GTAAA-TTGTATGAGCATTGGTTCTTACTTTGTGTGTCAATTCCA
TTGTCA--ATTTTAATATCTTTGCTCATGAATTGTGAAATGCTTGCGGGTGT-TAGATTG
CATGTGCATTCATTAATTTG-GA-CT-TGGTGCA-GTGCTTGGCAACAGCTTGCATGTAG
AGTGTGCGTGCAATGTACAATTGCGATTGTCAGCTGTT
>AY438018.1_Alexandrium_hiranoi
TGGAATGCAAATTGGGTGGTAAATTTCACGCAAGGGAAAATATATTATTGAGTCTGATAA
TGAACAAGTACCATGAGGGAAATATGCAAAGGACTTTGAAAAGAAAATTAAAAGAGCTTG
CATTTGCTAAACAGAAAACTAGCAGAAGTGCTTTATCTTGGTAAGATTGCTGCGCATGGG
TTTAC---T---GT-GTAAA-TTGTATGAGCATTGGTTCTTACTTTGTGTGTCAATTCCA
TTGTCA--ATTTTAATATCTTTGTTCATGAATTGTGAAATGCTTGCGGGTGT-TAGATTG
CATGTGCATTCATTAATTTG-GA-CT-TGGTGCA-GTGCTTGGCAATAGCTTGCATGTAG
AGTGTGCGTGCAATGTACAATTGCGATTGTCAGCTGTT
>AJ535347.1_Alexandrium_taylori
TGGAATGCAAATAGGGTGGTAAATTTCACGCAAGGGAAAATATATTGTTGAGTCTGATAA
TGAACAAGTACCATGAGGGAAATATGCAAAGGACTTTGAAAAGAAAATTAAAAGAGCTTG
CATTTGCTAAACAGAAAACTAGCAGAAGTGCTTTATCTTGGTAAGATTGCTGTGCATGGG
TTTAT---T---GT-GTAAA-TTGTATGAGCATTGGTTCTTGCCTTGTGTGTCAATTCCA
ATGTCT--TTTTTAATATCTTTGTTCATGAATTGCGAAATGCTTGTGGGTGT-TTGATTG
CATGTGCATACATTAATTTG-GA-CT-TGGTGCA-ATGTTTGGCATTAGCTTGCATGTAG
AGTGCCTGTGCAATGCAAAATTGCGATTGTGAACTAAA
>AJ535348.1_Alexandrium_taylori
TGGAATGCAAATAGGGTGGTAAATTTCACGCAAGGGAAAATATATTGTTGAGTCTGATAA
TGAACAAGTACCATGAGGGAAATATGCAAAGGACTTTGAAAAGAAAATTAAAAGAGCTTG
CATTTGCTAAACAGAAAACTAGCAGAAGTGCTTTATCTTGGTAAGATTGCTGTGCATGGG
TTTAT---T---GT-GTAAA-TTGTATGAGCATTGGTTCTTGCCTTGTGTGTCAATTCCA
ATGTCT--TTTTTAATATCTTTGTTCATGAATTGCGAAATGCTTGTGGGTGT-TTGATTG
CATGTGCATACATTAATTTG-GA-CT-TGGTGCA-ATGTTTGGCATTAGCTTGCATGTAG
AGTGCCTGTGCAATGCAAAATTGCGATTGTGAACTAAA
>AY438020.1_Alexandrium_satoanum
TGGAATGCAAATGGGGTGGTAAATTTCATTCAAGGGCAAATATATTATTGAGCCTGATAG
TGGACAAGTACCATGAGGGAAATATGAAAAGGATTTTGAAAAGAAAATTAAAAGAGTTTG
CAATTGCTGAACAGAAAGCAAGCAGAAGGTTTTTGTTTTGGTGAGATTGTTGCAAATGCA
TTTGCATCT---GTTGCTGA-ATGTGTGTGCAATGGTTCCTGCCTTGGGTGCTAATTTCA
ATTTCGC-ATATCATTACCTTTGCTTGTGAAATGTAAAATATTTGCAAGTAT-TGGATTG
CATGTGCACGCAATGACTTGTGG-TT-TGGCACA-GTGCTTGCTTATGAGTTAATGTTCA
TGTGCTCTGTCAATACATTATTGTGAATGCACACACAT
>EU707477.1_Alexandrium_minutum
TGGAATGCAAAGTGGGTGGTAAATTCCATGTAAAGGTAAATATATTATTGAGACTGATAG
CAAACAAGTACCATGAGGGAAATATGAAAAGGACTTTGAAAAGGGAATTAAAAGAGTCTG
CATTTGCTGAACAGAAAGCAAACAGAATTGATGT-GCTTGGTGAGATTGTTGTGCCCACT
CTGTCATTT--ATGTCG--G-ATGTGGGTGCGATGGTTCTTACCTTGAATGTCAGCTTCT
ATTTCTGCAAATCATTACCCTTGCACATGAATGGTAATTTGCCTGCGGGTAT-TGGAATG
TGTGTGTTTGCAATGATTTGTGA-TT-TGATGCATGTGGTTGGTGGAC--------TTTG
TATGTGCTGTTTTGCCAA--CGGGGAAGG---GACTCT
>KX519402.1_Alexandrium_catenella
TGGAATGCAAAGTGGGTGGTAAGTTTCATGTAAAGGTAAACATGCAATTGAGACTGATAG
CACACAAGTACCATGAGGGAAATATGAAAAGGACTTTGAAAAGAGAATTAAATGAGTTTG
TATTTGCTGAACACAAAGTAAACAGACTTGAT-TTGCTTGGTGGGAGTGTTGCACTTGCT
TGACAAGAG----CTTTGGG-CTGTGGGTGTAATGATTCTTTCTTTGCATGCCAGTTTCT
ATTTGTACATCTGATTACCTTTGCACATGAATGATAAGTCTCCTGTGGGGGG-TGGATTG
CATGTGCATGTAATGATTTGTGT-TT-TGATAAATGTGTCTGGTG-------------TA
TGTGTGTGT--TCC-TGTGCTTGGGGATG---CTTCCT
>KX519394.1_Alexandrium_catenella
TGGAATGCAAAGTGGGTGGTAAGTTTCATGTAAAGGTAAACATGCAATTGAGACTGATAG
CACACAAGTACCATGAGGGAAATATGAAAAGGACTTTGAAAAGAGAATTAAATGAGTTTG
TATTTGCTGAACACAAAGTAAACAGACTTGAT-TTGCTTGGTGGGAGTGTTGCACTTGCT
TGACAAGAG----CTTTGGG-CTGTGGGTGTAATGATTCTTTCTTTGCATGCCAGTTTCT
ATTTGTACATCTGATTACCTTTGCACATGAATGATAAGTCTCCTGTGGGGGG-TGGATTG
CATGTGCATGTAATGATTTGTGT-TT-TGATAAATGTGTCTGGTG-------------TA
TGTGTGTGT--TCC-TGTGCTTGGGGATG---CTTCCT
>AJ535374.1_Alexandrium_mediterraneum
TGCAATGCAAAGTGCGTGGTAAGTTTCATGTAAAGGTAAATATGCAATTGAGACTGATAG
CACACAAGTACCATGAGGCAAATATGAAAAGGACTTTGAAAAGAGAATTAAATGAGTTTG
TATTTGCTGAACAAAAAGTAAACAGACTTGAT-TTCTTTGGTGAGGTTGTTGTGCTTGCC
TGACAATAA---GTTTTGG--TGGTGGGTACAATGATTCTTTCTTGGCATGCCAGTTTCT
ATTTGTACATTTGATTACCTTTGCATATGAATGGGAAGTTTCTTGTGGGGGGGTTGATTG
CATGTGCATGTAATGATTTGTGT-TT-TGATGTATGAGTCTGGTG-------------TT
TCTGTTGGTGTTTC-TGTGCTTGAGGTTG---ATTCCT
>JF906995.1_Alexandrium_tamarense
TGGAATGCAAAGTGGGTGGTAAGTTTCATACAAAGGTAAATATGCAATTGAGACTGATAG
CACACAAGTACCATGAGGGAAATATGAAAAGGACTTTGAAAAGAGAATTAAATGAGTTTG
TATTTGCTGAACACAAAGCAAACAGACTTGAT-TTGCTTGGTGAGATTGTAGTGCTTGCT
TGACAATAG---GTTTTGG--CTGTGGGTGAAATGATTCTTTCTTTGCATGCCAGGTTCT
ATGTGTACATTTGATTACCTTTGCACATGAATGGTAATTTTCCTGCGGGGGG-TGGATTG
CATGTGCATGTAATGATTTGTGT-TT-TGATGAATGTGTCTGGTG-------------TA
TCTGTTTTTGTTCCATGTGTTTGAGGTTG---CTTCCT
>AJ303428.1_Alexandrium_tamarense
TGGAATGCAAAGTGGGTGGTAAGTTTCATACAAAGGTAAATATGCAATTGAGACTGATAG
CACACAAGTACCATGAGGGAAATATGAAAAGGACTTTGAAAAGAGAATTAAATGAGTTTG
TATTTGCTGAACACAAAGCAAACAGACTTGAT-TTGCTTGGTGAGATTGTAGTGCTTGCT
TGACAATAG---GTTTTGG--CTGTGGGTGAAATGATTCTTTCTTTGCATGCCAGGTTCT
ATGTGTACATTTGATTACCTTTGCACATGAATGGTAATTTTCCTGCGGGGGG-TGGATTG
CATGTGCATGTAATGATTTGTGT-TT-TGATGAATGTGTCCGGTG-------------TA
TCTGTTTTTGTTCCATGTGTTTGAGGTTG---CTTCCT
>U44931.1_Alexandrium_pacificum
TGGAATGCAAAGTGGGTGGTAAGTTTCATGCAAAGGTAAATATGCAATTGAGACTGATAG
CGCACAAGTACCATGAGGGACATATGAAAAGGACTTTGAACAGAGAATTAAATGAGTTTG
TATTTGCTAAACACAAAGTAAACAGACTTGAT-TTCCTCAGTGAGATTGTAGTGMTTGCT
TRACAATGG---GTTTTGG--CTGCAAGTGCAATAATTCTTGCTTTGTGTGCCAGTTTTT
ATGTGGACATTTGATTACCTTTGCACATGAATGGTAATTTTCCTGCGGGGTG-TGGATTG
CATATGCATGTAATGATTTGCATGTT-YGTTAARTGTGTCTGGTG-------------TA
TTTGTTTGTGTCCT-TGTCCTTGAGGTTG---CTTTCT
>FM211464.1_Alexandrium_pacificum
TGGAATGCAAAGTGGGTGGTAAGTTTCATGCAAAGGTAAATATGCAATTGAGACTGATAG
CGCACAAGTACCATGAGGGACATATGAAAAGGACTTTGAAMAGAGAATTAAATGAGTTTG
TATTTGCTAAACACAAAGTAAACAGACTTGAT-TTCCTCAGTGAGATTGTAGTGMTTGCT
TRACAATGG---GTTTTGG--CTGCAAGTGCAATAATTCTTGCTTTGTGTGCCAGTTTTT
ATGTGGACATTTGATTACCTTTGCACATGAATGGTAATTTTCCTGCGGGGTG-TGGATTG
CATATGCATGTAATGATTTGCATGTT-TGTTAAATGTGTCTGGTG-------------TA
TTTGTTTGTGTCCT-TGTCCTTGAGGTTG---CTTTCT
>EF178140.1_Alexandrium_pacificum
TGGAATGCAAAGTGGGTGGTAAGTTTCATGCAAAGGTAAATATGCAATTGAGACTGATAG
CGCACAAGTACCATGAGGGACATATGAAAAGGACTTTGAACAGAGAATTAAATGAGTTTG
TATTTGCTAAACACAAAGTAAACAGACTTGAT-TTCCTCAGTGAGATTGTAGTGCTTGCT
TGACAATGG---GTTTTGG--CTGCAAGTGCAATAATTCTTGCTTTGTGTGCCAGTTTTT
ATGTGGACATTTGATTACCTTTGCACATGAATGGTAATTTTCCTGCGGGGTG-TGGATTG
CATATGCATGTAATGATTTGCATGTT-TGTTAAATGTGTCTGGTG-------------TA
TTTGTTTGTGTCCT-TGTCCTTGAGGTTG---CTTTCT
>EF178149.1_Alexandrium_australiense
TGGAATGCAAAGTGGGTGGTAAGTTTCATGCAAAGGTAAATATGCAATTGAGACTGATAG
CGCACAAGTACCATGAGGGACATATGAAAAGGACTTTGAAAAGAGAATTAAACGAGTTTG
TATTTGCTGAACACAAAGTAAACAGATGTGAT-TTCCTTAGTGAGATTGTAGCACTTGCT
TGACAATAG---GTTTTGG--CGGTGGGTGCAATGATTCTTGCTTTGTATGCCAGTTTCT
ATGTGGACATTTGATTACCTGTGCACTTGAATGGTAATTTTCCTGCGGGGGG-TGGATTG
CATATGCATGTAATTATTTGCATGTT-TTATTACTGTGTCTGGTG-------------TA
TGTGTTTGTGTTCT-TGTGCTTGTGGTTG---CTTTCT
>Site_2_24_05_21_consensus_cl_id_114_total_supporting_reads_44
TGGAATGCAAAGTGGGTGGTAAATTCCATGTAAAGGTAAATATATTATTGAGACTGATAG
CAAACAAGTACCATGAGGGAAATATGAAAAGGACTTTGAAAAGAGAATTAAAAGAGTCTG
CATTTGCTGAACAGAAAGCAAACAGAATTGATCTTGCCTGGTGAGATTGTTGCGTCTACT
TCTGCATTT--CTATGTTGG-ATGTGGGTGCGATGGTTCTTGCCTTGAATGTCAGCTTCT
TTTTCTGCAAATCATTACCCTTGCACATGAATGGTAATTTGCCTGCGGGTAT-TGGAATG
CATGTGTTTGCCATGATTTGTGA-TT-TGATACATGTGTCTGGTGGTA--------CTTG
TGTGTGTTCCTTTGTCAA--AGGGGAAGG---TTTGCT
>Site_2_24_05_21_cconsensus_cl_id_135_total_supporting_reads_49
TGGAATGCAAAGTGGGTGGTAAATTCCATGTAAAGGTAAATATATTATTGAGACTGATAG
CAAACAAGTACCATGAGGGAAATATGAAAAGGACTTTGAAAAGAGAATTAAAAGAGTCTG
CATTTGCTGAACAGAAAGCAAACAGAATTGATCTTGCCTGGTGAGATTGTTGCGTCTACT
TCTGCATTT--CTATGTTGG-ATGTGGGTGCGATGGTTCTTGCCTTGAATGTCAGCTTCT
TTTTCTGCAAATCATTACCCTTGCACATGAATGGTAATTTGCCTGCGGGTAT-TGGAATG
CATGTGTTTGCCATGATTTGTGA-TT-TGATACATGTGTCTGGTGGTA--------CTTG
TGTGTGTTCCTTTGTCAA--AGGGGAAGG---TTTGCT
>Site_2_24_05_21_cconsensus_cl_id_196_total_supporting_reads_830
TGGAATGCAAAGTGGGTGGTAAATTCCATGTAAAGGTAAATATATTATTGAGACTGATAG
CAAACAAGTACCATGAGGGAAATATGAAAAGGACTTTGAAAAGAGAATTAAAAGAGTCTG
CATTTGCTGAACAGAAAGCAAACAGAATTGATCTTGCCTGGTGAGATTGTTGCGTCTACT
TCTGCATTT--CTATGTTGG-ATGTGGGTGCGATGGTTCTTGCCTTGAATGTCAGCTTCT
TTTTCTGCAAATCATTACCCTTGCACATGAATGGTAATTTGCCTGCGGGTAT-TGGAATG
CATGTGTTTGCCATGATTTGTGA-TT-TGATACATGTGTCTGGTGGTA--------CTTG
TGTGTGTTCCTTTGTCAA--AGGGGAAGG---TTTGCT
>Site_2_24_05_21_cconsensus_cl_id_357_total_supporting_reads_206
TGGAATGCAAAGTGGGTGGTAAATTCCATGTAAAGGTAAATATATTATTGAGACTGATAG
CAAACAAGTACCATGAGGGAAATATGAAAAGGACTTTGAAAAGAGAATTAAAAGAGTCTG
CATTTGCTGAACAGAAAGCAAACAGAATTGATCTTGCCTGGTGAGATTGTTGCGTCTACT
TCTGCATTT--CTATGTTGG-ATGTGGGTGCGATGGTTCTTGCCTTGAATGTCAGCTTCT
TTTTCTGCAAATCATTACCCTTGCACATGAATGGTAATTTGCCTGCGGGTAT-TGGAATG
CATGTGTTTGCCATGATTTGTGA-TT-TGATACATGTGTCTGGTGGTA--------CTTG
TGTGTGTTCCTTTGTCAA--AGGGGAAGG---TTTGCT
>Site_2_24_05_21_cconsensus_cl_id_372_total_supporting_reads_814
TGGAATGCAAAGTGGGTGGTAAATTCCATGTAAAGGTAAATATATTATTGAGACTGATAG
CAAACAAGTACCATGAGGGAAATATGAAAAGGACTTTGAAAAGAGAATTAAAAGAGTCTG
CATTTGCTGAACAGAAAGCAAACAGAATTGATCTTGCCTGGTGAGATTGTTGCGTCTACT
TCTGCATTT--CTATGTTGG-ATGTGGGTGCGATGGTTCTTGCCTTGAATGTCAGCTTCT
TTTTCTGCAAATCATTACCCTTGCACATGAATGGTAATTTGCCTGCGGGTAT-TGGAATG
CATGTGTTTGCCATGATTTGTGA-TT-TGATACATGTGTCTGGTGGTA--------CTTG
TGTGTGTTCCTTTGTCAA--AGGGGAAGG---TTTGCT
>Site_2_24_05_21_cconsensus_cl_id_413_total_supporting_reads_882
TGGAATGCAAAGTGGGTGGTAAATTCCATGTAAAGGTAAATATATTATTGAGACTGATAG
CAAACAAGTACCATGAGGGAAATATGAAAAGGACTTTGAAAAGAGAATTAAAAGAGTCTG
CATTTGCTGAACAGAAAGCAAACAGAATTGATCTTGCCTGGTGAGATTGTTGCGTCTACT
TCTGCATTT--CTATGTTGG-ATGTGGGTGCGATGGTTCTTGCCTTGAATGTCAGCTTCT
TTTTCTGCAAATCATTACCCTTGCACATGAATGGTAATTTGCCTGCGGGTAT-TGGAATG
CATGTGTTTGCCATGATTTGTGA-TT-TGATACATGTGTCTGGTGGTA--------CTTG
TGTGTGTTCCTTTGTCAA--AGGGGAAGG---TTTGCT
>Site_2_24_05_21_cconsensus_cl_id_520_total_supporting_reads_43
TGGAATGCAAAGTGGGTGGTAAATTCCATGTAAAGGTAAATATATTATTGAGACTGATAG
CAAACAAGTACCATGAGGGAAATATGAAAAGGACTTTGAAAAGAGAATTAAAAGAGTCTG
CATTTGCTGAACAGAAAGCAAACAGAATTGATCTTGCCTGGTGAGATTGTTGCGTCTACT
TCTGCATTT--CTATGTTGG-ATGTGGGTGCGATGGTTCTTGCCTTGAATGTCAGCTTCT
TTTTCTGCAAATCATTACCCTTGCACATGAATGGTAATTTGCCTGCGGGTAT-TGGAATG
CATGTGTTTGCCATGATTTGTGA-TT-TGATACATGTGTCTGGTGGTA--------CTTG
TGTGTGTTCCTTTGTCAA--AGGGGAAGG---TTTGCT
>Site_2_24_05_21_cconsensus_cl_id_57_total_supporting_reads_47
TGGAATGCAAAGTGGGTGGTAAATTCCATGTAAAGGTAAATATATTATTGAGACTGATAG
CAAACAAGTACCATGAGGGAAATATGAAAAGGACTTTGAAAAGAGAATTAAAAGAGTCTG
CATTTGCTGAACAGAAAGCAAACAGAATTGATCTTGCCTGGTGAGATTGTTGCGTCTACT
TCTGCATTT--CTATGTTGG-ATGTGGGTGCGATGGTTCTTGCCTTGAATGTCAGCTTCT
TTTTCTGCAAATCATTACCCTTGCACATGAATGGTAATTTGCCTGCGGGTAT-TGGAATG
CATGTGTTTGCCATGATTTGTGA-TT-TGATACATGTGTCTGGTGGTA--------CTTG
TGTGTGTTCCTTTGTCAA--AGGGGAAGG---TTTGCT
>Site_2_24_05_21_cconsensus_cl_id_60_total_supporting_reads_1820
TGGAATGCAAAGTGGGTGGTAAATTCCATGTAAAGGTAAATATATTATTGAGACTGATAG
CAAACAAGTACCATGAGGGAAATATGAAAAGGACTTTGAAAAGAGAATTAAAAGAGTCTG
CATTTGCTGAACAGAAAGCAAACAGAATTGATCTTGCCTGGTGAGATTGTTGCGTCTACT
TCTGCATTT--CTATGTTGG-ATGTGGGTGCGATGGTTCTTGCCTTGAATGTCAGCTTCT
TTTTCTGCAAATCATTACCCTTGCACATGAATGGTAATTTGCCTGCGGGTAT-TGGAATG
CATGTGTTTGCCATGATTTGTGA-TT-TGATACATGTGTCTGGTGGTA--------CTTG
TGTGTGTTCCTTTGTCAA--AGGGGAAGG---TTTGCT
