# Supplementary material for: Combining Nanopore Sequencing with Recombinase Polymerase Amplification Enables Identification of Dinoflagellates from the Alexandrium Genus, Providing a Rapid, Field Deployable Tool
Source: Toxins (Basel). 2023 Jun 1;15(6):372. doi: 10.3390/toxins15060372 (PMC10302762; doi:10.3390/toxins15060372)
Supplement: Supplementary file 1 [file toxins-15-00372-s001.zip › Supplemantary_material/S2_Phylogenetic_trees_of_VMK_&RPB_samples/Phylo_tree_VMK/Site_2/Site_2_24_05_21/Site_2_24_05_21.iqtree]

IQ-TREE 2.1.2 COVID-edition built Mar 30 2021

Input file name: bc06a_aligned.fasta
Type of analysis: tree reconstruction + ultrafast bootstrap (1000 replicates)
Random seed number: 457104

REFERENCES
----------

To cite IQ-TREE please use:

Bui Quang Minh, Heiko A. Schmidt, Olga Chernomor, Dominik Schrempf,
Michael D. Woodhams, Arndt von Haeseler, and Robert Lanfear (2020)
IQ-TREE 2: New models and efficient methods for phylogenetic inference
in the genomic era. Mol. Biol. Evol., in press.
https://doi.org/10.1093/molbev/msaa015

Since you used ultrafast bootstrap (UFBoot) please also cite: 

Diep Thi Hoang, Olga Chernomor, Arndt von Haeseler, Bui Quang Minh,
and Le Sy Vinh (2018) UFBoot2: Improving the ultrafast bootstrap
approximation. Mol. Biol. Evol., 35:518–522.
https://doi.org/10.1093/molbev/msx281

SEQUENCE ALIGNMENT
------------------

Input data: 61 sequences with 398 nucleotide sites
Number of constant sites: 105 (= 26.3819% of all sites)
Number of invariant (constant or ambiguous constant) sites: 105 (= 26.3819% of all sites)
Number of parsimony informative sites: 240
Number of distinct site patterns: 289

SUBSTITUTION PROCESS
--------------------

Model of substitution: GTR+F+G4

Rate parameter R:

  A-C: 1.3366
  A-G: 2.0216
  A-T: 0.8296
  C-G: 1.1224
  C-T: 5.5822
  G-T: 1.0000

State frequencies: (empirical counts from alignment)

  pi(A) = 0.2706
  pi(C) = 0.1288
  pi(G) = 0.2625
  pi(T) = 0.3381

Rate matrix Q:

  A   -0.7732    0.1354    0.4173    0.2206
  C    0.2844        -2    0.2317     1.484
  G    0.4301    0.1137   -0.8097    0.2659
  T    0.1765    0.5653    0.2064   -0.9483

Model of rate heterogeneity: Gamma with 4 categories
Gamma shape alpha: 0.7473

 Category  Relative_rate  Proportion
  1         0.08432        0.25
  2         0.385          0.25
  3         0.9412         0.25
  4         2.589          0.25
Relative rates are computed as MEAN of the portion of the Gamma distribution falling in the category.

MAXIMUM LIKELIHOOD TREE
-----------------------

Log-likelihood of the tree: -4551.4805 (s.e. 160.0028)
Unconstrained log-likelihood (without tree): -2032.6933
Number of free parameters (#branches + #model parameters): 112
Akaike information criterion (AIC) score: 9326.9610
Corrected Akaike information criterion (AICc) score: 9415.7750
Bayesian information criterion (BIC) score: 9773.4436

Total tree length (sum of branch lengths): 4.2509
Sum of internal branch lengths: 2.0496 (48.2163% of tree length)

WARNING: 11 near-zero internal branches (<0.0025) should be treated with caution
         Such branches are denoted by '**' in the figure below

NOTE: Tree is UNROOTED although outgroup taxon 'AF042813.1_Prorocentrum_minimum' is drawn at root
Numbers in parentheses are  ultrafast bootstrap support (%)

+-----------------------------------------------------------AF042813.1_Prorocentrum_minimum
|
|              +--AJ535373.1_Alexandrium_tamutum
|           +--| (80)
|           |  |  +**GQ120507.1_Alexandrium_tamutum
|           |  +--| (100)
|           |     +**Site_2_24_05_21_consensus_cl_id_114_total_supporting_reads_44
|        +--| (69)
|        |  |     +**AY962849.1_Alexandrium_minutum
|        |  |  +--| (99)
|        |  |  |  +--JF521634.1_Alexandrium_minutum
|        |  +--| (93)
|        |     +--EU707477.1_Alexandrium_minutum
|     +--| (33)
|     |  |                       +**AY962833.1_Alexandrium_andersonii
|     |  |                    +**| (51)
|     |  |                    |  +**JF521619.1_Alexandrium_andersoni
|     |  |        +-----------| (100)
|     |  |        |           +**U44937.1_Alexandrium_andersoni
|     |  |     +--| (64)
|     |  |     |  |           +**AF318230.1_Alexandrium_margalefii
|     |  |     |  +-----------| (100)
|     |  |     |              +--AF033531.1_Alexandrium_margalefeii
|     |  |  +--| (40)
|     |  |  |  |                      +-------AY959942.1_Alexandrium_leei
|     |  |  |  +----------------------| (100)
|     |  |  |                         +------KF034860.1_Alexandrium_leei
|     |  +--| (64)
|     |     |                        +**JF521618.1_Alexandrium_affine
|     |     |                     +--| (99)
|     |     |                     |  +--U44935.1_Alexandrium_affine
|     |     |                 +---| (100)
|     |     |                 |   +--AF032348.1_Alexandrium_concavum
|     |     |              +--| (91)
|     |     |              |  |        +--AJ303429.1_Alexandrium_tamarense
|     |     |              |  |     +--| (100)
|     |     |              |  |     |  |  +**JF521640.1_Alexandrium_tamarense
|     |     |              |  |     |  +**| (50)
|     |     |              |  |     |     |  +**JF906995.1_Alexandrium_tamarense
|     |     |              |  |     |     +**| (29)
|     |     |              |  |     |        +--AJ303428.1_Alexandrium_tamarense
|     |     |              |  |  +--| (72)
|     |     |              |  |  |  |        +**U44926.1_Alexandrium_catenella
|     |     |              |  |  |  |     +**| (56)
|     |     |              |  |  |  |     |  +--JF521644.1_Alexandrium_catenella
|     |     |              |  |  |  |  +--| (100)
|     |     |              |  |  |  |  |  |  +--AF200667.1_Alexandrium_catenella
|     |     |              |  |  |  |  |  +--| (95)
|     |     |              |  |  |  |  |     |  +**KX519402.1_Alexandrium_catenella
|     |     |              |  |  |  |  |     +**| (52)
|     |     |              |  |  |  |  |        +**KX519394.1_Alexandrium_catenella
|     |     |              |  |  |  +--| (84)
|     |     |              |  |  |     |   +--AJ535370.1_Alexandrium_mediterraneum
|     |     |              |  |  |     +---| (100)
|     |     |              |  |  |         |  +--AJ535368.1_Alexandrium_mediterraneum
|     |     |              |  |  |         +**| (60)
|     |     |              |  |  |            +--AJ535374.1_Alexandrium_mediterraneum
|     |     |              |  +--| (97)
|     |     |              |     |     +**EF178148.1_Alexandrium_australiense
|     |     |              |     |  +--| (100)
|     |     |              |     |  |  |  +**JF521639.1_Alexandrium_australiense
|     |     |              |     |  |  +**| (50)
|     |     |              |     |  |     +**EF178149.1_Alexandrium_australiense
|     |     |              |     +--| (99)
|     |     |              |        |  +**AY438016.1_Alexandrium_pacificum
|     |     |              |        +--| (100)
|     |     |              |           |     +**U44931.1_Alexandrium_pacificum
|     |     |              |           |  +**| (57)
|     |     |              |           |  |  +**EF178140.1_Alexandrium_pacificum
|     |     |              |           +**| (45)
|     |     |              |              +**FM211464.1_Alexandrium_pacificum
|     |     |   +----------| (100)
|     |     |   |          |      +--AY268607.1_Alexandrium_tropicale
|     |     |   |          |   +--| (98)
|     |     |   |          |   |  |  +**FJ652046.1_Alexandrium_tamiyavanichi
|     |     |   |          |   |  +--| (100)
|     |     |   |          |   |     |  +**AF174614.1_Alexandrium_cohorticula
|     |     |   |          |   |     +--| (100)
|     |     |   |          |   |        +--AB088267.1_Alexandrium_tamiyavanichii
|     |     |   |          +---| (99)
|     |     |   |              |           +**JF521622.1_Alexandrium_fraterculus
|     |     |   |              +-----------| (100)
|     |     |   |                          +**AB088262.1_Alexandrium_fraterculus
|     |     +---| (92)
|     |         |                              +**AY338752.1_Alexandrium_pseudogoniaulax
|     |         |                           +**| (69)
|     |         |                           |  +**AB088253.1_Alexandrium_pseudogoniaulax
|     |         |          +----------------| (100)
|     |         |          |                |  +**AY438018.1_Alexandrium_hiranoi
|     |         |          |                +--| (81)
|     |         |          |                   |    +**AJ535347.1_Alexandrium_taylori
|     |         |          |                   +----| (100)
|     |         |          |                        +**AJ535348.1_Alexandrium_taylori
|     |         +----------| (100)
|     |                    +------------AY438020.1_Alexandrium_satoanum
|  +--| (69)
|  |  |  +**AY962834.1_Alexandrium_insuetum
|  |  +--| (100)
|  |     +**JF521630.1_Alexandrium_insuetum
+**| (39)
|  |  +**AY962858.1_Alexandrium_ostenfeldii
|  +--| (98)
|     +--JF921174.1_Alexandrium_ostenfeldii
|
+--FJ011438.1_Alexandrium_peruvianum

Tree in newick format:

(AF042813.1_Prorocentrum_minimum:0.9108281468,(((((AJ535373.1_Alexandrium_tamutum:0.0055313188,(GQ120507.1_Alexandrium_tamutum:0.0000010000,Site_2_24_05_21_consensus_cl_id_114_total_supporting_reads_44:0.0000010000)100:0.0201893340)80:0.0159648260,((AY962849.1_Alexandrium_minutum:0.0000010000,JF521634.1_Alexandrium_minutum:0.0028359980)99:0.0316850736,EU707477.1_Alexandrium_minutum:0.0490755133)93:0.0346087587)69:0.0154903816,(((((AY962833.1_Alexandrium_andersonii:0.0000010000,JF521619.1_Alexandrium_andersoni:0.0000010000)51:0.0000022789,U44937.1_Alexandrium_andersoni:0.0000010000)100:0.1833534593,(AF318230.1_Alexandrium_margalefii:0.0000020426,AF033531.1_Alexandrium_margalefeii:0.0087113058)100:0.1967983470)64:0.0264714950,(AY959942.1_Alexandrium_leei:0.1223237590,KF034860.1_Alexandrium_leei:0.1199850055)100:0.3582555497)40:0.0049614523,(((((JF521618.1_Alexandrium_affine:0.0000010000,U44935.1_Alexandrium_affine:0.0028752655)99:0.0061658431,AF032348.1_Alexandrium_concavum:0.0113308183)100:0.0712636671,(((AJ303429.1_Alexandrium_tamarense:0.0028968518,(JF521640.1_Alexandrium_tamarense:0.0000010000,(JF906995.1_Alexandrium_tamarense:0.0000010000,AJ303428.1_Alexandrium_tamarense:0.0029005986)29:0.0000010000)50:0.0000023601)100:0.0200365624,(((U44926.1_Alexandrium_catenella:0.0000021541,JF521644.1_Alexandrium_catenella:0.0509565289)56:0.0000025672,(AF200667.1_Alexandrium_catenella:0.0028764887,(KX519402.1_Alexandrium_catenella:0.0000010000,KX519394.1_Alexandrium_catenella:0.0000010000)52:0.0000021346)95:0.0028920210)100:0.0524149579,(AJ535370.1_Alexandrium_mediterraneum:0.0029159884,(AJ535368.1_Alexandrium_mediterraneum:0.0029730203,AJ535374.1_Alexandrium_mediterraneum:0.0089731409)60:0.0000021471)100:0.0757078316)84:0.0100893418)72:0.0032909226,((EF178148.1_Alexandrium_australiense:0.0000010000,(JF521639.1_Alexandrium_australiense:0.0000010000,EF178149.1_Alexandrium_australiense:0.0000010000)50:0.0000010000)100:0.0452693280,(AY438016.1_Alexandrium_pacificum:0.0000010000,((U44931.1_Alexandrium_pacificum:0.0000010000,EF178140.1_Alexandrium_pacificum:0.0000010000)57:0.0000026228,FM211464.1_Alexandrium_pacificum:0.0000010000)45:0.0000022972)100:0.0503626420)99:0.0386648900)97:0.0513260635)91:0.0336016406,((AY268607.1_Alexandrium_tropicale:0.0559955255,(FJ652046.1_Alexandrium_tamiyavanichi:0.0007440085,(AF174614.1_Alexandrium_cohorticula:0.0000010000,AB088267.1_Alexandrium_tamiyavanichii:0.0029604216)100:0.0209216210)100:0.0586797404)98:0.0541085680,(JF521622.1_Alexandrium_fraterculus:0.0000010000,AB088262.1_Alexandrium_fraterculus:0.0000022806)100:0.1891877987)99:0.0719175868)100:0.1818832221,(((AY338752.1_Alexandrium_pseudogoniaulax:0.0000010000,AB088253.1_Alexandrium_pseudogoniaulax:0.0000010000)69:0.0000024409,(AY438018.1_Alexandrium_hiranoi:0.0000010000,(AJ535347.1_Alexandrium_taylori:0.0000010000,AJ535348.1_Alexandrium_taylori:0.0000010000)100:0.0816482003)81:0.0054580677)100:0.2664937117,AY438020.1_Alexandrium_satoanum:0.2051726277)100:0.1762273889)92:0.0679586648)64:0.0296318480)33:0.0152310075,(AY962834.1_Alexandrium_insuetum:0.0000021296,JF521630.1_Alexandrium_insuetum:0.0000010000)100:0.0458586010)69:0.0271223509,(AY962858.1_Alexandrium_ostenfeldii:0.0000026620,JF921174.1_Alexandrium_ostenfeldii:0.0029162400)98:0.0242900302)39:0.0000025787,FJ011438.1_Alexandrium_peruvianum:0.0095708296);

CONSENSUS TREE
--------------

Consensus tree is constructed from 1000 bootstrap trees
Log-likelihood of consensus tree: -4551.614787
Robinson-Foulds distance between ML tree and consensus tree: 6

Branches with support >0.000000% are kept (extended consensus)
Branch lengths are optimized by maximum likelihood on original alignment
Numbers in parentheses are bootstrap supports (%)

+-----------------------------------------------------------AF042813.1_Prorocentrum_minimum
|
|           +--AJ535373.1_Alexandrium_tamutum
|        +--| (80)
|        |  |                          +**GQ120507.1_Alexandrium_tamutum
|        |  |                       +**|
|        |  |                       |  +**Site_2_24_05_21_cconsensus_cl_id_60_total_supporting_reads_1820
|        |  |                    +**|
|        |  |                    |  +**Site_2_24_05_21_cconsensus_cl_id_135_total_supporting_reads_49
|        |  |                 +**|
|        |  |                 |  +**Site_2_24_05_21_cconsensus_cl_id_413_total_supporting_reads_882
|        |  |              +**|
|        |  |              |  +**Site_2_24_05_21_cconsensus_cl_id_357_total_supporting_reads_206
|        |  |           +**|
|        |  |           |  +**Site_2_24_05_21_cconsensus_cl_id_196_total_supporting_reads_830
|        |  |        +**|
|        |  |        |  +**Site_2_24_05_21_cconsensus_cl_id_372_total_supporting_reads_814
|        |  |     +**|
|        |  |     |  +**Site_2_24_05_21_cconsensus_cl_id_57_total_supporting_reads_47
|        |  |  +--|
|        |  |  |  +**Site_2_24_05_21_cconsensus_cl_id_520_total_supporting_reads_43
|        |  +--| (100)
|        |     +--Site_2_24_05_21_consensus_cl_id_114_total_supporting_reads_44
|     +--| (69)
|     |  |     +--AY962849.1_Alexandrium_minutum
|     |  |  +--| (99)
|     |  |  |  +--JF521634.1_Alexandrium_minutum
|     |  +--| (93)
|     |     +--EU707477.1_Alexandrium_minutum
|  +--| (41)
|  |  |  +--AY962834.1_Alexandrium_insuetum
|  |  +--| (100)
|  |     +--JF521630.1_Alexandrium_insuetum
+--| (69)
|  |                      +--AY962833.1_Alexandrium_andersonii
|  |                   +--| (51)
|  |                   |  +--JF521619.1_Alexandrium_andersoni
|  |        +----------| (100)
|  |        |          +--U44937.1_Alexandrium_andersoni
|  |     +--| (64)
|  |     |  |            +--AF318230.1_Alexandrium_margalefii
|  |     |  +------------| (100)
|  |     |               +--AF033531.1_Alexandrium_margalefeii
|  |  +--| (40)
|  |  |  |                      +-------AY959942.1_Alexandrium_leei
|  |  |  +----------------------| (100)
|  |  |                         +------KF034860.1_Alexandrium_leei
|  +--| (64)
|     |                        +--JF521618.1_Alexandrium_affine
|     |                     +--| (99)
|     |                     |  +--U44935.1_Alexandrium_affine
|     |                 +---| (100)
|     |                 |   +--AF032348.1_Alexandrium_concavum
|     |              +--| (91)
|     |              |  |        +--AJ303429.1_Alexandrium_tamarense
|     |              |  |     +--| (100)
|     |              |  |     |  |     +--JF521640.1_Alexandrium_tamarense
|     |              |  |     |  |  +--| (45)
|     |              |  |     |  |  |  +--JF906995.1_Alexandrium_tamarense
|     |              |  |     |  +--| (50)
|     |              |  |     |     +--AJ303428.1_Alexandrium_tamarense
|     |              |  |  +--| (72)
|     |              |  |  |  |        +--U44926.1_Alexandrium_catenella
|     |              |  |  |  |     +--| (56)
|     |              |  |  |  |     |  +--JF521644.1_Alexandrium_catenella
|     |              |  |  |  |  +--| (100)
|     |              |  |  |  |  |  |  +--AF200667.1_Alexandrium_catenella
|     |              |  |  |  |  |  +--| (95)
|     |              |  |  |  |  |     |  +--KX519402.1_Alexandrium_catenella
|     |              |  |  |  |  |     +--| (52)
|     |              |  |  |  |  |        +--KX519394.1_Alexandrium_catenella
|     |              |  |  |  +--| (84)
|     |              |  |  |     |    +--AJ535370.1_Alexandrium_mediterraneum
|     |              |  |  |     +----| (100)
|     |              |  |  |          |  +--AJ535368.1_Alexandrium_mediterraneum
|     |              |  |  |          +--| (60)
|     |              |  |  |             +--AJ535374.1_Alexandrium_mediterraneum
|     |              |  +--| (97)
|     |              |     |     +--EF178148.1_Alexandrium_australiense
|     |              |     |  +--| (100)
|     |              |     |  |  |  +--JF521639.1_Alexandrium_australiense
|     |              |     |  |  +--| (50)
|     |              |     |  |     +--EF178149.1_Alexandrium_australiense
|     |              |     +--| (99)
|     |              |        |  +--AY438016.1_Alexandrium_pacificum
|     |              |        +--| (100)
|     |              |           |     +--U44931.1_Alexandrium_pacificum
|     |              |           |  +--| (57)
|     |              |           |  |  +--EF178140.1_Alexandrium_pacificum
|     |              |           +--| (45)
|     |              |              +--FM211464.1_Alexandrium_pacificum
|     |   +----------| (100)
|     |   |          |      +--AY268607.1_Alexandrium_tropicale
|     |   |          |   +--| (98)
|     |   |          |   |  |  +--FJ652046.1_Alexandrium_tamiyavanichi
|     |   |          |   |  +--| (100)
|     |   |          |   |     |  +--AF174614.1_Alexandrium_cohorticula
|     |   |          |   |     +--| (100)
|     |   |          |   |        +--AB088267.1_Alexandrium_tamiyavanichii
|     |   |          +---| (99)
|     |   |              |           +--JF521622.1_Alexandrium_fraterculus
|     |   |              +-----------| (100)
|     |   |                          +--AB088262.1_Alexandrium_fraterculus
|     +---| (92)
|         |                              +--AY338752.1_Alexandrium_pseudogoniaulax
|         |                           +--| (69)
|         |                           |  +--AB088253.1_Alexandrium_pseudogoniaulax
|         |          +----------------| (100)
|         |          |                |  +--AY438018.1_Alexandrium_hiranoi
|         |          |                +--| (81)
|         |          |                   |    +--AJ535347.1_Alexandrium_taylori
|         |          |                   +----| (100)
|         |          |                        +--AJ535348.1_Alexandrium_taylori
|         +----------| (100)
|                    +------------AY438020.1_Alexandrium_satoanum
|
|  +--FJ011438.1_Alexandrium_peruvianum
+--| (53)
   |  +--AY962858.1_Alexandrium_ostenfeldii
   +--| (98)
      +--JF921174.1_Alexandrium_ostenfeldii


Consensus tree in newick format: 

(AF042813.1_Prorocentrum_minimum:0.9064439968,((((AJ535373.1_Alexandrium_tamutum:0.0052055603,(((((((((GQ120507.1_Alexandrium_tamutum:0.0000000000,Site_2_24_05_21_cconsensus_cl_id_60_total_supporting_reads_1820:0.0000000000):0.0000000000,Site_2_24_05_21_cconsensus_cl_id_135_total_supporting_reads_49:0.0000000000):0.0000000000,Site_2_24_05_21_cconsensus_cl_id_413_total_supporting_reads_882:0.0000000000):0.0000000000,Site_2_24_05_21_cconsensus_cl_id_357_total_supporting_reads_206:0.0000000000):0.0000000000,Site_2_24_05_21_cconsensus_cl_id_196_total_supporting_reads_830:0.0000000000):0.0000000000,Site_2_24_05_21_cconsensus_cl_id_372_total_supporting_reads_814:0.0000000000):0.0000000000,Site_2_24_05_21_cconsensus_cl_id_57_total_supporting_reads_47:0.0000000000):0.0000000000,Site_2_24_05_21_cconsensus_cl_id_520_total_supporting_reads_43:0.0000000000):0.0000022313,Site_2_24_05_21_consensus_cl_id_114_total_supporting_reads_44:0.0000022313)100:0.0204854999)80:0.0192943275,((AY962849.1_Alexandrium_minutum:0.0000022313,JF521634.1_Alexandrium_minutum:0.0028317717)99:0.0322917291,EU707477.1_Alexandrium_minutum:0.0482927220)93:0.0336598961)69:0.0196893705,(AY962834.1_Alexandrium_insuetum:0.0000022313,JF521630.1_Alexandrium_insuetum:0.0000022313)100:0.0486809905)41:0.0095294492,(((((AY962833.1_Alexandrium_andersonii:0.0000022313,JF521619.1_Alexandrium_andersoni:0.0000022313)51:0.0000022313,U44937.1_Alexandrium_andersoni:0.0000022313)100:0.1794896242,(AF318230.1_Alexandrium_margalefii:0.0000024587,AF033531.1_Alexandrium_margalefeii:0.0087012672)100:0.1994623239)64:0.0276521946,(AY959942.1_Alexandrium_leei:0.1220556018,KF034860.1_Alexandrium_leei:0.1198218391)100:0.3513152328)40:0.0041191257,(((((JF521618.1_Alexandrium_affine:0.0000022313,U44935.1_Alexandrium_affine:0.0028701704)99:0.0062661505,AF032348.1_Alexandrium_concavum:0.0112012165)100:0.0711484273,(((AJ303429.1_Alexandrium_tamarense:0.0028919669,((JF521640.1_Alexandrium_tamarense:0.0000022313,JF906995.1_Alexandrium_tamarense:0.0000022313)45:0.0000022313,AJ303428.1_Alexandrium_tamarense:0.0028952779)50:0.0000022313)100:0.0200403741,(((U44926.1_Alexandrium_catenella:0.0000022313,JF521644.1_Alexandrium_catenella:0.0508889556)56:0.0000022366,(AF200667.1_Alexandrium_catenella:0.0028727328,(KX519402.1_Alexandrium_catenella:0.0000022313,KX519394.1_Alexandrium_catenella:0.0000022313)52:0.0000022313)95:0.0028887641)100:0.0525007341,(AJ535370.1_Alexandrium_mediterraneum:0.0029120488,(AJ535368.1_Alexandrium_mediterraneum:0.0029686776,AJ535374.1_Alexandrium_mediterraneum:0.0089618196)60:0.0000022313)100:0.0757230977)84:0.0099316336)72:0.0033087626,((EF178148.1_Alexandrium_australiense:0.0000022313,(JF521639.1_Alexandrium_australiense:0.0000022313,EF178149.1_Alexandrium_australiense:0.0000022313)50:0.0000022313)100:0.0451855443,(AY438016.1_Alexandrium_pacificum:0.0000022313,((U44931.1_Alexandrium_pacificum:0.0000022313,EF178140.1_Alexandrium_pacificum:0.0000022313)57:0.0000022313,FM211464.1_Alexandrium_pacificum:0.0000022313)45:0.0000022313)100:0.0502796655)99:0.0385502255)97:0.0512753401)91:0.0327450848,((AY268607.1_Alexandrium_tropicale:0.0557211683,(FJ652046.1_Alexandrium_tamiyavanichi:0.0007424588,(AF174614.1_Alexandrium_cohorticula:0.0000022313,AB088267.1_Alexandrium_tamiyavanichii:0.0029560048)100:0.0208959663)100:0.0588590875)98:0.0541315537,(JF521622.1_Alexandrium_fraterculus:0.0000022313,AB088262.1_Alexandrium_fraterculus:0.0000022313)100:0.1885494789)99:0.0725666903)100:0.1809994345,(((AY338752.1_Alexandrium_pseudogoniaulax:0.0000022313,AB088253.1_Alexandrium_pseudogoniaulax:0.0000022313)69:0.0000023938,(AY438018.1_Alexandrium_hiranoi:0.0000028858,(AJ535347.1_Alexandrium_taylori:0.0000022313,AJ535348.1_Alexandrium_taylori:0.0000022313)100:0.0815786449)81:0.0054510581)100:0.2645534976,AY438020.1_Alexandrium_satoanum:0.2077176160)100:0.1776971572)92:0.0719258594)64:0.0280101210)69:0.0205071728,(FJ011438.1_Alexandrium_peruvianum:0.0111475917,(AY962858.1_Alexandrium_ostenfeldii:0.0000027449,JF921174.1_Alexandrium_ostenfeldii:0.0029087876)98:0.0227291923)53:0.0045850410);

TIME STAMP
----------

Date and time: Fri Feb 10 10:44:15 2023
Total CPU time used: 121.886024 seconds (0h:2m:1s)
Total wall-clock time used: 64.61597371 seconds (0h:1m:4s)
