# Supplementary material for: Combining Nanopore Sequencing with Recombinase Polymerase Amplification Enables Identification of Dinoflagellates from the Alexandrium Genus, Providing a Rapid, Field Deployable Tool
Source: Toxins (Basel). 2023 Jun 1;15(6):372. doi: 10.3390/toxins15060372 (PMC10302762; doi:10.3390/toxins15060372)
Supplement: Supplementary file 1 [file toxins-15-00372-s001.zip › Supplemantary_material/S2_Phylogenetic_trees_of_VMK_&RPB_samples/Phylo_tree_VMK/Site_3/Site_3_06_09_21/Site_3_06_09_21.fasta]

>AF042813.1_Prorocentrum_minimum
TGGAGCGTAAATTGGGTGGTAAATTTCATCTCAAGCTAAATATTGGTTCGAGACCGATAG
CAAACAAGTACCATGAGGGAAAGATGAAAAGGACTTT-GAAAAGAGAGTTAAAAGTGCCT
GAAATTGCTGAAAGGGAAGCGAATGGAACCAGTGTTGCTTGGCAAGATTGTCGGGTGCAT
--------------------GACGCGCTTG-ATCGTCTCTTGCCTTGTGTGTCAACGCCA
GTTCGC--GATCGAGGAAAACTCCAGGGTCATGGTAGCTCGTCTACGGGTGAGTGAATAG
CCTTGGCA-GAACTCATTTGCGGACTGTTTCTTTCGTGTCTGGTTGCAGT---GTCCTTG
GCATTCTGGAAGCTCGTCTTGGCTTGCCACTGGCGGGGGACCT
>AJ535373.1_Alexandrium_tamutum
TGGAATGCAAAGTGGGTGGTAAATTCCATGTAAAGGTAAATATATTATTGAGACTGATAG
CAAACAAGTACCATGAGGGAAATATGAAAAGGACTTT-GAAAAGAGAATTAAAAGAGTCT
GCATTTGCTGAACAGAAAGCAAACAGAATTGATCTTGCTTGGTGAGATTGTTGCGTCTAC
TCTTGCATTT--CTATGCTGGATGTGGGTGCGATGGTTCTTGCCTTGAATGTCAGCTTCC
ATTTCTGCAAATCATTACCCTTGCACATGAATGGTAATTTGCCTGCGGGTA-TTGGAATG
CATGTGTTTGCAATGAT-TTGTGA-TTTGATACATGTGTTTGGTGGTA-----CTTGTGT
GTGTTCC-TTTGTCAA---AGGGGAAGGCTTGCTTCCTTGAGC
>GQ120507.1_Alexandrium_tamutum
TGGAATGCAAAGTGGGTGGTAAATTCCATGTAAAGGTAAATATATTATTGAGACTGATAG
CAAACAAGTACCATGAGGGAAATATGAAAAGGACTTT-GAAAAGAGAATTAAAAGAGTCT
GCATTTGCTGAACAGAAAGCAAACAGAATTGATCTTGCCTGGTGAGATTGTTGCGTCTAC
TTCTGCATTT--CTATGTTGGATGTGGGTGCGATGGTTCTTGCCTTGAATGTCAGCTTCT
TTTTCTGCAAATCATTACCCTTGCACATGAATGGTAATTTGCCTGCGGGTA-TTGGAATG
CATGTGTTTGCCATGAT-TTGTGA-TTTGATACATGTGTCTGGTGGTA-----CTTGTGT
GTGTTCC-TTTGTCAA---AGGGGAAGGTTTGCTTCCTTGAGC
>AY962849.1_Alexandrium_minutum
TGGAATGCAAAGTGGGTGGTAAATTCCATGTAAAGGTAAATATATTATTGAGACTGATAG
CAAACAAGTACCATGAGGGAAATATGAAAAGGACTTT-GAAAAGAGAATTAAAAGAGTCT
GCATTTGCTGAACAGAAAGCAAACAGAATTGATTTTACTTGGTGAGATTGTTGTGCTTAC
TCTATCATTT--ATATGGTTGATGTGGGTGCGATGGTTCTTACCTTGAATGTCAGCTTCT
ATTTCTGCAAATCATTACCCTTGCACATGAATGGTAATTTGCCTGCGGGTA-TTGGAATG
CATGTGTTTGCAATGAT-TTGTGA-TTTGACGCATGTGTTTGGTGAAA-----TTTGTAT
ATGCTCT-TTTGTCGA---AGGGGAAAGCTTACTTTTTTGAGC
>JF521634.1_Alexandrium_minutum
TGGAATGCAAAGTGGGTGGTAAATTCCATGTAAAGGTAAATATATTATTGAGACTGATAG
CAAACAAGTACCATGAGGGAAATATGAAAAGGACTTT-GAAAAGAGAATTAAAAGAGTCT
GCATTTGCTGAACAGAAAGCAAACAGAATTGATTTTACTTGGTGAGATTGTTGTGCTTAC
TCTATCATTT--ATATGGTTGATGTGGGTGCGATGGTTCTTACCTTGAATGTCAGCTTCT
ATTTCTGCAAATCATTACCCTTGCACATGAATGGTAACTTGCCTGCGGGTA-TTGGAATG
CATGTGTTTGCAATGAT-TTGTGA-TTTGACGCATGTGTTTGGTGAAA-----TTTGTAT
ATGCTCT-TTTGTCGA---AGGGGAAAGCTTACTTTTTTGAGC
>AY962834.1_Alexandrium_insuetum
TGGAATGCAAAGTGGGTGGTAAATTCCATGTAAAGGTAAATATATTATTGAGACTGATAG
CAAACAAGTACCATGAGGGAAATATGAAAAGGACTTT-GAAAAGAGAATTAAAAGAGTCT
GCATTTGCTGAACAGAAAGCAAACAGAATTGATCTTACTTGGTGAGATTGTTGTGCCCAC
TTTAGCATTT--ATATGTTGGATGTGGGTGCGATGGTTCTTGCCTTGAATGTCAGCTTCT
ATTWCTGCAAATCATTACCCTTGCACGTGAATGGTAATTTGCCTGTGGGTA-TTGGAATG
CATGTGTTTGCAATGAT-TTGTGA-TTTGATATGTGTGATTGGTGCTA-----CTTGCGT
GTTGCTC-CTTTGTCA--ACGGGGAAGGCTGTCTTCCTTGAGC
>JF521630.1_Alexandrium_insuetum
TGGAATGCAAAGTGGGTGGTAAATTCCATGTAAAGGTAAATATATTATTGAGACTGATAG
CAAACAAGTACCATGAGGGAAATATGAAAAGGACTTT-GAAAAGAGAATTAAAAGAGTCT
GCATTTGCTGAACAGAAAGCAAACAGAATTGATCTTACTTGGTGAGATTGTTGTGCCCAC
TTTAGCATTT--ATATGTTGGATGTGGGTGCGATGGTTCTTGCCTTGAATGTCAGCTTCT
ATTTCTGCAAATCATTACCCTTGCACGTGAATGGTAATTTGCCTGTGGGTA-TTGGAATG
CATGTGTTTGCAATGAT-TTGTGA-TTTGATATGTGTGATTGGTGCTA-----CTTGCGT
GTTGCTC-CTTTGTCA--ACGGGGAAGGCTGTCTTCCTTGAGC
>FJ011438.1_Alexandrium_peruvianum
TGGAATGCAAAGTGGGTGGTAAATTCCATGTAAAGGAAAATATATTATTGAGACTGATAG
CAAACAAGTACCATGAGGGAAATATGAAAAGGACTTT-GAAAAGAGAATTAAAAGAGTCT
GCATTTGCTGAACAGAAAGCAAACAGAATTGATCT-ACTTGGTGAGATTGTTGCGTCCAC
TT---------------------GTGGGCGCAATGGTTCTTGCCTTGAATGTCAGCGTCT
ATTTCTGCAAATCATTACCCTTGCACATGAATGGTAATTTGCCTGTGGGTA-TTGGAATG
CATGTGTTTGCAATGAT-TTGTGA-TTTGATACGTGTGTCTGGTGTT------CTTGTGT
GTGCCTT-CTTGCCAAA-AAGGGGAGGGCTCTCCTCCCTGGGC
>AY962858.1_Alexandrium_ostenfeldii
TGGAATGCAAAGTGGGTGGTAAATTCCATGTAAAGGAAAATATATTATTGAGACTGATAG
CAMACAAGTACCATGAGGGAAATATGAAAAGGACTTT-GAAAAGAGAATTAAAAGAGTCT
GCATTTGCTGAACAGAAAGCAAACAGAATTGATCT-ACTTGGTGAGATTGTTGCGTCCAC
TT---------------------GTGGGTGCAATGGTTCTTGCCTTGAATGTCAGCGTCT
ATTTCTGCAAATTATTACCCTTGCATATGAATTGTAATTTGCCTGTGGGCA-TTGGAATG
CATGTGTTTGCAATGAT-TTGTGA-TTTGATACATGTGTCTGGTGTT------CGCGTGT
GTGCCTT-CTTGCTAAC-ACGGGGAGGGCTCTCCTCCCTGGGC
>JF921174.1_Alexandrium_ostenfeldii
TGGAATGCAAAGTGGGTGGTAAATTCCATGTAAAGGAAAATATATTATTGAGACTGATAG
CAAACAAGTACCATGAGGGAAATATGAAAAGGACTTT-GAAAAGAGAATTAAAAGAGTCT
GCATTTGCTGAACAGAAAGCAAACAGAATTGATCT-ACTTGGTGAGATTGTTGCGCCCAC
TT---------------------GTGGGTGCAATGGTTCTTGCCTTGAATGTCAGCGTCT
ATTTCTGCAAATTATTACCCTTGCATATGAATTGTAATTTGCCTGTGGGCA-TTGGAATG
CATGTGTTTGCAATGAT-TTGTGA-TTTGATACATGTGTCTGGTGTT------CGCGTGT
GTGCCTT-CTTGCTAAC-ACGGGGAGGGCTCTCCTCCCTGGGC
>AY962833.1_Alexandrium_andersonii
TGGAATGCAAAGTGGGTGGTAAATTTCATGTAAAGATTAATATATTATTGAGACTGATAG
CGAACAAGTACCATGAGGGAAATATGAAAAGGACTTT-GAAAAGAGAATTAAAAGAGTCT
GCACTTGCTGAACAGAAAGCAAACAGAAGTGATTATGCTTGGTAAGATTGTTGCGTCTTG
TTGTTC-----------TGCAACTTGGGCGCAGTGGTTCTTACCTTGTCTGCCAGCATCT
-TTTCTGCAAATCAGAACCCTGGCACATGACTTGTAAAACGCCTGCGGGTG-TTGGAATG
CATGTGTTTGCTATGAT-TTGTGA-TTAGATTTGTGCGCGTGGTGCT------TCGGTAT
GTGGCTC-TTTGCTGT-----GGGGGAATTCTCCTCCGCCCTG
>U44937.1_Alexandrium_andersoni
TGGAATGCAAAGTGGGTGGTAAATTTCATGTAAAGATTAATATATTATTGAGRCTGATAG
CGAACAAGTACCATGAGGGAAATATGAAAAGGACTTT-GAAAAGAGAATTAAAAGAGTCT
GCACTTGCTGAACAGAAAGCAAACAGAAGTGATTATGCTTGGTAAGATTGTTGCGTCTTG
TTGTTC-----------TGCAACTTGGGCGCAGTGGTTCTTACCTTGTCTGCCAGCATCT
-TTTCTGCAAATCAGAACCCTGGCACATGACTTGTAAAACGCCTGCGGGTG-TTGGAATG
CATGTGTTTGCTATGAT-TTGTGA-TTAGATTTGTGCGCGTGGTGCT------TCGGTAT
GTGGCTC-TTTGCTGT-----GGGGGAATTMTCCTCCRCCCTG
>JF521619.1_Alexandrium_andersoni
TGGAATGCAAAGTGGGTGGTAAATTTCATGTAAAGATTAATATATTATTGAGACTGATAG
CGAACAAGTACCATGAGGGAAATATGAAAAGGACTTT-GAAAAGAGAATTAAAAGAGTCT
GCACTTGCTGAACAGAAAGCAAACAGAAGTGATTATGCTTGGTAAGATTGTTGCGTCTTG
TTGTTC-----------TGCAACTTGGGCGCAGTGGTTCTTACCTTGTCTGCCAGCATCT
-TTTCTGCAAATCAGAACCCTGGCACATGACTTGTAAAACGCCTGCGGGTG-TTGGAATG
CATGTGTTTGCTATGAT-TTGTGA-TTAGATTTGTGCGCGTGGTGCT------TCGGTAT
GTGGCTC-TTTGCTGT-----GGGGGAATTCTCCTCCGCCCTG
>AF318230.1_Alexandrium_margalefii
TGGAATGCAAAGTGGGTGGTAAATTCCATGAAAAGGGAAATACATTTTTGAGACTGATAG
CAAACAAGTACCATGAGGGAAATATGAAAAGGACTTT-GAAAAGAGAATTAAAAGAGTCT
GCATTTGCTGAACAGAAAGCAAACAGAATGAATTCTGCTTGGTTAGATTATTGTGCCGTC
TGCTTTGCTT--TTGTGTTGCATCAGGGTGCAATGGTTCTTTCCTTGAATGCCAGC-TTT
ATTTCTGCAAATCGTAATCTTTGTGCATGAATGGAAATACGTCTGCGGGTA-TTGGATTG
CATGTGTTTGTGGTGAT-TTGTGA-TTT-ACCTATATGTGTGT----------CTTGTGT
-TGGTAG-CTTGTGAGC-TTAAGGGTTGTTTTCATTCTTGAGC
>AF033531.1_Alexandrium_margalefeii
TGGAATGCAAAGTGGGTGGTAAATTCCATGAAAAGGGAAATACATTTTTGAGACTGATAG
CAAACAAGTACCATGAGGGAAATATGAAAAGGACTTT-GAAAAGAGAATTAAAAGAGTCT
GCATTTGCTGAGCAGAAAGCAAACAGAATGAATTCTGCTTGGTTAGATTATTGTGCCGTC
TGCTTTGTTTATTTGTGTTGCATCAGGGTGCAATGGTTCTTTCCTTGAATGCCAGC-TTT
ATTTCTGCAAATCGTAATCTTTGTGCATGAATGGAAATACGTCTGCGGGTA-TTGGATTG
CAYGTGTTTGTGGTGAT-TTGTGA-TTT-ACCTATATGTGTGT----------CTTGTGT
-TGGTGG-CTTGTGAGC-TTAAGGGTTGTTTTCATTCTTGAGC
>AY959942.1_Alexandrium_leei
TGGAATGCAAATGTGGTGGTAAATTCCATGTAAAGGAAAATATGTCATTGAGACTGATAG
CAAACAAGTACCATGAGGGAGATATGAAAAGGACTTT-GAAAAGAGAATTAAAAGAGCCT
GAAATTGTTGAGCAGAAAGCAAACAGACATG-TGCACAATGGTAAGACTGCTGCATTCCT
TCCTGCAGATT--GTGTGTGGAAGTGTGTGCAATGGTTCTTGCGTTGAACACCAGCTTTG
CTACTTG-AAATCATTATTCATGTGTATGAATGAAAATTTGTTTTCGGGCA-ATGCAACG
CATGCATATGATATGATGTTGGGT-TGCTTTGTG-GCACATGGC---------CTGGCTT
GGTGCAC-TTGGATTAG-GAAGGGTGCCCTTCCTGTGTGTCGC
>KF034860.1_Alexandrium_leei
GGGAATGCAAATATGATGGTAAATTCCATGTAAAGGACAACATATCATTGAGACTGATAG
CAAACAAATTCCATGAGGGAGATATGAAAAGGACTTT-GAAAAGAGAATTAAAAGAGCCT
GAAATTGTTGAGCAAAACGCAAACAAACATG-TGTGCAATGGTGAGACTGCTGCACACCT
TCCTGCATGT---GTGCGTGGAAATGTCTGCAATGGTTCTTGCCTTGAATACCAGCTTTG
CTACCTG-AAATCATTATTCATGTGCGTGAATGGAAATATGCCCTCGGGTG-TTGAAATG
TATGCATATAAAAATATATTGGGT-TGCGCTGTT-GTGTATGGT---------CTGCTTG
AAAGCCC-ATGTCATAA-GGAGGGTGCTCTTCCTGGGGCGTGT
>JF521618.1_Alexandrium_affine
TGGAATGCAAAGTGGGTGGTAAGTTTCATGTAAAGGTAAATATAGGATTGAGACTGATAG
CACACAAGTACCATGAGGGAAATATGAAAAGGACTTT-GAAAAGAGAATTAAATGAGTTT
GTATTTGCTGAACAGAAAATAAACAGATTTGATGTTGCTTGGTGAGATTGTGGTGCTTGC
TTGACAATAG----GTTTTGATTGTGGGTGCGATGATTCTTGCTTTGCTTGCCAGTTTCT
ATTTGTACATTTGATTACCCTTGCACATGAATGGTAATTTTCCTGCGGGGT-TTGGATTG
CATGTGTTTGTGATGAT-TTGTGT-TTTGATGCATGTGTCTGGTGCT------TTTGTAA
TTGCTCA-TTTCTTGAAGCTGGGCCTACCCTACTAGAGCTTAC
>U44935.1_Alexandrium_affine
TGGAATGCAAAGTGGGTGGTAAGTTTCATGTAAAGGTAAATATAGGATTGAGACTGATAG
CACACAAGTRCCATGAGGGAAATATGAAAAGGACTTT-GAAAAGAGAATTAAATGAGTTT
GTATTTGCTGAACAGAAAATAAACAGATTTGATGTTGCTTGGTGAGATTGTGGTGCTTGC
TTGACAATAG----GTTTTGATTGTGGGTGCGATGATTCTTGCTTTGCTTGCCAGTTTCT
ATTTGTACATTTGATTACCCTTGCACATGAATGGTAATTTTCCTGCGGGGT-TTGGATTG
CATGTGTTTGTGATGAT-TTGTGT-TTTGATTCATGTGTCTGGTGCT------TTTGTAA
TTGCTCA-TTTCTTGAAGCTGGGCCTACCCTACTAGAGCTTAC
>AF032348.1_Alexandrium_concavum
TGGAATGCAAAGTGGGTGGTAAGTTTCATGTAAAGGTAAATATAGGATTGAGACTGATAG
CACACAAGTACCATGAGGGAAATATGAAAAGGACTTT-GAAAAGAGAATTAAATGAGTTT
GTATTTGCTGAACAGAAAATAAACAGATTTGATGTTGCTTGGTGAGATTGTGGTGCTTGC
TTGACAATAG----GTTTTGATTGTGGGTGCAATGATTCTTGCTTTGCTTGCCAGTTTCC
ATGTGTACATTTGATTACCCTTGCTCATGAATGGTAATCTTCCTGCGGGGT-TTGGATTG
CATGTGTTTGTGATGAT-TTGTGT-TTTGATACATGTGTCTGGTGCT------TTTGTAA
TTGCTCA-TTTCTTGAAGCTGGGCCTACCCTACTAKAGCTTAC
>AY268607.1_Alexandrium_tropicale
TGGAATGCAAAGTGGGTGGTAAGTTTCATGTAAAGGTAAATATATGATTGAGACTGATAG
TGCACAAGTACCATGAGGGAAATATGAAAAGGACTTT-GAAAAGAGAATTAAATGAGTTT
GTATTTGCTGAACAGAAAGTAAACAGATTTGATTTTGCTGGGTGAGATTGTGGTGCTTGC
TTGACACTT-----ATGTGG-TTGTAAGTACAATGATTCTTACTTTGTGTGCCAGTTT--
-TTTGCACATTTGAACATTCTTGCGTATGAATGGTAATATTCCTGTGGGGG-TTGGATTG
CATACGTATGTAAGCAT-TTGTGT-TCTGAACTATGTGTTTGGTGAC------TTTGTTT
GTACGC--TATGTGT----ACAGAAGGTGTTT-CTTCCTGGGT
>FJ652046.1_Alexandrium_tamiyavanichi
TGGAATGCAAAGTGGGTGGTAAGTTTCATGTAAAGGTAAATATATGATTGAGACTGATAG
TGCACAAGTACCATGAGGGAAATATGAAAAGGACTTT-GAAAAGAGAATTAAATGAGTTT
GTATTTGCTGAACAGAAAGTAAACAGATTTGATTTTGCTGGGTGAGATTGTGGTGCTTGC
CTGACACTGC---GGTGTGG-TTCTAAGTACAATGATTCTTGCTTTGTGTGCCAGCTT--
-TTTACACATTTGAACATGCATGCGCATGAATGGTAGTATTCCTGTGGGGGGTTGGATTG
CATGCGTGTATAAGCAT-TTGTGTGTTTGAAGCATGTGTTTGGTGATG-----TTGGTGT
GTGCACA-TATTGTT----CTTCAGGATGT-------------
>AF174614.1_Alexandrium_cohorticula
TGGAATGCAAAGTGGGTGGTAAGTTTCATGTAAAGGTAAATATATGATTGAGACTGATAG
TGCACAAGTACCATGAGGGAAATATGAAAAGGACTTT-GAAAAGAGAATTAAATGAGTTT
GTATTTGCTGAACTGAAAGTAAACAGATTTGATTTTGATGGGTGAGATTGTGGTGCTTGC
TTGACACTAT---GGTGTGG-T-CTAAGTACAATGATTCTTGCTTTGTGTGCCAGCTT--
-TTTACACATTTGAACATGCATGCGCATGAATGGTATTATTCCTGTGGGGGGTTGGATTG
CATGCGTGTATAAGCAT-TTGTGTGCTTGAAGCATGTGTTTGGTGATG-----TTGGTGT
GTGCACA-TATTGTT----CTTCAGGATGTTTTCTTCCTGTGT
>AB088267.1_Alexandrium_tamiyavanichii
TGGAATGCAAAGTGGGTGGTAAGTTTCATGTAAAGGTAAATATATGATTGAGACTGATAG
TGCACAAGTACCATGAGGGAAATATGAAAAGGACTTT-GAAAAGAGAATTAAATGAGTTT
GTATTTGCTGAACTGAAAGTAAACAGATTTGATTTTGATGGGTGAGATTGTGGTGCTTGC
TTGACACTAT---GGTGTGG-T-CTAAGTACAATGATTCTTGCTTTGTGTGCCAGCTT--
-TTTACACACTTGAACATGCATGCGCATGAATGGTATTATTCCTGTGGGGGGTTGGATTG
CATGCGTGTATAAGCAT-TTGTGTGCTTGAAGCATGTGTTTGGTGATG-----TTGGTGT
GTGCACA-TATTGTT----CTTCAGGATGTTTTCTTCCTGTGT
>JF521622.1_Alexandrium_fraterculus
TGGAATGCAAATTGGGTGGTAAGTTTCATGCACAGGTAAATACATGATTGAGACTGATAG
CGCACAAGTACCATGAGGGAAATATGAAAAGGACTTT-GAAAAGAGAGTTAAATGAGTTT
GCACTTGCTGAACAGAAAGTAAACAGATTTGATTATACTGCGTGAGATTGTGGTGTTTGC
TTTGCATGTC---GATGTGAATTGCAAATGCAATGTTTGTTGCTGTGTGTGCTAGTTA--
-TTTGTGCATGTGCTGACCATTGCACATGAATGGTAATATCTCTGCGGGGGGT--GATTG
TATGTGCATGCATGCAT-GTGTG---CTCAGGCATGTGTTTGGTGATGGTGTGTTGGTAT
GTGTGTG-TGTGTTCTGTGCTGGGTGTTGTTCGCTGTATGGGC
>AB088262.1_Alexandrium_fraterculus
TGGAATGCAAATTGGGTGGTAAGTTTCATGCACAGGTAAATACATGATTGAGACTGATAG
CGCACAAGTACCATGAGGGAAATATGAAAAGGACTTT-GAAAAGAGAGTTAAATGAGTTT
GCACTTGCTGAACAGAAAGTAAACAGATTTGATTATACTGCGTGAGATTGTGGTGTTTGC
TTTGCATGTC---GATGTGAATTGCAAATGCAATGTTTGTTGCTGTGTGTGCTAGTTA--
-TTTGTGCATGTGCTGACCATTGCACATGAATGGTAATATCTCTGCGGGGGGT--GATTG
TATGTGCATGCATGCAT-GTGTG---CTCAGGCATGTGTTTGGTGATGGTGTGTTGGTAT
GTGTGTG-TGTGTTCTGTGCTGGGTGTTGTTCGCTGTATGGGC
>AJ303429.1_Alexandrium_tamarense
TGGAATGCAAAGTGGGTGGTAAGTTTCATACAAAGGTAAATATGCAATTGAGACTGATAG
CACACAAGTACCATGAGGGAAATATGAAAAGGACTTT-GAAAAGAGAATTAAATGAGTTT
GTATTTGCTGAACACAAAGCAAACAGACTTGATTT-GCTTGGTGAGATTGTAGTGCTTGC
TTGACAATAG----GTTTTGGCTGTGGGTGAAATGATTCTTTCTTTGCATGCCAGGTTCT
ATGTGTACATTTGATTACCTTTGCACATGAATGGTAATTTTCCTGCGGGGGG-TGGATTG
CATGTGCATGTAATGAT-TTGTGT-CTTGATGAATGTGTCTGGTGTA------TCTGTTT
TTGTTCCATGTGTTTGAGGTTGCTTC--CTTCCTTGGGCTTAC
>JF521640.1_Alexandrium_tamarense
TGGAATGCAAAGTGGGTGGTAAGTTTCATACAAAGGTAAATATGCAATTGAGACTGATAG
CACACAAGTACCATGAGGGAAATATGAAAAGGACTTT-GAAAAGAGAATTAAATGAGTTT
GTATTTGCTGAACACAAAGCAAACAGACTTGATTT-GCTTGGTGAGATTGTAGTGCTTGC
TTGACAATAG----GTTTTGGCTGTGGGTGAAATGATTCTTTCTTTGCATGCCAGGTTCT
ATGTGTACATTTGATTACCTTTGCACATGAATGGTAATTTTCCTGCGGGGGG-TGGATTG
CATGTGCATGTAATGAT-TTGTGT-TTTGATGAATGTGTCTGGTGTA------TCTGTTT
TTGTTCCATGTGTTTGAGGTTGCTTC--CTTCCTTGGGCTTAC
>EF178148.1_Alexandrium_australiense
TGGAATGCAAAGTGGGTGGTAAGTTTCATGCAAAGGTAAATATGCAATTGAGACTGATAG
CGCACAAGTACCATGAGGGACATATGAAAAGGACTTT-GAAAAGAGAATTAAACGAGTTT
GTATTTGCTGAACACAAAGTAAACAGATGTGATTT-CCTTAGTGAGATTGTAGCACTTGC
TTGACAATAG----GTTTTGGCGGTGGGTGCAATGATTCTTGCTTTGTATGCCAGTTTCT
ATGTGGACATTTGATTACCTGTGCACTTGAATGGTAATTTTCCTGCGGGGG-GTGGATTG
CATATGCATGTAATTAT-TTGCATGTTTTATTACTGTGTCTGGTGTA------TGTGTTT
GTGTTMT-TGTGCTTGTGGTTGCTTT--CTTCCTTGGGCTTGC
>JF521639.1_Alexandrium_australiense
TGGAATGCAAAGTGGGTGGTAAGTTTCATGCAAAGGTAAATATGCAATTGAGACTGATAG
CGCACAAGTACCATGAGGGACATATGAAAAGGACTTT-GAAAAGAGAATTAAACGAGTTT
GTATTTGCTGAACACAAAGTAAACAGATGTGATTT-CCTTAGTGAGATTGTAGCACTTGC
TTGACAATAG----GTTTTGGCGGTGGGTGCAATGATTCTTGCTTTGTATGCCAGTTTCT
ATGTGGACATTTGATTACCTGTGCACTTGAATGGTAATTTTCCTGCGGGGG-GTGGATTG
CATATGCATGTAATTAT-TTGCATGTTTTATTACTGTGTCTGGTGTA------TGTGTTT
GTGTTCT-TGTGCTTGTGGTTGCTTT--CTTCCTTGGGCTTGC
>AY438016.1_Alexandrium_pacificum
TGGAATGCAAAGTGGGTGGTAAGTTTCATGCAAAGGTAAATATGCAATTGAGACTGATAG
CGCACAAGTACCATGAGGGACATATGAAAAGGACTTT-GAAMAGAGAATTAAATGAGTTT
GTATTTGCTAAACACAAAGTAAACAGACTTGATTT-CCTCAGTGAGATTGTAGTGMTTGC
TTRACAATGG----GTTTTGGCTGCAAGTGCAATAATTCTTGCTTTGTGTGCCAGTTTTT
ATGTGGACATTTGATTACCTTTGCACATGAATGGTAATTTTCCTGCGGGGT-GTGGATTG
CATATGCATGTAATGAT-TTGCATGTTTGTTAAATGTGTCTGGTGTA------TTTGTTT
GTGTCCT-TGTCCTTGAGGTTGCTTT--CTCCCTTGGGCTTAC
>U44926.1_Alexandrium_catenella
TGGAATGCAAAGTGGGTGGTAAGTTTCATGTMAAGGTAAACATGCAAYTGAGACTGATAG
CACACAAGTRCCATGAGGGAAATATGAAAAGGACTTT-GAAAAGAGAATTAAATGAGTTT
GTATTTGCTGAACACAAAGTAAACAGACTTGATTT-GCTTGGTGGGAGTGTTGCACTTGC
TTGACAAGAG----CTTTGGGCTGTGGGTGTAATGATTCTTTCTTTGCATGCCAGTTTCT
ATGTGTACATCTGATTACCTTTGCACATGAATGATAAGTCTCCTGTGGGGGG-TGGATTG
CATGTGCATGTAATGAT-TTGTGT-TTTGATAAATGTGTCTGGTGTA------TGTGTGT
GTGTTCC-TGTGCTTGGGGATGCTTC--CTTCCTTGGACTTAC
>AF200667.1_Alexandrium_catenella
TGGAATGCAAAGTGGGTGGTAAGTTTCATGTAAAGGTAAACATGCAATTGAGACTGATAG
CACACAAGTACCATGAGGGAAATATGAAAAGGACTTT-GAAAAGAAAATTAAATGAGTTT
GTATTTGCTGAACACAAAGTAAACAGACTTGATTT-GCTTGGTGGGAGTGTTGCACTTGC
TTGACAAGAG----CTTTGGGCTGTGGGTGTAATGATTCTTTCTTTGCATGCCAGTTTCT
ATTTGTACATCTGATTACCTTTGCACATGAATGATAAGTCTCCTGTGGGGGG-TGGATTG
CATGTGCATGTAATGAT-TTGTGT-TTTGATAAATGTGTCTGGTGTA------TGTGTGT
GTGTTCC-TGTGCTTGGGGATGCTTC--CTTCCTTGGACTTAC
>JF521644.1_Alexandrium_catenella
TGGAATGCAAAGTGGGTGGTAAGTTTCATGTAAAGGTAAACATGCAACTGAGACTGATAG
CACACAAGTACCATGAGGGAAATATGAAAAGGACTTT-GAAAAGATAATAAAAAGAGTTT
GTATTTGCTGAACACAAAATAAACACACTCGATTT-GCTTGGTGGGAGTGCTGCACTTGC
TGGACAAGAG----CTTTGGGCTGTGTGTGTAATGATTCGTTCTTTGCATGCCAGTTTCT
ATGTGTACATCTGATTACCTTTGCACATGAATGATAAGTCTCCTGTGGGGGG-TGTATTG
CATGTGCATGTAATGAT-GTGTGT-TTTGATAAATGTGTATGGTGTA------TGTG--T
GTGTTCA-TGTGATTGGGGATGCTTC--CTTCCTTGGACTTAC
>AJ535370.1_Alexandrium_mediterraneum
TGGAATGCAAAGTGGGTGGTAAGTTTCATGTAAAGGTAAATATGCAATTGAGACTGATAG
CACACAAGTACCATGAGGGAAATATGAAAAGGACTTT-GAAAAGAGAATTAAATGAGTTT
GTATTTGCTGAACAAAAAGTAAACAGACTTGATTT-CTTTGGTGAGGTTGTTGTGCTTGC
CTGACAATAA----GTTTTGGTGGTGGGTACAATGATTCTTTCTTGGCATGCCAGTTTCT
ATTTGTACATTTGATTACCTTTGCATATGAATGGGAAGTTTCTTGTGGGGGGGTTGATTG
CATGTGCATGTAATGAT-TTGTGT-TTTGATGTATGAGTCTGGTGTT------TCTGTCG
GTGTTTC-TGTGCTTGAGGTTGATTC--CTTCCTTGGACTGAC
>AJ535368.1_Alexandrium_mediterraneum
TGGAATGCAAAGTGGGTGGTAAGTTTCATGTAAAGGTAAATATGCAATTGAGACTGATAG
CACACAAGTACCATGAGGGAAATATGAAAAGGACTTT-GAAAAGAGAATTAAATGAGTTT
GTATTTGCTGAACAAAAAGTAAACAGACTTGATTT-CTTTGGTGAGGTTGTTGTGCTTGC
CTGACAATAA----GTTTTGGTGGTGGGTACAATGATTCTTTCTTGGCATGCCAGTTCCT
ATTTGTACATTTGATTACCTTTGCATATGAATGGGAAGTTTCTTGTGGGGGGGTTGATTG
CATGTGCATGTAATGAT-TTGTGT-TTTGATGTATGAGTCTGGTGTT------TCTGTTG
GTGTTTC-TGTGCTTGAGGTTGATTC--CTTCCTTGGACTGAC
>AY338752.1_Alexandrium_pseudogoniaulax
TGGAATGCAAATTGGGTGGTAAATTTCACGCAAGGGAAAATATATTATTGAGTCTGATAA
TGAACAAGTACCATGAGGGAAATATGCAAAGGACTTT-GAAAAGAAAATTAAAAGAGCTT
GCATTTGCTAAACAGAAAACTAGCAGAAGTGCTTTATCTTGGTAAGATTGCTGCGCATGG
GTTTAC---T---GT-GTAAATTGTATGAGCATTGGTTCTTACTTTGTGTGTCAATTCCA
TTGTCA--ATTTTAATATCTTTGCTCATGAATTGTGAAATGCTTGCGGGTG-TTAGATTG
CATGTGCATTCATTAAT-TTG-GA-CTTGGTGCA-GTGCTTGGCAA-------CAGCTTG
CATGTAG-AGTGTGCGT-GCAATGTACAATTGCGATTGTCAGC
>AB088253.1_Alexandrium_pseudogoniaulax
TGGAATGCAAATTGGGTGGTAAATTTCACGCAAGGGAAAATATATTATTGAGTCTGATAA
TGAACAAGTACCATGAGGGAAATATGCAAAGGACTTT-GAAAAGAAAATTAAAAGAGCTT
GCATTTGCTAAACAGAAAACTAGCAGAAGTGCTTTATCTTGGTAAGATTGCTGCGCATGG
GTTTAC---T---GT-GTAAATTGTATGAGCATTGGTTCTTACTTTGTGTGTCAATTCCA
TTGTCA--ATTTTAATATCTTTGCTCATGAATTGTGAAATGCTTGCGGGTG-TTAGATTG
CATGTGCATTCATTAAT-TTG-GA-CTTGGTGCA-GTGCTTGGCAA-------CAGCTTG
CATGTAG-AGTGTGCGT-GCAATGTACAATTGCGATTGTCAGC
>AY438018.1_Alexandrium_hiranoi
TGGAATGCAAATTGGGTGGTAAATTTCACGCAAGGGAAAATATATTATTGAGTCTGATAA
TGAACAAGTACCATGAGGGAAATATGCAAAGGACTTT-GAAAAGAAAATTAAAAGAGCTT
GCATTTGCTAAACAGAAAACTAGCAGAAGTGCTTTATCTTGGTAAGATTGCTGCGCATGG
GTTTAC---T---GT-GTAAATTGTATGAGCATTGGTTCTTACTTTGTGTGTCAATTCCA
TTGTCA--ATTTTAATATCTTTGTTCATGAATTGTGAAATGCTTGCGGGTG-TTAGATTG
CATGTGCATTCATTAAT-TTG-GA-CTTGGTGCA-GTGCTTGGCAA-------TAGCTTG
CATGTAG-AGTGTGCGT-GCAATGTACAATTGCGATTGTCAGC
>AJ535347.1_Alexandrium_taylori
TGGAATGCAAATAGGGTGGTAAATTTCACGCAAGGGAAAATATATTGTTGAGTCTGATAA
TGAACAAGTACCATGAGGGAAATATGCAAAGGACTTT-GAAAAGAAAATTAAAAGAGCTT
GCATTTGCTAAACAGAAAACTAGCAGAAGTGCTTTATCTTGGTAAGATTGCTGTGCATGG
GTTTAT---T---GT-GTAAATTGTATGAGCATTGGTTCTTGCCTTGTGTGTCAATTCCA
ATGTCT--TTTTTAATATCTTTGTTCATGAATTGCGAAATGCTTGTGGGTG-TTTGATTG
CATGTGCATACATTAAT-TTG-GA-CTTGGTGCA-ATGTTTGGCAT-------TAGCTTG
CATGTAG-AGTGCCTGT-GCAATGCAAAATTGCGATTGTGAAC
>AJ535348.1_Alexandrium_taylori
TGGAATGCAAATAGGGTGGTAAATTTCACGCAAGGGAAAATATATTGTTGAGTCTGATAA
TGAACAAGTACCATGAGGGAAATATGCAAAGGACTTT-GAAAAGAAAATTAAAAGAGCTT
GCATTTGCTAAACAGAAAACTAGCAGAAGTGCTTTATCTTGGTAAGATTGCTGTGCATGG
GTTTAT---T---GT-GTAAATTGTATGAGCATTGGTTCTTGCCTTGTGTGTCAATTCCA
ATGTCT--TTTTTAATATCTTTGTTCATGAATTGCGAAATGCTTGTGGGTG-TTTGATTG
CATGTGCATACATTAAT-TTG-GA-CTTGGTGCA-ATGTTTGGCAT-------TAGCTTG
CATGTAG-AGTGCCTGT-GCAATGCAAAATTGCGATTGTGAAC
>AY438020.1_Alexandrium_satoanum
TGGAATGCAAATGGGGTGGTAAATTTCATTCAAGGGCAAATATATTATTGAGCCTGATAG
TGGACAAGTACCATGAGGGAAATATGAAAAGGATTTT-GAAAAGAAAATTAAAAGAGTTT
GCAATTGCTGAACAGAAAGCAAGCAGAAGGTTTTTGTTTTGGTGAGATTGTTGCAAATGC
ATTTGCATCT---GTTGCTGAATGTGTGTGCAATGGTTCCTGCCTTGGGTGCTAATTTCA
ATTTCGC-ATATCATTACCTTTGCTTGTGAAATGTAAAATATTTGCAAGTA-TTGGATTG
CATGTGCACGCAATGAC-TTGTGG-TTTGGCACA-GTGCTTGCTTA-------TGAGTTA
ATGTTCA-TGTGCTCTG-TCAATACATTATTGTGAATGCACAC
>EU707477.1_Alexandrium_minutum
TGGAATGCAAAGTGGGTGGTAAATTCCATGTAAAGGTAAATATATTATTGAGACTGATAG
CAAACAAGTACCATGAGGGAAATATGAAAAGGACTTT-GAAAAGGGAATTAAAAGAGTCT
GCATTTGCTGAACAGAAAGCAAACAGAATTGATGT-GCTTGGTGAGATTGTTGTGCCCAC
TCTGTCATTT--ATGTCG--GATGTGGGTGCGATGGTTCTTACCTTGAATGTCAGCTTCT
ATTTCTGCAAATCATTACCCTTGCACATGAATGGTAATTTGCCTGCGGGTA-TTGGAATG
TGTGTGTTTGCAATGAT-TTGTGA-TTTGATGCATGTGGTTGGTGGAC-----TTTGTAT
GTGCTGT-TTTGCCAA---CGGGGAAGGGACTCTTCCTTGAGC
>KX519402.1_Alexandrium_catenella
TGGAATGCAAAGTGGGTGGTAAGTTTCATGTAAAGGTAAACATGCAATTGAGACTGATAG
CACACAAGTACCATGAGGGAAATATGAAAAGGACTTT-GAAAAGAGAATTAAATGAGTTT
GTATTTGCTGAACACAAAGTAAACAGACTTGATTT-GCTTGGTGGGAGTGTTGCACTTGC
TTGACAAGAG----CTTTGGGCTGTGGGTGTAATGATTCTTTCTTTGCATGCCAGTTTCT
ATTTGTACATCTGATTACCTTTGCACATGAATGATAAGTCTCCTGTGGGGGG-TGGATTG
CATGTGCATGTAATGAT-TTGTGT-TTTGATAAATGTGTCTGGTGTA------TGTGTGT
GT--TCC-TGTGCTTGGGGATGCTTC--CTTCCTTGGACTTAC
>KX519394.1_Alexandrium_catenella
TGGAATGCAAAGTGGGTGGTAAGTTTCATGTAAAGGTAAACATGCAATTGAGACTGATAG
CACACAAGTACCATGAGGGAAATATGAAAAGGACTTT-GAAAAGAGAATTAAATGAGTTT
GTATTTGCTGAACACAAAGTAAACAGACTTGATTT-GCTTGGTGGGAGTGTTGCACTTGC
TTGACAAGAG----CTTTGGGCTGTGGGTGTAATGATTCTTTCTTTGCATGCCAGTTTCT
ATTTGTACATCTGATTACCTTTGCACATGAATGATAAGTCTCCTGTGGGGGG-TGGATTG
CATGTGCATGTAATGAT-TTGTGT-TTTGATAAATGTGTCTGGTGTA------TGTGTGT
GT--TCC-TGTGCTTGGGGATGCTTC--CTTCCTTGGACTTAC
>AJ535374.1_Alexandrium_mediterraneum
TGCAATGCAAAGTGCGTGGTAAGTTTCATGTAAAGGTAAATATGCAATTGAGACTGATAG
CACACAAGTACCATGAGGCAAATATGAAAAGGACTTT-GAAAAGAGAATTAAATGAGTTT
GTATTTGCTGAACAAAAAGTAAACAGACTTGATTT-CTTTGGTGAGGTTGTTGTGCTTGC
CTGACAATAA----GTTTTGGTGGTGGGTACAATGATTCTTTCTTGGCATGCCAGTTTCT
ATTTGTACATTTGATTACCTTTGCATATGAATGGGAAGTTTCTTGTGGGGGGGTTGATTG
CATGTGCATGTAATGAT-TTGTGT-TTTGATGTATGAGTCTGGTGTT------TCTGTTG
GTGTTTC-TGTGCTTGAGGTTGATTC--CTTCCTTGGACTGAC
>JF906995.1_Alexandrium_tamarense
TGGAATGCAAAGTGGGTGGTAAGTTTCATACAAAGGTAAATATGCAATTGAGACTGATAG
CACACAAGTACCATGAGGGAAATATGAAAAGGACTTT-GAAAAGAGAATTAAATGAGTTT
GTATTTGCTGAACACAAAGCAAACAGACTTGATTT-GCTTGGTGAGATTGTAGTGCTTGC
TTGACAATAG----GTTTTGGCTGTGGGTGAAATGATTCTTTCTTTGCATGCCAGGTTCT
ATGTGTACATTTGATTACCTTTGCACATGAATGGTAATTTTCCTGCGGGGGG-TGGATTG
CATGTGCATGTAATGAT-TTGTGT-TTTGATGAATGTGTCTGGTGTA------TCTGTTT
TTGTTCCATGTGTTTGAGGTTGCTTC--CTTCCTTGGGCTTAC
>AJ303428.1_Alexandrium_tamarense
TGGAATGCAAAGTGGGTGGTAAGTTTCATACAAAGGTAAATATGCAATTGAGACTGATAG
CACACAAGTACCATGAGGGAAATATGAAAAGGACTTT-GAAAAGAGAATTAAATGAGTTT
GTATTTGCTGAACACAAAGCAAACAGACTTGATTT-GCTTGGTGAGATTGTAGTGCTTGC
TTGACAATAG----GTTTTGGCTGTGGGTGAAATGATTCTTTCTTTGCATGCCAGGTTCT
ATGTGTACATTTGATTACCTTTGCACATGAATGGTAATTTTCCTGCGGGGGG-TGGATTG
CATGTGCATGTAATGAT-TTGTGT-TTTGATGAATGTGTCCGGTGTA------TCTGTTT
TTGTTCCATGTGTTTGAGGTTGCTTC--CTTCCTTGGGCTTAC
>U44931.1_Alexandrium_pacificum
TGGAATGCAAAGTGGGTGGTAAGTTTCATGCAAAGGTAAATATGCAATTGAGACTGATAG
CGCACAAGTACCATGAGGGACATATGAAAAGGACTTT-GAACAGAGAATTAAATGAGTTT
GTATTTGCTAAACACAAAGTAAACAGACTTGATTT-CCTCAGTGAGATTGTAGTGMTTGC
TTRACAATGG----GTTTTGGCTGCAAGTGCAATAATTCTTGCTTTGTGTGCCAGTTTTT
ATGTGGACATTTGATTACCTTTGCACATGAATGGTAATTTTCCTGCGGGGT-GTGGATTG
CATATGCATGTAATGAT-TTGCATGTTYGTTAARTGTGTCTGGTGTA------TTTGTTT
GTGTCCT-TGTCCTTGAGGTTGCTTT--CTCCCTTGGGCTTAC
>FM211464.1_Alexandrium_pacificum
TGGAATGCAAAGTGGGTGGTAAGTTTCATGCAAAGGTAAATATGCAATTGAGACTGATAG
CGCACAAGTACCATGAGGGACATATGAAAAGGACTTT-GAAMAGAGAATTAAATGAGTTT
GTATTTGCTAAACACAAAGTAAACAGACTTGATTT-CCTCAGTGAGATTGTAGTGMTTGC
TTRACAATGG----GTTTTGGCTGCAAGTGCAATAATTCTTGCTTTGTGTGCCAGTTTTT
ATGTGGACATTTGATTACCTTTGCACATGAATGGTAATTTTCCTGCGGGGT-GTGGATTG
CATATGCATGTAATGAT-TTGCATGTTTGTTAAATGTGTCTGGTGTA------TTTGTTT
GTGTCCT-TGTCCTTGAGGTTGCTTT--CTCCCTTGGGCTTAC
>EF178140.1_Alexandrium_pacificum
TGGAATGCAAAGTGGGTGGTAAGTTTCATGCAAAGGTAAATATGCAATTGAGACTGATAG
CGCACAAGTACCATGAGGGACATATGAAAAGGACTTT-GAACAGAGAATTAAATGAGTTT
GTATTTGCTAAACACAAAGTAAACAGACTTGATTT-CCTCAGTGAGATTGTAGTGCTTGC
TTGACAATGG----GTTTTGGCTGCAAGTGCAATAATTCTTGCTTTGTGTGCCAGTTTTT
ATGTGGACATTTGATTACCTTTGCACATGAATGGTAATTTTCCTGCGGGGT-GTGGATTG
CATATGCATGTAATGAT-TTGCATGTTTGTTAAATGTGTCTGGTGTA------TTTGTTT
GTGTCCT-TGTCCTTGAGGTTGCTTT--CTCCCTTGGGCTTAC
>EF178149.1_Alexandrium_australiense
TGGAATGCAAAGTGGGTGGTAAGTTTCATGCAAAGGTAAATATGCAATTGAGACTGATAG
CGCACAAGTACCATGAGGGACATATGAAAAGGACTTT-GAAAAGAGAATTAAACGAGTTT
GTATTTGCTGAACACAAAGTAAACAGATGTGATTT-CCTTAGTGAGATTGTAGCACTTGC
TTGACAATAG----GTTTTGGCGGTGGGTGCAATGATTCTTGCTTTGTATGCCAGTTTCT
ATGTGGACATTTGATTACCTGTGCACTTGAATGGTAATTTTCCTGCGGGGG-GTGGATTG
CATATGCATGTAATTAT-TTGCATGTTTTATTACTGTGTCTGGTGTA------TGTGTTT
GTGTTCT-TGTGCTTGTGGTTGCTTT--CTTCCTTGGGCTTGC

>Site_3_06_09_21_consensus_cl_id_89_total_supporting_reads_428
TGGAATGCAAAGTGGGTGGTAAGTTTCATGTAAAGGTAAACATGCAATTGAGACTGATAG
CACACAAGTACCATGAGGGAAATATGAAAAGGACTTT-GAAAAGAGAATTAAATGAGTTT
GTATTTGCTGAACACAAAGTAAACAGACTTGATTT-GCTTGGTGGGAGTGTTGCACTTGC
TTGACAAGAG----CTTTGGGCTGTGGGTGTAATGATTCTTTCTTTGCATGCCAGTTTCT
ATTTGTACATCTGATTACCTTTGCACATGAATGATAAGTCTCCTGTGGGGGG-TGGATTG
CATGTGCATGTAATGAT-TTGTGT-TTTGATAAATGTGTCTGGTGTA------TGTGTGT
GTG-TCC-TGTGCTTGGGGATGCTTC--CTTCCTTGGACTTAC
