# Supplementary material for: Combining Nanopore Sequencing with Recombinase Polymerase Amplification Enables Identification of Dinoflagellates from the Alexandrium Genus, Providing a Rapid, Field Deployable Tool
Source: Toxins (Basel). 2023 Jun 1;15(6):372. doi: 10.3390/toxins15060372 (PMC10302762; doi:10.3390/toxins15060372)
Supplement: Supplementary file 1 [file toxins-15-00372-s001.zip › Supplemantary_material/S2_Phylogenetic_trees_of_VMK_&RPB_samples/Phylo_tree_VMK/Site_3/Site_3_06_09_21/Site_3_06_09_21.iqtree]

IQ-TREE 2.1.2 COVID-edition built Mar 30 2021

Input file name: bc05b_aligned.fasta
Type of analysis: tree reconstruction + ultrafast bootstrap (1000 replicates)
Random seed number: 825612

REFERENCES
----------

To cite IQ-TREE please use:

Bui Quang Minh, Heiko A. Schmidt, Olga Chernomor, Dominik Schrempf,
Michael D. Woodhams, Arndt von Haeseler, and Robert Lanfear (2020)
IQ-TREE 2: New models and efficient methods for phylogenetic inference
in the genomic era. Mol. Biol. Evol., in press.
https://doi.org/10.1093/molbev/msaa015

Since you used ultrafast bootstrap (UFBoot) please also cite: 

Diep Thi Hoang, Olga Chernomor, Arndt von Haeseler, Bui Quang Minh,
and Le Sy Vinh (2018) UFBoot2: Improving the ultrafast bootstrap
approximation. Mol. Biol. Evol., 35:518–522.
https://doi.org/10.1093/molbev/msx281

SEQUENCE ALIGNMENT
------------------

Input data: 53 sequences with 403 nucleotide sites
Number of constant sites: 105 (= 26.0546% of all sites)
Number of invariant (constant or ambiguous constant) sites: 105 (= 26.0546% of all sites)
Number of parsimony informative sites: 245
Number of distinct site patterns: 293

SUBSTITUTION PROCESS
--------------------

Model of substitution: GTR+F+G4

Rate parameter R:

  A-C: 1.1955
  A-G: 1.9119
  A-T: 0.7245
  C-G: 1.2045
  C-T: 5.0275
  G-T: 1.0000

State frequencies: (empirical counts from alignment)

  pi(A) = 0.2658
  pi(C) = 0.1335
  pi(G) = 0.2625
  pi(T) = 0.3382

Rate matrix Q:

  A   -0.7567    0.1332    0.4189    0.2046
  C    0.2653    -1.949    0.2639      1.42
  G    0.4243    0.1342   -0.8409    0.2824
  T    0.1608    0.5603    0.2191   -0.9402

Model of rate heterogeneity: Gamma with 4 categories
Gamma shape alpha: 0.757

 Category  Relative_rate  Proportion
  1         0.08638        0.25
  2         0.3892         0.25
  3         0.9443         0.25
  4         2.58           0.25
Relative rates are computed as MEAN of the portion of the Gamma distribution falling in the category.

MAXIMUM LIKELIHOOD TREE
-----------------------

Log-likelihood of the tree: -4771.3591 (s.e. 167.4929)
Unconstrained log-likelihood (without tree): -2068.4289
Number of free parameters (#branches + #model parameters): 112
Akaike information criterion (AIC) score: 9766.7182
Corrected Akaike information criterion (AICc) score: 9854.0009
Bayesian information criterion (BIC) score: 10214.5991

Total tree length (sum of branch lengths): 4.4001
Sum of internal branch lengths: 2.1964 (49.9172% of tree length)

WARNING: 11 near-zero internal branches (<0.0025) should be treated with caution
         Such branches are denoted by '**' in the figure below

NOTE: Tree is UNROOTED although outgroup taxon 'AF042813.1_Prorocentrum_minimum' is drawn at root
Numbers in parentheses are  ultrafast bootstrap support (%)

+----------------------------------------------------------AF042813.1_Prorocentrum_minimum
|
|               +--AJ535373.1_Alexandrium_tamutum
|            +--| (69)
|            |  +--GQ120507.1_Alexandrium_tamutum
|         +--| (38)
|         |  |        +**AY962849.1_Alexandrium_minutum
|         |  |     +--| (100)
|         |  |     |  +--JF521634.1_Alexandrium_minutum
|         |  |  +--| (91)
|         |  |  |  +--EU707477.1_Alexandrium_minutum
|         |  +--| (22)
|         |     |     +**AY962834.1_Alexandrium_insuetum
|         |     |  +--| (100)
|         |     |  |  +**JF521630.1_Alexandrium_insuetum
|         |     +--| (51)
|         |        |  +--FJ011438.1_Alexandrium_peruvianum
|         |        +--| (70)
|         |           |  +**AY962858.1_Alexandrium_ostenfeldii
|         |           +--| (97)
|         |              +--JF921174.1_Alexandrium_ostenfeldii
|      +--| (40)
|      |  |                   +**AY962833.1_Alexandrium_andersonii
|      |  |                +**| (65)
|      |  |                |  +**JF521619.1_Alexandrium_andersoni
|      |  |  +-------------| (100)
|      |  |  |             +**U44937.1_Alexandrium_andersoni
|      |  +--| (47)
|      |     |            +**AF318230.1_Alexandrium_margalefii
|      |     +------------| (100)
|      |                  +--AF033531.1_Alexandrium_margalefeii
+------| (79)
|      |                      +**JF521618.1_Alexandrium_affine
|      |                   +--| (100)
|      |                   |  +--U44935.1_Alexandrium_affine
|      |              +----| (100)
|      |              |    +--AF032348.1_Alexandrium_concavum
|      |           +--| (95)
|      |           |  |         +--AJ303429.1_Alexandrium_tamarense
|      |           |  |      +--| (100)
|      |           |  |      |  |     +**JF521640.1_Alexandrium_tamarense
|      |           |  |      |  |  +**| (49)
|      |           |  |      |  |  |  +**JF906995.1_Alexandrium_tamarense
|      |           |  |      |  +**| (53)
|      |           |  |      |     +--AJ303428.1_Alexandrium_tamarense
|      |           |  |   +--| (66)
|      |           |  |   |  |        +**U44926.1_Alexandrium_catenella
|      |           |  |   |  |     +**| (61)
|      |           |  |   |  |     |  +--JF521644.1_Alexandrium_catenella
|      |           |  |   |  |  +--| (100)
|      |           |  |   |  |  |  |  +--AF200667.1_Alexandrium_catenella
|      |           |  |   |  |  |  +--| (93)
|      |           |  |   |  |  |     |     +**KX519402.1_Alexandrium_catenella
|      |           |  |   |  |  |     |  +**| (68)
|      |           |  |   |  |  |     |  |  +**KX519394.1_Alexandrium_catenella
|      |           |  |   |  |  |     +**| (58)
|      |           |  |   |  |  |        +**Site_3_06_09_21_consensus_cl_id_89_total_supporting_reads_428
|      |           |  |   |  +--| (83)
|      |           |  |   |     |   +--AJ535370.1_Alexandrium_mediterraneum
|      |           |  |   |     +---| (100)
|      |           |  |   |         |  +--AJ535368.1_Alexandrium_mediterraneum
|      |           |  |   |         +**| (63)
|      |           |  |   |            +--AJ535374.1_Alexandrium_mediterraneum
|      |           |  +---| (100)
|      |           |      |        +**EF178148.1_Alexandrium_australiense
|      |           |      |     +**| (19)
|      |           |      |     |  +**EF178149.1_Alexandrium_australiense
|      |           |      |  +--| (100)
|      |           |      |  |  +**JF521639.1_Alexandrium_australiense
|      |           |      +--| (100)
|      |           |         |     +**AY438016.1_Alexandrium_pacificum
|      |           |         |  +**| (39)
|      |           |         |  |  |  +**U44931.1_Alexandrium_pacificum
|      |           |         |  |  +**| (55)
|      |           |         |  |     +**EF178140.1_Alexandrium_pacificum
|      |           |         +--| (100)
|      |           |            +**FM211464.1_Alexandrium_pacificum
|      |  +--------| (100)
|      |  |        |        +--AY268607.1_Alexandrium_tropicale
|      |  |        |    +---| (99)
|      |  |        |    |   |   +**FJ652046.1_Alexandrium_tamiyavanichi
|      |  |        |    |   +---| (100)
|      |  |        |    |       |  +**AF174614.1_Alexandrium_cohorticula
|      |  |        |    |       +--| (100)
|      |  |        |    |          +--AB088267.1_Alexandrium_tamiyavanichii
|      |  |        +----| (98)
|      |  |             |           +**JF521622.1_Alexandrium_fraterculus
|      |  |             +-----------| (100)
|      |  |                         +**AB088262.1_Alexandrium_fraterculus
|      +--| (73)
|         |                                  +**AY338752.1_Alexandrium_pseudogoniaulax
|         |                               +**| (90)
|         |                               |  +**AB088253.1_Alexandrium_pseudogoniaulax
|         |             +-----------------| (100)
|         |             |                 |  +**AY438018.1_Alexandrium_hiranoi
|         |             |                 +--| (77)
|         |             |                    |   +**AJ535347.1_Alexandrium_taylori
|         |             |                    +---| (100)
|         |             |                        +**AJ535348.1_Alexandrium_taylori
|         +-------------| (100)
|                       +-----------AY438020.1_Alexandrium_satoanum
|
|                 +------AY959942.1_Alexandrium_leei
+-----------------| (100)
                  +--------KF034860.1_Alexandrium_leei

Tree in newick format:

(AF042813.1_Prorocentrum_minimum:0.9190552034,((((AJ535373.1_Alexandrium_tamutum:0.0058454490,GQ120507.1_Alexandrium_tamutum:0.0191583866)69:0.0122350253,(((AY962849.1_Alexandrium_minutum:0.0000010000,JF521634.1_Alexandrium_minutum:0.0027898654)100:0.0389496004,EU707477.1_Alexandrium_minutum:0.0451204316)91:0.0300692696,((AY962834.1_Alexandrium_insuetum:0.0000010000,JF521630.1_Alexandrium_insuetum:0.0000010000)100:0.0411852247,(FJ011438.1_Alexandrium_peruvianum:0.0061571911,(AY962858.1_Alexandrium_ostenfeldii:0.0000010000,JF921174.1_Alexandrium_ostenfeldii:0.0028077669)97:0.0263703910)70:0.0351910055)51:0.0228339685)22:0.0107164680)38:0.0250925141,(((AY962833.1_Alexandrium_andersonii:0.0000010000,JF521619.1_Alexandrium_andersoni:0.0000010000)65:0.0000010000,U44937.1_Alexandrium_andersoni:0.0000010000)100:0.2156058639,(AF318230.1_Alexandrium_margalefii:0.0000023431,AF033531.1_Alexandrium_margalefeii:0.0084766040)100:0.2024256431)47:0.0386033846)40:0.0241421759,(((((JF521618.1_Alexandrium_affine:0.0000010000,U44935.1_Alexandrium_affine:0.0026827449)100:0.0041259213,AF032348.1_Alexandrium_concavum:0.0122078690)100:0.0771604464,(((AJ303429.1_Alexandrium_tamarense:0.0027099905,((JF521640.1_Alexandrium_tamarense:0.0000010000,JF906995.1_Alexandrium_tamarense:0.0000010000)49:0.0000010000,AJ303428.1_Alexandrium_tamarense:0.0027121307)53:0.0000010000)100:0.0175000865,(((U44926.1_Alexandrium_catenella:0.0000010000,JF521644.1_Alexandrium_catenella:0.0472685746)61:0.0000010000,(AF200667.1_Alexandrium_catenella:0.0026892237,((KX519402.1_Alexandrium_catenella:0.0000010000,KX519394.1_Alexandrium_catenella:0.0000010000)68:0.0000010000,Site_3_06_09_21_consensus_cl_id_89_total_supporting_reads_428:0.0000010000)58:0.0000010000)93:0.0027020529)100:0.0527828749,(AJ535370.1_Alexandrium_mediterraneum:0.0027203616,(AJ535368.1_Alexandrium_mediterraneum:0.0027651718,AJ535374.1_Alexandrium_mediterraneum:0.0083394946)63:0.0000010000)100:0.0719138222)83:0.0123407900)66:0.0025885350,(((EF178148.1_Alexandrium_australiense:0.0000010000,EF178149.1_Alexandrium_australiense:0.0000010000)19:0.0000010000,JF521639.1_Alexandrium_australiense:0.0000010000)100:0.0455184604,((AY438016.1_Alexandrium_pacificum:0.0000010000,(U44931.1_Alexandrium_pacificum:0.0000010000,EF178140.1_Alexandrium_pacificum:0.0000010000)55:0.0000010000)39:0.0000010000,FM211464.1_Alexandrium_pacificum:0.0000010000)100:0.0491363866)100:0.0359889841)100:0.0740645311)95:0.0482123451,((AY268607.1_Alexandrium_tropicale:0.0445918301,(FJ652046.1_Alexandrium_tamiyavanichi:0.0011324573,(AF174614.1_Alexandrium_cohorticula:0.0000010000,AB088267.1_Alexandrium_tamiyavanichii:0.0028186580)100:0.0202524763)100:0.0651400311)99:0.0627940648,(JF521622.1_Alexandrium_fraterculus:0.0000010000,AB088262.1_Alexandrium_fraterculus:0.0000010000)100:0.1981115362)98:0.0860768018)100:0.1500491345,(((AY338752.1_Alexandrium_pseudogoniaulax:0.0000010000,AB088253.1_Alexandrium_pseudogoniaulax:0.0000010000)90:0.0000023837,(AY438018.1_Alexandrium_hiranoi:0.0000010000,(AJ535347.1_Alexandrium_taylori:0.0000010000,AJ535348.1_Alexandrium_taylori:0.0000010000)100:0.0733884956)77:0.0056553360)100:0.2790169433,AY438020.1_Alexandrium_satoanum:0.1859883171)100:0.2223221836)73:0.0452179375)79:0.1112648033,(AY959942.1_Alexandrium_leei:0.1142997667,KF034860.1_Alexandrium_leei:0.1383756656)100:0.2826130500);

CONSENSUS TREE
--------------

Consensus tree is constructed from 1000 bootstrap trees
Log-likelihood of consensus tree: -4771.375916
Robinson-Foulds distance between ML tree and consensus tree: 2

Branches with support >0.000000% are kept (extended consensus)
Branch lengths are optimized by maximum likelihood on original alignment
Numbers in parentheses are bootstrap supports (%)

+----------------------------------------------------------AF042813.1_Prorocentrum_minimum
|
|               +--AJ535373.1_Alexandrium_tamutum
|            +--| (69)
|            |  +--GQ120507.1_Alexandrium_tamutum
|         +--| (38)
|         |  |        +--AY962849.1_Alexandrium_minutum
|         |  |     +--| (100)
|         |  |     |  +--JF521634.1_Alexandrium_minutum
|         |  |  +--| (91)
|         |  |  |  +--EU707477.1_Alexandrium_minutum
|         |  +--| (22)
|         |     |     +--AY962834.1_Alexandrium_insuetum
|         |     |  +--| (100)
|         |     |  |  +--JF521630.1_Alexandrium_insuetum
|         |     +--| (51)
|         |        |  +--FJ011438.1_Alexandrium_peruvianum
|         |        +--| (70)
|         |           |  +--AY962858.1_Alexandrium_ostenfeldii
|         |           +--| (97)
|         |              +--JF921174.1_Alexandrium_ostenfeldii
|      +--| (40)
|      |  |                   +--AY962833.1_Alexandrium_andersonii
|      |  |                +--| (65)
|      |  |                |  +--JF521619.1_Alexandrium_andersoni
|      |  |  +-------------| (100)
|      |  |  |             +--U44937.1_Alexandrium_andersoni
|      |  +--| (47)
|      |     |            +--AF318230.1_Alexandrium_margalefii
|      |     +------------| (100)
|      |                  +--AF033531.1_Alexandrium_margalefeii
+------| (79)
|      |                      +--JF521618.1_Alexandrium_affine
|      |                   +--| (100)
|      |                   |  +--U44935.1_Alexandrium_affine
|      |              +----| (100)
|      |              |    +--AF032348.1_Alexandrium_concavum
|      |           +--| (95)
|      |           |  |         +--AJ303429.1_Alexandrium_tamarense
|      |           |  |      +--| (100)
|      |           |  |      |  |     +--JF521640.1_Alexandrium_tamarense
|      |           |  |      |  |  +--| (49)
|      |           |  |      |  |  |  +--JF906995.1_Alexandrium_tamarense
|      |           |  |      |  +--| (53)
|      |           |  |      |     +--AJ303428.1_Alexandrium_tamarense
|      |           |  |   +--| (66)
|      |           |  |   |  |        +--U44926.1_Alexandrium_catenella
|      |           |  |   |  |     +--| (61)
|      |           |  |   |  |     |  +--JF521644.1_Alexandrium_catenella
|      |           |  |   |  |  +--| (100)
|      |           |  |   |  |  |  |  +--AF200667.1_Alexandrium_catenella
|      |           |  |   |  |  |  +--| (93)
|      |           |  |   |  |  |     |     +--KX519402.1_Alexandrium_catenella
|      |           |  |   |  |  |     |  +--| (68)
|      |           |  |   |  |  |     |  |  +--KX519394.1_Alexandrium_catenella
|      |           |  |   |  |  |     +--| (58)
|      |           |  |   |  |  |        +--Site_3_06_09_21_consensus_cl_id_89_total_supporting_reads_428
|      |           |  |   |  +--| (83)
|      |           |  |   |     |   +--AJ535370.1_Alexandrium_mediterraneum
|      |           |  |   |     +---| (100)
|      |           |  |   |         |  +--AJ535368.1_Alexandrium_mediterraneum
|      |           |  |   |         +--| (63)
|      |           |  |   |            +--AJ535374.1_Alexandrium_mediterraneum
|      |           |  +---| (100)
|      |           |      |     +--EF178148.1_Alexandrium_australiense
|      |           |      |  +--| (100)
|      |           |      |  |  |  +--JF521639.1_Alexandrium_australiense
|      |           |      |  |  +--| (50)
|      |           |      |  |     +--EF178149.1_Alexandrium_australiense
|      |           |      +--| (100)
|      |           |         |     +--AY438016.1_Alexandrium_pacificum
|      |           |         |  +--| (39)
|      |           |         |  |  |  +--U44931.1_Alexandrium_pacificum
|      |           |         |  |  +--| (55)
|      |           |         |  |     +--EF178140.1_Alexandrium_pacificum
|      |           |         +--| (100)
|      |           |            +--FM211464.1_Alexandrium_pacificum
|      |  +--------| (100)
|      |  |        |        +--AY268607.1_Alexandrium_tropicale
|      |  |        |    +---| (99)
|      |  |        |    |   |   +--FJ652046.1_Alexandrium_tamiyavanichi
|      |  |        |    |   +---| (100)
|      |  |        |    |       |  +--AF174614.1_Alexandrium_cohorticula
|      |  |        |    |       +--| (100)
|      |  |        |    |          +--AB088267.1_Alexandrium_tamiyavanichii
|      |  |        +----| (98)
|      |  |             |           +--JF521622.1_Alexandrium_fraterculus
|      |  |             +-----------| (100)
|      |  |                         +--AB088262.1_Alexandrium_fraterculus
|      +--| (73)
|         |                                  +--AY338752.1_Alexandrium_pseudogoniaulax
|         |                               +--| (90)
|         |                               |  +--AB088253.1_Alexandrium_pseudogoniaulax
|         |             +-----------------| (100)
|         |             |                 |  +--AY438018.1_Alexandrium_hiranoi
|         |             |                 +--| (77)
|         |             |                    |   +--AJ535347.1_Alexandrium_taylori
|         |             |                    +---| (100)
|         |             |                        +--AJ535348.1_Alexandrium_taylori
|         +-------------| (100)
|                       +-----------AY438020.1_Alexandrium_satoanum
|
|                 +------AY959942.1_Alexandrium_leei
+-----------------| (100)
                  +--------KF034860.1_Alexandrium_leei


Consensus tree in newick format: 

(AF042813.1_Prorocentrum_minimum:0.9202988455,((((AJ535373.1_Alexandrium_tamutum:0.0058483131,GQ120507.1_Alexandrium_tamutum:0.0191710765)69:0.0122295470,(((AY962849.1_Alexandrium_minutum:0.0000022159,JF521634.1_Alexandrium_minutum:0.0027907911)100:0.0389677023,EU707477.1_Alexandrium_minutum:0.0451590386)91:0.0300906078,((AY962834.1_Alexandrium_insuetum:0.0000022159,JF521630.1_Alexandrium_insuetum:0.0000022159)100:0.0412162157,(FJ011438.1_Alexandrium_peruvianum:0.0061557370,(AY962858.1_Alexandrium_ostenfeldii:0.0000022159,JF921174.1_Alexandrium_ostenfeldii:0.0028090245)97:0.0263921566)70:0.0352159300)51:0.0228495709)22:0.0107248406)38:0.0251017029,(((AY962833.1_Alexandrium_andersonii:0.0000022159,JF521619.1_Alexandrium_andersoni:0.0000022159)65:0.0000022159,U44937.1_Alexandrium_andersoni:0.0000022159)100:0.2158206583,(AF318230.1_Alexandrium_margalefii:0.0000024892,AF033531.1_Alexandrium_margalefeii:0.0084822981)100:0.2026232546)47:0.0385673011)40:0.0241291341,(((((JF521618.1_Alexandrium_affine:0.0000022159,U44935.1_Alexandrium_affine:0.0026858104)100:0.0041336340,AF032348.1_Alexandrium_concavum:0.0122165633)100:0.0772538715,(((AJ303429.1_Alexandrium_tamarense:0.0027133249,((JF521640.1_Alexandrium_tamarense:0.0000022159,JF906995.1_Alexandrium_tamarense:0.0000022159)49:0.0000022159,AJ303428.1_Alexandrium_tamarense:0.0027154944)53:0.0000022159)100:0.0175235988,(((U44926.1_Alexandrium_catenella:0.0000022159,JF521644.1_Alexandrium_catenella:0.0473315918)61:0.0000022210,(AF200667.1_Alexandrium_catenella:0.0026926346,((KX519402.1_Alexandrium_catenella:0.0000022159,KX519394.1_Alexandrium_catenella:0.0000022159)68:0.0000022159,Site_3_06_09_21_consensus_cl_id_89_total_supporting_reads_428:0.0000022159)58:0.0000022159)93:0.0027052382)100:0.0528513360,(AJ535370.1_Alexandrium_mediterraneum:0.0027231892,(AJ535368.1_Alexandrium_mediterraneum:0.0027686089,AJ535374.1_Alexandrium_mediterraneum:0.0083497224)63:0.0000022159)100:0.0720077846)83:0.0123582280)66:0.0025829289,((EF178148.1_Alexandrium_australiense:0.0000022159,(JF521639.1_Alexandrium_australiense:0.0000022159,EF178149.1_Alexandrium_australiense:0.0000022159)50:0.0000022159)100:0.0455786110,((AY438016.1_Alexandrium_pacificum:0.0000022159,(U44931.1_Alexandrium_pacificum:0.0000022159,EF178140.1_Alexandrium_pacificum:0.0000022159)55:0.0000022159)39:0.0000022159,FM211464.1_Alexandrium_pacificum:0.0000022159)100:0.0492010163)100:0.0360372943)100:0.0741705523)95:0.0481911318,((AY268607.1_Alexandrium_tropicale:0.0446345025,(FJ652046.1_Alexandrium_tamiyavanichi:0.0011242964,(AF174614.1_Alexandrium_cohorticula:0.0000022159,AB088267.1_Alexandrium_tamiyavanichii:0.0028218455)100:0.0202835058)100:0.0652443501)99:0.0628697936,(JF521622.1_Alexandrium_fraterculus:0.0000022159,AB088262.1_Alexandrium_fraterculus:0.0000022159)100:0.1983892407)98:0.0862336853)100:0.1502740995,(((AY338752.1_Alexandrium_pseudogoniaulax:0.0000022159,AB088253.1_Alexandrium_pseudogoniaulax:0.0000022159)90:0.0000027731,(AY438018.1_Alexandrium_hiranoi:0.0000020902,(AJ535347.1_Alexandrium_taylori:0.0000022159,AJ535348.1_Alexandrium_taylori:0.0000022159)100:0.0734631376)77:0.0056605087)100:0.2793666084,AY438020.1_Alexandrium_satoanum:0.1861991409)100:0.2225569830)73:0.0453332882)79:0.1110571279,(AY959942.1_Alexandrium_leei:0.1142916652,KF034860.1_Alexandrium_leei:0.1385520999)100:0.2831847514);

TIME STAMP
----------

Date and time: Fri Feb 10 11:34:48 2023
Total CPU time used: 132.010953 seconds (0h:2m:12s)
Total wall-clock time used: 70.10637808 seconds (0h:1m:10s)
