# Supplementary material for: Combining Nanopore Sequencing with Recombinase Polymerase Amplification Enables Identification of Dinoflagellates from the Alexandrium Genus, Providing a Rapid, Field Deployable Tool
Source: Toxins (Basel). 2023 Jun 1;15(6):372. doi: 10.3390/toxins15060372 (PMC10302762; doi:10.3390/toxins15060372)
Supplement: Supplementary file 1 [file toxins-15-00372-s001.zip › Supplemantary_material/S2_Phylogenetic_trees_of_VMK_&RPB_samples/Phylo_tree_VMK/Site_3/Site_3_16_08_21/Site_3_16_08_21.fasta]

>AF042813.1_Prorocentrum_minimum
TGGAGCGTAAATTGGGTGGTAAATTTCATCTCAAGCTAAATATTGGTTCGAGACCGATAG
CAAACAAGTACCATGAGGGAAAGATGAAAAGGACTTT-GAAAAGAGAGTTAAAAGTGCCT
G--AAATTGCTGAAAGGGAAGCGAATGGAACCAGTGTTGCTTGGCAAGATTGTCGGGTGC
AT--------------------GACGCGCTTG-ATCGTCTCTTGCCTTGTGTGTCAACGC
CAGTTCGC--GATCGAGGAAAACTCCAGGGTCATGGTAGCTCGTCTACGGGTGAGTGAAT
AGCCTTGGCA-GAACTCATTTGCGGACTGTTTCTTTCGTGTCTGGTTGCAGT---GTCCT
TGGCATTCTGGAAGCTCGT--CTTGGCTTGCCACTGGCGGGGGACCTG-
>AJ535373.1_Alexandrium_tamutum
TGGAATGCAAAGTGGGTGGTAAATTCCATGTAAAGGTAAATATATTATTGAGACTGATAG
CAAACAAGTACCATGAGGGAAATATGAAAAGGACTTT-GAAAAGAGAATTAAAAGAGTCT
G--CATTTGCTGAACAGAAAGCAAACAGAATTGATCTTGCTTGGTGAGATTGTTGCGTCT
ACTCTTGCATTT--CTATGCTGGATGTGGGTGCGATGGTTCTTGCCTTGAATGTCAGCTT
CCATTTCTGCAAATCATTACCCTTGCACATGAATGGTAATTTGCCTGCGGGTA-TTGGAA
TGCATGTGTTTGCAATGAT-TTGTGA-TTTGATACATGTGTTTGGTGGTA-----CTTGT
GTGTGTTCC-TTTGTCAA---AGGGGAAGGCTTGCTTCCTTGAGCACCA
>GQ120507.1_Alexandrium_tamutum
TGGAATGCAAAGTGGGTGGTAAATTCCATGTAAAGGTAAATATATTATTGAGACTGATAG
CAAACAAGTACCATGAGGGAAATATGAAAAGGACTTT-GAAAAGAGAATTAAAAGAGTCT
G--CATTTGCTGAACAGAAAGCAAACAGAATTGATCTTGCCTGGTGAGATTGTTGCGTCT
ACTTCTGCATTT--CTATGTTGGATGTGGGTGCGATGGTTCTTGCCTTGAATGTCAGCTT
CTTTTTCTGCAAATCATTACCCTTGCACATGAATGGTAATTTGCCTGCGGGTA-TTGGAA
TGCATGTGTTTGCCATGAT-TTGTGA-TTTGATACATGTGTCTGGTGGTA-----CTTGT
GTGTGTTCC-TTTGTCAA---AGGGGAAGGTTTGCTTCCTTGAGCACCA
>AY962849.1_Alexandrium_minutum
TGGAATGCAAAGTGGGTGGTAAATTCCATGTAAAGGTAAATATATTATTGAGACTGATAG
CAAACAAGTACCATGAGGGAAATATGAAAAGGACTTT-GAAAAGAGAATTAAAAGAGTCT
G--CATTTGCTGAACAGAAAGCAAACAGAATTGATTTTACTTGGTGAGATTGTTGTGCTT
ACTCTATCATTT--ATATGGTTGATGTGGGTGCGATGGTTCTTACCTTGAATGTCAGCTT
CTATTTCTGCAAATCATTACCCTTGCACATGAATGGTAATTTGCCTGCGGGTA-TTGGAA
TGCATGTGTTTGCAATGAT-TTGTGA-TTTGACGCATGTGTTTGGTGAAA-----TTTGT
ATATGCTCT-TTTGTCGA---AGGGGAAAGCTTACTTTTTTGAGCATTG
>JF521634.1_Alexandrium_minutum
TGGAATGCAAAGTGGGTGGTAAATTCCATGTAAAGGTAAATATATTATTGAGACTGATAG
CAAACAAGTACCATGAGGGAAATATGAAAAGGACTTT-GAAAAGAGAATTAAAAGAGTCT
G--CATTTGCTGAACAGAAAGCAAACAGAATTGATTTTACTTGGTGAGATTGTTGTGCTT
ACTCTATCATTT--ATATGGTTGATGTGGGTGCGATGGTTCTTACCTTGAATGTCAGCTT
CTATTTCTGCAAATCATTACCCTTGCACATGAATGGTAACTTGCCTGCGGGTA-TTGGAA
TGCATGTGTTTGCAATGAT-TTGTGA-TTTGACGCATGTGTTTGGTGAAA-----TTTGT
ATATGCTCT-TTTGTCGA---AGGGGAAAGCTTACTTTTTTGAGCATTG
>AY962834.1_Alexandrium_insuetum
TGGAATGCAAAGTGGGTGGTAAATTCCATGTAAAGGTAAATATATTATTGAGACTGATAG
CAAACAAGTACCATGAGGGAAATATGAAAAGGACTTT-GAAAAGAGAATTAAAAGAGTCT
G--CATTTGCTGAACAGAAAGCAAACAGAATTGATCTTACTTGGTGAGATTGTTGTGCCC
ACTTTAGCATTT--ATATGTTGGATGTGGGTGCGATGGTTCTTGCCTTGAATGTCAGCTT
CTATTWCTGCAAATCATTACCCTTGCACGTGAATGGTAATTTGCCTGTGGGTA-TTGGAA
TGCATGTGTTTGCAATGAT-TTGTGA-TTTGATATGTGTGATTGGTGCTA-----CTTGC
GTGTTGCTC-CTTTGTCA--ACGGGGAAGGCTGTCTTCCTTGAGCCCG-
>JF521630.1_Alexandrium_insuetum
TGGAATGCAAAGTGGGTGGTAAATTCCATGTAAAGGTAAATATATTATTGAGACTGATAG
CAAACAAGTACCATGAGGGAAATATGAAAAGGACTTT-GAAAAGAGAATTAAAAGAGTCT
G--CATTTGCTGAACAGAAAGCAAACAGAATTGATCTTACTTGGTGAGATTGTTGTGCCC
ACTTTAGCATTT--ATATGTTGGATGTGGGTGCGATGGTTCTTGCCTTGAATGTCAGCTT
CTATTTCTGCAAATCATTACCCTTGCACGTGAATGGTAATTTGCCTGTGGGTA-TTGGAA
TGCATGTGTTTGCAATGAT-TTGTGA-TTTGATATGTGTGATTGGTGCTA-----CTTGC
GTGTTGCTC-CTTTGTCA--ACGGGGAAGGCTGTCTTCCTTGAGCCCG-
>FJ011438.1_Alexandrium_peruvianum
TGGAATGCAAAGTGGGTGGTAAATTCCATGTAAAGGAAAATATATTATTGAGACTGATAG
CAAACAAGTACCATGAGGGAAATATGAAAAGGACTTT-GAAAAGAGAATTAAAAGAGTCT
G--CATTTGCTGAACAGAAAGCAAACAGAATTGATCT-ACTTGGTGAGATTGTTGCGTCC
ACTT---------------------GTGGGCGCAATGGTTCTTGCCTTGAATGTCAGCGT
CTATTTCTGCAAATCATTACCCTTGCACATGAATGGTAATTTGCCTGTGGGTA-TTGGAA
TGCATGTGTTTGCAATGAT-TTGTGA-TTTGATACGTGTGTCTGGTGTT------CTTGT
GTGTGCCTT-CTTGCCAAA-AAGGGGAGGGCTCTCCTCCCTGGGCACTG
>AY962858.1_Alexandrium_ostenfeldii
TGGAATGCAAAGTGGGTGGTAAATTCCATGTAAAGGAAAATATATTATTGAGACTGATAG
CAMACAAGTACCATGAGGGAAATATGAAAAGGACTTT-GAAAAGAGAATTAAAAGAGTCT
G--CATTTGCTGAACAGAAAGCAAACAGAATTGATCT-ACTTGGTGAGATTGTTGCGTCC
ACTT---------------------GTGGGTGCAATGGTTCTTGCCTTGAATGTCAGCGT
CTATTTCTGCAAATTATTACCCTTGCATATGAATTGTAATTTGCCTGTGGGCA-TTGGAA
TGCATGTGTTTGCAATGAT-TTGTGA-TTTGATACATGTGTCTGGTGTT------CGCGT
GTGTGCCTT-CTTGCTAAC-ACGGGGAGGGCTCTCCTCCCTGGGCACTG
>JF921174.1_Alexandrium_ostenfeldii
TGGAATGCAAAGTGGGTGGTAAATTCCATGTAAAGGAAAATATATTATTGAGACTGATAG
CAAACAAGTACCATGAGGGAAATATGAAAAGGACTTT-GAAAAGAGAATTAAAAGAGTCT
G--CATTTGCTGAACAGAAAGCAAACAGAATTGATCT-ACTTGGTGAGATTGTTGCGCCC
ACTT---------------------GTGGGTGCAATGGTTCTTGCCTTGAATGTCAGCGT
CTATTTCTGCAAATTATTACCCTTGCATATGAATTGTAATTTGCCTGTGGGCA-TTGGAA
TGCATGTGTTTGCAATGAT-TTGTGA-TTTGATACATGTGTCTGGTGTT------CGCGT
GTGTGCCTT-CTTGCTAAC-ACGGGGAGGGCTCTCCTCCCTGGGCACWG
>AY962833.1_Alexandrium_andersonii
TGGAATGCAAAGTGGGTGGTAAATTTCATGTAAAGATTAATATATTATTGAGACTGATAG
CGAACAAGTACCATGAGGGAAATATGAAAAGGACTTT-GAAAAGAGAATTAAAAGAGTCT
G--CACTTGCTGAACAGAAAGCAAACAGAAGTGATTATGCTTGGTAAGATTGTTGCGTCT
TGTTGTTC-----------TGCAACTTGGGCGCAGTGGTTCTTACCTTGTCTGCCAGCAT
CT-TTTCTGCAAATCAGAACCCTGGCACATGACTTGTAAAACGCCTGCGGGTG-TTGGAA
TGCATGTGTTTGCTATGAT-TTGTGA-TTAGATTTGTGCGCGTGGTGCT------TCGGT
ATGTGGCTC-TTTGCTGT-----GGGGGAATTCTCCTCCGCCCTGGCTG
>U44937.1_Alexandrium_andersoni
TGGAATGCAAAGTGGGTGGTAAATTTCATGTAAAGATTAATATATTATTGAGRCTGATAG
CGAACAAGTACCATGAGGGAAATATGAAAAGGACTTT-GAAAAGAGAATTAAAAGAGTCT
G--CACTTGCTGAACAGAAAGCAAACAGAAGTGATTATGCTTGGTAAGATTGTTGCGTCT
TGTTGTTC-----------TGCAACTTGGGCGCAGTGGTTCTTACCTTGTCTGCCAGCAT
CT-TTTCTGCAAATCAGAACCCTGGCACATGACTTGTAAAACGCCTGCGGGTG-TTGGAA
TGCATGTGTTTGCTATGAT-TTGTGA-TTAGATTTGTGCGCGTGGTGCT------TCGGT
ATGTGGCTC-TTTGCTGT-----GGGGGAATTMTCCTCCRCCCTG-CTG
>JF521619.1_Alexandrium_andersoni
TGGAATGCAAAGTGGGTGGTAAATTTCATGTAAAGATTAATATATTATTGAGACTGATAG
CGAACAAGTACCATGAGGGAAATATGAAAAGGACTTT-GAAAAGAGAATTAAAAGAGTCT
G--CACTTGCTGAACAGAAAGCAAACAGAAGTGATTATGCTTGGTAAGATTGTTGCGTCT
TGTTGTTC-----------TGCAACTTGGGCGCAGTGGTTCTTACCTTGTCTGCCAGCAT
CT-TTTCTGCAAATCAGAACCCTGGCACATGACTTGTAAAACGCCTGCGGGTG-TTGGAA
TGCATGTGTTTGCTATGAT-TTGTGA-TTAGATTTGTGCGCGTGGTGCT------TCGGT
ATGTGGCTC-TTTGCTGT-----GGGGGAATTCTCCTCCGCCCTG-CTG
>AF318230.1_Alexandrium_margalefii
TGGAATGCAAAGTGGGTGGTAAATTCCATGAAAAGGGAAATACATTTTTGAGACTGATAG
CAAACAAGTACCATGAGGGAAATATGAAAAGGACTTT-GAAAAGAGAATTAAAAGAGTCT
G--CATTTGCTGAACAGAAAGCAAACAGAATGAATTCTGCTTGGTTAGATTATTGTGCCG
TCTGCTTTGCTT--TTGTGTTGCATCAGGGTGCAATGGTTCTTTCCTTGAATGCCAGC-T
TTATTTCTGCAAATCGTAATCTTTGTGCATGAATGGAAATACGTCTGCGGGTA-TTGGAT
TGCATGTGTTTGTGGTGAT-TTGTGA-TTT-ACCTATATGTGTGT----------CTTGT
GT-TGGTAG-CTTGTGAGC-TTAAGGGTTGTTTTCATTCTTGAGCATGG
>AF033531.1_Alexandrium_margalefeii
TGGAATGCAAAGTGGGTGGTAAATTCCATGAAAAGGGAAATACATTTTTGAGACTGATAG
CAAACAAGTACCATGAGGGAAATATGAAAAGGACTTT-GAAAAGAGAATTAAAAGAGTCT
G--CATTTGCTGAGCAGAAAGCAAACAGAATGAATTCTGCTTGGTTAGATTATTGTGCCG
TCTGCTTTGTTTATTTGTGTTGCATCAGGGTGCAATGGTTCTTTCCTTGAATGCCAGC-T
TTATTTCTGCAAATCGTAATCTTTGTGCATGAATGGAAATACGTCTGCGGGTA-TTGGAT
TGCAYGTGTTTGTGGTGAT-TTGTGA-TTT-ACCTATATGTGTGT----------CTTGT
GT-TGGTGG-CTTGTGAGC-TTAAGGGTTGTTTTCATTCTTGAGCATGG
>AY959942.1_Alexandrium_leei
TGGAATGCAAATGTGGTGGTAAATTCCATGTAAAGGAAAATATGTCATTGAGACTGATAG
CAAACAAGTACCATGAGGGAGATATGAAAAGGACTTT-GAAAAGAGAATTAAAAGAGCCT
G--AAATTGTTGAGCAGAAAGCAAACAGACATG-TGCACAATGGTAAGACTGCTGCATTC
CTTCCTGCAGATT--GTGTGTGGAAGTGTGTGCAATGGTTCTTGCGTTGAACACCAGCTT
TGCTACTTG-AAATCATTATTCATGTGTATGAATGAAAATTTGTTTTCGGGCA-ATGCAA
CGCATGCATATGATATGATGTTGGGT-TGCTTTGTG-GCACATGGC---------CTGGC
TTGGTGCAC-TTGGATTAG-GAAGGGTGCCCTTCCTGTGTGTCGC----
>KF034860.1_Alexandrium_leei
GGGAATGCAAATATGATGGTAAATTCCATGTAAAGGACAACATATCATTGAGACTGATAG
CAAACAAATTCCATGAGGGAGATATGAAAAGGACTTT-GAAAAGAGAATTAAAAGAGCCT
G--AAATTGTTGAGCAAAACGCAAACAAACATG-TGTGCAATGGTGAGACTGCTGCACAC
CTTCCTGCATGT---GTGCGTGGAAATGTCTGCAATGGTTCTTGCCTTGAATACCAGCTT
TGCTACCTG-AAATCATTATTCATGTGCGTGAATGGAAATATGCCCTCGGGTG-TTGAAA
TGTATGCATATAAAAATATATTGGGT-TGCGCTGTT-GTGTATGGT---------CTGCT
TGAAAGCCC-ATGTCATAA-GGAGGGTGCTCTTCCTGGGGCGTGT----
>JF521618.1_Alexandrium_affine
TGGAATGCAAAGTGGGTGGTAAGTTTCATGTAAAGGTAAATATAGGATTGAGACTGATAG
CACACAAGTACCATGAGGGAAATATGAAAAGGACTTT-GAAAAGAGAATTAAATGAGTTT
G--TATTTGCTGAACAGAAAATAAACAGATTTGATGTTGCTTGGTGAGATTGTGGTGCTT
GCTTGACAATAG----GTTTTGATTGTGGGTGCGATGATTCTTGCTTTGCTTGCCAGTTT
CTATTTGTACATTTGATTACCCTTGCACATGAATGGTAATTTTCCTGCGGGGT-TTGGAT
TGCATGTGTTTGTGATGAT-TTGTGT-TTTGATGCATGTGTCTGGTGCT------TTTGT
AATTGCTCA-TTTCTTGAAGCTGGGCCTACCCTACTAGAGCTTAC----
>U44935.1_Alexandrium_affine
TGGAATGCAAAGTGGGTGGTAAGTTTCATGTAAAGGTAAATATAGGATTGAGACTGATAG
CACACAAGTRCCATGAGGGAAATATGAAAAGGACTTT-GAAAAGAGAATTAAATGAGTTT
G--TATTTGCTGAACAGAAAATAAACAGATTTGATGTTGCTTGGTGAGATTGTGGTGCTT
GCTTGACAATAGG----TTTTGATTGTGGGTGCGATGATTCTTGCTTTGCTTGCCAGTTT
CTATTTGTACATTTGATTACCCTTGCACATGAATGGTAATTTTCCTGCGGGGT-TTGGAT
TGCATGTGTTTGTGATGAT-TTGTGT-TTTGATTCATGTGTCTGGTGCT------TTTGT
AATTGCTCA-TTTCTTGAA----GCTGGGCCTACCCTACTAGAGCTTAC
>AF032348.1_Alexandrium_concavum
TGGAATGCAAAGTGGGTGGTAAGTTTCATGTAAAGGTAAATATAGGATTGAGACTGATAG
CACACAAGTACCATGAGGGAAATATGAAAAGGACTTT-GAAAAGAGAATTAAATGAGTTT
G--TATTTGCTGAACAGAAAATAAACAGATTTGATGTTGCTTGGTGAGATTGTGGTGCTT
GCTTGACAATAG----GTTTTGATTGTGGGTGCAATGATTCTTGCTTTGCTTGCCAGTTT
CCATGTGTACATTTGATTACCCTTGCTCATGAATGGTAATCTTCCTGCGGGGT-TTGGAT
TGCATGTGTTTGTGATGAT-TTGTGT-TTTGATACATGTGTCTGGTGCT------TTTGT
AATTGCTCA-TTTCTTGAAGCTGGGCCTACCCTACTAKAGCTTAC----
>AY268607.1_Alexandrium_tropicale
TGGAATGCAAAGTGGGTGGTAAGTTTCATGTAAAGGTAAATATATGATTGAGACTGATAG
TGCACAAGTACCATGAGGGAAATATGAAAAGGACTTT-GAAAAGAGAATTAAATGAGTTT
G--TATTTGCTGAACAGAAAGTAAACAGATTTGATTTTGCTGGGTGAGATTGTGGTGCTT
GCTTGACACTT-----ATGTGG-TTGTAAGTACAATGATTCTTACTTTGTGTGCCAGTTT
---TTTGCACATTTGAACATTCTTGCGTATGAATGGTAATATTCCTGTGGGGG-TTGGAT
TGCATACGTATGTAAGCAT-TTGTGT-TCTGAACTATGTGTTTGGTGAC------TTTGT
TTGTACGC--TATGTGT----ACAGAAGGTGTTT-CTTCCTGGGTCAAC
>FJ652046.1_Alexandrium_tamiyavanichi
TGGAATGCAAAGTGGGTGGTAAGTTTCATGTAAAGGTAAATATATGATTGAGACTGATAG
TGCACAAGTACCATGAGGGAAATATGAAAAGGACTTT-GAAAAGAGAATTAAATGAGTTT
G--TATTTGCTGAACAGAAAGTAAACAGATTTGATTTTGCTGGGTGAGATTGTGGTGCTT
GCCTGACACTGC---GGTGTGG-TTCTAAGTACAATGATTCTTGCTTTGTGTGCCAGCTT
---TTTACACATTTGAACATGCATGCGCATGAATGGTAGTATTCCTGTGGGGGGTTGGAT
TGCATGCGTGTATAAGCAT-TTGTGTGTTTGAAGCATGTGTTTGGTGATG-----TTGGT
GTGTGCACA-TATTGTT----CTTCAGGATGT-----------------
>AF174614.1_Alexandrium_cohorticula
TGGAATGCAAAGTGGGTGGTAAGTTTCATGTAAAGGTAAATATATGATTGAGACTGATAG
TGCACAAGTACCATGAGGGAAATATGAAAAGGACTTT-GAAAAGAGAATTAAATGAGTTT
G--TATTTGCTGAACTGAAAGTAAACAGATTTGATTTTGATGGGTGAGATTGTGGTGCTT
GCTTGACACTAT---GGTGTGG-T-CTAAGTACAATGATTCTTGCTTTGTGTGCCAGCTT
---TTTACACATTTGAACATGCATGCGCATGAATGGTATTATTCCTGTGGGGGGTTGGAT
TGCATGCGTGTATAAGCAT-TTGTGTGCTTGAAGCATGTGTTTGGTGATG-----TTGGT
GTGTGCACA-TATTGTT----CTTCAGGATGTTTTCTTCCTGTGTCAAC
>AB088267.1_Alexandrium_tamiyavanichii
TGGAATGCAAAGTGGGTGGTAAGTTTCATGTAAAGGTAAATATATGATTGAGACTGATAG
TGCACAAGTACCATGAGGGAAATATGAAAAGGACTTT-GAAAAGAGAATTAAATGAGTTT
G--TATTTGCTGAACTGAAAGTAAACAGATTTGATTTTGATGGGTGAGATTGTGGTGCTT
GCTTGACACTAT---GGTGTGG-T-CTAAGTACAATGATTCTTGCTTTGTGTGCCAGCTT
---TTTACACACTTGAACATGCATGCGCATGAATGGTATTATTCCTGTGGGGGGTTGGAT
TGCATGCGTGTATAAGCAT-TTGTGTGCTTGAAGCATGTGTTTGGTGATG-----TTGGT
GTGTGCACA-TATTGTT----CTTCAGGATGTTTTCTTCCTGTGTCAAC
>JF521622.1_Alexandrium_fraterculus
TGGAATGCAAATTGGGTGGTAAGTTTCATGCACAGGTAAATACATGATTGAGACTGATAG
CGCACAAGTACCATGAGGGAAATATGAAAAGGACTTT-GAAAAGAGAGTTAAATGAGTTT
G--CACTTGCTGAACAGAAAGTAAACAGATTTGATTATACTGCGTGAGATTGTGGTGTTT
GCTTTGCATGTC---GATGTGAATTGCAAATGCAATGTTTGTTGCTGTGTGTGCTAGTTA
---TTTGTGCATGTGCTGACCATTGCACATGAATGGTAATATCTCTGCGGGGGGT--GAT
TGTATGTGCATGCATGCAT-GTGTG---CTCAGGCATGTGTTTGGTGATGGTGTGTTGGT
ATGTGTGTG-TGTGTTCTGTGCTGGGTGTTGTTCGCTGTATGGGCCCAC
>AB088262.1_Alexandrium_fraterculus
TGGAATGCAAATTGGGTGGTAAGTTTCATGCACAGGTAAATACATGATTGAGACTGATAG
CGCACAAGTACCATGAGGGAAATATGAAAAGGACTTT-GAAAAGAGAGTTAAATGAGTTT
G--CACTTGCTGAACAGAAAGTAAACAGATTTGATTATACTGCGTGAGATTGTGGTGTTT
GCTTTGCATGTC---GATGTGAATTGCAAATGCAATGTTTGTTGCTGTGTGTGCTAGTTA
---TTTGTGCATGTGCTGACCATTGCACATGAATGGTAATATCTCTGCGGGGGGT--GAT
TGTATGTGCATGCATGCAT-GTGTG---CTCAGGCATGTGTTTGGTGATGGTGTGTTGGT
ATGTGTGTG-TGTGTTCTGTGCTGGGTGTTGTTCGCTGTATGGGCCCAC
>AJ303429.1_Alexandrium_tamarense
TGGAATGCAAAGTGGGTGGTAAGTTTCATACAAAGGTAAATATGCAATTGAGACTGATAG
CACACAAGTACCATGAGGGAAATATGAAAAGGACTTT-GAAAAGAGAATTAAATGAGTTT
G--TATTTGCTGAACACAAAGCAAACAGACTTGATTT-GCTTGGTGAGATTGTAGTGCTT
GCTTGA---CAATAGGTTT-TGGCTGTGGGTGAAATGATTCTTTCTTTGCATGCCAGGTT
CTATGTGTACATTTGATTACCTTTGCACATGAATGGTAATTTTCCTGCGGGGGG-TGGAT
TGCATGTGCATGTAATGAT-TTGTGT-CTTGATGAATGTGTCTGGTGTA------TCTGT
TTTTGTTCCATGTGTTT------GAGGTTGCTTCCTTCCTTGGGCTTAC
>JF521640.1_Alexandrium_tamarense
TGGAATGCAAAGTGGGTGGTAAGTTTCATACAAAGGTAAATATGCAATTGAGACTGATAG
CACACAAGTACCATGAGGGAAATATGAAAAGGACTTT-GAAAAGAGAATTAAATGAGTTT
G--TATTTGCTGAACACAAAGCAAACAGACTTGATTT-GCTTGGTGAGATTGTAGTGCTT
GCTTGA---CAATAGGTTT-TGGCTGTGGGTGAAATGATTCTTTCTTTGCATGCCAGGTT
CTATGTGTACATTTGATTACCTTTGCACATGAATGGTAATTTTCCTGCGGGGGG-TGGAT
TGCATGTGCATGTAATGAT-TTGTGT-TTTGATGAATGTGTCTGGTGTA------TCTGT
TTTTGTTCCATGTGTTT------GAGGTTGCTTCCTTCCTTGGGCTTAC
>EF178148.1_Alexandrium_australiense
TGGAATGCAAAGTGGGTGGTAAGTTTCATGCAAAGGTAAATATGCAATTGAGACTGATAG
CGCACAAGTACCATGAGGGACATATGAAAAGGACTTT-GAAAAGAGAATTAAACGAGTTT
G--TATTTGCTGAACACAAAGTAAACAGATGTGATTT-CCTTAGTGAGATTGTAGCACTT
GCTTGACAATAGG----TTTTGGCGGTGGGTGCAATGATTCTTGCTTTGTATGCCAGTTT
CTATGTGGACATTTGATTACCTGTGCACTTGAATGGTAATTTTCCTGCGGGGGG-TGGAT
TGCATATGCATGTAATTAT-TTGCATGTTTTATTACTGTGTCTGGTGTA------TGTGT
TTGTGTTMT-TGTGCTT------GTGGTTGCTTTCTTCCTTGGGCTTGC
>JF521639.1_Alexandrium_australiense
TGGAATGCAAAGTGGGTGGTAAGTTTCATGCAAAGGTAAATATGCAATTGAGACTGATAG
CGCACAAGTACCATGAGGGACATATGAAAAGGACTTT-GAAAAGAGAATTAAACGAGTTT
G--TATTTGCTGAACACAAAGTAAACAGATGTGATTT-CCTTAGTGAGATTGTAGCACTT
GCTTGACAATAGG----TTTTGGCGGTGGGTGCAATGATTCTTGCTTTGTATGCCAGTTT
CTATGTGGACATTTGATTACCTGTGCACTTGAATGGTAATTTTCCTGCGGGGGG-TGGAT
TGCATATGCATGTAATTAT-TTGCATGTTTTATTACTGTGTCTGGTGTA------TGTGT
TTGTGTTCT-TGTGCTT------GTGGTTGCTTTCTTCCTTGGGCTTGC
>AY438016.1_Alexandrium_pacificum
TGGAATGCAAAGTGGGTGGTAAGTTTCATGCAAAGGTAAATATGCAATTGAGACTGATAG
CGCACAAGTACCATGAGGGACATATGAAAAGGACTTT-GAAMAGAGAATTAAATGAGTTT
G--TATTTGCTAAACACAAAGTAAACAGACTTGATTT-CCTCAGTGAGATTGTAGTGMTT
GCTTRACAATGGG----TTTTGGCTGCAAGTGCAATAATTCTTGCTTTGTGTGCCAGTTT
TTATGTGGACATTTGATTACCTTTGCACATGAATGGTAATTTTCCTGCGGGGTG-TGGAT
TGCATATGCATGTAATGAT-TTGCATGTTTGTTAAATGTGTCTGGTGTA------TTTGT
TTGTGTCCT-TGTCCTT------GAGGTTGCTTTCTCCCTTGGGCTTAC
>U44926.1_Alexandrium_catenella
TGGAATGCAAAGTGGGTGGTAAGTTTCATGTMAAGGTAAACATGCAAYTGAGACTGATAG
CACACAAGTRCCATGAGGGAAATATGAAAAGGACTTT-GAAAAGAGAATTAAATGAGTTT
G--TATTTGCTGAACACAAAGTAAACAGACTTGATTT-GCTTGGTGGGAGTGTTGCACTT
GCTTGA---CAAGAGCTTT-GGGCTGTGGGTGTAATGATTCTTTCTTTGCATGCCAGTTT
CTATGTGTACATCTGATTACCTTTGCACATGAATGATAAGTCTCCTGTGGGGGG-TGGAT
TGCATGTGCATGTAATGAT-TTGTGT-TTTGATAAATGTGTCTGGTGTA------TGTGT
GTGTGTTCC-TGTGCTT------GGGGATGCTTCCTTCCTTGGACTTAC
>AF200667.1_Alexandrium_catenella
TGGAATGCAAAGTGGGTGGTAAGTTTCATGTAAAGGTAAACATGCAATTGAGACTGATAG
CACACAAGTACCATGAGGGAAATATGAAAAGGACTTT-GAAAAGAAAATTAAATGAGTTT
G--TATTTGCTGAACACAAAGTAAACAGACTTGATTT-GCTTGGTGGGAGTGTTGCACTT
GCTTGA---CAAGAGCTTT-GGGCTGTGGGTGTAATGATTCTTTCTTTGCATGCCAGTTT
CTATTTGTACATCTGATTACCTTTGCACATGAATGATAAGTCTCCTGTGGGGGG-TGGAT
TGCATGTGCATGTAATGAT-TTGTGT-TTTGATAAATGTGTCTGGTGTA------TGTGT
GTGTGTTCC-TGTGCTT------GGGGATGCTTCCTTCCTTGGACTTAC
>JF521644.1_Alexandrium_catenella
TGGAATGCAAAGTGGGTGGTAAGTTTCATGTAAAGGTAAACATGCAACTGAGACTGATAG
CACACAAGTACCATGAGGGAAATATGAAAAGGACTTT-GAAAAGATAATAAAAAGAGTTT
G--TATTTGCTGAACACAAAATAAACACACTCGATTT-GCTTGGTGGGAGTGCTGCACTT
GCTGGA---CAAGAGCTTT-GGGCTGTGTGTGTAATGATTCGTTCTTTGCATGCCAGTTT
CTATGTGTACATCTGATTACCTTTGCACATGAATGATAAGTCTCCTGTGGGGGG-TGTAT
TGCATGTGCATGTAATGAT-GTGTGT-TTTGATAAATGTGTATGGTGTA------TGTGT
--GTGTTCA-TGTGATT------GGGGATGCTTCCTTCCTTGGACTTAC
>AJ535370.1_Alexandrium_mediterraneum
TGGAATGCAAAGTGGGTGGTAAGTTTCATGTAAAGGTAAATATGCAATTGAGACTGATAG
CACACAAGTACCATGAGGGAAATATGAAAAGGACTTT-GAAAAGAGAATTAAATGAGTTT
G--TATTTGCTGAACAAAAAGTAAACAGACTTGATTT-CTTTGGTGAGGTTGTTGTGCTT
GCCTGA---CAATAAGTTT-TGGTGGTGGGTACAATGATTCTTTCTTGGCATGCCAGTTT
CTATTTGTACATTTGATTACCTTTGCATATGAATGGGAAGTTTCTTGTGGGGGGGTTGAT
TGCATGTGCATGTAATGAT-TTGTGT-TTTGATGTATGAGTCTGGTGTT------TCTGT
CGGTGTTTC-TGTGCTT------GAGGTTGATTCCTTCCTTGGACTGAC
>AJ535368.1_Alexandrium_mediterraneum
TGGAATGCAAAGTGGGTGGTAAGTTTCATGTAAAGGTAAATATGCAATTGAGACTGATAG
CACACAAGTACCATGAGGGAAATATGAAAAGGACTTT-GAAAAGAGAATTAAATGAGTTT
G--TATTTGCTGAACAAAAAGTAAACAGACTTGATTT-CTTTGGTGAGGTTGTTGTGCTT
GCCTGA---CAATAAGTTT-TGGTGGTGGGTACAATGATTCTTTCTTGGCATGCCAGTTC
CTATTTGTACATTTGATTACCTTTGCATATGAATGGGAAGTTTCTTGTGGGGGGGTTGAT
TGCATGTGCATGTAATGAT-TTGTGT-TTTGATGTATGAGTCTGGTGTT------TCTGT
TGGTGTTTC-TGTGCTT------GAGGTTGATTCCTTCCTTGGACTGAC
>AY338752.1_Alexandrium_pseudogoniaulax
TGGAATGCAAATTGGGTGGTAAATTTCACGCAAGGGAAAATATATTATTGAGTCTGATAA
TGAACAAGTACCATGAGGGAAATATGCAAAGGACTTT-GAAAAGAAAATTAAAAGAGCTT
G--CATTTGCTAAACAGAAAACTAGCAGAAGTGCTTTATCTTGGTAAGATTGCTGCGCAT
GGGTTTAC---T---GT-GTAAATTGTATGAGCATTGGTTCTTACTTTGTGTGTCAATTC
CATTGTCA--ATTTTAATATCTTTGCTCATGAATTGTGAAATGCTTGCGGGTG-TTAGAT
TGCATGTGCATTCATTAAT-TTG-GA-CTTGGTGCA-GTGCTTGGCAA-------CAGCT
TGCATGTAG-AGTGTGCGT-GCAATGTACAATTGCGATTGTCAGCTGTT
>AB088253.1_Alexandrium_pseudogoniaulax
TGGAATGCAAATTGGGTGGTAAATTTCACGCAAGGGAAAATATATTATTGAGTCTGATAA
TGAACAAGTACCATGAGGGAAATATGCAAAGGACTTT-GAAAAGAAAATTAAAAGAGCTT
G--CATTTGCTAAACAGAAAACTAGCAGAAGTGCTTTATCTTGGTAAGATTGCTGCGCAT
GGGTTTAC---T---GT-GTAAATTGTATGAGCATTGGTTCTTACTTTGTGTGTCAATTC
CATTGTCA--ATTTTAATATCTTTGCTCATGAATTGTGAAATGCTTGCGGGTG-TTAGAT
TGCATGTGCATTCATTAAT-TTG-GA-CTTGGTGCA-GTGCTTGGCAA-------CAGCT
TGCATGTAG-AGTGTGCGT-GCAATGTACAATTGCGATTGTCAGCTGTT
>AY438018.1_Alexandrium_hiranoi
TGGAATGCAAATTGGGTGGTAAATTTCACGCAAGGGAAAATATATTATTGAGTCTGATAA
TGAACAAGTACCATGAGGGAAATATGCAAAGGACTTT-GAAAAGAAAATTAAAAGAGCTT
G--CATTTGCTAAACAGAAAACTAGCAGAAGTGCTTTATCTTGGTAAGATTGCTGCGCAT
GGGTTTAC---T---GT-GTAAATTGTATGAGCATTGGTTCTTACTTTGTGTGTCAATTC
CATTGTCA--ATTTTAATATCTTTGTTCATGAATTGTGAAATGCTTGCGGGTG-TTAGAT
TGCATGTGCATTCATTAAT-TTG-GA-CTTGGTGCA-GTGCTTGGCAA-------TAGCT
TGCATGTAG-AGTGTGCGT-GCAATGTACAATTGCGATTGTCAGCTGTT
>AJ535347.1_Alexandrium_taylori
TGGAATGCAAATAGGGTGGTAAATTTCACGCAAGGGAAAATATATTGTTGAGTCTGATAA
TGAACAAGTACCATGAGGGAAATATGCAAAGGACTTT-GAAAAGAAAATTAAAAGAGCTT
G--CATTTGCTAAACAGAAAACTAGCAGAAGTGCTTTATCTTGGTAAGATTGCTGTGCAT
GGGTTTAT---T---GT-GTAAATTGTATGAGCATTGGTTCTTGCCTTGTGTGTCAATTC
CAATGTCT--TTTTTAATATCTTTGTTCATGAATTGCGAAATGCTTGTGGGTG-TTTGAT
TGCATGTGCATACATTAAT-TTG-GA-CTTGGTGCA-ATGTTTGGCAT-------TAGCT
TGCATGTAG-AGTGCCTGT-GCAATGCAAAATTGCGATTGTGAACTAAA
>AJ535348.1_Alexandrium_taylori
TGGAATGCAAATAGGGTGGTAAATTTCACGCAAGGGAAAATATATTGTTGAGTCTGATAA
TGAACAAGTACCATGAGGGAAATATGCAAAGGACTTT-GAAAAGAAAATTAAAAGAGCTT
G--CATTTGCTAAACAGAAAACTAGCAGAAGTGCTTTATCTTGGTAAGATTGCTGTGCAT
GGGTTTAT---T---GT-GTAAATTGTATGAGCATTGGTTCTTGCCTTGTGTGTCAATTC
CAATGTCT--TTTTTAATATCTTTGTTCATGAATTGCGAAATGCTTGTGGGTG-TTTGAT
TGCATGTGCATACATTAAT-TTG-GA-CTTGGTGCA-ATGTTTGGCAT-------TAGCT
TGCATGTAG-AGTGCCTGT-GCAATGCAAAATTGCGATTGTGAACTAAA
>AY438020.1_Alexandrium_satoanum
TGGAATGCAAATGGGGTGGTAAATTTCATTCAAGGGCAAATATATTATTGAGCCTGATAG
TGGACAAGTACCATGAGGGAAATATGAAAAGGATTTT-GAAAAGAAAATTAAAAGAGTTT
G--CAATTGCTGAACAGAAAGCAAGCAGAAGGTTTTTGTTTTGGTGAGATTGTTGCAAAT
GCATTTGCATCT---GTTGCTGAATGTGTGTGCAATGGTTCCTGCCTTGGGTGCTAATTT
CAATTTCGC-ATATCATTACCTTTGCTTGTGAAATGTAAAATATTTGCAAGTA-TTGGAT
TGCATGTGCACGCAATGAC-TTGTGG-TTTGGCACA-GTGCTTGCTTA-------TGAGT
TAATGTTCA-TGTGCTCTG-TCAATACATTATTGTGAATGCACACACAT
>EU707477.1_Alexandrium_minutum
TGGAATGCAAAGTGGGTGGTAAATTCCATGTAAAGGTAAATATATTATTGAGACTGATAG
CAAACAAGTACCATGAGGGAAATATGAAAAGGACTTT-GAAAAGGGAATTAAAAGAGTCT
G--CATTTGCTGAACAGAAAGCAAACAGAATTGATGT-GCTTGGTGAGATTGTTGTGCCC
ACTCTGTCATTT--ATGTCG--GATGTGGGTGCGATGGTTCTTACCTTGAATGTCAGCTT
CTATTTCTGCAAATCATTACCCTTGCACATGAATGGTAATTTGCCTGCGGGTA-TTGGAA
TGTGTGTGTTTGCAATGAT-TTGTGA-TTTGATGCATGTGGTTGGTGGAC-----TTTGT
ATGTGCTGT-TTTGCCAA---CGGGGAAGGGACTCTTCCTTGAGCACTG
>KX519402.1_Alexandrium_catenella
TGGAATGCAAAGTGGGTGGTAAGTTTCATGTAAAGGTAAACATGCAATTGAGACTGATAG
CACACAAGTACCATGAGGGAAATATGAAAAGGACTTT-GAAAAGAGAATTAAATGAGTTT
G--TATTTGCTGAACACAAAGTAAACAGACTTGATTT-GCTTGGTGGGAGTGTTGCACTT
GCTTGA---CAAGAGCTTT-GGGCTGTGGGTGTAATGATTCTTTCTTTGCATGCCAGTTT
CTATTTGTACATCTGATTACCTTTGCACATGAATGATAAGTCTCCTGTGGGGGG-TGGAT
TGCATGTGCATGTAATGAT-TTGTGT-TTTGATAAATGTGTCTGGTGTA------TGTGT
--GTGTTCC-TGTGCTT------GGGGATGCTTCCTTCCTTGGACTTAC
>KX519394.1_Alexandrium_catenella
TGGAATGCAAAGTGGGTGGTAAGTTTCATGTAAAGGTAAACATGCAATTGAGACTGATAG
CACACAAGTACCATGAGGGAAATATGAAAAGGACTTT-GAAAAGAGAATTAAATGAGTTT
G--TATTTGCTGAACACAAAGTAAACAGACTTGATTT-GCTTGGTGGGAGTGTTGCACTT
GCTTGA---CAAGAGCTTT-GGGCTGTGGGTGTAATGATTCTTTCTTTGCATGCCAGTTT
CTATTTGTACATCTGATTACCTTTGCACATGAATGATAAGTCTCCTGTGGGGGG-TGGAT
TGCATGTGCATGTAATGAT-TTGTGT-TTTGATAAATGTGTCTGGTGTA------TGTGT
--GTGTTCC-TGTGCTT------GGGGATGCTTCCTTCCTTGGACTTAC
>AJ535374.1_Alexandrium_mediterraneum
TGCAATGCAAAGTGCGTGGTAAGTTTCATGTAAAGGTAAATATGCAATTGAGACTGATAG
CACACAAGTACCATGAGGCAAATATGAAAAGGACTTT-GAAAAGAGAATTAAATGAGTTT
G--TATTTGCTGAACAAAAAGTAAACAGACTTGATTT-CTTTGGTGAGGTTGTTGTGCTT
GCCTGA---CAATAAGTTT-TGGTGGTGGGTACAATGATTCTTTCTTGGCATGCCAGTTT
CTATTTGTACATTTGATTACCTTTGCATATGAATGGGAAGTTTCTTGTGGGGGGGTTGAT
TGCATGTGCATGTAATGAT-TTGTGT-TTTGATGTATGAGTCTGGTGTT------TCTGT
TGGTGTTTC-TGTGCTT------GAGGTTGATTCCTTCCTTGGACTGAC
>JF906995.1_Alexandrium_tamarense
TGGAATGCAAAGTGGGTGGTAAGTTTCATACAAAGGTAAATATGCAATTGAGACTGATAG
CACACAAGTACCATGAGGGAAATATGAAAAGGACTTT-GAAAAGAGAATTAAATGAGTTT
G--TATTTGCTGAACACAAAGCAAACAGACTTGATTT-GCTTGGTGAGATTGTAGTGCTT
GCTTGA---CAATAGGTTT-TGGCTGTGGGTGAAATGATTCTTTCTTTGCATGCCAGGTT
CTATGTGTACATTTGATTACCTTTGCACATGAATGGTAATTTTCCTGCGGGGGG-TGGAT
TGCATGTGCATGTAATGAT-TTGTGT-TTTGATGAATGTGTCTGGTGTA------TCTGT
TTTTGTTCCATGTGTTT------GAGGTTGCTTCCTTCCTTGGGCTTAC
>AJ303428.1_Alexandrium_tamarense
TGGAATGCAAAGTGGGTGGTAAGTTTCATACAAAGGTAAATATGCAATTGAGACTGATAG
CACACAAGTACCATGAGGGAAATATGAAAAGGACTTT-GAAAAGAGAATTAAATGAGTTT
G--TATTTGCTGAACACAAAGCAAACAGACTTGATTT-GCTTGGTGAGATTGTAGTGCTT
GCTTGA---CAATAGGTTT-TGGCTGTGGGTGAAATGATTCTTTCTTTGCATGCCAGGTT
CTATGTGTACATTTGATTACCTTTGCACATGAATGGTAATTTTCCTGCGGGGGG-TGGAT
TGCATGTGCATGTAATGAT-TTGTGT-TTTGATGAATGTGTCCGGTGTA------TCTGT
TTTTGTTCCATGTGTTT------GAGGTTGCTTCCTTCCTTGGGCTTAC
>U44931.1_Alexandrium_pacificum
TGGAATGCAAAGTGGGTGGTAAGTTTCATGCAAAGGTAAATATGCAATTGAGACTGATAG
CGCACAAGTACCATGAGGGACATATGAAAAGGACTTT-GAACAGAGAATTAAATGAGTTT
G--TATTTGCTAAACACAAAGTAAACAGACTTGATTT-CCTCAGTGAGATTGTAGTGMTT
GCTTRACAATGGG----TTTTGGCTGCAAGTGCAATAATTCTTGCTTTGTGTGCCAGTTT
TTATGTGGACATTTGATTACCTTTGCACATGAATGGTAATTTTCCTGCGGGGTG-TGGAT
TGCATATGCATGTAATGAT-TTGCATGTTYGTTAARTGTGTCTGGTGTA------TTTGT
TTGTGTCCT-TGTCCTT------GAGGTTGCTTTCTCCCTTGGGCTTAC
>FM211464.1_Alexandrium_pacificum
TGGAATGCAAAGTGGGTGGTAAGTTTCATGCAAAGGTAAATATGCAATTGAGACTGATAG
CGCACAAGTACCATGAGGGACATATGAAAAGGACTTT-GAAMAGAGAATTAAATGAGTTT
G--TATTTGCTAAACACAAAGTAAACAGACTTGATTT-CCTCAGTGAGATTGTAGTGMTT
GCTTRACAATGGG----TTTTGGCTGCAAGTGCAATAATTCTTGCTTTGTGTGCCAGTTT
TTATGTGGACATTTGATTACCTTTGCACATGAATGGTAATTTTCCTGCGGGGTG-TGGAT
TGCATATGCATGTAATGAT-TTGCATGTTTGTTAAATGTGTCTGGTGTA------TTTGT
TTGTGTCCT-TGTCCTT------GAGGTTGCTTTCTCCCTTGGGCTTAC
>EF178140.1_Alexandrium_pacificum
TGGAATGCAAAGTGGGTGGTAAGTTTCATGCAAAGGTAAATATGCAATTGAGACTGATAG
CGCACAAGTACCATGAGGGACATATGAAAAGGACTTT-GAACAGAGAATTAAATGAGTTT
G--TATTTGCTAAACACAAAGTAAACAGACTTGATTT-CCTCAGTGAGATTGTAGTGCTT
GCTTGACAATGGG----TTTTGGCTGCAAGTGCAATAATTCTTGCTTTGTGTGCCAGTTT
TTATGTGGACATTTGATTACCTTTGCACATGAATGGTAATTTTCCTGCGGGGTG-TGGAT
TGCATATGCATGTAATGAT-TTGCATGTTTGTTAAATGTGTCTGGTGTA------TTTGT
TTGTGTCCT-TGTCCTT------GAGGTTGCTTTCTCCCTTGGGCTTAC
>EF178149.1_Alexandrium_australiense
TGGAATGCAAAGTGGGTGGTAAGTTTCATGCAAAGGTAAATATGCAATTGAGACTGATAG
CGCACAAGTACCATGAGGGACATATGAAAAGGACTTT-GAAAAGAGAATTAAACGAGTTT
G--TATTTGCTGAACACAAAGTAAACAGATGTGATTT-CCTTAGTGAGATTGTAGCACTT
GCTTGACAATAGG----TTTTGGCGGTGGGTGCAATGATTCTTGCTTTGTATGCCAGTTT
CTATGTGGACATTTGATTACCTGTGCACTTGAATGGTAATTTTCCTGCGGGGGG-TGGAT
TGCATATGCATGTAATTAT-TTGCATGTTTTATTACTGTGTCTGGTGTA------TGTGT
TTGTGTTCT-TGTGCTT------GTGGTTGCTTTCTTCCTTGGGCTTGC
>Site_3_16_08_21_consensus_cl_id_117_total_supporting_reads_631
TGGAATGCAAAGTGGGTGGTAAGTTTCATGTAAAGGTAAACATGCAATTGAGACTGATAG
CACACAAGTACCATGAGGGAAATATGAAAAGGACTTT-GAAAAGAGAATTAAATGAGTTT
G--TATTTGCTGAACACAAAGTAAACAGACTTGATTT-GCTTGGTGGGAGTGTTGCACTT
GCTTGA---CAAGAGCTTT-GGGCTGTGGGTGTAATGATTCTTTCTTTGCATGCCAGTTT
CTATTTGTACATCTGATTACCTTTGCACATGAATGATAAGTCTCCTGTGGGGGG-TGGAT
TGCATGTGCATGTAATGAT-TTGTGT-TTTGATAAATGTGTCTGGTGTA------TGTGT
GTGTGTTCC-TGTGCTT------GGGGATGCTTCCTTCCTTGGACTTAC
