# Supplementary material for: Combining Nanopore Sequencing with Recombinase Polymerase Amplification Enables Identification of Dinoflagellates from the Alexandrium Genus, Providing a Rapid, Field Deployable Tool
Source: Toxins (Basel). 2023 Jun 1;15(6):372. doi: 10.3390/toxins15060372 (PMC10302762; doi:10.3390/toxins15060372)
Supplement: Supplementary file 1 [file toxins-15-00372-s001.zip › Supplemantary_material/S2_Phylogenetic_trees_of_VMK_&RPB_samples/Phylo_tree_VMK/Site_3/Site_3_16_08_21/Site_3_16_08_21.iqtree]

IQ-TREE 2.1.2 COVID-edition built Mar 30 2021

Input file name: bc04b_aligned.fasta
Type of analysis: tree reconstruction + ultrafast bootstrap (1000 replicates)
Random seed number: 84909

REFERENCES
----------

To cite IQ-TREE please use:

Bui Quang Minh, Heiko A. Schmidt, Olga Chernomor, Dominik Schrempf,
Michael D. Woodhams, Arndt von Haeseler, and Robert Lanfear (2020)
IQ-TREE 2: New models and efficient methods for phylogenetic inference
in the genomic era. Mol. Biol. Evol., in press.
https://doi.org/10.1093/molbev/msaa015

Since you used ultrafast bootstrap (UFBoot) please also cite: 

Diep Thi Hoang, Olga Chernomor, Arndt von Haeseler, Bui Quang Minh,
and Le Sy Vinh (2018) UFBoot2: Improving the ultrafast bootstrap
approximation. Mol. Biol. Evol., 35:518–522.
https://doi.org/10.1093/molbev/msx281

SEQUENCE ALIGNMENT
------------------

Input data: 53 sequences with 409 nucleotide sites
Number of constant sites: 106 (= 25.9169% of all sites)
Number of invariant (constant or ambiguous constant) sites: 106 (= 25.9169% of all sites)
Number of parsimony informative sites: 250
Number of distinct site patterns: 297

SUBSTITUTION PROCESS
--------------------

Model of substitution: GTR+F+G4

Rate parameter R:

  A-C: 1.2212
  A-G: 1.8839
  A-T: 0.7488
  C-G: 1.0809
  C-T: 4.8142
  G-T: 1.0000

State frequencies: (empirical counts from alignment)

  pi(A) = 0.2659
  pi(C) = 0.1342
  pi(G) = 0.2621
  pi(T) = 0.3378

Rate matrix Q:

  A   -0.7758    0.1396    0.4207    0.2155
  C    0.2766    -1.903    0.2414     1.385
  G    0.4267    0.1236    -0.838    0.2878
  T    0.1696    0.5504    0.2233   -0.9433

Model of rate heterogeneity: Gamma with 4 categories
Gamma shape alpha: 0.7389

 Category  Relative_rate  Proportion
  1         0.0825         0.25
  2         0.3813         0.25
  3         0.9385         0.25
  4         2.598          0.25
Relative rates are computed as MEAN of the portion of the Gamma distribution falling in the category.

MAXIMUM LIKELIHOOD TREE
-----------------------

Log-likelihood of the tree: -4921.1415 (s.e. 171.3493)
Unconstrained log-likelihood (without tree): -2107.1711
Number of free parameters (#branches + #model parameters): 112
Akaike information criterion (AIC) score: 10066.2831
Corrected Akaike information criterion (AICc) score: 10151.7966
Bayesian information criterion (BIC) score: 10515.8192

Total tree length (sum of branch lengths): 4.5485
Sum of internal branch lengths: 2.3248 (51.1113% of tree length)

WARNING: 11 near-zero internal branches (<0.0024) should be treated with caution
         Such branches are denoted by '**' in the figure below

NOTE: Tree is UNROOTED although outgroup taxon 'AF042813.1_Prorocentrum_minimum' is drawn at root
Numbers in parentheses are  ultrafast bootstrap support (%)

+----------------------------------------------------------AF042813.1_Prorocentrum_minimum
|
|                   +--AJ535373.1_Alexandrium_tamutum
|                +--| (77)
|                |  +--GQ120507.1_Alexandrium_tamutum
|             +--| (40)
|             |  |        +**AY962849.1_Alexandrium_minutum
|             |  |     +--| (100)
|             |  |     |  +--JF521634.1_Alexandrium_minutum
|             |  |  +--| (94)
|             |  |  |  +--EU707477.1_Alexandrium_minutum
|             |  +--| (32)
|             |     |                      +**AY962833.1_Alexandrium_andersonii
|             |     |                   +**| (56)
|             |     |                   |  +**JF521619.1_Alexandrium_andersoni
|             |     |     +-------------| (100)
|             |     |     |             +**U44937.1_Alexandrium_andersoni
|             |     |  +--| (71)
|             |     |  |  |             +**AF318230.1_Alexandrium_margalefii
|             |     |  |  +-------------| (100)
|             |     |  |                +--AF033531.1_Alexandrium_margalefeii
|             |     +--| (35)
|             |        |                     +**JF521618.1_Alexandrium_affine
|             |        |                  +--| (100)
|             |        |                  |  +--AF032348.1_Alexandrium_concavum
|             |        |              +---| (100)
|             |        |              |   +--U44935.1_Alexandrium_affine
|             |        |           +--| (60)
|             |        |           |  |          +--AJ303429.1_Alexandrium_tamarense
|             |        |           |  |       +--| (99)
|             |        |           |  |       |  |     +**JF521640.1_Alexandrium_tamarense
|             |        |           |  |       |  |  +**| (52)
|             |        |           |  |       |  |  |  +**JF906995.1_Alexandrium_tamarense
|             |        |           |  |       |  +**| (53)
|             |        |           |  |       |     +--AJ303428.1_Alexandrium_tamarense
|             |        |           |  |    +--| (76)
|             |        |           |  |    |  |        +**U44926.1_Alexandrium_catenella
|             |        |           |  |    |  |     +**| (70)
|             |        |           |  |    |  |     |  +--JF521644.1_Alexandrium_catenella
|             |        |           |  |    |  |  +--| (100)
|             |        |           |  |    |  |  |  |  +--AF200667.1_Alexandrium_catenella
|             |        |           |  |    |  |  |  +--| (88)
|             |        |           |  |    |  |  |     |     +**KX519402.1_Alexandrium_catenella
|             |        |           |  |    |  |  |     |  +**| (73)
|             |        |           |  |    |  |  |     |  |  +**KX519394.1_Alexandrium_catenella
|             |        |           |  |    |  |  |     +**| (45)
|             |        |           |  |    |  |  |        +**Site_3_16_08_21_consensus_cl_id_117_total_supporting_reads_631
|             |        |           |  |    |  +--| (84)
|             |        |           |  |    |     |    +--AJ535370.1_Alexandrium_mediterraneum
|             |        |           |  |    |     +----| (100)
|             |        |           |  |    |          |  +--AJ535368.1_Alexandrium_mediterraneum
|             |        |           |  |    |          +**| (58)
|             |        |           |  |    |             +--AJ535374.1_Alexandrium_mediterraneum
|             |        |           |  +----| (100)
|             |        |           |       |        +**EF178148.1_Alexandrium_australiense
|             |        |           |       |     +**| (26)
|             |        |           |       |     |  +**EF178149.1_Alexandrium_australiense
|             |        |           |       |  +--| (100)
|             |        |           |       |  |  +**JF521639.1_Alexandrium_australiense
|             |        |           |       +--| (99)
|             |        |           |          |  +**AY438016.1_Alexandrium_pacificum
|             |        |           |          +--| (100)
|             |        |           |             |     +**U44931.1_Alexandrium_pacificum
|             |        |           |             |  +**| (55)
|             |        |           |             |  |  +**EF178140.1_Alexandrium_pacificum
|             |        |           |             +**| (40)
|             |        |           |                +**FM211464.1_Alexandrium_pacificum
|             |        |  +--------| (100)
|             |        |  |        |        +--AY268607.1_Alexandrium_tropicale
|             |        |  |        |     +--| (99)
|             |        |  |        |     |  |   +**FJ652046.1_Alexandrium_tamiyavanichi
|             |        |  |        |     |  +---| (100)
|             |        |  |        |     |      |  +**AF174614.1_Alexandrium_cohorticula
|             |        |  |        |     |      +--| (100)
|             |        |  |        |     |         +--AB088267.1_Alexandrium_tamiyavanichii
|             |        |  |        +-----| (100)
|             |        |  |              |            +**JF521622.1_Alexandrium_fraterculus
|             |        |  |              +------------| (100)
|             |        |  |                           +**AB088262.1_Alexandrium_fraterculus
|             |        +--| (71)
|             |           |                                       +**AY338752.1_Alexandrium_pseudogoniaulax
|             |           |                                    +--| (90)
|             |           |                                    |  +**AB088253.1_Alexandrium_pseudogoniaulax
|             |           |                                 +--| (40)
|             |           |                                 |  +**AY438018.1_Alexandrium_hiranoi
|             |           |               +-----------------| (100)
|             |           |               |                 |  +**AJ535347.1_Alexandrium_taylori
|             |           |               |                 +--| (100)
|             |           |               |                    +**AJ535348.1_Alexandrium_taylori
|             |           +---------------| (100)
|             |                           +------------AY438020.1_Alexandrium_satoanum
|          +--| (39)
|          |  |  +**AY962834.1_Alexandrium_insuetum
|          |  +--| (100)
|          |     +**JF521630.1_Alexandrium_insuetum
|       +**| (21)
|       |  |  +**AY962858.1_Alexandrium_ostenfeldii
|       |  +--| (98)
|       |     +--JF921174.1_Alexandrium_ostenfeldii
+-------| (71)
|       +--FJ011438.1_Alexandrium_peruvianum
|
|                    +-----AY959942.1_Alexandrium_leei
+--------------------| (100)
                     +---------KF034860.1_Alexandrium_leei

Tree in newick format:

(AF042813.1_Prorocentrum_minimum:0.9037041627,(((((AJ535373.1_Alexandrium_tamutum:0.0052512016,GQ120507.1_Alexandrium_tamutum:0.0193416015)77:0.0244587892,(((AY962849.1_Alexandrium_minutum:0.0000010000,JF521634.1_Alexandrium_minutum:0.0027747423)100:0.0420991159,EU707477.1_Alexandrium_minutum:0.0446958181)94:0.0170938499,((((AY962833.1_Alexandrium_andersonii:0.0000010000,JF521619.1_Alexandrium_andersoni:0.0000010000)56:0.0000010000,U44937.1_Alexandrium_andersoni:0.0000010000)100:0.2150394308,(AF318230.1_Alexandrium_margalefii:0.0000024611,AF033531.1_Alexandrium_margalefeii:0.0085358996)100:0.2198167144)71:0.0327032065,(((((JF521618.1_Alexandrium_affine:0.0000025386,AF032348.1_Alexandrium_concavum:0.0167188858)100:0.0442110124,U44935.1_Alexandrium_affine:0.0139383964)100:0.0705736163,(((AJ303429.1_Alexandrium_tamarense:0.0027572347,((JF521640.1_Alexandrium_tamarense:0.0000010000,JF906995.1_Alexandrium_tamarense:0.0000010000)52:0.0000010000,AJ303428.1_Alexandrium_tamarense:0.0027592849)53:0.0000026328)99:0.0205670880,(((U44926.1_Alexandrium_catenella:0.0000010000,JF521644.1_Alexandrium_catenella:0.0484146669)70:0.0000023604,(AF200667.1_Alexandrium_catenella:0.0027446352,((KX519402.1_Alexandrium_catenella:0.0000010000,KX519394.1_Alexandrium_catenella:0.0000010000)73:0.0000010000,Site_3_16_08_21_consensus_cl_id_117_total_supporting_reads_631:0.0000010000)45:0.0000021050)88:0.0027576651)100:0.0511422172,(AJ535370.1_Alexandrium_mediterraneum:0.0027640680,(AJ535368.1_Alexandrium_mediterraneum:0.0028127998,AJ535374.1_Alexandrium_mediterraneum:0.0084813087)58:0.0000023642)100:0.0775057515)84:0.0125972262)76:0.0076965812,(((EF178148.1_Alexandrium_australiense:0.0000010000,EF178149.1_Alexandrium_australiense:0.0000010000)26:0.0000010000,JF521639.1_Alexandrium_australiense:0.0000010000)100:0.0467738245,(AY438016.1_Alexandrium_pacificum:0.0000010000,((U44931.1_Alexandrium_pacificum:0.0000010000,EF178140.1_Alexandrium_pacificum:0.0000010000)55:0.0000010000,FM211464.1_Alexandrium_pacificum:0.0000010000)40:0.0000020739)100:0.0507507496)99:0.0402360123)100:0.0857417698)60:0.0104155625,((AY268607.1_Alexandrium_tropicale:0.0424053415,(FJ652046.1_Alexandrium_tamiyavanichi:0.0019923340,(AF174614.1_Alexandrium_cohorticula:0.0000010000,AB088267.1_Alexandrium_tamiyavanichii:0.0027784839)100:0.0194510411)100:0.0645645027)99:0.0582070498,(JF521622.1_Alexandrium_fraterculus:0.0000010000,AB088262.1_Alexandrium_fraterculus:0.0000010000)100:0.2018664386)100:0.0909377614)100:0.1407208695,((((AY338752.1_Alexandrium_pseudogoniaulax:0.0000010000,AB088253.1_Alexandrium_pseudogoniaulax:0.0000010000)90:0.0056469087,AY438018.1_Alexandrium_hiranoi:0.0000010000)40:0.0275944167,(AJ535347.1_Alexandrium_taylori:0.0000010000,AJ535348.1_Alexandrium_taylori:0.0000010000)100:0.0567467538)100:0.2712179939,AY438020.1_Alexandrium_satoanum:0.1969005866)100:0.2550500794)71:0.0580125154)35:0.0237090692)32:0.0164161529)40:0.0252644375,(AY962834.1_Alexandrium_insuetum:0.0000010000,JF521630.1_Alexandrium_insuetum:0.0000010000)100:0.0495519675)39:0.0351960279,(AY962858.1_Alexandrium_ostenfeldii:0.0000025378,JF921174.1_Alexandrium_ostenfeldii:0.0028117165)98:0.0259755885)21:0.0024206998,FJ011438.1_Alexandrium_peruvianum:0.0041364117)71:0.1290361717,(AY959942.1_Alexandrium_leei:0.1049752588,KF034860.1_Alexandrium_leei:0.1556052812)100:0.3214179739);

CONSENSUS TREE
--------------

Consensus tree is constructed from 1000 bootstrap trees
Log-likelihood of consensus tree: -4921.373073
Robinson-Foulds distance between ML tree and consensus tree: 6

Branches with support >0.000000% are kept (extended consensus)
Branch lengths are optimized by maximum likelihood on original alignment
Numbers in parentheses are bootstrap supports (%)

+---------------------------------------------------------AF042813.1_Prorocentrum_minimum
|
|                +--AJ535373.1_Alexandrium_tamutum
|             +--| (77)
|             |  +--GQ120507.1_Alexandrium_tamutum
|          +--| (40)
|          |  |        +--AY962849.1_Alexandrium_minutum
|          |  |     +--| (100)
|          |  |     |  +--JF521634.1_Alexandrium_minutum
|          |  |  +--| (94)
|          |  |  |  +--EU707477.1_Alexandrium_minutum
|          |  +--| (32)
|          |     |                      +--AY962833.1_Alexandrium_andersonii
|          |     |                   +--| (56)
|          |     |                   |  +--JF521619.1_Alexandrium_andersoni
|          |     |     +-------------| (100)
|          |     |     |             +--U44937.1_Alexandrium_andersoni
|          |     |  +--| (71)
|          |     |  |  |             +--AF318230.1_Alexandrium_margalefii
|          |     |  |  +-------------| (100)
|          |     |  |                +--AF033531.1_Alexandrium_margalefeii
|          |     +--| (35)
|          |        |                     +--JF521618.1_Alexandrium_affine
|          |        |                  +--| (100)
|          |        |                  |  +--AF032348.1_Alexandrium_concavum
|          |        |              +---| (100)
|          |        |              |   +--U44935.1_Alexandrium_affine
|          |        |           +--| (60)
|          |        |           |  |          +--AJ303429.1_Alexandrium_tamarense
|          |        |           |  |       +--| (99)
|          |        |           |  |       |  |     +--JF521640.1_Alexandrium_tamarense
|          |        |           |  |       |  |  +--| (52)
|          |        |           |  |       |  |  |  +--JF906995.1_Alexandrium_tamarense
|          |        |           |  |       |  +--| (53)
|          |        |           |  |       |     +--AJ303428.1_Alexandrium_tamarense
|          |        |           |  |    +--| (76)
|          |        |           |  |    |  |        +--U44926.1_Alexandrium_catenella
|          |        |           |  |    |  |     +--| (70)
|          |        |           |  |    |  |     |  +--JF521644.1_Alexandrium_catenella
|          |        |           |  |    |  |  +--| (100)
|          |        |           |  |    |  |  |  |  +--AF200667.1_Alexandrium_catenella
|          |        |           |  |    |  |  |  +--| (88)
|          |        |           |  |    |  |  |     |     +--KX519402.1_Alexandrium_catenella
|          |        |           |  |    |  |  |     |  +--| (73)
|          |        |           |  |    |  |  |     |  |  +--KX519394.1_Alexandrium_catenella
|          |        |           |  |    |  |  |     +--| (45)
|          |        |           |  |    |  |  |        +--Site_3_16_08_21_consensus_cl_id_117_total_supporting_reads_631
|          |        |           |  |    |  +--| (84)
|          |        |           |  |    |     |    +--AJ535370.1_Alexandrium_mediterraneum
|          |        |           |  |    |     +----| (100)
|          |        |           |  |    |          |  +--AJ535368.1_Alexandrium_mediterraneum
|          |        |           |  |    |          +--| (58)
|          |        |           |  |    |             +--AJ535374.1_Alexandrium_mediterraneum
|          |        |           |  +----| (100)
|          |        |           |       |     +--EF178148.1_Alexandrium_australiense
|          |        |           |       |  +--| (100)
|          |        |           |       |  |  |  +--JF521639.1_Alexandrium_australiense
|          |        |           |       |  |  +--| (51)
|          |        |           |       |  |     +--EF178149.1_Alexandrium_australiense
|          |        |           |       +--| (99)
|          |        |           |          |  +--AY438016.1_Alexandrium_pacificum
|          |        |           |          +--| (100)
|          |        |           |             |     +--U44931.1_Alexandrium_pacificum
|          |        |           |             |  +--| (55)
|          |        |           |             |  |  +--EF178140.1_Alexandrium_pacificum
|          |        |           |             +--| (40)
|          |        |           |                +--FM211464.1_Alexandrium_pacificum
|          |        |  +--------| (100)
|          |        |  |        |       +--AY268607.1_Alexandrium_tropicale
|          |        |  |        |    +--| (99)
|          |        |  |        |    |  |   +--FJ652046.1_Alexandrium_tamiyavanichi
|          |        |  |        |    |  +---| (100)
|          |        |  |        |    |      |  +--AF174614.1_Alexandrium_cohorticula
|          |        |  |        |    |      +--| (100)
|          |        |  |        |    |         +--AB088267.1_Alexandrium_tamiyavanichii
|          |        |  |        +----| (100)
|          |        |  |             |            +--JF521622.1_Alexandrium_fraterculus
|          |        |  |             +------------| (100)
|          |        |  |                          +--AB088262.1_Alexandrium_fraterculus
|          |        +--| (71)
|          |           |                                    +--AY338752.1_Alexandrium_pseudogoniaulax
|          |           |                                 +--| (90)
|          |           |                                 |  +--AB088253.1_Alexandrium_pseudogoniaulax
|          |           |               +-----------------| (100)
|          |           |               |                 |  +--AY438018.1_Alexandrium_hiranoi
|          |           |               |                 +--| (60)
|          |           |               |                    |    +--AJ535347.1_Alexandrium_taylori
|          |           |               |                    +----| (100)
|          |           |               |                         +--AJ535348.1_Alexandrium_taylori
|          |           +---------------| (100)
|          |                           +-----------AY438020.1_Alexandrium_satoanum
|       +--| (39)
|       |  |  +--AY962834.1_Alexandrium_insuetum
|       |  +--| (100)
|       |     +--JF521630.1_Alexandrium_insuetum
+-------| (71)
|       |  +--FJ011438.1_Alexandrium_peruvianum
|       +--| (71)
|          |  +--AY962858.1_Alexandrium_ostenfeldii
|          +--| (98)
|             +--JF921174.1_Alexandrium_ostenfeldii
|
|                    +-----AY959942.1_Alexandrium_leei
+--------------------| (100)
                     +---------KF034860.1_Alexandrium_leei


Consensus tree in newick format: 

(AF042813.1_Prorocentrum_minimum:0.9058044403,((((AJ535373.1_Alexandrium_tamutum:0.0053193068,GQ120507.1_Alexandrium_tamutum:0.0193911962)77:0.0241052301,(((AY962849.1_Alexandrium_minutum:0.0000021981,JF521634.1_Alexandrium_minutum:0.0027875888)100:0.0420268793,EU707477.1_Alexandrium_minutum:0.0452742807)94:0.0178955465,((((AY962833.1_Alexandrium_andersonii:0.0000021981,JF521619.1_Alexandrium_andersoni:0.0000021981)56:0.0000021981,U44937.1_Alexandrium_andersoni:0.0000021981)100:0.2173167614,(AF318230.1_Alexandrium_margalefii:0.0000022031,AF033531.1_Alexandrium_margalefeii:0.0085644187)100:0.2201270749)71:0.0328267463,(((((JF521618.1_Alexandrium_affine:0.0000022031,AF032348.1_Alexandrium_concavum:0.0167988341)100:0.0444315374,U44935.1_Alexandrium_affine:0.0140170247)100:0.0708121070,(((AJ303429.1_Alexandrium_tamarense:0.0027699399,((JF521640.1_Alexandrium_tamarense:0.0000021981,JF906995.1_Alexandrium_tamarense:0.0000021981)52:0.0000021981,AJ303428.1_Alexandrium_tamarense:0.0027719543)53:0.0000021981)99:0.0206717120,(((U44926.1_Alexandrium_catenella:0.0000021981,JF521644.1_Alexandrium_catenella:0.0486702367)70:0.0000022031,(AF200667.1_Alexandrium_catenella:0.0027583848,((KX519402.1_Alexandrium_catenella:0.0000021981,KX519394.1_Alexandrium_catenella:0.0000021981)73:0.0000021981,Site_3_16_08_21_consensus_cl_id_117_total_supporting_reads_631:0.0000021981)45:0.0000021981)88:0.0027705080)100:0.0513878496,(AJ535370.1_Alexandrium_mediterraneum:0.0027756746,(AJ535368.1_Alexandrium_mediterraneum:0.0028256168,AJ535374.1_Alexandrium_mediterraneum:0.0085211803)58:0.0000021981)100:0.0778860942)84:0.0126898189)76:0.0076084135,((EF178148.1_Alexandrium_australiense:0.0000021981,(JF521639.1_Alexandrium_australiense:0.0000021981,EF178149.1_Alexandrium_australiense:0.0000021981)51:0.0000021981)100:0.0470561569,(AY438016.1_Alexandrium_pacificum:0.0000021981,((U44931.1_Alexandrium_pacificum:0.0000021981,EF178140.1_Alexandrium_pacificum:0.0000021981)55:0.0000021981,FM211464.1_Alexandrium_pacificum:0.0000021981)40:0.0000021981)100:0.0510355924)99:0.0405615425)100:0.0865204440)60:0.0102235781,((AY268607.1_Alexandrium_tropicale:0.0426103635,(FJ652046.1_Alexandrium_tamiyavanichi:0.0020229975,(AF174614.1_Alexandrium_cohorticula:0.0000021981,AB088267.1_Alexandrium_tamiyavanichii:0.0027939304)100:0.0195462012)100:0.0650408426)99:0.0583919982,(JF521622.1_Alexandrium_fraterculus:0.0000021981,AB088262.1_Alexandrium_fraterculus:0.0000021981)100:0.2036783323)100:0.0921106359)100:0.1446522062,(((AY338752.1_Alexandrium_pseudogoniaulax:0.0000021981,AB088253.1_Alexandrium_pseudogoniaulax:0.0000021981)90:0.0004099516,(AY438018.1_Alexandrium_hiranoi:0.0000020742,(AJ535347.1_Alexandrium_taylori:0.0000021981,AJ535348.1_Alexandrium_taylori:0.0000021981)100:0.0846871544)60:0.0052615218)100:0.2933559883,AY438020.1_Alexandrium_satoanum:0.2007729775)100:0.2603893550)71:0.0567338944)35:0.0237380991)32:0.0158074347)40:0.0257473871,(AY962834.1_Alexandrium_insuetum:0.0000021981,JF521630.1_Alexandrium_insuetum:0.0000021981)100:0.0498494236)39:0.0353260921,(FJ011438.1_Alexandrium_peruvianum:0.0060309946,(AY962858.1_Alexandrium_ostenfeldii:0.0000021981,JF921174.1_Alexandrium_ostenfeldii:0.0028223365)98:0.0266052168)71:0.0000024089)71:0.1277437858,(AY959942.1_Alexandrium_leei:0.1055240787,KF034860.1_Alexandrium_leei:0.1562458472)100:0.3278760636);

TIME STAMP
----------

Date and time: Fri Feb 10 11:24:43 2023
Total CPU time used: 130.348254 seconds (0h:2m:10s)
Total wall-clock time used: 68.26225174 seconds (0h:1m:8s)
