# Supplementary material for: Combining Nanopore Sequencing with Recombinase Polymerase Amplification Enables Identification of Dinoflagellates from the Alexandrium Genus, Providing a Rapid, Field Deployable Tool
Source: Toxins (Basel). 2023 Jun 1;15(6):372. doi: 10.3390/toxins15060372 (PMC10302762; doi:10.3390/toxins15060372)
Supplement: Supplementary file 1 [file toxins-15-00372-s001.zip › Supplemantary_material/S2_Phylogenetic_trees_of_VMK_&RPB_samples/Phylo_tree_VMK/Site_3/Site_3_25_05_21/bc01b_aligned.fasta.iqtree]

IQ-TREE 2.1.2 COVID-edition built Mar 30 2021

Input file name: bc01b_aligned.fasta
Type of analysis: tree reconstruction + ultrafast bootstrap (1000 replicates)
Random seed number: 956627

REFERENCES
----------

To cite IQ-TREE please use:

Bui Quang Minh, Heiko A. Schmidt, Olga Chernomor, Dominik Schrempf,
Michael D. Woodhams, Arndt von Haeseler, and Robert Lanfear (2020)
IQ-TREE 2: New models and efficient methods for phylogenetic inference
in the genomic era. Mol. Biol. Evol., in press.
https://doi.org/10.1093/molbev/msaa015

Since you used ultrafast bootstrap (UFBoot) please also cite: 

Diep Thi Hoang, Olga Chernomor, Arndt von Haeseler, Bui Quang Minh,
and Le Sy Vinh (2018) UFBoot2: Improving the ultrafast bootstrap
approximation. Mol. Biol. Evol., 35:518–522.
https://doi.org/10.1093/molbev/msx281

SEQUENCE ALIGNMENT
------------------

Input data: 53 sequences with 412 nucleotide sites
Number of constant sites: 105 (= 25.4854% of all sites)
Number of invariant (constant or ambiguous constant) sites: 105 (= 25.4854% of all sites)
Number of parsimony informative sites: 252
Number of distinct site patterns: 303

SUBSTITUTION PROCESS
--------------------

Model of substitution: GTR+F+G4

Rate parameter R:

  A-C: 1.2086
  A-G: 1.9169
  A-T: 0.7703
  C-G: 1.0715
  C-T: 5.0275
  G-T: 1.0000

State frequencies: (empirical counts from alignment)

  pi(A) = 0.2661
  pi(C) = 0.1345
  pi(G) = 0.2618
  pi(T) = 0.3376

Rate matrix Q:

  A   -0.7699    0.1354     0.418    0.2166
  C    0.2679    -1.915    0.2336     1.414
  G    0.4249      0.12   -0.8261    0.2812
  T    0.1707     0.563     0.218   -0.9518

Model of rate heterogeneity: Gamma with 4 categories
Gamma shape alpha: 0.7854

 Category  Relative_rate  Proportion
  1         0.09244        0.25
  2         0.4012         0.25
  3         0.9528         0.25
  4         2.554          0.25
Relative rates are computed as MEAN of the portion of the Gamma distribution falling in the category.

MAXIMUM LIKELIHOOD TREE
-----------------------

Log-likelihood of the tree: -4792.0406 (s.e. 162.9550)
Unconstrained log-likelihood (without tree): -2133.4286
Number of free parameters (#branches + #model parameters): 112
Akaike information criterion (AIC) score: 9808.0812
Corrected Akaike information criterion (AICc) score: 9892.7367
Bayesian information criterion (BIC) score: 10258.4358

Total tree length (sum of branch lengths): 4.3187
Sum of internal branch lengths: 2.1027 (48.6877% of tree length)

WARNING: 10 near-zero internal branches (<0.0024) should be treated with caution
         Such branches are denoted by '**' in the figure below

NOTE: Tree is UNROOTED although outgroup taxon 'AF042813.1_Prorocentrum_minimum' is drawn at root
Numbers in parentheses are  ultrafast bootstrap support (%)

+-----------------------------------------------------------AF042813.1_Prorocentrum_minimum
|
|           +--AJ535373.1_Alexandrium_tamutum
|        +--| (96)
|        |  |  +**GQ120507.1_Alexandrium_tamutum
|        |  +--| (100)
|        |     +**Site_3_25_05_21_consensus_cl_id_169_total_supporting_reads_477
|     +--| (88)
|     |  |     +**AY962849.1_Alexandrium_minutum
|     |  |  +--| (100)
|     |  |  |  +--JF521634.1_Alexandrium_minutum
|     |  +--| (93)
|     |     +--EU707477.1_Alexandrium_minutum
|  +--| (78)
|  |  |  +**AY962834.1_Alexandrium_insuetum
|  |  +--| (100)
|  |     +**JF521630.1_Alexandrium_insuetum
+--| (44)
|  |                        +**AY962833.1_Alexandrium_andersonii
|  |                     +**| (42)
|  |                     |  +**JF521619.1_Alexandrium_andersoni
|  |        +------------| (100)
|  |        |            +**U44937.1_Alexandrium_andersoni
|  |     +--| (47)
|  |     |  |             +**AF318230.1_Alexandrium_margalefii
|  |     |  +-------------| (100)
|  |     |                +--AF033531.1_Alexandrium_margalefeii
|  |  +--| (43)
|  |  |  |                          +**JF521618.1_Alexandrium_affine
|  |  |  |                       +--| (99)
|  |  |  |                       |  +--U44935.1_Alexandrium_affine
|  |  |  |                  +----| (100)
|  |  |  |                  |    +--AF032348.1_Alexandrium_concavum
|  |  |  |               +--| (93)
|  |  |  |               |  |        +--AJ303429.1_Alexandrium_tamarense
|  |  |  |               |  |     +--| (100)
|  |  |  |               |  |     |  |     +**JF521640.1_Alexandrium_tamarense
|  |  |  |               |  |     |  |  +**| (36)
|  |  |  |               |  |     |  |  |  +--AJ303428.1_Alexandrium_tamarense
|  |  |  |               |  |     |  +**| (51)
|  |  |  |               |  |     |     +**JF906995.1_Alexandrium_tamarense
|  |  |  |               |  |  +--| (76)
|  |  |  |               |  |  |  |        +**U44926.1_Alexandrium_catenella
|  |  |  |               |  |  |  |     +**| (57)
|  |  |  |               |  |  |  |     |  +--JF521644.1_Alexandrium_catenella
|  |  |  |               |  |  |  |  +--| (100)
|  |  |  |               |  |  |  |  |  |  +--AF200667.1_Alexandrium_catenella
|  |  |  |               |  |  |  |  |  +--| (89)
|  |  |  |               |  |  |  |  |     |  +**KX519402.1_Alexandrium_catenella
|  |  |  |               |  |  |  |  |     +**| (51)
|  |  |  |               |  |  |  |  |        +**KX519394.1_Alexandrium_catenella
|  |  |  |               |  |  |  +--| (90)
|  |  |  |               |  |  |     |    +--AJ535370.1_Alexandrium_mediterraneum
|  |  |  |               |  |  |     +----| (100)
|  |  |  |               |  |  |          |  +--AJ535368.1_Alexandrium_mediterraneum
|  |  |  |               |  |  |          +**| (60)
|  |  |  |               |  |  |             +--AJ535374.1_Alexandrium_mediterraneum
|  |  |  |               |  +--| (97)
|  |  |  |               |     |     +**EF178148.1_Alexandrium_australiense
|  |  |  |               |     |  +--| (100)
|  |  |  |               |     |  |  |  +**JF521639.1_Alexandrium_australiense
|  |  |  |               |     |  |  +**| (47)
|  |  |  |               |     |  |     +**EF178149.1_Alexandrium_australiense
|  |  |  |               |     +--| (99)
|  |  |  |               |        |     +**AY438016.1_Alexandrium_pacificum
|  |  |  |               |        |  +**| (34)
|  |  |  |               |        |  |  |  +**U44931.1_Alexandrium_pacificum
|  |  |  |               |        |  |  +**| (43)
|  |  |  |               |        |  |     +**EF178140.1_Alexandrium_pacificum
|  |  |  |               |        +--| (100)
|  |  |  |               |           +**FM211464.1_Alexandrium_pacificum
|  |  |  |   +-----------| (100)
|  |  |  |   |           |        +--AY268607.1_Alexandrium_tropicale
|  |  |  |   |           |    +---| (99)
|  |  |  |   |           |    |   |  +**FJ652046.1_Alexandrium_tamiyavanichi
|  |  |  |   |           |    |   +--| (100)
|  |  |  |   |           |    |      |  +**AF174614.1_Alexandrium_cohorticula
|  |  |  |   |           |    |      +--| (100)
|  |  |  |   |           |    |         +--AB088267.1_Alexandrium_tamiyavanichii
|  |  |  |   |           +----| (98)
|  |  |  |   |                |           +**JF521622.1_Alexandrium_fraterculus
|  |  |  |   |                +-----------| (100)
|  |  |  |   |                            +**AB088262.1_Alexandrium_fraterculus
|  |  |  +---| (87)
|  |  |      |                              +**AY338752.1_Alexandrium_pseudogoniaulax
|  |  |      |                           +**| (74)
|  |  |      |                           |  +**AB088253.1_Alexandrium_pseudogoniaulax
|  |  |      |          +----------------| (100)
|  |  |      |          |                |  +**AY438018.1_Alexandrium_hiranoi
|  |  |      |          |                +--| (72)
|  |  |      |          |                   |    +**AJ535347.1_Alexandrium_taylori
|  |  |      |          |                   +----| (100)
|  |  |      |          |                        +**AJ535348.1_Alexandrium_taylori
|  |  |      +----------| (100)
|  |  |                 +-------------AY438020.1_Alexandrium_satoanum
|  +--| (48)
|     |                        +--------AY959942.1_Alexandrium_leei
|     +------------------------| (100)
|                              +------KF034860.1_Alexandrium_leei
|
|  +--FJ011438.1_Alexandrium_peruvianum
+--| (78)
   |  +**AY962858.1_Alexandrium_ostenfeldii
   +--| (98)
      +--JF921174.1_Alexandrium_ostenfeldii

Tree in newick format:

(AF042813.1_Prorocentrum_minimum:0.8895430288,((((AJ535373.1_Alexandrium_tamutum:0.0041579818,(GQ120507.1_Alexandrium_tamutum:0.0000010000,Site_3_15_05_21_consensus_cl_id_169_total_supporting_reads_477:0.0000010000)100:0.0202387887)96:0.0280468263,((AY962849.1_Alexandrium_minutum:0.0000010000,JF521634.1_Alexandrium_minutum:0.0027449510)100:0.0443564280,EU707477.1_Alexandrium_minutum:0.0428771533)93:0.0304949546)88:0.0174061095,(AY962834.1_Alexandrium_insuetum:0.0000010000,JF521630.1_Alexandrium_insuetum:0.0000010000)100:0.0523921063)78:0.0185579720,(((((AY962833.1_Alexandrium_andersonii:0.0000010000,JF521619.1_Alexandrium_andersoni:0.0000010000)42:0.0000010000,U44937.1_Alexandrium_andersoni:0.0000010000)100:0.2044153291,(AF318230.1_Alexandrium_margalefii:0.0000680436,AF033531.1_Alexandrium_margalefeii:0.0083479417)100:0.2089145345)47:0.0217687507,(((((JF521618.1_Alexandrium_affine:0.0000010000,U44935.1_Alexandrium_affine:0.0027480456)99:0.0059549857,AF032348.1_Alexandrium_concavum:0.0107519103)100:0.0790363640,(((AJ303429.1_Alexandrium_tamarense:0.0027579270,((JF521640.1_Alexandrium_tamarense:0.0000010000,AJ303428.1_Alexandrium_tamarense:0.0027610185)36:0.0000010000,JF906995.1_Alexandrium_tamarense:0.0000010000)51:0.0000010000)100:0.0189224521,(((U44926.1_Alexandrium_catenella:0.0000010000,JF521644.1_Alexandrium_catenella:0.0487549225)57:0.0000010000,(AF200667.1_Alexandrium_catenella:0.0027612537,(KX519402.1_Alexandrium_catenella:0.0000010000,KX519394.1_Alexandrium_catenella:0.0000010000)51:0.0000010000)89:0.0027745654)100:0.0529630919,(AJ535370.1_Alexandrium_mediterraneum:0.0027759702,(AJ535368.1_Alexandrium_mediterraneum:0.0028234909,AJ535374.1_Alexandrium_mediterraneum:0.0085159583)60:0.0000010000)100:0.0748138352)90:0.0126068620)76:0.0031577850,((EF178148.1_Alexandrium_australiense:0.0000010000,(JF521639.1_Alexandrium_australiense:0.0000010000,EF178149.1_Alexandrium_australiense:0.0000010000)47:0.0000010000)100:0.0457421770,((AY438016.1_Alexandrium_pacificum:0.0000010000,(U44931.1_Alexandrium_pacificum:0.0000010000,EF178140.1_Alexandrium_pacificum:0.0000010000)43:0.0000010000)34:0.0000010000,FM211464.1_Alexandrium_pacificum:0.0000010000)100:0.0507705722)99:0.0360191832)97:0.0481578325)93:0.0333120918,((AY268607.1_Alexandrium_tropicale:0.0505972571,(FJ652046.1_Alexandrium_tamiyavanichi:0.0011290455,(AF174614.1_Alexandrium_cohorticula:0.0000010000,AB088267.1_Alexandrium_tamiyavanichii:0.0028107992)100:0.0204670145)100:0.0589392513)99:0.0671520266,(JF521622.1_Alexandrium_fraterculus:0.0000010000,AB088262.1_Alexandrium_fraterculus:0.0000010000)100:0.1860672528)98:0.0747994810)100:0.1818012989,(((AY338752.1_Alexandrium_pseudogoniaulax:0.0000010000,AB088253.1_Alexandrium_pseudogoniaulax:0.0000010000)74:0.0000026708,(AY438018.1_Alexandrium_hiranoi:0.0000010000,(AJ535347.1_Alexandrium_taylori:0.0000010000,AJ535348.1_Alexandrium_taylori:0.0000010000)100:0.0831635535)72:0.0055668282)100:0.2633662996,AY438020.1_Alexandrium_satoanum:0.2153180208)100:0.1757934988)87:0.0649748589)43:0.0127769919,(AY959942.1_Alexandrium_leei:0.1458476151,KF034860.1_Alexandrium_leei:0.1119741553)100:0.3723154610)48:0.0240183959)44:0.0185771581,(FJ011438.1_Alexandrium_peruvianum:0.0103298348,(AY962858.1_Alexandrium_ostenfeldii:0.0000010000,JF921174.1_Alexandrium_ostenfeldii:0.0027839833)98:0.0218079281)78:0.0030316792);

CONSENSUS TREE
--------------

Consensus tree is constructed from 1000 bootstrap trees
Log-likelihood of consensus tree: -4792.076665
Robinson-Foulds distance between ML tree and consensus tree: 4

Branches with support >0.000000% are kept (extended consensus)
Branch lengths are optimized by maximum likelihood on original alignment
Numbers in parentheses are bootstrap supports (%)

+----------------------------------------------------------AF042813.1_Prorocentrum_minimum
|
|           +--AJ535373.1_Alexandrium_tamutum
|        +--| (96)
|        |  |  +--GQ120507.1_Alexandrium_tamutum
|        |  +--| (100)
|        |     +--Site_3_15_05_21_consensus_cl_id_169_total_supporting_reads_477
|     +--| (88)
|     |  |     +--AY962849.1_Alexandrium_minutum
|     |  |  +--| (100)
|     |  |  |  +--JF521634.1_Alexandrium_minutum
|     |  +--| (93)
|     |     +--EU707477.1_Alexandrium_minutum
|  +--| (78)
|  |  |  +--AY962834.1_Alexandrium_insuetum
|  |  +--| (100)
|  |     +--JF521630.1_Alexandrium_insuetum
+--| (44)
|  |                        +--AY962833.1_Alexandrium_andersonii
|  |                     +--| (42)
|  |                     |  +--JF521619.1_Alexandrium_andersoni
|  |        +------------| (100)
|  |        |            +--U44937.1_Alexandrium_andersoni
|  |     +--| (47)
|  |     |  |             +--AF318230.1_Alexandrium_margalefii
|  |     |  +-------------| (100)
|  |     |                +--AF033531.1_Alexandrium_margalefeii
|  |  +--| (43)
|  |  |  |                          +--JF521618.1_Alexandrium_affine
|  |  |  |                       +--| (99)
|  |  |  |                       |  +--U44935.1_Alexandrium_affine
|  |  |  |                  +----| (100)
|  |  |  |                  |    +--AF032348.1_Alexandrium_concavum
|  |  |  |               +--| (93)
|  |  |  |               |  |        +--AJ303429.1_Alexandrium_tamarense
|  |  |  |               |  |     +--| (100)
|  |  |  |               |  |     |  |     +--JF521640.1_Alexandrium_tamarense
|  |  |  |               |  |     |  |  +--| (51)
|  |  |  |               |  |     |  |  |  +--JF906995.1_Alexandrium_tamarense
|  |  |  |               |  |     |  +--| (51)
|  |  |  |               |  |     |     +--AJ303428.1_Alexandrium_tamarense
|  |  |  |               |  |  +--| (76)
|  |  |  |               |  |  |  |        +--U44926.1_Alexandrium_catenella
|  |  |  |               |  |  |  |     +--| (57)
|  |  |  |               |  |  |  |     |  +--JF521644.1_Alexandrium_catenella
|  |  |  |               |  |  |  |  +--| (100)
|  |  |  |               |  |  |  |  |  |  +--AF200667.1_Alexandrium_catenella
|  |  |  |               |  |  |  |  |  +--| (89)
|  |  |  |               |  |  |  |  |     |  +--KX519402.1_Alexandrium_catenella
|  |  |  |               |  |  |  |  |     +--| (51)
|  |  |  |               |  |  |  |  |        +--KX519394.1_Alexandrium_catenella
|  |  |  |               |  |  |  +--| (90)
|  |  |  |               |  |  |     |    +--AJ535370.1_Alexandrium_mediterraneum
|  |  |  |               |  |  |     +----| (100)
|  |  |  |               |  |  |          |  +--AJ535368.1_Alexandrium_mediterraneum
|  |  |  |               |  |  |          +--| (60)
|  |  |  |               |  |  |             +--AJ535374.1_Alexandrium_mediterraneum
|  |  |  |               |  +--| (97)
|  |  |  |               |     |     +--EF178148.1_Alexandrium_australiense
|  |  |  |               |     |  +--| (100)
|  |  |  |               |     |  |  |  +--JF521639.1_Alexandrium_australiense
|  |  |  |               |     |  |  +--| (47)
|  |  |  |               |     |  |     +--EF178149.1_Alexandrium_australiense
|  |  |  |               |     +--| (99)
|  |  |  |               |        |  +--AY438016.1_Alexandrium_pacificum
|  |  |  |               |        +--| (100)
|  |  |  |               |           |     +--U44931.1_Alexandrium_pacificum
|  |  |  |               |           |  +--| (43)
|  |  |  |               |           |  |  +--EF178140.1_Alexandrium_pacificum
|  |  |  |               |           +--| (37)
|  |  |  |               |              +--FM211464.1_Alexandrium_pacificum
|  |  |  |   +-----------| (100)
|  |  |  |   |           |        +--AY268607.1_Alexandrium_tropicale
|  |  |  |   |           |    +---| (99)
|  |  |  |   |           |    |   |  +--FJ652046.1_Alexandrium_tamiyavanichi
|  |  |  |   |           |    |   +--| (100)
|  |  |  |   |           |    |      |  +--AF174614.1_Alexandrium_cohorticula
|  |  |  |   |           |    |      +--| (100)
|  |  |  |   |           |    |         +--AB088267.1_Alexandrium_tamiyavanichii
|  |  |  |   |           +----| (98)
|  |  |  |   |                |           +--JF521622.1_Alexandrium_fraterculus
|  |  |  |   |                +-----------| (100)
|  |  |  |   |                            +--AB088262.1_Alexandrium_fraterculus
|  |  |  +---| (87)
|  |  |      |                              +--AY338752.1_Alexandrium_pseudogoniaulax
|  |  |      |                           +--| (74)
|  |  |      |                           |  +--AB088253.1_Alexandrium_pseudogoniaulax
|  |  |      |          +----------------| (100)
|  |  |      |          |                |  +--AY438018.1_Alexandrium_hiranoi
|  |  |      |          |                +--| (72)
|  |  |      |          |                   |    +--AJ535347.1_Alexandrium_taylori
|  |  |      |          |                   +----| (100)
|  |  |      |          |                        +--AJ535348.1_Alexandrium_taylori
|  |  |      +----------| (100)
|  |  |                 +-------------AY438020.1_Alexandrium_satoanum
|  +--| (48)
|     |                       +--------AY959942.1_Alexandrium_leei
|     +-----------------------| (100)
|                             +------KF034860.1_Alexandrium_leei
|
|  +--FJ011438.1_Alexandrium_peruvianum
+--| (78)
   |  +--AY962858.1_Alexandrium_ostenfeldii
   +--| (98)
      +--JF921174.1_Alexandrium_ostenfeldii


Consensus tree in newick format: 

(AF042813.1_Prorocentrum_minimum:0.8920259308,((((AJ535373.1_Alexandrium_tamutum:0.0041058942,(GQ120507.1_Alexandrium_tamutum:0.0000021892,Site_3_15_05_21_consensus_cl_id_169_total_supporting_reads_477:0.0000021892)100:0.0202846100)96:0.0290931872,((AY962849.1_Alexandrium_minutum:0.0000021892,JF521634.1_Alexandrium_minutum:0.0027446262)100:0.0444754827,EU707477.1_Alexandrium_minutum:0.0427376426)93:0.0297237292)88:0.0174724730,(AY962834.1_Alexandrium_insuetum:0.0000021892,JF521630.1_Alexandrium_insuetum:0.0000021892)100:0.0518587748)78:0.0197012569,(((((AY962833.1_Alexandrium_andersonii:0.0000021892,JF521619.1_Alexandrium_andersoni:0.0000021892)42:0.0000021892,U44937.1_Alexandrium_andersoni:0.0000021892)100:0.2045062916,(AF318230.1_Alexandrium_margalefii:0.0001221141,AF033531.1_Alexandrium_margalefeii:0.0082921243)100:0.2081973361)47:0.0217211478,(((((JF521618.1_Alexandrium_affine:0.0000021892,U44935.1_Alexandrium_affine:0.0027460269)99:0.0059494389,AF032348.1_Alexandrium_concavum:0.0107509957)100:0.0789346423,(((AJ303429.1_Alexandrium_tamarense:0.0027553074,((JF521640.1_Alexandrium_tamarense:0.0000021892,JF906995.1_Alexandrium_tamarense:0.0000021892)51:0.0000021892,AJ303428.1_Alexandrium_tamarense:0.0027579954)51:0.0000021892)100:0.0189148686,(((U44926.1_Alexandrium_catenella:0.0000021892,JF521644.1_Alexandrium_catenella:0.0487287256)57:0.0000021939,(AF200667.1_Alexandrium_catenella:0.0027580777,(KX519402.1_Alexandrium_catenella:0.0000021892,KX519394.1_Alexandrium_catenella:0.0000021892)51:0.0000021892)89:0.0027722573)100:0.0529279826,(AJ535370.1_Alexandrium_mediterraneum:0.0027744012,(AJ535368.1_Alexandrium_mediterraneum:0.0028211576,AJ535374.1_Alexandrium_mediterraneum:0.0085110596)60:0.0000021892)100:0.0747659835)90:0.0126069168)76:0.0031578603,((EF178148.1_Alexandrium_australiense:0.0000021892,(JF521639.1_Alexandrium_australiense:0.0000021892,EF178149.1_Alexandrium_australiense:0.0000021892)47:0.0000021892)100:0.0457216042,(AY438016.1_Alexandrium_pacificum:0.0000021892,((U44931.1_Alexandrium_pacificum:0.0000021892,EF178140.1_Alexandrium_pacificum:0.0000021892)43:0.0000021892,FM211464.1_Alexandrium_pacificum:0.0000021892)37:0.0000021892)100:0.0507427692)99:0.0360041182)97:0.0482386149)93:0.0334476221,((AY268607.1_Alexandrium_tropicale:0.0505582507,(FJ652046.1_Alexandrium_tamiyavanichi:0.0011328173,(AF174614.1_Alexandrium_cohorticula:0.0000021892,AB088267.1_Alexandrium_tamiyavanichii:0.0028083802)100:0.0204531887)100:0.0589146836)99:0.0670348618,(JF521622.1_Alexandrium_fraterculus:0.0000021892,AB088262.1_Alexandrium_fraterculus:0.0000021892)100:0.1860649918)98:0.0745812659)100:0.1808343752,(((AY338752.1_Alexandrium_pseudogoniaulax:0.0000021892,AB088253.1_Alexandrium_pseudogoniaulax:0.0000021892)74:0.0000025125,(AY438018.1_Alexandrium_hiranoi:0.0000028189,(AJ535347.1_Alexandrium_taylori:0.0000021892,AJ535348.1_Alexandrium_taylori:0.0000021892)100:0.0831436052)72:0.0055644113)100:0.2629060562,AY438020.1_Alexandrium_satoanum:0.2154037136)100:0.1757528017)87:0.0644168708)43:0.0128829698,(AY959942.1_Alexandrium_leei:0.1466596156,KF034860.1_Alexandrium_leei:0.1110362493)100:0.3708516226)48:0.0239896591)44:0.0129964971,(FJ011438.1_Alexandrium_peruvianum:0.0138652758,(AY962858.1_Alexandrium_ostenfeldii:0.0027784642,JF921174.1_Alexandrium_ostenfeldii:0.0000026348)98:0.0211500823)78:0.0037825826);

TIME STAMP
----------

Date and time: Fri Feb 10 11:12:59 2023
Total CPU time used: 123.541427 seconds (0h:2m:3s)
Total wall-clock time used: 64.90832653 seconds (0h:1m:4s)
