# Supplementary material for: Combining Nanopore Sequencing with Recombinase Polymerase Amplification Enables Identification of Dinoflagellates from the Alexandrium Genus, Providing a Rapid, Field Deployable Tool
Source: Toxins (Basel). 2023 Jun 1;15(6):372. doi: 10.3390/toxins15060372 (PMC10302762; doi:10.3390/toxins15060372)
Supplement: Supplementary file 1 [file toxins-15-00372-s001.zip › Supplemantary_material/S2_Phylogenetic_trees_of_VMK_&RPB_samples/Phylo_tree_VMK/Site_3/Site_3_25_05_21/Site_3_25_05_21.fasta]

>AF042813.1_Prorocentrum_minimum
TGGAGCGTAAATTGGGTGGTAAATTTCATCTCAAGCTAAATATTGGTTCGAGACCGATAG
CAAACAAGTACCATGAGGGAAAGATGAAAAGGACTTTGAAAAGAGAGTTAAAAGTGCCTG
AAATTGCTGAAAGGGAAGCGAATGGAACCAGTGTTGCTTGGCAAGATTGTCGGGTGCATG
--------------------ACGCGCTTG-A-TCGTCTCTTGCCTTGTGTGTCAACGCCA
--GTTCGCGATCGAGGAAAACTCCAGGGTCATGGTAGCTCGTCTACGGGTGAGTGAAT-A
GCCTTGGCA-GAACTCATTTGCGGACTGTTTCTTTCGTGTCTGGTTGCA-----------
GTGTCCTTGGCATTCTGGAAGCTCGTCTTGGCTTGCCACTGGCGGGGGACCT
>AJ535373.1_Alexandrium_tamutum
TGGAATGCAAAGTGGGTGGTAAATTCCATGTAAAGGTAAATATATTATTGAGACTGATAG
CAAACAAGTACCATGAGGGAAATATGAAAAGGACTTTGAAAAGAGAATTAAAAGAGTCTG
CATTTGCTGAACAGAAAGCAAACAGAATTGATCTTGCTTGGTGAGATTGTTGCGTCTACT
CTTGCATTT--CTATGCTGGATGTGGGTGCG-ATGGTTCTTGCCTTGAATGTCAGCTTCC
ATTTCTGCAAATCATTACCCTTGCACATGAATGGTAATTTGCCTGCGGGTAT-TGGAA-T
GCATGTGTTTGCAATGATTTGTGA-TT-TGATACATGTGTTTGGTGGTA--------CTT
GTGTGTGTTCCTTTGTCAA--AGGGGAAGG---CTTGCTTCCTTGAGCACCA
>GQ120507.1_Alexandrium_tamutum
TGGAATGCAAAGTGGGTGGTAAATTCCATGTAAAGGTAAATATATTATTGAGACTGATAG
CAAACAAGTACCATGAGGGAAATATGAAAAGGACTTTGAAAAGAGAATTAAAAGAGTCTG
CATTTGCTGAACAGAAAGCAAACAGAATTGATCTTGCCTGGTGAGATTGTTGCGTCTACT
TCTGCATTT--CTATGTTGGATGTGGGTGCG-ATGGTTCTTGCCTTGAATGTCAGCTTCT
TTTTCTGCAAATCATTACCCTTGCACATGAATGGTAATTTGCCTGCGGGTAT-TGGAA-T
GCATGTGTTTGCCATGATTTGTGA-TT-TGATACATGTGTCTGGTGGTA--------CTT
GTGTGTGTTCCTTTGTCAA--AGGGGAAGG---TTTGCTTCCTTGAGCACCA
>AY962849.1_Alexandrium_minutum
TGGAATGCAAAGTGGGTGGTAAATTCCATGTAAAGGTAAATATATTATTGAGACTGATAG
CAAACAAGTACCATGAGGGAAATATGAAAAGGACTTTGAAAAGAGAATTAAAAGAGTCTG
CATTTGCTGAACAGAAAGCAAACAGAATTGATTTTACTTGGTGAGATTGTTGTGCTTACT
CTATCATTT--ATATGGTTGATGTGGGTGCG-ATGGTTCTTACCTTGAATGTCAGCTTCT
ATTTCTGCAAATCATTACCCTTGCACATGAATGGTAATTTGCCTGCGGGTAT-TGGAA-T
GCATGTGTTTGCAATGATTTGTGA-TT-TGACGCATGTGTTTGGTGAAA--------TTT
GTATATGCTCTTTTGTCGA--AGGGGAAAG---CTTACTTTTTTGAGCATTG
>JF521634.1_Alexandrium_minutum
TGGAATGCAAAGTGGGTGGTAAATTCCATGTAAAGGTAAATATATTATTGAGACTGATAG
CAAACAAGTACCATGAGGGAAATATGAAAAGGACTTTGAAAAGAGAATTAAAAGAGTCTG
CATTTGCTGAACAGAAAGCAAACAGAATTGATTTTACTTGGTGAGATTGTTGTGCTTACT
CTATCATTT--ATATGGTTGATGTGGGTGCG-ATGGTTCTTACCTTGAATGTCAGCTTCT
ATTTCTGCAAATCATTACCCTTGCACATGAATGGTAACTTGCCTGCGGGTAT-TGGAA-T
GCATGTGTTTGCAATGATTTGTGA-TT-TGACGCATGTGTTTGGTGAAA--------TTT
GTATATGCTCTTTTGTCGA--AGGGGAAAG---CTTACTTTTTTGAGCATTG
>AY962834.1_Alexandrium_insuetum
TGGAATGCAAAGTGGGTGGTAAATTCCATGTAAAGGTAAATATATTATTGAGACTGATAG
CAAACAAGTACCATGAGGGAAATATGAAAAGGACTTTGAAAAGAGAATTAAAAGAGTCTG
CATTTGCTGAACAGAAAGCAAACAGAATTGATCTTACTTGGTGAGATTGTTGTGCCCACT
TTAGCATTT--ATATGTTGGATGTGGGTGCG-ATGGTTCTTGCCTTGAATGTCAGCTTCT
ATTWCTGCAAATCATTACCCTTGCACGTGAATGGTAATTTGCCTGTGGGTAT-TGGAA-T
GCATGTGTTTGCAATGATTTGTGA-TT-TGATATGTGTGATTGGTGCTA--------CTT
GCGTGTTGCTCCTTTGTCA-ACGGGGAAGG---CTGTCTTCCTTGAGCCCG-
>JF521630.1_Alexandrium_insuetum
TGGAATGCAAAGTGGGTGGTAAATTCCATGTAAAGGTAAATATATTATTGAGACTGATAG
CAAACAAGTACCATGAGGGAAATATGAAAAGGACTTTGAAAAGAGAATTAAAAGAGTCTG
CATTTGCTGAACAGAAAGCAAACAGAATTGATCTTACTTGGTGAGATTGTTGTGCCCACT
TTAGCATTT--ATATGTTGGATGTGGGTGCG-ATGGTTCTTGCCTTGAATGTCAGCTTCT
ATTTCTGCAAATCATTACCCTTGCACGTGAATGGTAATTTGCCTGTGGGTAT-TGGAA-T
GCATGTGTTTGCAATGATTTGTGA-TT-TGATATGTGTGATTGGTGCTA--------CTT
GCGTGTTGCTCCTTTGTCA-ACGGGGAAGG---CTGTCTTCCTTGAGCCCG-
>FJ011438.1_Alexandrium_peruvianum
TGGAATGCAAAGTGGGTGGTAAATTCCATGTAAAGGAAAATATATTATTGAGACTGATAG
CAAACAAGTACCATGAGGGAAATATGAAAAGGACTTTGAAAAGAGAATTAAAAGAGTCTG
CATTTGCTGAACAGAAAGCAAACAGAATTGATCT-ACTTGGTGAGATTGTTGCGTCCACT
T---------------------GTGGGCGCA-ATGGTTCTTGCCTTGAATGTCAGCGTCT
ATTTCTGCAAATCATTACCCTTGCACATGAATGGTAATTTGCCTGTGGGTAT-TGGAA-T
GCATGTGTTTGCAATGATTTGTGA-TT-TGATACGTGTGTCTGGTGTT---------CTT
GTGTGTGCCTTCTTGCCAAAAAGGGGAGGG---CTCTCCTCCCTGGGCACTG
>AY962858.1_Alexandrium_ostenfeldii
TGGAATGCAAAGTGGGTGGTAAATTCCATGTAAAGGAAAATATATTATTGAGACTGATAG
CAMACAAGTACCATGAGGGAAATATGAAAAGGACTTTGAAAAGAGAATTAAAAGAGTCTG
CATTTGCTGAACAGAAAGCAAACAGAATTGATCT-ACTTGGTGAGATTGTTGCGTCCACT
T---------------------GTGGGTGCA-ATGGTTCTTGCCTTGAATGTCAGCGTCT
ATTTCTGCAAATTATTACCCTTGCATATGAATTGTAATTTGCCTGTGGGCAT-TGGAA-T
GCATGTGTTTGCAATGATTTGTGA-TT-TGATACATGTGTCTGGTGTT---------CGC
GTGTGTGCCTTCTTGCTAACACGGGGAGGG---CTCTCCTCCCTGGGCACTG
>JF921174.1_Alexandrium_ostenfeldii
TGGAATGCAAAGTGGGTGGTAAATTCCATGTAAAGGAAAATATATTATTGAGACTGATAG
CAAACAAGTACCATGAGGGAAATATGAAAAGGACTTTGAAAAGAGAATTAAAAGAGTCTG
CATTTGCTGAACAGAAAGCAAACAGAATTGATCT-ACTTGGTGAGATTGTTGCGCCCACT
T---------------------GTGGGTGCA-ATGGTTCTTGCCTTGAATGTCAGCGTCT
ATTTCTGCAAATTATTACCCTTGCATATGAATTGTAATTTGCCTGTGGGCAT-TGGAA-T
GCATGTGTTTGCAATGATTTGTGA-TT-TGATACATGTGTCTGGTGTT---------CGC
GTGTGTGCCTTCTTGCTAACACGGGGAGGG---CTCTCCTCCCTGGGCACWG
>AY962833.1_Alexandrium_andersonii
TGGAATGCAAAGTGGGTGGTAAATTTCATGTAAAGATTAATATATTATTGAGACTGATAG
CGAACAAGTACCATGAGGGAAATATGAAAAGGACTTTGAAAAGAGAATTAAAAGAGTCTG
CACTTGCTGAACAGAAAGCAAACAGAAGTGATTATGCTTGGTAAGATTGTTGCGTCTTGT
TGTTC-----------TGCAACTTGGGCGCA-GTGGTTCTTACCTTGTCTGCCAGCATCT
-TTTCTGCAAATCAGAACCCTGGCACATGACTTGTAAAACGCCTGCGGGTGT-TGGAA-T
GCATGTGTTTGCTATGATTTGTGA-TT-AGATTTGTGCGCGTGGTGCT---------TCG
GTATGTGGCTCTTTGCTGT-GGGGGAATTC---TCCTCCGCCCTGGCTG---
>U44937.1_Alexandrium_andersoni
TGGAATGCAAAGTGGGTGGTAAATTTCATGTAAAGATTAATATATTATTGAGRCTGATAG
CGAACAAGTACCATGAGGGAAATATGAAAAGGACTTTGAAAAGAGAATTAAAAGAGTCTG
CACTTGCTGAACAGAAAGCAAACAGAAGTGATTATGCTTGGTAAGATTGTTGCGTCTTGT
TGTTC-----------TGCAACTTGGGCGCA-GTGGTTCTTACCTTGTCTGCCAGCATCT
-TTTCTGCAAATCAGAACCCTGGCACATGACTTGTAAAACGCCTGCGGGTGT-TGGAA-T
GCATGTGTTTGCTATGATTTGTGA-TT-AGATTTGTGCGCGTGGTGCT---------TCG
GTATGTGGCTCTTTGCTGT-GGGGGAATTM---TCCTCCRCCCTG-CTG---
>JF521619.1_Alexandrium_andersoni
TGGAATGCAAAGTGGGTGGTAAATTTCATGTAAAGATTAATATATTATTGAGACTGATAG
CGAACAAGTACCATGAGGGAAATATGAAAAGGACTTTGAAAAGAGAATTAAAAGAGTCTG
CACTTGCTGAACAGAAAGCAAACAGAAGTGATTATGCTTGGTAAGATTGTTGCGTCTTGT
TGTTC-----------TGCAACTTGGGCGCA-GTGGTTCTTACCTTGTCTGCCAGCATCT
-TTTCTGCAAATCAGAACCCTGGCACATGACTTGTAAAACGCCTGCGGGTGT-TGGAA-T
GCATGTGTTTGCTATGATTTGTGA-TT-AGATTTGTGCGCGTGGTGCT---------TCG
GTATGTGGCTCTTTGCTGT-GGGGGAATTC---TCCTCCGCCCTG-CTG---
>AF318230.1_Alexandrium_margalefii
TGGAATGCAAAGTGGGTGGTAAATTCCATGAAAAGGGAAATACATTTTTGAGACTGATAG
CAAACAAGTACCATGAGGGAAATATGAAAAGGACTTTGAAAAGAGAATTAAAAGAGTCTG
CATTTGCTGAACAGAAAGCAAACAGAATGAATTCTGCTTGGTTAGATTATTGTGCCGTCT
GCTTTGCTT--TTGTGTTGCATCAGGGTGCA-ATGGTTCTTTCCTTGAATGCCAGCTT-T
ATTTCTGCAAATCGTAATCTTTGTGCATGAATGGAAATACGTCTGCGGGTAT-TGGAT-T
GCATGTGTTTGTGGTGATTTGTGA-TT-T-ACCTATATGTGTGT-------------CTT
GTGT-TGGTAGCTTGTGAGCTTAAGGGTTG---TTTTCATTCTTGAGCATGG
>AF033531.1_Alexandrium_margalefeii
TGGAATGCAAAGTGGGTGGTAAATTCCATGAAAAGGGAAATACATTTTTGAGACTGATAG
CAAACAAGTACCATGAGGGAAATATGAAAAGGACTTTGAAAAGAGAATTAAAAGAGTCTG
CATTTGCTGAGCAGAAAGCAAACAGAATGAATTCTGCTTGGTTAGATTATTGTGCCGTCT
GCTTTGTTTATTTGTGTTGCATCAGGGTGCA-ATGGTTCTTTCCTTGAATGCCAGCTT-T
ATTTCTGCAAATCGTAATCTTTGTGCATGAATGGAAATACGTCTGCGGGTAT-TGGAT-T
GCAYGTGTTTGTGGTGATTTGTGA-TT-T-ACCTATATGTGTGT-------------CTT
GTGT-TGGTGGCTTGTGAGCTTAAGGGTTG---TTTTCATTCTTGAGCATGG
>AY959942.1_Alexandrium_leei
TGGAATGCAAATGTGGTGGTAAATTCCATGTAAAGGAAAATATGTCATTGAGACTGATAG
CAAACAAGTACCATGAGGGAGATATGAAAAGGACTTTGAAAAGAGAATTAAAAGAGCCTG
AAATTGTTGAGCAGAAAGCAAACAGACATG-TGCACAATGGTAAGACTGCTGCATTCCTT
CCTGCAGATT-GTGTGTGG-AAGTGTGTGCA-ATGGTTCTTGCGTTGAACACCAGCTTTG
CTACTTG-AAATCATTATTCATGTGTATGAATGAAAATTTGTTTTCGGGCAA-TGCAA-C
GCATGCATATGATATGATGT-TGGGTT-GCTTTGTGGCACATGGC---------------
CTGGCTTGGTGCACT-TGGATTAGGAAGGG---TGCCCTTCCTGTGTGTCGC
>KF034860.1_Alexandrium_leei
GGGAATGCAAATATGATGGTAAATTCCATGTAAAGGACAACATATCATTGAGACTGATAG
CAAACAAATTCCATGAGGGAGATATGAAAAGGACTTTGAAAAGAGAATTAAAAGAGCCTG
AAATTGTTGAGCAAAACGCAAACAAACATG-TGTGCAATGGTGAGACTGCTGCACACCTT
CCTGCATGT--GTGCGTGG-AAATGTCTGCA-ATGGTTCTTGCCTTGAATACCAGCTTTG
CTACCTG-AAATCATTATTCATGTGCGTGAATGGAAATATGCCCTCGGGTGT-TGAAA-T
GTATGCATATAAAAATATAT-TGGGTT-GCGCTGTTGTGTATGGT---------------
CTGCTTGAAAGCCCA-TGTCATAAGGAGGG---TGCTCTTCCTGGGGCGTGT
>JF521618.1_Alexandrium_affine
TGGAATGCAAAGTGGGTGGTAAGTTTCATGTAAAGGTAAATATAGGATTGAGACTGATAG
CACACAAGTACCATGAGGGAAATATGAAAAGGACTTTGAAAAGAGAATTAAATGAGTTTG
TATTTGCTGAACAGAAAATAAACAGATTTGATGTTGCTTGGTGAGATTGTGGTGCTTGCT
TGACAATAG---GTTTTGA-TTGTGGGTGCG-ATGATTCTTGCTTTGCTTGCCAGTTTCT
ATTTGTACATTTGATTACCCTTGCACATGAATGGTAATTTTCCTGCGGGGTT-TGGAT-T
GCATGTGTTTGTGATGATTTGTGT-TT-TGATGCATGTGTCTGGTGC-------------
TTTTGTAATTGCTCA--TTTCTTGAAGCTGGGCCTACCCTACTAGAGCTTAC
>U44935.1_Alexandrium_affine
TGGAATGCAAAGTGGGTGGTAAGTTTCATGTAAAGGTAAATATAGGATTGAGACTGATAG
CACACAAGTRCCATGAGGGAAATATGAAAAGGACTTTGAAAAGAGAATTAAATGAGTTTG
TATTTGCTGAACAGAAAATAAACAGATTTGATGTTGCTTGGTGAGATTGTGGTGCTTGCT
TGACAATAG---GTTTTGA-TTGTGGGTGCG-ATGATTCTTGCTTTGCTTGCCAGTTTCT
ATTTGTACATTTGATTACCCTTGCACATGAATGGTAATTTTCCTGCGGGGTT-TGGAT-T
GCATGTGTTTGTGATGATTTGTGT-TT-TGATTCATGTGTCTGGTGC-------------
TTTTGTAATTGCTCA--TTTCTTGAAGCTGGGCCTACCCTACTAGAGCTTAC
>AF032348.1_Alexandrium_concavum
TGGAATGCAAAGTGGGTGGTAAGTTTCATGTAAAGGTAAATATAGGATTGAGACTGATAG
CACACAAGTACCATGAGGGAAATATGAAAAGGACTTTGAAAAGAGAATTAAATGAGTTTG
TATTTGCTGAACAGAAAATAAACAGATTTGATGTTGCTTGGTGAGATTGTGGTGCTTGCT
TGACAATAG---GTTTTGA-TTGTGGGTGCA-ATGATTCTTGCTTTGCTTGCCAGTTTCC
ATGTGTACATTTGATTACCCTTGCTCATGAATGGTAATCTTCCTGCGGGGTT-TGGAT-T
GCATGTGTTTGTGATGATTTGTGT-TT-TGATACATGTGTCTGGTGC-------------
TTTTGTAATTGCTCA--TTTCTTGAAGCTGGGCCTACCCTACTAKAGCTTAC
>AY268607.1_Alexandrium_tropicale
TGGAATGCAAAGTGGGTGGTAAGTTTCATGTAAAGGTAAATATATGATTGAGACTGATAG
TGCACAAGTACCATGAGGGAAATATGAAAAGGACTTTGAAAAGAGAATTAAATGAGTTTG
TATTTGCTGAACAGAAAGTAAACAGATTTGATTTTGCTGGGTGAGATTGTGGTGCTTGCT
TGACACTT-----ATGTGG-TTGTAAGTACA-ATGATTCTTACTTTGTGTGCCAGTTTTT
---TGCACATTTGAACATTCTTGCGTATGAATGGTAATATTCCTGTGGGGG-TTGGAT-T
GCATACGTATGTAAGCATTTGTGT-TC-TGAACTATGTGTTTGGTGAC-------TTTGT
TTGTACGC-TATGTGT----ACAGAAGGTG----TTT-CTTCCTGGGTCAAC
>FJ652046.1_Alexandrium_tamiyavanichi
TGGAATGCAAAGTGGGTGGTAAGTTTCATGTAAAGGTAAATATATGATTGAGACTGATAG
TGCACAAGTACCATGAGGGAAATATGAAAAGGACTTTGAAAAGAGAATTAAATGAGTTTG
TATTTGCTGAACAGAAAGTAAACAGATTTGATTTTGCTGGGTGAGATTGTGGTGCTTGCC
TGACACTGC---GGTGTGG-TTCTAAGTACA-ATGATTCTTGCTTTGTGTGCCAGCTTTT
---TACACATTTGAACATGCATGCGCATGAATGGTAGTATTCCTGTGGGGGGTTGGAT-T
GCATGCGTGTATAAGCATTTGTGTGTT-TGAAGCATGTGTTTGGTGATG------TTGGT
GTGTGCACATATTGTT----CTTCAGGATG----T-----------------
>AF174614.1_Alexandrium_cohorticula
TGGAATGCAAAGTGGGTGGTAAGTTTCATGTAAAGGTAAATATATGATTGAGACTGATAG
TGCACAAGTACCATGAGGGAAATATGAAAAGGACTTTGAAAAGAGAATTAAATGAGTTTG
TATTTGCTGAACTGAAAGTAAACAGATTTGATTTTGATGGGTGAGATTGTGGTGCTTGCT
TGACACTAT---GGTGTGG-T-CTAAGTACA-ATGATTCTTGCTTTGTGTGCCAGCTTTT
---TACACATTTGAACATGCATGCGCATGAATGGTATTATTCCTGTGGGGGGTTGGAT-T
GCATGCGTGTATAAGCATTTGTGTGCT-TGAAGCATGTGTTTGGTGATG------TTGGT
GTGTGCACATATTGTT----CTTCAGGATG----TTTTCTTCCTGTGTCAAC
>AB088267.1_Alexandrium_tamiyavanichii
TGGAATGCAAAGTGGGTGGTAAGTTTCATGTAAAGGTAAATATATGATTGAGACTGATAG
TGCACAAGTACCATGAGGGAAATATGAAAAGGACTTTGAAAAGAGAATTAAATGAGTTTG
TATTTGCTGAACTGAAAGTAAACAGATTTGATTTTGATGGGTGAGATTGTGGTGCTTGCT
TGACACTAT---GGTGTGG-T-CTAAGTACA-ATGATTCTTGCTTTGTGTGCCAGCTTTT
---TACACACTTGAACATGCATGCGCATGAATGGTATTATTCCTGTGGGGGGTTGGAT-T
GCATGCGTGTATAAGCATTTGTGTGCT-TGAAGCATGTGTTTGGTGATG------TTGGT
GTGTGCACATATTGTT----CTTCAGGATG----TTTTCTTCCTGTGTCAAC
>JF521622.1_Alexandrium_fraterculus
TGGAATGCAAATTGGGTGGTAAGTTTCATGCACAGGTAAATACATGATTGAGACTGATAG
CGCACAAGTACCATGAGGGAAATATGAAAAGGACTTTGAAAAGAGAGTTAAATGAGTTTG
CACTTGCTGAACAGAAAGTAAACAGATTTGATTATACTGCGTGAGATTGTGGTGTTTGCT
TTGCATGTC---GATGTGAATTGCAAATGCA-ATGTTTGTTGCTGTGTGTGCTAGTTATT
---TGTGCATGTGCTGACCATTGCACATGAATGGTAATATCTCTGCGGGGGGT--GAT-T
GTATGTGCATGCATGCATGTGTG---C-TCAGGCATGTGTTTGGTGATGGTGTG-TTGGT
ATGTGTGTGTGTGTTCTGTGCTGGGTGTTG----TTCGCTGTATGGGCCCAC
>AB088262.1_Alexandrium_fraterculus
TGGAATGCAAATTGGGTGGTAAGTTTCATGCACAGGTAAATACATGATTGAGACTGATAG
CGCACAAGTACCATGAGGGAAATATGAAAAGGACTTTGAAAAGAGAGTTAAATGAGTTTG
CACTTGCTGAACAGAAAGTAAACAGATTTGATTATACTGCGTGAGATTGTGGTGTTTGCT
TTGCATGTC---GATGTGAATTGCAAATGCA-ATGTTTGTTGCTGTGTGTGCTAGTTATT
---TGTGCATGTGCTGACCATTGCACATGAATGGTAATATCTCTGCGGGGGGT--GAT-T
GTATGTGCATGCATGCATGTGTG---C-TCAGGCATGTGTTTGGTGATGGTGTG-TTGGT
ATGTGTGTGTGTGTTCTGTGCTGGGTGTTG----TTCGCTGTATGGGCCCAC
>AJ303429.1_Alexandrium_tamarense
TGGAATGCAAAGTGGGTGGTAAGTTTCATACAAAGGTAAATATGCAATTGAGACTGATAG
CACACAAGTACCATGAGGGAAATATGAAAAGGACTTTGAAAAGAGAATTAAATGAGTTTG
TATTTGCTGAACACAAAGCAAACAGACTTGAT-TTGCTTGGTGAGATTGTAGTGCTTGCT
TGACAATAG---GTTTTGG-CTGTGGGTGAA-ATGATTCTTTCTTTGCATGCCAGGTTCT
ATGTGTACATTTGATTACCTTTGCACATGAATGGTAATTTTCCTGCGGGGGG-TGGAT-T
GCATGTGCATGTAATGATTTGTGT-CT-TGATGAATGTGTCTGGTGT-------------
ATCTGTTTTTGTTCCATGTGTTTGAGGTTG---CTTCCTTCCTTGGGCTTAC
>JF521640.1_Alexandrium_tamarense
TGGAATGCAAAGTGGGTGGTAAGTTTCATACAAAGGTAAATATGCAATTGAGACTGATAG
CACACAAGTACCATGAGGGAAATATGAAAAGGACTTTGAAAAGAGAATTAAATGAGTTTG
TATTTGCTGAACACAAAGCAAACAGACTTGAT-TTGCTTGGTGAGATTGTAGTGCTTGCT
TGACAATAG---GTTTTGG-CTGTGGGTGAA-ATGATTCTTTCTTTGCATGCCAGGTTCT
ATGTGTACATTTGATTACCTTTGCACATGAATGGTAATTTTCCTGCGGGGGG-TGGAT-T
GCATGTGCATGTAATGATTTGTGT-TT-TGATGAATGTGTCTGGTGT-------------
ATCTGTTTTTGTTCCATGTGTTTGAGGTTG---CTTCCTTCCTTGGGCTTAC
>EF178148.1_Alexandrium_australiense
TGGAATGCAAAGTGGGTGGTAAGTTTCATGCAAAGGTAAATATGCAATTGAGACTGATAG
CGCACAAGTACCATGAGGGACATATGAAAAGGACTTTGAAAAGAGAATTAAACGAGTTTG
TATTTGCTGAACACAAAGTAAACAGATGTGAT-TTCCTTAGTGAGATTGTAGCACTTGCT
TGACAATAG---GTTTTGG-CGGTGGGTGCA-ATGATTCTTGCTTTGTATGCCAGTTTCT
ATGTGGACATTTGATTACCTGTGCACTTGAATGGTAATTTTCCTGCGGGGGG-TGGAT-T
GCATATGCATGTAATTATTTGCATGTT-TTATTACTGTGTCTGGTGT-------------
ATGTGTTTGTGTTMT-TGTGCTTGTGGTTG---CTTTCTTCCTTGGGCTTGC
>JF521639.1_Alexandrium_australiense
TGGAATGCAAAGTGGGTGGTAAGTTTCATGCAAAGGTAAATATGCAATTGAGACTGATAG
CGCACAAGTACCATGAGGGACATATGAAAAGGACTTTGAAAAGAGAATTAAACGAGTTTG
TATTTGCTGAACACAAAGTAAACAGATGTGAT-TTCCTTAGTGAGATTGTAGCACTTGCT
TGACAATAG---GTTTTGG-CGGTGGGTGCA-ATGATTCTTGCTTTGTATGCCAGTTTCT
ATGTGGACATTTGATTACCTGTGCACTTGAATGGTAATTTTCCTGCGGGGGG-TGGAT-T
GCATATGCATGTAATTATTTGCATGTT-TTATTACTGTGTCTGGTGT-------------
ATGTGTTTGTGTTCT-TGTGCTTGTGGTTG---CTTTCTTCCTTGGGCTTGC
>AY438016.1_Alexandrium_pacificum
TGGAATGCAAAGTGGGTGGTAAGTTTCATGCAAAGGTAAATATGCAATTGAGACTGATAG
CGCACAAGTACCATGAGGGACATATGAAAAGGACTTTGAAMAGAGAATTAAATGAGTTTG
TATTTGCTAAACACAAAGTAAACAGACTTGAT-TTCCTCAGTGAGATTGTAGTGMTTGCT
TRACAATGG---GTTTTGG-CTGCAAGTGCA-ATAATTCTTGCTTTGTGTGCCAGTTTTT
ATGTGGACATTTGATTACCTTTGCACATGAATGGTAATTTTCCTGCGGGGTG-TGGAT-T
GCATATGCATGTAATGATTTGCATGTT-TGTTAAATGTGTCTGGTGT-------------
ATTTGTTTGTGTCCT-TGTCCTTGAGGTTG---CTTTCTCCCTTGGGCTTAC
>U44926.1_Alexandrium_catenella
TGGAATGCAAAGTGGGTGGTAAGTTTCATGTMAAGGTAAACATGCAAYTGAGACTGATAG
CACACAAGTRCCATGAGGGAAATATGAAAAGGACTTTGAAAAGAGAATTAAATGAGTTTG
TATTTGCTGAACACAAAGTAAACAGACTTGAT-TTGCTTGGTGGGAGTGTTGCACTTGCT
TGACAAGAG---CTTTGGG-CTGTGGGTGTA-ATGATTCTTTCTTTGCATGCCAGTTTCT
ATGTGTACATCTGATTACCTTTGCACATGAATGATAAGTCTCCTGTGGGGGG-TGGAT-T
GCATGTGCATGTAATGATTTGTGT-TT-TGATAAATGTGTCTGGTGT-------------
ATGTGTGTGTGTTCC-TGTGCTTGGGGATG---CTTCCTTCCTTGGACTTAC
>AF200667.1_Alexandrium_catenella
TGGAATGCAAAGTGGGTGGTAAGTTTCATGTAAAGGTAAACATGCAATTGAGACTGATAG
CACACAAGTACCATGAGGGAAATATGAAAAGGACTTTGAAAAGAAAATTAAATGAGTTTG
TATTTGCTGAACACAAAGTAAACAGACTTGAT-TTGCTTGGTGGGAGTGTTGCACTTGCT
TGACAAGAG---CTTTGGG-CTGTGGGTGTA-ATGATTCTTTCTTTGCATGCCAGTTTCT
ATTTGTACATCTGATTACCTTTGCACATGAATGATAAGTCTCCTGTGGGGGG-TGGAT-T
GCATGTGCATGTAATGATTTGTGT-TT-TGATAAATGTGTCTGGTGT-------------
ATGTGTGTGTGTTCC-TGTGCTTGGGGATG---CTTCCTTCCTTGGACTTAC
>JF521644.1_Alexandrium_catenella
TGGAATGCAAAGTGGGTGGTAAGTTTCATGTAAAGGTAAACATGCAACTGAGACTGATAG
CACACAAGTACCATGAGGGAAATATGAAAAGGACTTTGAAAAGATAATAAAAAGAGTTTG
TATTTGCTGAACACAAAATAAACACACTCGAT-TTGCTTGGTGGGAGTGCTGCACTTGCT
GGACAAGAG---CTTTGGG-CTGTGTGTGTA-ATGATTCGTTCTTTGCATGCCAGTTTCT
ATGTGTACATCTGATTACCTTTGCACATGAATGATAAGTCTCCTGTGGGGGG-TGTAT-T
GCATGTGCATGTAATGATGTGTGT-TT-TGATAAATGTGTATGGTGT-------------
ATGTGTGTG--TTCA-TGTGATTGGGGATG---CTTCCTTCCTTGGACTTAC
>AJ535370.1_Alexandrium_mediterraneum
TGGAATGCAAAGTGGGTGGTAAGTTTCATGTAAAGGTAAATATGCAATTGAGACTGATAG
CACACAAGTACCATGAGGGAAATATGAAAAGGACTTTGAAAAGAGAATTAAATGAGTTTG
TATTTGCTGAACAAAAAGTAAACAGACTTGAT-TTCTTTGGTGAGGTTGTTGTGCTTGCC
TGACAATAA---GTTTTGG-TGGTGGGTACA-ATGATTCTTTCTTGGCATGCCAGTTTCT
ATTTGTACATTTGATTACCTTTGCATATGAATGGGAAGTTTCTTGTGGGGGGGTTGAT-T
GCATGTGCATGTAATGATTTGTGT-TT-TGATGTATGAGTCTGGTGT-------------
TTCTGTCGGTGTTTC-TGTGCTTGAGGTTG---ATTCCTTCCTTGGACTGAC
>AJ535368.1_Alexandrium_mediterraneum
TGGAATGCAAAGTGGGTGGTAAGTTTCATGTAAAGGTAAATATGCAATTGAGACTGATAG
CACACAAGTACCATGAGGGAAATATGAAAAGGACTTTGAAAAGAGAATTAAATGAGTTTG
TATTTGCTGAACAAAAAGTAAACAGACTTGAT-TTCTTTGGTGAGGTTGTTGTGCTTGCC
TGACAATAA---GTTTTGG-TGGTGGGTACA-ATGATTCTTTCTTGGCATGCCAGTTCCT
ATTTGTACATTTGATTACCTTTGCATATGAATGGGAAGTTTCTTGTGGGGGGGTTGAT-T
GCATGTGCATGTAATGATTTGTGT-TT-TGATGTATGAGTCTGGTGT-------------
TTCTGTTGGTGTTTC-TGTGCTTGAGGTTG---ATTCCTTCCTTGGACTGAC
>AY338752.1_Alexandrium_pseudogoniaulax
TGGAATGCAAATTGGGTGGTAAATTTCACGCAAGGGAAAATATATTATTGAGTCTGATAA
TGAACAAGTACCATGAGGGAAATATGCAAAGGACTTTGAAAAGAAAATTAAAAGAGCTTG
CATTTGCTAAACAGAAAACTAGCAGAAGTGCTTTATCTTGGTAAGATTGCTGCGCATGGG
TTTAC---T---GT-GTAAATTGTATGAGCA-TTGGTTCTTACTTTGTGTGTCAATTCCA
TTGTCA--ATTTTAATATCTTTGCTCATGAATTGTGAAATGCTTGCGGGTGT-TAGAT-T
GCATGTGCATTCATTAATTTG-GA-CT-TGGTGCA-GTGCTTGGCAACAGCTTGCATGTA
GAGTGTGCGTGCAATGTACAATTGCGATTGTCAGCTGTT-------------
>AB088253.1_Alexandrium_pseudogoniaulax
TGGAATGCAAATTGGGTGGTAAATTTCACGCAAGGGAAAATATATTATTGAGTCTGATAA
TGAACAAGTACCATGAGGGAAATATGCAAAGGACTTTGAAAAGAAAATTAAAAGAGCTTG
CATTTGCTAAACAGAAAACTAGCAGAAGTGCTTTATCTTGGTAAGATTGCTGCGCATGGG
TTTAC---T---GT-GTAAATTGTATGAGCA-TTGGTTCTTACTTTGTGTGTCAATTCCA
TTGTCA--ATTTTAATATCTTTGCTCATGAATTGTGAAATGCTTGCGGGTGT-TAGAT-T
GCATGTGCATTCATTAATTTG-GA-CT-TGGTGCA-GTGCTTGGCAACAGCTTGCATGTA
GAGTGTGCGTGCAATGTACAATTGCGATTGTCAGCTGTT-------------
>AY438018.1_Alexandrium_hiranoi
TGGAATGCAAATTGGGTGGTAAATTTCACGCAAGGGAAAATATATTATTGAGTCTGATAA
TGAACAAGTACCATGAGGGAAATATGCAAAGGACTTTGAAAAGAAAATTAAAAGAGCTTG
CATTTGCTAAACAGAAAACTAGCAGAAGTGCTTTATCTTGGTAAGATTGCTGCGCATGGG
TTTAC---T---GT-GTAAATTGTATGAGCA-TTGGTTCTTACTTTGTGTGTCAATTCCA
TTGTCA--ATTTTAATATCTTTGTTCATGAATTGTGAAATGCTTGCGGGTGT-TAGAT-T
GCATGTGCATTCATTAATTTG-GA-CT-TGGTGCA-GTGCTTGGCAATAGCTTGCATGTA
GAGTGTGCGTGCAATGTACAATTGCGATTGTCAGCTGTT-------------
>AJ535347.1_Alexandrium_taylori
TGGAATGCAAATAGGGTGGTAAATTTCACGCAAGGGAAAATATATTGTTGAGTCTGATAA
TGAACAAGTACCATGAGGGAAATATGCAAAGGACTTTGAAAAGAAAATTAAAAGAGCTTG
CATTTGCTAAACAGAAAACTAGCAGAAGTGCTTTATCTTGGTAAGATTGCTGTGCATGGG
TTTAT---T---GT-GTAAATTGTATGAGCA-TTGGTTCTTGCCTTGTGTGTCAATTCCA
ATGTCT--TTTTTAATATCTTTGTTCATGAATTGCGAAATGCTTGTGGGTGT-TTGAT-T
GCATGTGCATACATTAATTTG-GA-CT-TGGTGCA-ATGTTTGGCATTAGCTTGCATGTA
GAGTGCCTGTGCAATGCAAAATTGCGATTGTGAACTAAA-------------
>AJ535348.1_Alexandrium_taylori
TGGAATGCAAATAGGGTGGTAAATTTCACGCAAGGGAAAATATATTGTTGAGTCTGATAA
TGAACAAGTACCATGAGGGAAATATGCAAAGGACTTTGAAAAGAAAATTAAAAGAGCTTG
CATTTGCTAAACAGAAAACTAGCAGAAGTGCTTTATCTTGGTAAGATTGCTGTGCATGGG
TTTAT---T---GT-GTAAATTGTATGAGCA-TTGGTTCTTGCCTTGTGTGTCAATTCCA
ATGTCT--TTTTTAATATCTTTGTTCATGAATTGCGAAATGCTTGTGGGTGT-TTGAT-T
GCATGTGCATACATTAATTTG-GA-CT-TGGTGCA-ATGTTTGGCATTAGCTTGCATGTA
GAGTGCCTGTGCAATGCAAAATTGCGATTGTGAACTAAA-------------
>AY438020.1_Alexandrium_satoanum
TGGAATGCAAATGGGGTGGTAAATTTCATTCAAGGGCAAATATATTATTGAGCCTGATAG
TGGACAAGTACCATGAGGGAAATATGAAAAGGATTTTGAAAAGAAAATTAAAAGAGTTTG
CAATTGCTGAACAGAAAGCAAGCAGAAGGTTTTTGTTTTGGTGAGATTGTTGCAAATGCA
TTTGCATCT---GTTGCTGAATGTGTGTGCA-ATGGTTCCTGCCTTGGGTGCTAATTTCA
ATTTCGC-ATATCATTACCTTTGCTTGTGAAATGTAAAATATTTGCAAGTAT-TGGAT-T
GCATGTGCACGCAATGACTTGTGG-TT-TGGCACA-GTGCTTGCTTATGAGTTAATGTTC
ATGTGCTCTGTCAATACATTATTGTGAATGCACACACAT-------------
>EU707477.1_Alexandrium_minutum
TGGAATGCAAAGTGGGTGGTAAATTCCATGTAAAGGTAAATATATTATTGAGACTGATAG
CAAACAAGTACCATGAGGGAAATATGAAAAGGACTTTGAAAAGGGAATTAAAAGAGTCTG
CATTTGCTGAACAGAAAGCAAACAGAATTGATGT-GCTTGGTGAGATTGTTGTGCCCACT
CTGTCATTT--ATGTCG--GATGTGGGTGCG-ATGGTTCTTACCTTGAATGTCAGCTTCT
ATTTCTGCAAATCATTACCCTTGCACATGAATGGTAATTTGCCTGCGGGTAT-TGGAA-T
GTGTGTGTTTGCAATGATTTGTGA-TT-TGATGCATGTGGTTGGTGGAC--------TTT
GTATGTGCTGTTTTGCCAA--CGGGGAAGG---GACTCTTCCTTGAGCACTG
>KX519402.1_Alexandrium_catenella
TGGAATGCAAAGTGGGTGGTAAGTTTCATGTAAAGGTAAACATGCAATTGAGACTGATAG
CACACAAGTACCATGAGGGAAATATGAAAAGGACTTTGAAAAGAGAATTAAATGAGTTTG
TATTTGCTGAACACAAAGTAAACAGACTTGAT-TTGCTTGGTGGGAGTGTTGCACTTGCT
TGACAAGAG---CTTTGGG-CTGTGGGTGTA-ATGATTCTTTCTTTGCATGCCAGTTTCT
ATTTGTACATCTGATTACCTTTGCACATGAATGATAAGTCTCCTGTGGGGGG-TGGAT-T
GCATGTGCATGTAATGATTTGTGT-TT-TGATAAATGTGTCTGGTGT-------------
ATGTGTGTGT--TCC-TGTGCTTGGGGATG---CTTCCTTCCTTGGACTTAC
>KX519394.1_Alexandrium_catenella
TGGAATGCAAAGTGGGTGGTAAGTTTCATGTAAAGGTAAACATGCAATTGAGACTGATAG
CACACAAGTACCATGAGGGAAATATGAAAAGGACTTTGAAAAGAGAATTAAATGAGTTTG
TATTTGCTGAACACAAAGTAAACAGACTTGAT-TTGCTTGGTGGGAGTGTTGCACTTGCT
TGACAAGAG---CTTTGGG-CTGTGGGTGTA-ATGATTCTTTCTTTGCATGCCAGTTTCT
ATTTGTACATCTGATTACCTTTGCACATGAATGATAAGTCTCCTGTGGGGGG-TGGAT-T
GCATGTGCATGTAATGATTTGTGT-TT-TGATAAATGTGTCTGGTGT-------------
ATGTGTGTGT--TCC-TGTGCTTGGGGATG---CTTCCTTCCTTGGACTTAC
>AJ535374.1_Alexandrium_mediterraneum
TGCAATGCAAAGTGCGTGGTAAGTTTCATGTAAAGGTAAATATGCAATTGAGACTGATAG
CACACAAGTACCATGAGGCAAATATGAAAAGGACTTTGAAAAGAGAATTAAATGAGTTTG
TATTTGCTGAACAAAAAGTAAACAGACTTGAT-TTCTTTGGTGAGGTTGTTGTGCTTGCC
TGACAATAA---GTTTTGG-TGGTGGGTACA-ATGATTCTTTCTTGGCATGCCAGTTTCT
ATTTGTACATTTGATTACCTTTGCATATGAATGGGAAGTTTCTTGTGGGGGGGTTGAT-T
GCATGTGCATGTAATGATTTGTGT-TT-TGATGTATGAGTCTGGTGT-------------
TTCTGTTGGTGTTTC-TGTGCTTGAGGTTG---ATTCCTTCCTTGGACTGAC
>JF906995.1_Alexandrium_tamarense
TGGAATGCAAAGTGGGTGGTAAGTTTCATACAAAGGTAAATATGCAATTGAGACTGATAG
CACACAAGTACCATGAGGGAAATATGAAAAGGACTTTGAAAAGAGAATTAAATGAGTTTG
TATTTGCTGAACACAAAGCAAACAGACTTGAT-TTGCTTGGTGAGATTGTAGTGCTTGCT
TGACAATAG---GTTTTGG-CTGTGGGTGAA-ATGATTCTTTCTTTGCATGCCAGGTTCT
ATGTGTACATTTGATTACCTTTGCACATGAATGGTAATTTTCCTGCGGGGGG-TGGAT-T
GCATGTGCATGTAATGATTTGTGT-TT-TGATGAATGTGTCTGGTGT-------------
ATCTGTTTTTGTTCCATGTGTTTGAGGTTG---CTTCCTTCCTTGGGCTTAC
>AJ303428.1_Alexandrium_tamarense
TGGAATGCAAAGTGGGTGGTAAGTTTCATACAAAGGTAAATATGCAATTGAGACTGATAG
CACACAAGTACCATGAGGGAAATATGAAAAGGACTTTGAAAAGAGAATTAAATGAGTTTG
TATTTGCTGAACACAAAGCAAACAGACTTGAT-TTGCTTGGTGAGATTGTAGTGCTTGCT
TGACAATAG---GTTTTGG-CTGTGGGTGAA-ATGATTCTTTCTTTGCATGCCAGGTTCT
ATGTGTACATTTGATTACCTTTGCACATGAATGGTAATTTTCCTGCGGGGGG-TGGAT-T
GCATGTGCATGTAATGATTTGTGT-TT-TGATGAATGTGTCCGGTGT-------------
ATCTGTTTTTGTTCCATGTGTTTGAGGTTG---CTTCCTTCCTTGGGCTTAC
>U44931.1_Alexandrium_pacificum
TGGAATGCAAAGTGGGTGGTAAGTTTCATGCAAAGGTAAATATGCAATTGAGACTGATAG
CGCACAAGTACCATGAGGGACATATGAAAAGGACTTTGAACAGAGAATTAAATGAGTTTG
TATTTGCTAAACACAAAGTAAACAGACTTGAT-TTCCTCAGTGAGATTGTAGTGMTTGCT
TRACAATGG---GTTTTGG-CTGCAAGTGCA-ATAATTCTTGCTTTGTGTGCCAGTTTTT
ATGTGGACATTTGATTACCTTTGCACATGAATGGTAATTTTCCTGCGGGGTG-TGGAT-T
GCATATGCATGTAATGATTTGCATGTT-YGTTAARTGTGTCTGGTGT-------------
ATTTGTTTGTGTCCT-TGTCCTTGAGGTTG---CTTTCTCCCTTGGGCTTAC
>FM211464.1_Alexandrium_pacificum
TGGAATGCAAAGTGGGTGGTAAGTTTCATGCAAAGGTAAATATGCAATTGAGACTGATAG
CGCACAAGTACCATGAGGGACATATGAAAAGGACTTTGAAMAGAGAATTAAATGAGTTTG
TATTTGCTAAACACAAAGTAAACAGACTTGAT-TTCCTCAGTGAGATTGTAGTGMTTGCT
TRACAATGG---GTTTTGG-CTGCAAGTGCA-ATAATTCTTGCTTTGTGTGCCAGTTTTT
ATGTGGACATTTGATTACCTTTGCACATGAATGGTAATTTTCCTGCGGGGTG-TGGAT-T
GCATATGCATGTAATGATTTGCATGTT-TGTTAAATGTGTCTGGTGT-------------
ATTTGTTTGTGTCCT-TGTCCTTGAGGTTG---CTTTCTCCCTTGGGCTTAC
>EF178140.1_Alexandrium_pacificum
TGGAATGCAAAGTGGGTGGTAAGTTTCATGCAAAGGTAAATATGCAATTGAGACTGATAG
CGCACAAGTACCATGAGGGACATATGAAAAGGACTTTGAACAGAGAATTAAATGAGTTTG
TATTTGCTAAACACAAAGTAAACAGACTTGAT-TTCCTCAGTGAGATTGTAGTGCTTGCT
TGACAATGG---GTTTTGG-CTGCAAGTGCA-ATAATTCTTGCTTTGTGTGCCAGTTTTT
ATGTGGACATTTGATTACCTTTGCACATGAATGGTAATTTTCCTGCGGGGTG-TGGAT-T
GCATATGCATGTAATGATTTGCATGTT-TGTTAAATGTGTCTGGTGT-------------
ATTTGTTTGTGTCCT-TGTCCTTGAGGTTG---CTTTCTCCCTTGGGCTTAC
>EF178149.1_Alexandrium_australiense
TGGAATGCAAAGTGGGTGGTAAGTTTCATGCAAAGGTAAATATGCAATTGAGACTGATAG
CGCACAAGTACCATGAGGGACATATGAAAAGGACTTTGAAAAGAGAATTAAACGAGTTTG
TATTTGCTGAACACAAAGTAAACAGATGTGAT-TTCCTTAGTGAGATTGTAGCACTTGCT
TGACAATAG---GTTTTGG-CGGTGGGTGCA-ATGATTCTTGCTTTGTATGCCAGTTTCT
ATGTGGACATTTGATTACCTGTGCACTTGAATGGTAATTTTCCTGCGGGGGG-TGGAT-T
GCATATGCATGTAATTATTTGCATGTT-TTATTACTGTGTCTGGTGT-------------
ATGTGTTTGTGTTCT-TGTGCTTGTGGTTG---CTTTCTTCCTTGGGCTTGC
>Site_3_25_05_21_consensus_cl_id_169_total_supporting_reads_477
TGGAATGCAAAGTGGGTGGTAAATTCCATGTAAAGGTAAATATATTATTGAGACTGATAG
CAAACAAGTACCATGAGGGAAATATGAAAAGGACTTTGAAAAGAGAATTAAAAGAGTCTG
CATTTGCTGAACAGAAAGCAAACAGAATTGATCTTGCCTGGTGAGATTGTTGCGTCTACT
TCTGCATTT--CTATGTTGGATGTGGGTGCG-ATGGTTCTTGCCTTGAATGTCAGCTTCT
TTTTCTGCAAATCATTACCCTTGCACATGAATGGTAATTTGCCTGCGGGTAT-TGGAA-T
GCATGTGTTTGCCATGATTTGTGA-TT-TGATACATGTGTCTGGTGGTA--------CTT
GTGTGTGTTCCTTTGTCAA--AGGGGAAGG---TTTGCTTCCTTGAGCACCA
