# Supplementary material for: Combining Nanopore Sequencing with Recombinase Polymerase Amplification Enables Identification of Dinoflagellates from the Alexandrium Genus, Providing a Rapid, Field Deployable Tool
Source: Toxins (Basel). 2023 Jun 1;15(6):372. doi: 10.3390/toxins15060372 (PMC10302762; doi:10.3390/toxins15060372)
Supplement: Supplementary file 1 [file toxins-15-00372-s001.zip › Supplemantary_material/S2_Phylogenetic_trees_of_VMK_&RPB_samples/Phylo_tree_VMK/Site_3/Site_3_26_07_21/Site_3_26_07_21.iqtree]

IQ-TREE 2.1.2 COVID-edition built Mar 30 2021

Input file name: bc03b_aligned.fasta
Type of analysis: tree reconstruction + ultrafast bootstrap (1000 replicates)
Random seed number: 556535

REFERENCES
----------

To cite IQ-TREE please use:

Bui Quang Minh, Heiko A. Schmidt, Olga Chernomor, Dominik Schrempf,
Michael D. Woodhams, Arndt von Haeseler, and Robert Lanfear (2020)
IQ-TREE 2: New models and efficient methods for phylogenetic inference
in the genomic era. Mol. Biol. Evol., in press.
https://doi.org/10.1093/molbev/msaa015

Since you used ultrafast bootstrap (UFBoot) please also cite: 

Diep Thi Hoang, Olga Chernomor, Arndt von Haeseler, Bui Quang Minh,
and Le Sy Vinh (2018) UFBoot2: Improving the ultrafast bootstrap
approximation. Mol. Biol. Evol., 35:518–522.
https://doi.org/10.1093/molbev/msx281

SEQUENCE ALIGNMENT
------------------

Input data: 54 sequences with 406 nucleotide sites
Number of constant sites: 105 (= 25.8621% of all sites)
Number of invariant (constant or ambiguous constant) sites: 105 (= 25.8621% of all sites)
Number of parsimony informative sites: 250
Number of distinct site patterns: 296

SUBSTITUTION PROCESS
--------------------

Model of substitution: GTR+F+G4

Rate parameter R:

  A-C: 1.2621
  A-G: 1.8782
  A-T: 0.7194
  C-G: 1.0859
  C-T: 4.8206
  G-T: 1.0000

State frequencies: (empirical counts from alignment)

  pi(A) = 0.2663
  pi(C) = 0.1335
  pi(G) = 0.262
  pi(T) = 0.3382

Rate matrix Q:

  A   -0.7727     0.144    0.4207     0.208
  C    0.2873    -1.924    0.2432     1.394
  G    0.4276    0.1239   -0.8406    0.2891
  T    0.1638      0.55     0.224   -0.9377

Model of rate heterogeneity: Gamma with 4 categories
Gamma shape alpha: 0.7494

 Category  Relative_rate  Proportion
  1         0.08476        0.25
  2         0.3859         0.25
  3         0.9419         0.25
  4         2.587          0.25
Relative rates are computed as MEAN of the portion of the Gamma distribution falling in the category.

MAXIMUM LIKELIHOOD TREE
-----------------------

Log-likelihood of the tree: -4892.8991 (s.e. 171.2249)
Unconstrained log-likelihood (without tree): -2089.4369
Number of free parameters (#branches + #model parameters): 114
Akaike information criterion (AIC) score: 10013.7982
Corrected Akaike information criterion (AICc) score: 10103.9013
Bayesian information criterion (BIC) score: 10470.5225

Total tree length (sum of branch lengths): 4.4209
Sum of internal branch lengths: 2.2511 (50.9186% of tree length)

WARNING: 11 near-zero internal branches (<0.0025) should be treated with caution
         Such branches are denoted by '**' in the figure below

NOTE: Tree is UNROOTED although outgroup taxon 'AF042813.1_Prorocentrum_minimum' is drawn at root
Numbers in parentheses are  ultrafast bootstrap support (%)

+-----------------------------------------------------------AF042813.1_Prorocentrum_minimum
|
|                   +--AJ535373.1_Alexandrium_tamutum
|                +--| (79)
|                |  |  +**GQ120507.1_Alexandrium_tamutum
|                |  +--| (100)
|                |     +**Site_3_26_07_21_consensus_cl_id_127_total_supporting_reads_140
|             +--| (40)
|             |  |        +**AY962849.1_Alexandrium_minutum
|             |  |     +--| (100)
|             |  |     |  +--JF521634.1_Alexandrium_minutum
|             |  |  +--| (90)
|             |  |  |  +--EU707477.1_Alexandrium_minutum
|             |  +--| (35)
|             |     |                      +**AY962833.1_Alexandrium_andersonii
|             |     |                   +**| (48)
|             |     |                   |  +**JF521619.1_Alexandrium_andersoni
|             |     |     +-------------| (100)
|             |     |     |             +**U44937.1_Alexandrium_andersoni
|             |     |  +--| (74)
|             |     |  |  |             +**AF318230.1_Alexandrium_margalefii
|             |     |  |  +-------------| (100)
|             |     |  |                +--AF033531.1_Alexandrium_margalefeii
|             |     +--| (46)
|             |        |                   +**JF521618.1_Alexandrium_affine
|             |        |                +--| (100)
|             |        |                |  +--AF032348.1_Alexandrium_concavum
|             |        |            +---| (100)
|             |        |            |   +--U44935.1_Alexandrium_affine
|             |        |         +--| (89)
|             |        |         |  |          +--AJ303429.1_Alexandrium_tamarense
|             |        |         |  |       +--| (99)
|             |        |         |  |       |  |     +**JF521640.1_Alexandrium_tamarense
|             |        |         |  |       |  |  +**| (26)
|             |        |         |  |       |  |  |  +--AJ303428.1_Alexandrium_tamarense
|             |        |         |  |       |  +**| (52)
|             |        |         |  |       |     +**JF906995.1_Alexandrium_tamarense
|             |        |         |  |    +**| (62)
|             |        |         |  |    |  |        +**U44926.1_Alexandrium_catenella
|             |        |         |  |    |  |     +**| (79)
|             |        |         |  |    |  |     |  |  +--AF200667.1_Alexandrium_catenella
|             |        |         |  |    |  |     |  +--| (93)
|             |        |         |  |    |  |     |     |  +**KX519402.1_Alexandrium_catenella
|             |        |         |  |    |  |     |     +**| (64)
|             |        |         |  |    |  |     |        +**KX519394.1_Alexandrium_catenella
|             |        |         |  |    |  |  +--| (100)
|             |        |         |  |    |  |  |  |  +--JF521644.1_Alexandrium_catenella
|             |        |         |  |    |  |  |  +--| (97)
|             |        |         |  |    |  |  |     +--Site_3_26_07_21_consensus_cl_id_178_total_supporting_reads_988
|             |        |         |  |    |  +--| (82)
|             |        |         |  |    |     |    +--AJ535370.1_Alexandrium_mediterraneum
|             |        |         |  |    |     +----| (100)
|             |        |         |  |    |          |  +--AJ535368.1_Alexandrium_mediterraneum
|             |        |         |  |    |          +**| (50)
|             |        |         |  |    |             +--AJ535374.1_Alexandrium_mediterraneum
|             |        |         |  +----| (99)
|             |        |         |       |     +**EF178148.1_Alexandrium_australiense
|             |        |         |       |  +--| (100)
|             |        |         |       |  |  |  +**JF521639.1_Alexandrium_australiense
|             |        |         |       |  |  +**| (52)
|             |        |         |       |  |     +**EF178149.1_Alexandrium_australiense
|             |        |         |       +--| (100)
|             |        |         |          |     +**AY438016.1_Alexandrium_pacificum
|             |        |         |          |  +**| (48)
|             |        |         |          |  |  |  +**U44931.1_Alexandrium_pacificum
|             |        |         |          |  |  +**| (61)
|             |        |         |          |  |     +**EF178140.1_Alexandrium_pacificum
|             |        |         |          +--| (100)
|             |        |         |             +**FM211464.1_Alexandrium_pacificum
|             |        |  +------| (100)
|             |        |  |      |        +--AY268607.1_Alexandrium_tropicale
|             |        |  |      |    +---| (100)
|             |        |  |      |    |   |   +**FJ652046.1_Alexandrium_tamiyavanichi
|             |        |  |      |    |   +---| (100)
|             |        |  |      |    |       |  +**AF174614.1_Alexandrium_cohorticula
|             |        |  |      |    |       +--| (100)
|             |        |  |      |    |          +--AB088267.1_Alexandrium_tamiyavanichii
|             |        |  |      +----| (99)
|             |        |  |           |            +**JF521622.1_Alexandrium_fraterculus
|             |        |  |           +------------| (100)
|             |        |  |                        +**AB088262.1_Alexandrium_fraterculus
|             |        +--| (77)
|             |           |                                       +**AY338752.1_Alexandrium_pseudogoniaulax
|             |           |                                    +--| (87)
|             |           |                                    |  +**AB088253.1_Alexandrium_pseudogoniaulax
|             |           |                                 +--| (49)
|             |           |                                 |  +**AY438018.1_Alexandrium_hiranoi
|             |           |               +-----------------| (100)
|             |           |               |                 |  +**AJ535347.1_Alexandrium_taylori
|             |           |               |                 +--| (100)
|             |           |               |                    +**AJ535348.1_Alexandrium_taylori
|             |           +---------------| (100)
|             |                           +------------AY438020.1_Alexandrium_satoanum
|          +--| (40)
|          |  |  +**AY962834.1_Alexandrium_insuetum
|          |  +--| (100)
|          |     +**JF521630.1_Alexandrium_insuetum
|       +**| (19)
|       |  |  +**AY962858.1_Alexandrium_ostenfeldii
|       |  +--| (98)
|       |     +--JF921174.1_Alexandrium_ostenfeldii
+-------| (80)
|       +--FJ011438.1_Alexandrium_peruvianum
|
|                    +------AY959942.1_Alexandrium_leei
+--------------------| (100)
                     +---------KF034860.1_Alexandrium_leei

Tree in newick format:

(AF042813.1_Prorocentrum_minimum:0.8788851153,(((((AJ535373.1_Alexandrium_tamutum:0.0055868007,(GQ120507.1_Alexandrium_tamutum:0.0000010000,Site_3_26_06_21_consensus_cl_id_127_total_supporting_reads_140:0.0000010000)100:0.0188837987)79:0.0198331574,(((AY962849.1_Alexandrium_minutum:0.0000010000,JF521634.1_Alexandrium_minutum:0.0027589524)100:0.0418203324,EU707477.1_Alexandrium_minutum:0.0445099226)90:0.0173578884,((((AY962833.1_Alexandrium_andersonii:0.0000010000,JF521619.1_Alexandrium_andersoni:0.0000010000)48:0.0000026499,U44937.1_Alexandrium_andersoni:0.0000010000)100:0.2128202551,(AF318230.1_Alexandrium_margalefii:0.0000029048,AF033531.1_Alexandrium_margalefeii:0.0084532844)100:0.2118499488)74:0.0294458181,(((((JF521618.1_Alexandrium_affine:0.0000010000,AF032348.1_Alexandrium_concavum:0.0164853252)100:0.0422764636,U44935.1_Alexandrium_affine:0.0142674160)100:0.0672413799,(((AJ303429.1_Alexandrium_tamarense:0.0027654508,((JF521640.1_Alexandrium_tamarense:0.0000010000,AJ303428.1_Alexandrium_tamarense:0.0027676570)26:0.0000010000,JF906995.1_Alexandrium_tamarense:0.0000010000)52:0.0000010000)99:0.0179075887,(((U44926.1_Alexandrium_catenella:0.0000022451,(AF200667.1_Alexandrium_catenella:0.0027451730,(KX519402.1_Alexandrium_catenella:0.0000010000,KX519394.1_Alexandrium_catenella:0.0000010000)64:0.0000020112)93:0.0027542332)79:0.0024261004,(JF521644.1_Alexandrium_catenella:0.0420543443,Site_3_26_06_21_consensus_cl_id_178_total_supporting_reads_988:0.0028183104)97:0.0058204494)100:0.0509048363,(AJ535370.1_Alexandrium_mediterraneum:0.0027789327,(AJ535368.1_Alexandrium_mediterraneum:0.0028171784,AJ535374.1_Alexandrium_mediterraneum:0.0085048963)50:0.0000010000)100:0.0750550660)82:0.0127756068)62:0.0021117392,((EF178148.1_Alexandrium_australiense:0.0000010000,(JF521639.1_Alexandrium_australiense:0.0000010000,EF178149.1_Alexandrium_australiense:0.0000010000)52:0.0000021414)100:0.0462806717,((AY438016.1_Alexandrium_pacificum:0.0000010000,(U44931.1_Alexandrium_pacificum:0.0000010000,EF178140.1_Alexandrium_pacificum:0.0000010000)61:0.0000010000)48:0.0000010000,FM211464.1_Alexandrium_pacificum:0.0000010000)100:0.0504505921)100:0.0374045420)99:0.0777144117)89:0.0192471640,((AY268607.1_Alexandrium_tropicale:0.0416281513,(FJ652046.1_Alexandrium_tamiyavanichi:0.0011584579,(AF174614.1_Alexandrium_cohorticula:0.0000010000,AB088267.1_Alexandrium_tamiyavanichii:0.0027647394)100:0.0200497073)100:0.0649023213)100:0.0662742604,(JF521622.1_Alexandrium_fraterculus:0.0000026790,AB088262.1_Alexandrium_fraterculus:0.0000010000)100:0.1943660756)99:0.0857320020)100:0.1168884667,((((AY338752.1_Alexandrium_pseudogoniaulax:0.0000010000,AB088253.1_Alexandrium_pseudogoniaulax:0.0000010000)87:0.0055949438,AY438018.1_Alexandrium_hiranoi:0.0000029337)49:0.0296500851,(AJ535347.1_Alexandrium_taylori:0.0000010000,AJ535348.1_Alexandrium_taylori:0.0000020126)100:0.0502314737)100:0.2651235362,AY438020.1_Alexandrium_satoanum:0.1947925591)100:0.2433464512)77:0.0522320965)46:0.0261194090)35:0.0167261959)40:0.0256323658,(AY962834.1_Alexandrium_insuetum:0.0000010000,JF521630.1_Alexandrium_insuetum:0.0000010000)100:0.0492627370)40:0.0349795909,(AY962858.1_Alexandrium_ostenfeldii:0.0000010000,JF921174.1_Alexandrium_ostenfeldii:0.0027788552)98:0.0258474220)19:0.0022169926,FJ011438.1_Alexandrium_peruvianum:0.0040581538)80:0.1244295374,(AY959942.1_Alexandrium_leei:0.1032439395,KF034860.1_Alexandrium_leei:0.1532916154)100:0.3169721538);

CONSENSUS TREE
--------------

Consensus tree is constructed from 1000 bootstrap trees
Log-likelihood of consensus tree: -4894.523990
Robinson-Foulds distance between ML tree and consensus tree: 10

Branches with support >0.000000% are kept (extended consensus)
Branch lengths are optimized by maximum likelihood on original alignment
Numbers in parentheses are bootstrap supports (%)

+-----------------------------------------------------------AF042813.1_Prorocentrum_minimum
|
|             +--AJ535373.1_Alexandrium_tamutum
|          +--| (79)
|          |  |  +--GQ120507.1_Alexandrium_tamutum
|          |  +--| (100)
|          |     +--Site_3_26_06_21_consensus_cl_id_127_total_supporting_reads_140
|       +--| (40)
|       |  |        +--AY962849.1_Alexandrium_minutum
|       |  |     +--| (100)
|       |  |     |  +--JF521634.1_Alexandrium_minutum
|       |  |  +--| (90)
|       |  |  |  +--EU707477.1_Alexandrium_minutum
|       |  +--| (35)
|       |     |                      +--AY962833.1_Alexandrium_andersonii
|       |     |                   +--| (52)
|       |     |                   |  +--U44937.1_Alexandrium_andersoni
|       |     |     +-------------| (100)
|       |     |     |             +--JF521619.1_Alexandrium_andersoni
|       |     |  +--| (74)
|       |     |  |  |             +--AF318230.1_Alexandrium_margalefii
|       |     |  |  +-------------| (100)
|       |     |  |                +--AF033531.1_Alexandrium_margalefeii
|       |     +--| (46)
|       |        |                    +--JF521618.1_Alexandrium_affine
|       |        |                 +--| (100)
|       |        |                 |  +--AF032348.1_Alexandrium_concavum
|       |        |             +---| (100)
|       |        |             |   +--U44935.1_Alexandrium_affine
|       |        |          +--| (89)
|       |        |          |  |          +--AJ303429.1_Alexandrium_tamarense
|       |        |          |  |       +--| (99)
|       |        |          |  |       |  |     +--JF521640.1_Alexandrium_tamarense
|       |        |          |  |       |  |  +--| (46)
|       |        |          |  |       |  |  |  +--JF906995.1_Alexandrium_tamarense
|       |        |          |  |       |  +--| (52)
|       |        |          |  |       |     +--AJ303428.1_Alexandrium_tamarense
|       |        |          |  |    +--| (62)
|       |        |          |  |    |  |        +--U44926.1_Alexandrium_catenella
|       |        |          |  |    |  |     +--| (79)
|       |        |          |  |    |  |     |  |  +--AF200667.1_Alexandrium_catenella
|       |        |          |  |    |  |     |  +--| (93)
|       |        |          |  |    |  |     |     |  +--KX519402.1_Alexandrium_catenella
|       |        |          |  |    |  |     |     +--| (64)
|       |        |          |  |    |  |     |        +--KX519394.1_Alexandrium_catenella
|       |        |          |  |    |  |  +--| (100)
|       |        |          |  |    |  |  |  |  +--JF521644.1_Alexandrium_catenella
|       |        |          |  |    |  |  |  +--| (97)
|       |        |          |  |    |  |  |     +--Site_3_26_06_21_consensus_cl_id_178_total_supporting_reads_988
|       |        |          |  |    |  +--| (82)
|       |        |          |  |    |     |    +--AJ535370.1_Alexandrium_mediterraneum
|       |        |          |  |    |     +----| (100)
|       |        |          |  |    |          |  +--AJ535368.1_Alexandrium_mediterraneum
|       |        |          |  |    |          +--| (50)
|       |        |          |  |    |             +--AJ535374.1_Alexandrium_mediterraneum
|       |        |          |  +----| (99)
|       |        |          |       |     +--EF178148.1_Alexandrium_australiense
|       |        |          |       |  +--| (100)
|       |        |          |       |  |  |  +--JF521639.1_Alexandrium_australiense
|       |        |          |       |  |  +--| (52)
|       |        |          |       |  |     +--EF178149.1_Alexandrium_australiense
|       |        |          |       +--| (100)
|       |        |          |          |     +--AY438016.1_Alexandrium_pacificum
|       |        |          |          |  +--| (48)
|       |        |          |          |  |  |  +--U44931.1_Alexandrium_pacificum
|       |        |          |          |  |  +--| (61)
|       |        |          |          |  |     +--EF178140.1_Alexandrium_pacificum
|       |        |          |          +--| (100)
|       |        |          |             +--FM211464.1_Alexandrium_pacificum
|       |        |  +-------| (100)
|       |        |  |       |        +--AY268607.1_Alexandrium_tropicale
|       |        |  |       |    +---| (100)
|       |        |  |       |    |   |   +--FJ652046.1_Alexandrium_tamiyavanichi
|       |        |  |       |    |   +---| (100)
|       |        |  |       |    |       |  +--AF174614.1_Alexandrium_cohorticula
|       |        |  |       |    |       +--| (100)
|       |        |  |       |    |          +--AB088267.1_Alexandrium_tamiyavanichii
|       |        |  |       +----| (99)
|       |        |  |            |            +--JF521622.1_Alexandrium_fraterculus
|       |        |  |            +------------| (100)
|       |        |  |                         +--AB088262.1_Alexandrium_fraterculus
|       |        +--| (77)
|       |           |                                     +--AY338752.1_Alexandrium_pseudogoniaulax
|       |           |                                  +--| (87)
|       |           |                                  |  +--AB088253.1_Alexandrium_pseudogoniaulax
|       |           |               +------------------| (100)
|       |           |               |                  |  +--AY438018.1_Alexandrium_hiranoi
|       |           |               |                  +--| (50)
|       |           |               |                     |    +--AJ535347.1_Alexandrium_taylori
|       |           |               |                     +----| (100)
|       |           |               |                          +--AJ535348.1_Alexandrium_taylori
|       |           +---------------| (100)
|       |                           +------------AY438020.1_Alexandrium_satoanum
+-------| (80)
|       |     +--AY962834.1_Alexandrium_insuetum
|       |  +--| (100)
|       |  |  +--JF521630.1_Alexandrium_insuetum
|       +--| (46)
|          |  +--FJ011438.1_Alexandrium_peruvianum
|          +--| (72)
|             |  +--AY962858.1_Alexandrium_ostenfeldii
|             +--| (98)
|                +--JF921174.1_Alexandrium_ostenfeldii
|
|                    +------AY959942.1_Alexandrium_leei
+--------------------| (100)
                     +---------KF034860.1_Alexandrium_leei


Consensus tree in newick format: 

(AF042813.1_Prorocentrum_minimum:0.8842831361,(((AJ535373.1_Alexandrium_tamutum:0.0055087792,(GQ120507.1_Alexandrium_tamutum:0.0000022069,Site_3_26_06_21_consensus_cl_id_127_total_supporting_reads_140:0.0000022069)100:0.0190849071)79:0.0191387306,(((AY962849.1_Alexandrium_minutum:0.0000022069,JF521634.1_Alexandrium_minutum:0.0027733711)100:0.0420652511,EU707477.1_Alexandrium_minutum:0.0448484939)90:0.0182247018,((((AY962833.1_Alexandrium_andersonii:0.0000022069,U44937.1_Alexandrium_andersoni:0.0000022069)52:0.0000022069,JF521619.1_Alexandrium_andersoni:0.0000022069)100:0.2155188189,(AF318230.1_Alexandrium_margalefii:0.0000022049,AF033531.1_Alexandrium_margalefeii:0.0084852825)100:0.2130005239)74:0.0294880392,(((((JF521618.1_Alexandrium_affine:0.0000022120,AF032348.1_Alexandrium_concavum:0.0165739504)100:0.0425076315,U44935.1_Alexandrium_affine:0.0143762734)100:0.0673670808,(((AJ303429.1_Alexandrium_tamarense:0.0027802473,((JF521640.1_Alexandrium_tamarense:0.0000022069,JF906995.1_Alexandrium_tamarense:0.0000022069)46:0.0000022069,AJ303428.1_Alexandrium_tamarense:0.0027823769)52:0.0000022069)99:0.0179999306,(((U44926.1_Alexandrium_catenella:0.0000022069,(AF200667.1_Alexandrium_catenella:0.0027579176,(KX519402.1_Alexandrium_catenella:0.0000022069,KX519394.1_Alexandrium_catenella:0.0000022069)64:0.0000022069)93:0.0027670730)79:0.0024373540,(JF521644.1_Alexandrium_catenella:0.0422626194,Site_3_26_06_21_consensus_cl_id_178_total_supporting_reads_988:0.0028318595)97:0.0058471359)100:0.0509038352,(AJ535370.1_Alexandrium_mediterraneum:0.0027901385,(AJ535368.1_Alexandrium_mediterraneum:0.0028296893,AJ535374.1_Alexandrium_mediterraneum:0.0085410203)50:0.0000022069)100:0.0751515214)82:0.0131190049)62:0.0019552231,((EF178148.1_Alexandrium_australiense:0.0000022069,(JF521639.1_Alexandrium_australiense:0.0000022069,EF178149.1_Alexandrium_australiense:0.0000022069)52:0.0000022069)100:0.0465706219,((AY438016.1_Alexandrium_pacificum:0.0000022069,(U44931.1_Alexandrium_pacificum:0.0000022069,EF178140.1_Alexandrium_pacificum:0.0000022069)61:0.0000022069)48:0.0000022069,FM211464.1_Alexandrium_pacificum:0.0000022069)100:0.0507126933)100:0.0377831674)99:0.0786410069)89:0.0193751940,((AY268607.1_Alexandrium_tropicale:0.0417645194,(FJ652046.1_Alexandrium_tamiyavanichi:0.0011888363,(AF174614.1_Alexandrium_cohorticula:0.0000022069,AB088267.1_Alexandrium_tamiyavanichii:0.0027803320)100:0.0201379248)100:0.0653376995)100:0.0670081804,(JF521622.1_Alexandrium_fraterculus:0.0000022069,AB088262.1_Alexandrium_fraterculus:0.0000022069)100:0.1960091070)99:0.0864264623)100:0.1209672056,(((AY338752.1_Alexandrium_pseudogoniaulax:0.0000022069,AB088253.1_Alexandrium_pseudogoniaulax:0.0000022069)87:0.0004941449,(AY438018.1_Alexandrium_hiranoi:0.0000020821,(AJ535347.1_Alexandrium_taylori:0.0000022069,AJ535348.1_Alexandrium_taylori:0.0000022069)100:0.0802005026)50:0.0051282837)100:0.2889531206,AY438020.1_Alexandrium_satoanum:0.1987657735)100:0.2484093173)77:0.0515452698)46:0.0257922321)35:0.0165042948)40:0.0117376075,((AY962834.1_Alexandrium_insuetum:0.0000022069,JF521630.1_Alexandrium_insuetum:0.0000022069)100:0.0502563240,(FJ011438.1_Alexandrium_peruvianum:0.0057536974,(AY962858.1_Alexandrium_ostenfeldii:0.0000022069,JF921174.1_Alexandrium_ostenfeldii:0.0027873791)98:0.0264516207)72:0.0340147768)46:0.0148287387)80:0.1262817579,(AY959942.1_Alexandrium_leei:0.1052151886,KF034860.1_Alexandrium_leei:0.1519474920)100:0.3204883985);

TIME STAMP
----------

Date and time: Fri Feb 10 11:19:07 2023
Total CPU time used: 123.821335 seconds (0h:2m:3s)
Total wall-clock time used: 65.84357529 seconds (0h:1m:5s)
