# Supplementary material for: Combining Nanopore Sequencing with Recombinase Polymerase Amplification Enables Identification of Dinoflagellates from the Alexandrium Genus, Providing a Rapid, Field Deployable Tool
Source: Toxins (Basel). 2023 Jun 1;15(6):372. doi: 10.3390/toxins15060372 (PMC10302762; doi:10.3390/toxins15060372)
Supplement: Supplementary file 1 [file toxins-15-00372-s001.zip › Supplemantary_material/S2_Phylogenetic_trees_of_VMK_&RPB_samples/Phylo_tree_VMK/Site_4/Site_4_08_09_21/Site_4_08_09_21.fasta]

>AF042813.1_Prorocentrum_minimum
AATTGGGTGGTAAATTTCATCTCAAGCTAAATATTGGTTCGAGACCGATAGCAAACAAGT
ACCATGAGGGAAAGATGAAAA-GGACTTTGAAAAGAGAGTTAA-AAGTGCCTGAAATTGC
TGAAAGGG-AAGCGAATGGAACCAGTGTTGCTTGGCAAGA-TTGTCGGGTGCAT------
--------------GACGCGCTTG-ATCGTCTCTTGCCTTGTGTGTCAACGCCAGTTCGC
--GATCGAGGAAAACTCCAGGGTCATGGTAGCTCGTCTACGGGTGAGTGAATAGCCTTGG
CA-GAACTCATT-TGCGGACTGTTTCTTTCGTGTCTGGTTGCAGT---GTCCTTGGCATT
CTG-GAAGCTCGT----CTTGGCTTGCCACTGGCGGGGGACCTG-
>AJ535373.1_Alexandrium_tamutum
AAGTGGGTGGTAAATTCCATGTAAAGGTAAATATATTATTGAGACTGATAGCAAACAAGT
ACCATGAGGGAAATATGAAAA-GGACTTTGAAAAGAGAATTAA-AAGAGTCTGCATTTGC
TGAACAGA-AAGCAAACAGAATTGATCTTGCTTGGTGAGA-TTGTTGCGTCTACTCTTGC
ATTT--CTATGCTGGATGTGGGTGCGATGGTTCTTGCCTTGAATGTCAGCTTCCATTTCT
GCAAATCATTACCCTTGCACATGAATGGTAATTTGCCTGCGGGTA-TTGGAATGCATGTG
TTTGCAATGAT--TTGTGA-TTTGATACATGTGTTTGGTGGTA-----CTTGTGTGTGTT
CC--TTTGTCAA----AGGGGAAGGCTTGCTTCCTTGAGCACCA-
>GQ120507.1_Alexandrium_tamutum
AAGTGGGTGGTAAATTCCATGTAAAGGTAAATATATTATTGAGACTGATAGCAAACAAGT
ACCATGAGGGAAATATGAAAA-GGACTTTGAAAAGAGAATTAA-AAGAGTCTGCATTTGC
TGAACAGA-AAGCAAACAGAATTGATCTTGCCTGGTGAGA-TTGTTGCGTCTACTTCTGC
ATTT--CTATGTTGGATGTGGGTGCGATGGTTCTTGCCTTGAATGTCAGCTTCTTTTTCT
GCAAATCATTACCCTTGCACATGAATGGTAATTTGCCTGCGGGTA-TTGGAATGCATGTG
TTTGCCATGAT--TTGTGA-TTTGATACATGTGTCTGGTGGTA-----CTTGTGTGTGTT
CC--TTTGTCAA----AGGGGAAGGTTTGCTTCCTTGAGCACCA-
>AY962849.1_Alexandrium_minutum
AAGTGGGTGGTAAATTCCATGTAAAGGTAAATATATTATTGAGACTGATAGCAAACAAGT
ACCATGAGGGAAATATGAAAA-GGACTTTGAAAAGAGAATTAA-AAGAGTCTGCATTTGC
TGAACAGA-AAGCAAACAGAATTGATTTTACTTGGTGAGA-TTGTTGTGCTTACTCTATC
ATTT--ATATGGTTGATGTGGGTGCGATGGTTCTTACCTTGAATGTCAGCTTCTATTTCT
GCAAATCATTACCCTTGCACATGAATGGTAATTTGCCTGCGGGTA-TTGGAATGCATGTG
TTTGCAATGAT--TTGTGA-TTTGACGCATGTGTTTGGTGAAA-----TTTGTATATGCT
CT--TTTGTCGA----AGGGGAAAGCTTACTTTTTTGAGCATTG-
>JF521634.1_Alexandrium_minutum
AAGTGGGTGGTAAATTCCATGTAAAGGTAAATATATTATTGAGACTGATAGCAAACAAGT
ACCATGAGGGAAATATGAAAA-GGACTTTGAAAAGAGAATTAA-AAGAGTCTGCATTTGC
TGAACAGA-AAGCAAACAGAATTGATTTTACTTGGTGAGA-TTGTTGTGCTTACTCTATC
ATTT--ATATGGTTGATGTGGGTGCGATGGTTCTTACCTTGAATGTCAGCTTCTATTTCT
GCAAATCATTACCCTTGCACATGAATGGTAACTTGCCTGCGGGTA-TTGGAATGCATGTG
TTTGCAATGAT--TTGTGA-TTTGACGCATGTGTTTGGTGAAA-----TTTGTATATGCT
CT--TTTGTCGA----AGGGGAAAGCTTACTTTTTTGAGCATTG-
>AY962834.1_Alexandrium_insuetum
AAGTGGGTGGTAAATTCCATGTAAAGGTAAATATATTATTGAGACTGATAGCAAACAAGT
ACCATGAGGGAAATATGAAAA-GGACTTTGAAAAGAGAATTAA-AAGAGTCTGCATTTGC
TGAACAGA-AAGCAAACAGAATTGATCTTACTTGGTGAGA-TTGTTGTGCCCACTTTAGC
ATTT--ATATGTTGGATGTGGGTGCGATGGTTCTTGCCTTGAATGTCAGCTTCTATTWCT
GCAAATCATTACCCTTGCACGTGAATGGTAATTTGCCTGTGGGTA-TTGGAATGCATGTG
TTTGCAATGAT--TTGTGA-TTTGATATGTGTGATTGGTGCTA-----CTTGCGTGTTGC
TC--CTTTGTCA---ACGGGGAAGGCTGTCTTCCTTGAGCCCG--
>JF521630.1_Alexandrium_insuetum
AAGTGGGTGGTAAATTCCATGTAAAGGTAAATATATTATTGAGACTGATAGCAAACAAGT
ACCATGAGGGAAATATGAAAA-GGACTTTGAAAAGAGAATTAA-AAGAGTCTGCATTTGC
TGAACAGA-AAGCAAACAGAATTGATCTTACTTGGTGAGA-TTGTTGTGCCCACTTTAGC
ATTT--ATATGTTGGATGTGGGTGCGATGGTTCTTGCCTTGAATGTCAGCTTCTATTTCT
GCAAATCATTACCCTTGCACGTGAATGGTAATTTGCCTGTGGGTA-TTGGAATGCATGTG
TTTGCAATGAT--TTGTGA-TTTGATATGTGTGATTGGTGCTA-----CTTGCGTGTTGC
TC--CTTTGTCA---ACGGGGAAGGCTGTCTTCCTTGAGCCCG--
>FJ011438.1_Alexandrium_peruvianum
AAGTGGGTGGTAAATTCCATGTAAAGGAAAATATATTATTGAGACTGATAGCAAACAAGT
ACCATGAGGGAAATATGAAAA-GGACTTTGAAAAGAGAATTAA-AAGAGTCTGCATTTGC
TGAACAGA-AAGCAAACAGAATTGATCT-ACTTGGTGAGA-TTGTTGCGTCCACTT----
-----------------GTGGGCGCAATGGTTCTTGCCTTGAATGTCAGCGTCTATTTCT
GCAAATCATTACCCTTGCACATGAATGGTAATTTGCCTGTGGGTA-TTGGAATGCATGTG
TTTGCAATGAT--TTGTGA-TTTGATACGTGTGTCTGGTGTT------CTTGTGTGTGCC
TT--CTTGCCAAA--AAGGGGAGGGCTCTCCTCCCTGGGCACTG-
>AY962858.1_Alexandrium_ostenfeldii
AAGTGGGTGGTAAATTCCATGTAAAGGAAAATATATTATTGAGACTGATAGCAMACAAGT
ACCATGAGGGAAATATGAAAA-GGACTTTGAAAAGAGAATTAA-AAGAGTCTGCATTTGC
TGAACAGA-AAGCAAACAGAATTGATCT-ACTTGGTGAGA-TTGTTGCGTCCACTT----
-----------------GTGGGTGCAATGGTTCTTGCCTTGAATGTCAGCGTCTATTTCT
GCAAATTATTACCCTTGCATATGAATTGTAATTTGCCTGTGGGCA-TTGGAATGCATGTG
TTTGCAATGAT--TTGTGA-TTTGATACATGTGTCTGGTGTT------CGCGTGTGTGCC
TT--CTTGCTAAC--ACGGGGAGGGCTCTCCTCCCTGGGCACTG-
>JF921174.1_Alexandrium_ostenfeldii
AAGTGGGTGGTAAATTCCATGTAAAGGAAAATATATTATTGAGACTGATAGCAAACAAGT
ACCATGAGGGAAATATGAAAA-GGACTTTGAAAAGAGAATTAA-AAGAGTCTGCATTTGC
TGAACAGA-AAGCAAACAGAATTGATCT-ACTTGGTGAGA-TTGTTGCGCCCACTT----
-----------------GTGGGTGCAATGGTTCTTGCCTTGAATGTCAGCGTCTATTTCT
GCAAATTATTACCCTTGCATATGAATTGTAATTTGCCTGTGGGCA-TTGGAATGCATGTG
TTTGCAATGAT--TTGTGA-TTTGATACATGTGTCTGGTGTT------CGCGTGTGTGCC
TT--CTTGCTAAC--ACGGGGAGGGCTCTCCTCCCTGGGCACWG-
>AY962833.1_Alexandrium_andersonii
AAGTGGGTGGTAAATTTCATGTAAAGATTAATATATTATTGAGACTGATAGCGAACAAGT
ACCATGAGGGAAATATGAAAA-GGACTTTGAAAAGAGAATTAA-AAGAGTCTGCACTTGC
TGAACAGA-AAGCAAACAGAAGTGATTATGCTTGGTAAGA-TTGTTGCGTCTTGTTGTTC
-----------TGCAACTTGGGCGCAGTGGTTCTTACCTTGTCTGCCAGCATCT-TTTCT
GCAAATCAGAACCCTGGCACATGACTTGTAAAACGCCTGCGGGTG-TTGGAATGCATGTG
TTTGCTATGAT--TTGTGA-TTAGATTTGTGCGCGTGGTGCT------TCGGTATGTGGC
TC--TTTGCTGT------GGGGGAATTCTCCTCCGCCCTGGCTG-
>U44937.1_Alexandrium_andersoni
AAGTGGGTGGTAAATTTCATGTAAAGATTAATATATTATTGAGRCTGATAGCGAACAAGT
ACCATGAGGGAAATATGAAAA-GGACTTTGAAAAGAGAATTAA-AAGAGTCTGCACTTGC
TGAACAGA-AAGCAAACAGAAGTGATTATGCTTGGTAAGA-TTGTTGCGTCTTGTTGTTC
-----------TGCAACTTGGGCGCAGTGGTTCTTACCTTGTCTGCCAGCATCT-TTTCT
GCAAATCAGAACCCTGGCACATGACTTGTAAAACGCCTGCGGGTG-TTGGAATGCATGTG
TTTGCTATGAT--TTGTGA-TTAGATTTGTGCGCGTGGTGCT------TCGGTATGTGGC
TC--TTTGCTGT------GGGGGAATTMTCCTCCRCCCTG-CTG-
>JF521619.1_Alexandrium_andersoni
AAGTGGGTGGTAAATTTCATGTAAAGATTAATATATTATTGAGACTGATAGCGAACAAGT
ACCATGAGGGAAATATGAAAA-GGACTTTGAAAAGAGAATTAA-AAGAGTCTGCACTTGC
TGAACAGA-AAGCAAACAGAAGTGATTATGCTTGGTAAGA-TTGTTGCGTCTTGTTGTTC
-----------TGCAACTTGGGCGCAGTGGTTCTTACCTTGTCTGCCAGCATCT-TTTCT
GCAAATCAGAACCCTGGCACATGACTTGTAAAACGCCTGCGGGTG-TTGGAATGCATGTG
TTTGCTATGAT--TTGTGA-TTAGATTTGTGCGCGTGGTGCT------TCGGTATGTGGC
TC--TTTGCTGT------GGGGGAATTCTCCTCCGCCCTG-CTG-
>AF318230.1_Alexandrium_margalefii
AAGTGGGTGGTAAATTCCATGAAAAGGGAAATACATTTTTGAGACTGATAGCAAACAAGT
ACCATGAGGGAAATATGAAAA-GGACTTTGAAAAGAGAATTAA-AAGAGTCTGCATTTGC
TGAACAGA-AAGCAAACAGAATGAATTCTGCTTGGTTAGA-TTATTGTGCCGTCTGCTTT
GCTT--TTGTGTTGCATCAGGGTGCAATGGTTCTTTCCTTGAATGCCAGC-TTTATTTCT
GCAAATCGTAATCTTTGTGCATGAATGGAAATACGTCTGCGGGTA-TTGGATTGCATGTG
TTTGTGGTGAT--TTGTGA-TTT-ACCTATATGTGTGT----------CTTGTGT-TGGT
AG--CTTGTGAGC--TTAAGGGTTGTTTTCATTCTTGAGCATGG-
>AF033531.1_Alexandrium_margalefeii
AAGTGGGTGGTAAATTCCATGAAAAGGGAAATACATTTTTGAGACTGATAGCAAACAAGT
ACCATGAGGGAAATATGAAAA-GGACTTTGAAAAGAGAATTAA-AAGAGTCTGCATTTGC
TGAGCAGA-AAGCAAACAGAATGAATTCTGCTTGGTTAGA-TTATTGTGCCGTCTGCTTT
GTTTATTTGTGTTGCATCAGGGTGCAATGGTTCTTTCCTTGAATGCCAGC-TTTATTTCT
GCAAATCGTAATCTTTGTGCATGAATGGAAATACGTCTGCGGGTA-TTGGATTGCAYGTG
TTTGTGGTGAT--TTGTGA-TTT-ACCTATATGTGTGT----------CTTGTGT-TGGT
GG--CTTGTGAGC--TTAAGGGTTGTTTTCATTCTTGAGCATGG-
>AY959942.1_Alexandrium_leei
AATGTGGTGGTAAATTCCATGTAAAGGAAAATATGTCATTGAGACTGATAGCAAACAAGT
ACCATGAGGGAGATATGAAAA-GGACTTTGAAAAGAGAATTAA-AAGAGCCTGAAATTGT
TGAGCAGA-AAGCAAACAGACATG-TGCACAATGGTAAGA-CTGCTGCATTCCTTCCTGC
AGATT--GTGTGTGGAAGTGTGTGCAATGGTTCTTGCGTTGAACACCAGCTTTGCTACTT
G-AAATCATTATTCATGTGTATGAATGAAAATTTGTTTTCGGGCA-ATGCAACGCATGCA
TATGATATGATG-TTGGGT-TGCTTTGTG-GCACATGGC---------CTGGCTTGGTGC
AC--TTGGATTA------G-GAAGGGTGCCCTTCCTGTGTGTCGC
>KF034860.1_Alexandrium_leei
AATATGATGGTAAATTCCATGTAAAGGACAACATATCATTGAGACTGATAGCAAACAAAT
TCCATGAGGGAGATATGAAAA-GGACTTTGAAAAGAGAATTAA-AAGAGCCTGAAATTGT
TGAGCAAA-ACGCAAACAAACATG-TGTGCAATGGTGAGA-CTGCTGCACACCTTCCTGC
ATGT---GTGCGTGGAAATGTCTGCAATGGTTCTTGCCTTGAATACCAGCTTTGCTACCT
G-AAATCATTATTCATGTGCGTGAATGGAAATATGCCCTCGGGTG-TTGAAATGTATGCA
TATAAAAATATA-TTGGGT-TGCGCTGTT-GTGTATGGT---------CTGCTTGAAAGC
CC--ATGTCATA------A-GGAGGGTGCTCTTCCTGGGGCGTGT
>JF521618.1_Alexandrium_affine
AAGTGGGTGGTAAGTTTCATGTAAAGGTAAATATAGGATTGAGACTGATAGCACACAAGT
ACCATGAGGGAAATATGAAAA-GGACTTTGAAAAGAGAATTAA-ATGAGTTTGTATTTGC
TGAACAGA-AAATAAACAGATTTGATGTTGCTTGGTGAGA-TTGTGGTGCTTGCTTGACA
ATAG----GTTTTGATTGTGGGTGCGATGATTCTTGCTTTGCTTGCCAGTTTCTATTTGT
ACATTTGATTACCCTTGCACATGAATGGTAATTTTCCTGCGGGGT-TTGGATTGCATGTG
TTTGTGATGAT--TTGTGT-TTTGATGCATGTGTCTGGTGCT------TTTGTAATTGCT
CA--TTTCTTGAA-----GCTGGGCCTACCCTACTAGAGCT-TAC
>U44935.1_Alexandrium_affine
AAGTGGGTGGTAAGTTTCATGTAAAGGTAAATATAGGATTGAGACTGATAGCACACAAGT
RCCATGAGGGAAATATGAAAA-GGACTTTGAAAAGAGAATTAA-ATGAGTTTGTATTTGC
TGAACAGA-AAATAAACAGATTTGATGTTGCTTGGTGAGA-TTGTGGTGCTTGCTTGACA
ATAG----GTTTTGATTGTGGGTGCGATGATTCTTGCTTTGCTTGCCAGTTTCTATTTGT
ACATTTGATTACCCTTGCACATGAATGGTAATTTTCCTGCGGGGT-TTGGATTGCATGTG
TTTGTGATGAT--TTGTGT-TTTGATTCATGTGTCTGGTGCT------TTTGTAATTGCT
CA--TTTCTTGAA-----GCTGGGCCTACCCTACTAGAGCT-TAC
>AF032348.1_Alexandrium_concavum
AAGTGGGTGGTAAGTTTCATGTAAAGGTAAATATAGGATTGAGACTGATAGCACACAAGT
ACCATGAGGGAAATATGAAAA-GGACTTTGAAAAGAGAATTAA-ATGAGTTTGTATTTGC
TGAACAGA-AAATAAACAGATTTGATGTTGCTTGGTGAGA-TTGTGGTGCTTGCTTGACA
ATAG----GTTTTGATTGTGGGTGCAATGATTCTTGCTTTGCTTGCCAGTTTCCATGTGT
ACATTTGATTACCCTTGCTCATGAATGGTAATCTTCCTGCGGGGT-TTGGATTGCATGTG
TTTGTGATGAT--TTGTGT-TTTGATACATGTGTCTGGTGCT------TTTGTAATTGCT
CA--TTTCTTGAA-----GCTGGGCCTACCCTACTAKAGCT-TAC
>AY268607.1_Alexandrium_tropicale
AAGTGGGTGGTAAGTTTCATGTAAAGGTAAATATATGATTGAGACTGATAGTGCACAAGT
ACCATGAGGGAAATATGAAAA-GGACTTTGAAAAGAGAATTAA-ATGAGTTTGTATTTGC
TGAACAGA-AAGTAAACAGATTTGATTTTGCTGGGTGAGA-TTGTGGTGCTTGCTTGACA
CTT-----ATGTGG-TTGTAAGTACAATGATTCTTACTTTGTGTGCCAGTTT---TTTGC
ACATTTGAACATTCTTGCGTATGAATGGTAATATTCCTGTGGGGG-TTGGATTGCATACG
TATGTAAGCAT--TTGTGT-TCTGAACTATGTGTTTGGTGAC------TTTGTTTGTACG
C---TATGTGT----ACAGAAGGTGTTT-CTTCCTGGGTCAAC--
>FJ652046.1_Alexandrium_tamiyavanichi
AAGTGGGTGGTAAGTTTCATGTAAAGGTAAATATATGATTGAGACTGATAGTGCACAAGT
ACCATGAGGGAAATATGAAAA-GGACTTTGAAAAGAGAATTAA-ATGAGTTTGTATTTGC
TGAACAGA-AAGTAAACAGATTTGATTTTGCTGGGTGAGA-TTGTGGTGCTTGCCTGACA
CTGC---GGTGTGG-TTCTAAGTACAATGATTCTTGCTTTGTGTGCCAGCTT---TTTAC
ACATTTGAACATGCATGCGCATGAATGGTAGTATTCCTGTGGGGGGTTGGATTGCATGCG
TGTATAAGCAT--TTGTGTGTTTGAAGCATGTGTTTGGTGATG-----TTGGTGTGTGCA
CA--TATTGTT----CTTCAGGATGT-------------------
>AF174614.1_Alexandrium_cohorticula
AAGTGGGTGGTAAGTTTCATGTAAAGGTAAATATATGATTGAGACTGATAGTGCACAAGT
ACCATGAGGGAAATATGAAAA-GGACTTTGAAAAGAGAATTAA-ATGAGTTTGTATTTGC
TGAACTGA-AAGTAAACAGATTTGATTTTGATGGGTGAGA-TTGTGGTGCTTGCTTGACA
CTAT---GGTGTGG-T-CTAAGTACAATGATTCTTGCTTTGTGTGCCAGCTT---TTTAC
ACATTTGAACATGCATGCGCATGAATGGTATTATTCCTGTGGGGGGTTGGATTGCATGCG
TGTATAAGCAT--TTGTGTGCTTGAAGCATGTGTTTGGTGATG-----TTGGTGTGTGCA
CA--TATTGTT----CTTCAGGATGTTTTCTTCCTGTGTCAAC--
>AB088267.1_Alexandrium_tamiyavanichii
AAGTGGGTGGTAAGTTTCATGTAAAGGTAAATATATGATTGAGACTGATAGTGCACAAGT
ACCATGAGGGAAATATGAAAA-GGACTTTGAAAAGAGAATTAA-ATGAGTTTGTATTTGC
TGAACTGA-AAGTAAACAGATTTGATTTTGATGGGTGAGA-TTGTGGTGCTTGCTTGACA
CTAT---GGTGTGG-T-CTAAGTACAATGATTCTTGCTTTGTGTGCCAGCTT---TTTAC
ACACTTGAACATGCATGCGCATGAATGGTATTATTCCTGTGGGGGGTTGGATTGCATGCG
TGTATAAGCAT--TTGTGTGCTTGAAGCATGTGTTTGGTGATG-----TTGGTGTGTGCA
CA--TATTGTT----CTTCAGGATGTTTTCTTCCTGTGTCAAC--
>JF521622.1_Alexandrium_fraterculus
AATTGGGTGGTAAGTTTCATGCACAGGTAAATACATGATTGAGACTGATAGCGCACAAGT
ACCATGAGGGAAATATGAAAA-GGACTTTGAAAAGAGAGTTAA-ATGAGTTTGCACTTGC
TGAACAGA-AAGTAAACAGATTTGATTATACTGCGTGAGA-TTGTGGTGTTTGCTTTGCA
TGTC---GATGTGAATTGCAAATGCAATGTTTGTTGCTGTGTGTGCTAGTTA---TTTGT
GCATGTGCTGACCATTGCACATGAATGGTAATATCTCTGCGGGGGGT--GATTGTATGTG
CATGCATGCAT--GTGTG---CTCAGGCATGTGTTTGGTGATGGTGTGTTGGTATGTGTG
TG--TGTGTTCTGTGCTGGGTGTTGTTCGCTGTATGGGCCCAC--
>AB088262.1_Alexandrium_fraterculus
AATTGGGTGGTAAGTTTCATGCACAGGTAAATACATGATTGAGACTGATAGCGCACAAGT
ACCATGAGGGAAATATGAAAA-GGACTTTGAAAAGAGAGTTAA-ATGAGTTTGCACTTGC
TGAACAGA-AAGTAAACAGATTTGATTATACTGCGTGAGA-TTGTGGTGTTTGCTTTGCA
TGTC---GATGTGAATTGCAAATGCAATGTTTGTTGCTGTGTGTGCTAGTTA---TTTGT
GCATGTGCTGACCATTGCACATGAATGGTAATATCTCTGCGGGGGGT--GATTGTATGTG
CATGCATGCAT--GTGTG---CTCAGGCATGTGTTTGGTGATGGTGTGTTGGTATGTGTG
TG--TGTGTTCTGTGCTGGGTGTTGTTCGCTGTATGGGCCCAC--
>AJ303429.1_Alexandrium_tamarense
AAGTGGGTGGTAAGTTTCATACAAAGGTAAATATGCAATTGAGACTGATAGCACACAAGT
ACCATGAGGGAAATATGAAAA-GGACTTTGAAAAGAGAATTAA-ATGAGTTTGTATTTGC
TGAACACA-AAGCAAACAGACTTGATTT-GCTTGGTGAGA-TTGTAGTGCTTGCTTGACA
ATAG----GTTTTGGCTGTGGGTGAAATGATTCTTTCTTTGCATGCCAGGTTCTATGTGT
ACATTTGATTACCTTTGCACATGAATGGTAATTTTCCTGCGGGGGG-TGGATTGCATGTG
CATGTAATGAT--TTGTGT-CTTGATGAATGTGTCTGGTGTA------TCTGTTTTTGTT
CCA-TGTGTTT-------GAGGTTGCTTCCTTCCTTGGGCT-TA-
>EF178148.1_Alexandrium_australiense
AAGTGGGTGGTAAGTTTCATGCAAAGGTAAATATGCAATTGAGACTGATAGCGCACAAGT
ACCATGAGGGACATATGAAAA-GGACTTTGAAAAGAGAATTAA-ACGAGTTTGTATTTGC
TGAACACA-AAGTAAACAGATGTGATTT-CCTTAGTGAGA-TTGTAGCACTTGCTTGACA
ATAG----GTTTTGGCGGTGGGTGCAATGATTCTTGCTTTGTATGCCAGTTTCTATGTGG
ACATTTGATTACCTGTGCACTTGAATGGTAATTTTCCTGCGGGGGG-TGGATTGCATATG
CATGTAATTAT--TTGCATGTTTTATTACTGTGTCTGGTGTA------TGTGTTTGTGTT
MT--TGTGCTT-------GTGGTTGCTTTCTTCCTTGGGCT-TGC
>JF521639.1_Alexandrium_australiense
AAGTGGGTGGTAAGTTTCATGCAAAGGTAAATATGCAATTGAGACTGATAGCGCACAAGT
ACCATGAGGGACATATGAAAA-GGACTTTGAAAAGAGAATTAA-ACGAGTTTGTATTTGC
TGAACACA-AAGTAAACAGATGTGATTT-CCTTAGTGAGA-TTGTAGCACTTGCTTGACA
ATAG----GTTTTGGCGGTGGGTGCAATGATTCTTGCTTTGTATGCCAGTTTCTATGTGG
ACATTTGATTACCTGTGCACTTGAATGGTAATTTTCCTGCGGGGGG-TGGATTGCATATG
CATGTAATTAT--TTGCATGTTTTATTACTGTGTCTGGTGTA------TGTGTTTGTGTT
CT--TGTGCTT-------GTGGTTGCTTTCTTCCTTGGGCT-TGC
>AY438016.1_Alexandrium_pacificum
AAGTGGGTGGTAAGTTTCATGCAAAGGTAAATATGCAATTGAGACTGATAGCGCACAAGT
ACCATGAGGGACATATGAAAA-GGACTTTGAAMAGAGAATTAA-ATGAGTTTGTATTTGC
TAAACACA-AAGTAAACAGACTTGATTT-CCTCAGTGAGA-TTGTAGTGMTTGCTTRACA
ATGG----GTTTTGGCTGCAAGTGCAATAATTCTTGCTTTGTGTGCCAGTTTTTATGTGG
ACATTTGATTACCTTTGCACATGAATGGTAATTTTCCTGCGGGGTG-TGGATTGCATATG
CATGTAATGAT--TTGCATGTTTGTTAAATGTGTCTGGTGTA------TTTGTTTGTGTC
CT--TGTCCTT-------GAGGTTGCTTTCTCCCTTGGGCT-TAC
>U44926.1_Alexandrium_catenella
AAGTGGGTGGTAAGTTTCATGTMAAGGTAAACATGCAAYTGAGACTGATAGCACACAAGT
RCCATGAGGGAAATATGAAAA-GGACTTTGAAAAGAGAATTAA-ATGAGTTTGTATTTGC
TGAACACA-AAGTAAACAGACTTGATTT-GCTTGGTGGGA-GTGTTGCACTTGCTTGACA
AGAG----CTTTGGGCTGTGGGTGTAATGATTCTTTCTTTGCATGCCAGTTTCTATGTGT
ACATCTGATTACCTTTGCACATGAATGATAAGTCTCCTGTGGGGGG-TGGATTGCATGTG
CATGTAATGAT--TTGTGT-TTTGATAAATGTGTCTGGTGTA------TGTGTGTGTGTT
CC--TGTGCTT-------GGGGATGCTTCCTTCCTTGGACT-TA-
>AF200667.1_Alexandrium_catenella
AAGTGGGTGGTAAGTTTCATGTAAAGGTAAACATGCAATTGAGACTGATAGCACACAAGT
ACCATGAGGGAAATATGAAAA-GGACTTTGAAAAGAAAATTAA-ATGAGTTTGTATTTGC
TGAACACA-AAGTAAACAGACTTGATTT-GCTTGGTGGGA-GTGTTGCACTTGCTTGACA
AGAG----CTTTGGGCTGTGGGTGTAATGATTCTTTCTTTGCATGCCAGTTTCTATTTGT
ACATCTGATTACCTTTGCACATGAATGATAAGTCTCCTGTGGGGGG-TGGATTGCATGTG
CATGTAATGAT--TTGTGT-TTTGATAAATGTGTCTGGTGTA------TGTGTGTGTGTT
CC--TGTGCTT-------GGGGATGCTTCCTTCCTTGGACT-TA-
>JF521644.1_Alexandrium_catenella
AAGTGGGTGGTAAGTTTCATGTAAAGGTAAACATGCAACTGAGACTGATAGCACACAAGT
ACCATGAGGGAAATATGAAAAGGACTTT-GAAAAGATAATAAA-AAGAGTTTGTATTTGC
TGAACACA-AAATAAACACACTCGATTT-GCTTGGTGGGA-GTGCTGCACTTGCTGGACA
AGAG----CTTTGGGCTGTGTGTGTAATGATTCGTTCTTTGCATGCCAGTTTCTATGTGT
ACATCTGATTACCTTTGCACATGAATGATAAGTCTCCTGTGGGGGG-TGTATTGCATGTG
CATGTAATGAT--GTGTGT-TTTGATAAATGTGTATGGTGTA------TGTGT--GTGTT
CA--TGTGATT-------GGGGATGCTTCCTTCCTTGGACT-TA-
>AJ535370.1_Alexandrium_mediterraneum
AAGTGGGTGGTAAGTTTCATGTAAAGGTAAATATGCAATTGAGACTGATAGCACACAAGT
ACCATGAGGGAAATATGAAAA-GGACTTTGAAAAGAGAATTAA-ATGAGTTTGTATTTGC
TGAACAAA-AAGTAAACAGACTTGATTT-CTTTGGTGAGG-TTGTTGTGCTTGCCTGACA
ATAA----GTTTTGGTGGTGGGTACAATGATTCTTTCTTGGCATGCCAGTTTCTATTTGT
ACATTTGATTACCTTTGCATATGAATGGGAAGTTTCTTGTGGGGGGGTTGATTGCATGTG
CATGTAATGAT--TTGTGT-TTTGATGTATGAGTCTGGTGTT------TCTGTCGGTGTT
TC--TGTGCTT-------GAGGTTGATTCCTTCCTTGGACT-GA-
>AJ535368.1_Alexandrium_mediterraneum
AAGTGGGTGGTAAGTTTCATGTAAAGGTAAATATGCAATTGAGACTGATAGCACACAAGT
ACCATGAGGGAAATATGAAAA-GGACTTTGAAAAGAGAATTAA-ATGAGTTTGTATTTGC
TGAACAAA-AAGTAAACAGACTTGATTT-CTTTGGTGAGG-TTGTTGTGCTTGCCTGACA
ATAA----GTTTTGGTGGTGGGTACAATGATTCTTTCTTGGCATGCCAGTTCCTATTTGT
ACATTTGATTACCTTTGCATATGAATGGGAAGTTTCTTGTGGGGGGGTTGATTGCATGTG
CATGTAATGAT--TTGTGT-TTTGATGTATGAGTCTGGTGTT------TCTGTTGGTGTT
TC--TGTGCTT-------GAGGTTGATTCCTTCCTTGGACT-GA-
>AY338752.1_Alexandrium_pseudogoniaulax
AATTGGGTGGTAAATTTCACGCAAGGGAAAATATATTATTGAGTCTGATAATGAACAAGT
ACCATGAGGGAAATATGCAAA-GGACTTTGAAAAGAAAATTAA-AAGAGCTTGCATTTGC
TAAACAGA-AAACTAGCAGAAGTGCTTTATCTTGGTAAGA-TTGCTGCGCATGGGTTTAC
---T---GT-GTAAATTGTATGAGCATTGGTTCTTACTTTGTGTGTCAATTCCATTGTCA
--ATTTTAATATCTTTGCTCATGAATTGTGAAATGCTTGCGGGTG-TTAGATTGCATGTG
CATTCATTAAT--TTG-GA-CTTGGTGCA-GTGCTTGGCAA--------CAGCTTGCATG
TAG-AGTGTGCGT--GCAATGTACAATTGCGATTGTCAGCTGTT-
>AB088253.1_Alexandrium_pseudogoniaulax
AATTGGGTGGTAAATTTCACGCAAGGGAAAATATATTATTGAGTCTGATAATGAACAAGT
ACCATGAGGGAAATATGCAAA-GGACTTTGAAAAGAAAATTAA-AAGAGCTTGCATTTGC
TAAACAGA-AAACTAGCAGAAGTGCTTTATCTTGGTAAGA-TTGCTGCGCATGGGTTTAC
---T---GT-GTAAATTGTATGAGCATTGGTTCTTACTTTGTGTGTCAATTCCATTGTCA
--ATTTTAATATCTTTGCTCATGAATTGTGAAATGCTTGCGGGTG-TTAGATTGCATGTG
CATTCATTAAT--TTG-GA-CTTGGTGCA-GTGCTTGGCAA--------CAGCTTGCATG
TAG-AGTGTGCGT--GCAATGTACAATTGCGATTGTCAGCTGTT-
>AY438018.1_Alexandrium_hiranoi
AATTGGGTGGTAAATTTCACGCAAGGGAAAATATATTATTGAGTCTGATAATGAACAAGT
ACCATGAGGGAAATATGCAAA-GGACTTTGAAAAGAAAATTAA-AAGAGCTTGCATTTGC
TAAACAGA-AAACTAGCAGAAGTGCTTTATCTTGGTAAGA-TTGCTGCGCATGGGTTTAC
---T---GT-GTAAATTGTATGAGCATTGGTTCTTACTTTGTGTGTCAATTCCATTGTCA
--ATTTTAATATCTTTGTTCATGAATTGTGAAATGCTTGCGGGTG-TTAGATTGCATGTG
CATTCATTAAT--TTG-GA-CTTGGTGCA-GTGCTTGGCAA--------TAGCTTGCATG
TAG-AGTGTGCGT--GCAATGTACAATTGCGATTGTCAGCTGTT-
>AJ535347.1_Alexandrium_taylori
AATAGGGTGGTAAATTTCACGCAAGGGAAAATATATTGTTGAGTCTGATAATGAACAAGT
ACCATGAGGGAAATATGCAAA-GGACTTTGAAAAGAAAATTAA-AAGAGCTTGCATTTGC
TAAACAGA-AAACTAGCAGAAGTGCTTTATCTTGGTAAGA-TTGCTGTGCATGGGTTTAT
---T---GT-GTAAATTGTATGAGCATTGGTTCTTGCCTTGTGTGTCAATTCCAATGTCT
--TTTTTAATATCTTTGTTCATGAATTGCGAAATGCTTGTGGGTG-TTTGATTGCATGTG
CATACATTAAT--TTG-GA-CTTGGTGCA-ATGTTTGGCAT--------TAGCTTGCATG
TAG-AGTGCCTGT--GCAATGCAAAATTGCGATTGTGAACTAAA-
>AJ535348.1_Alexandrium_taylori
AATAGGGTGGTAAATTTCACGCAAGGGAAAATATATTGTTGAGTCTGATAATGAACAAGT
ACCATGAGGGAAATATGCAAA-GGACTTTGAAAAGAAAATTAA-AAGAGCTTGCATTTGC
TAAACAGA-AAACTAGCAGAAGTGCTTTATCTTGGTAAGA-TTGCTGTGCATGGGTTTAT
---T---GT-GTAAATTGTATGAGCATTGGTTCTTGCCTTGTGTGTCAATTCCAATGTCT
--TTTTTAATATCTTTGTTCATGAATTGCGAAATGCTTGTGGGTG-TTTGATTGCATGTG
CATACATTAAT--TTG-GA-CTTGGTGCA-ATGTTTGGCAT--------TAGCTTGCATG
TAG-AGTGCCTGT--GCAATGCAAAATTGCGATTGTGAACTAAA-
>AY438020.1_Alexandrium_satoanum
AATGGGGTGGTAAATTTCATTCAAGGGCAAATATATTATTGAGCCTGATAGTGGACAAGT
ACCATGAGGGAAATATGAAAA-GGATTTTGAAAAGAAAATTAA-AAGAGTTTGCAATTGC
TGAACAGA-AAGCAAGCAGAAGGTTTTTGTTTTGGTGAGA-TTGTTGCAAATGCATTTGC
ATCT---GTTGCTGAATGTGTGTGCAATGGTTCCTGCCTTGGGTGCTAATTTCAATTTCG
C-ATATCATTACCTTTGCTTGTGAAATGTAAAATATTTGCAAGTA-TTGGATTGCATGTG
CACGCAATGAC--TTGTGG-TTTGGCACA-GTGCTTGCTTA-------TGAGTTAATGTT
CA--TGTGCTCTG--TCAATACATTATTGTGAATGCACACACAT-
>EU707477.1_Alexandrium_minutum
AAGTGGGTGGTAAATTCCATGTAAAGGTAAATATATTATTGAGACTGATAGCAAACAAGT
ACCATGAGGGAAATATGAAAA-GGACTTTGAAAAGGGAATTAA-AAGAGTCTGCATTTGC
TGAACAGA-AAGCAAACAGAATTGATGT-GCTTGGTGAGA-TTGTTGTGCCCACTCTGTC
ATTT--ATGTCG--GATGTGGGTGCGATGGTTCTTACCTTGAATGTCAGCTTCTATTTCT
GCAAATCATTACCCTTGCACATGAATGGTAATTTGCCTGCGGGTA-TTGGAATGTGTGTG
TTTGCAATGAT--TTGTGA-TTTGATGCATGTGGTTGGTGGAC-----TTTGTATGTGCT
GT--TTTGCCAA----CGGGGAAGGGACTCTTCCTTGAGCACTG-
>KX519402.1_Alexandrium_catenella
AAGTGGGTGGTAAGTTTCATGTAAAGGTAAACATGCAATTGAGACTGATAGCACACAAGT
ACCATGAGGGAAATATGAAAA-GGACTTTGAAAAGAGAATTAA-ATGAGTTTGTATTTGC
TGAACACA-AAGTAAACAGACTTGATTT-GCTTGGTGGGA-GTGTTGCACTTGCTTGACA
AGAG----CTTTGGGCTGTGGGTGTAATGATTCTTTCTTTGCATGCCAGTTTCTATTTGT
ACATCTGATTACCTTTGCACATGAATGATAAGTCTCCTGTGGGGGG-TGGATTGCATGTG
CATGTAATGAT--TTGTGT-TTTGATAAATGTGTCTGGTGTA------TGTGTGTG--TT
CC--TGTGCTT-------GGGGATGCTTCCTTCCTTGGACT-TA-
>KX519394.1_Alexandrium_catenella
AAGTGGGTGGTAAGTTTCATGTAAAGGTAAACATGCAATTGAGACTGATAGCACACAAGT
ACCATGAGGGAAATATGAAAA-GGACTTTGAAAAGAGAATTAA-ATGAGTTTGTATTTGC
TGAACACA-AAGTAAACAGACTTGATTT-GCTTGGTGGGA-GTGTTGCACTTGCTTGACA
AGAG----CTTTGGGCTGTGGGTGTAATGATTCTTTCTTTGCATGCCAGTTTCTATTTGT
ACATCTGATTACCTTTGCACATGAATGATAAGTCTCCTGTGGGGGG-TGGATTGCATGTG
CATGTAATGAT--TTGTGT-TTTGATAAATGTGTCTGGTGTA------TGTGTGTG--TT
CC--TGTGCTT-------GGGGATGCTTCCTTCCTTGGACT-TA-
>AJ535374.1_Alexandrium_mediterraneum
AAGTGCGTGGTAAGTTTCATGTAAAGGTAAATATGCAATTGAGACTGATAGCACACAAGT
ACCATGAGGCAAATATGAAAA-GGACTTTGAAAAGAGAATTAA-ATGAGTTTGTATTTGC
TGAACAAA-AAGTAAACAGACTTGATTT-CTTTGGTGAGG-TTGTTGTGCTTGCCTGACA
ATAA----GTTTTGGTGGTGGGTACAATGATTCTTTCTTGGCATGCCAGTTTCTATTTGT
ACATTTGATTACCTTTGCATATGAATGGGAAGTTTCTTGTGGGGGGGTTGATTGCATGTG
CATGTAATGAT--TTGTGT-TTTGATGTATGAGTCTGGTGTT------TCTGTTGGTGTT
TC--TGTGCTT-------GAGGTTGATTCCTTCCTTGGACT-GA-
>AJ303428.1_Alexandrium_tamarense
AAGTGGGTGGTAAGTTTCATACAAAGGTAAATATGCAATTGAGACTGATAGCACACAAGT
ACCATGAGGGAAATATGAAAA-GGACTTTGAAAAGAGAATTAA-ATGAGTTTGTATTTGC
TGAACACA-AAGCAAACAGACTTGATTT-GCTTGGTGAGA-TTGTAGTGCTTGCTTGACA
ATAG----GTTTTGGCTGTGGGTGAAATGATTCTTTCTTTGCATGCCAGGTTCTATGTGT
ACATTTGATTACCTTTGCACATGAATGGTAATTTTCCTGCGGGGGG-TGGATTGCATGTG
CATGTAATGAT--TTGTGT-TTTGATGAATGTGTCCGGTGTA------TCTGTTTTTGTT
CCA-TGTGTTT-------GAGGTTGCTTCCTTCCTTGGGCT-TA-
>U44931.1_Alexandrium_pacificum
AAGTGGGTGGTAAGTTTCATGCAAAGGTAAATATGCAATTGAGACTGATAGCGCACAAGT
ACCATGAGGGACATATGAAAA-GGACTTTGAACAGAGAATTAA-ATGAGTTTGTATTTGC
TAAACACA-AAGTAAACAGACTTGATTT-CCTCAGTGAGA-TTGTAGTGMTTGCTTRACA
ATGG----GTTTTGGCTGCAAGTGCAATAATTCTTGCTTTGTGTGCCAGTTTTTATGTGG
ACATTTGATTACCTTTGCACATGAATGGTAATTTTCCTGCGGGGTG-TGGATTGCATATG
CATGTAATGAT--TTGCATGTTYGTTAARTGTGTCTGGTGTA------TTTGTTTGTGTC
CT--TGTCCTT-------GAGGTTGCTTTCTCCCTTGGGCT-TAC
>FM211464.1_Alexandrium_pacificum
AAGTGGGTGGTAAGTTTCATGCAAAGGTAAATATGCAATTGAGACTGATAGCGCACAAGT
ACCATGAGGGACATATGAAAA-GGACTTTGAAMAGAGAATTAA-ATGAGTTTGTATTTGC
TAAACACA-AAGTAAACAGACTTGATTT-CCTCAGTGAGA-TTGTAGTGMTTGCTTRACA
ATGG----GTTTTGGCTGCAAGTGCAATAATTCTTGCTTTGTGTGCCAGTTTTTATGTGG
ACATTTGATTACCTTTGCACATGAATGGTAATTTTCCTGCGGGGTG-TGGATTGCATATG
CATGTAATGAT--TTGCATGTTTGTTAAATGTGTCTGGTGTA------TTTGTTTGTGTC
CT--TGTCCTT-------GAGGTTGCTTTCTCCCTTGGGCT-TAC
>EF178140.1_Alexandrium_pacificum
AAGTGGGTGGTAAGTTTCATGCAAAGGTAAATATGCAATTGAGACTGATAGCGCACAAGT
ACCATGAGGGACATATGAAAA-GGACTTTGAACAGAGAATTAA-ATGAGTTTGTATTTGC
TAAACACA-AAGTAAACAGACTTGATTT-CCTCAGTGAGA-TTGTAGTGCTTGCTTGACA
ATGG----GTTTTGGCTGCAAGTGCAATAATTCTTGCTTTGTGTGCCAGTTTTTATGTGG
ACATTTGATTACCTTTGCACATGAATGGTAATTTTCCTGCGGGGTG-TGGATTGCATATG
CATGTAATGAT--TTGCATGTTTGTTAAATGTGTCTGGTGTA------TTTGTTTGTGTC
CT--TGTCCTT-------GAGGTTGCTTTCTCCCTTGGGCT-TAC
>EF178149.1_Alexandrium_australiense
AAGTGGGTGGTAAGTTTCATGCAAAGGTAAATATGCAATTGAGACTGATAGCGCACAAGT
ACCATGAGGGACATATGAAAA-GGACTTTGAAAAGAGAATTAA-ACGAGTTTGTATTTGC
TGAACACA-AAGTAAACAGATGTGATTT-CCTTAGTGAGA-TTGTAGCACTTGCTTGACA
ATAG----GTTTTGGCGGTGGGTGCAATGATTCTTGCTTTGTATGCCAGTTTCTATGTGG
ACATTTGATTACCTGTGCACTTGAATGGTAATTTTCCTGCGGGGGG-TGGATTGCATATG
CATGTAATTAT--TTGCATGTTTTATTACTGTGTCTGGTGTA------TGTGTTTGTGTT
CT--TGTGCTT-------GTGGTTGCTTTCTTCCTTGGGCT-TGC
>Site_4_08_09_21_consensus_cl_id_108_total_supporting_reads_380
AAGTGGGTGGTAAGTTTCATGTAAAGGTAAACATGCAATTGAGACTGATAGCACACAAGT
ACCATGAGGGAAATATGAAAA-GGACTTTGAAAAGAGAATTAA-ATGAGTTTGTATTTGC
TGAACACA-AAGTAAACAGACTTGATTT-GCTTGGTGGGA-GTGTTGCACTTGCTTGACA
AGAG----CTTTGGGCTGTGGGTGTAATGATTCTTTCTTTGCATGCCAGTTTCTATTTGT
ACATCTGATTACCTTTGCACATGAATGATAAGTCTCCTGTGGGGGG-TGGATTGCATGTG
CATGTAATGAT--TTGTGT-TTTGATAAATGTGTCTGGTGTA------TGTGTGTGTGTT
CC--TGTGCTT-------GGGGATGCTTCCTTCCTTGGACT-TAC
>Site_4_08_09_21_consensus_cl_id_124_total_supporting_reads_2853
AAGTGGGTGGTAAGTTTCATACAAAGGTAAATATGCAATTGAGACTGATAGCACACAAGT
ACCATGAGGGAAATATGAAAA-GGACTTTGAAAAGAGAATTAA-ATGAGTTTGTATTTGC
TGAACACA-AAGCAAACAGACTTGATTT-GCTTGGTGAGA-TTGTAGTGCTTGCTTGACA
ATAG----GTTTTGGCTGTGGGTGAAATGATTCTTTCTTTGCATGCCAGGTTCTATGTGT
ACATTTGATTACCTTTGCACATGAATGGTAATTTTCCTGCGGGGGG-TGGATTGCATGTG
CATGTAATGAT--TTGTGT-TTTGATGAATGTGTCTGGTGTA------TCTGTTTTTGTT
CCA-TGTGTTT-------GAGGTTGCTTCCTTCCTTGGGCT-TAC


.
