# Supplementary material for: Combining Nanopore Sequencing with Recombinase Polymerase Amplification Enables Identification of Dinoflagellates from the Alexandrium Genus, Providing a Rapid, Field Deployable Tool
Source: Toxins (Basel). 2023 Jun 1;15(6):372. doi: 10.3390/toxins15060372 (PMC10302762; doi:10.3390/toxins15060372)
Supplement: Supplementary file 1 [file toxins-15-00372-s001.zip › Supplemantary_material/S2_Phylogenetic_trees_of_VMK_&RPB_samples/Phylo_tree_VMK/Site_4/Site_4_08_09_21/Site_4_08_09_21.iqtree]

IQ-TREE 2.1.2 COVID-edition built Mar 30 2021

Input file name: bc10b_aligned.fasta
Type of analysis: tree reconstruction + ultrafast bootstrap (1000 replicates)
Random seed number: 99636

REFERENCES
----------

To cite IQ-TREE please use:

Bui Quang Minh, Heiko A. Schmidt, Olga Chernomor, Dominik Schrempf,
Michael D. Woodhams, Arndt von Haeseler, and Robert Lanfear (2020)
IQ-TREE 2: New models and efficient methods for phylogenetic inference
in the genomic era. Mol. Biol. Evol., in press.
https://doi.org/10.1093/molbev/msaa015

Since you used ultrafast bootstrap (UFBoot) please also cite: 

Diep Thi Hoang, Olga Chernomor, Arndt von Haeseler, Bui Quang Minh,
and Le Sy Vinh (2018) UFBoot2: Improving the ultrafast bootstrap
approximation. Mol. Biol. Evol., 35:518\u2013522.
https://doi.org/10.1093/molbev/msx281

SEQUENCE ALIGNMENT
------------------

Input data: 52 sequences with 405 nucleotide sites
Number of constant sites: 106 (= 26.1728% of all sites)
Number of invariant (constant or ambiguous constant) sites: 106 (= 26.1728% of all sites)
Number of parsimony informative sites: 249
Number of distinct site patterns: 300

SUBSTITUTION PROCESS
--------------------

Model of substitution: GTR+F+G4

Rate parameter R:

  A-C: 1.2992
  A-G: 1.8728
  A-T: 0.7439
  C-G: 0.9770
  C-T: 4.9180
  G-T: 1.0000

State frequencies: (empirical counts from alignment)

  pi(A) = 0.2646
  pi(C) = 0.1344
  pi(G) = 0.2605
  pi(T) = 0.3404

Rate matrix Q:

  A   -0.7757    0.1479    0.4133    0.2145
  C    0.2912    -1.925    0.2156     1.418
  G    0.4198    0.1112   -0.8194    0.2884
  T    0.1668    0.5599    0.2207   -0.9474

Model of rate heterogeneity: Gamma with 4 categories
Gamma shape alpha: 0.8113

 Category  Relative_rate  Proportion
  1         0.09797        0.25
  2         0.4117         0.25
  3         0.96           0.25
  4         2.53           0.25
Relative rates are computed as MEAN of the portion of the Gamma distribution falling in the category.

MAXIMUM LIKELIHOOD TREE
-----------------------

Log-likelihood of the tree: -4765.3222 (s.e. 165.4286)
Unconstrained log-likelihood (without tree): -2109.9277
Number of free parameters (#branches + #model parameters): 110
Akaike information criterion (AIC) score: 9750.6444
Corrected Akaike information criterion (AICc) score: 9833.7057
Bayesian information criterion (BIC) score: 10191.0720

Total tree length (sum of branch lengths): 4.3579
Sum of internal branch lengths: 2.1427 (49.1694% of tree length)

WARNING: 11 near-zero internal branches (<0.0025) should be treated with caution
         Such branches are denoted by '**' in the figure below

NOTE: Tree is UNROOTED although outgroup taxon 'AF042813.1_Prorocentrum_minimum' is drawn at root
Numbers in parentheses are  ultrafast bootstrap support (%)

+-----------------------------------------------------------AF042813.1_Prorocentrum_minimum
|
|              +--AJ535373.1_Alexandrium_tamutum
|           +--| (88)
|           |  +--GQ120507.1_Alexandrium_tamutum
|        +--| (43)
|        |  |        +**AY962849.1_Alexandrium_minutum
|        |  |     +--| (100)
|        |  |     |  +--JF521634.1_Alexandrium_minutum
|        |  |  +--| (89)
|        |  |  |  +--EU707477.1_Alexandrium_minutum
|        |  +--| (38)
|        |     |                       +**AY962833.1_Alexandrium_andersonii
|        |     |                    +**| (47)
|        |     |                    |  +**U44937.1_Alexandrium_andersoni
|        |     |     +--------------| (100)
|        |     |     |              +**JF521619.1_Alexandrium_andersoni
|        |     |  +--| (64)
|        |     |  |  |              +**AF318230.1_Alexandrium_margalefii
|        |     |  |  +--------------| (100)
|        |     |  |                 +--AF033531.1_Alexandrium_margalefeii
|        |     +--| (46)
|        |        |                      +**JF521618.1_Alexandrium_affine
|        |        |                   +--| (98)
|        |        |                   |  +--U44935.1_Alexandrium_affine
|        |        |              +----| (100)
|        |        |              |    +--AF032348.1_Alexandrium_concavum
|        |        |           +--| (81)
|        |        |           |  |         +--AJ303429.1_Alexandrium_tamarense
|        |        |           |  |      +--| (99)
|        |        |           |  |      |  |  +--AJ303428.1_Alexandrium_tamarense
|        |        |           |  |      |  +**| (55)
|        |        |           |  |      |     +**Site_4_08_09_21_consensus_cl_id_124_total_supporting_reads_2853
|        |        |           |  |   +--| (64)
|        |        |           |  |   |  |        +**U44926.1_Alexandrium_catenella
|        |        |           |  |   |  |     +**| (60)
|        |        |           |  |   |  |     |  +---JF521644.1_Alexandrium_catenella
|        |        |           |  |   |  |  +--| (100)
|        |        |           |  |   |  |  |  |     +--AF200667.1_Alexandrium_catenella
|        |        |           |  |   |  |  |  |  +**| (49)
|        |        |           |  |   |  |  |  |  |  |  +**KX519402.1_Alexandrium_catenella
|        |        |           |  |   |  |  |  |  |  +**| (81)
|        |        |           |  |   |  |  |  |  |     +**KX519394.1_Alexandrium_catenella
|        |        |           |  |   |  |  |  +--| (85)
|        |        |           |  |   |  |  |     +**Site_4_08_09_21_consensus_cl_id_108_total_supporting_reads_380
|        |        |           |  |   |  +--| (84)
|        |        |           |  |   |     |    +--AJ535370.1_Alexandrium_mediterraneum
|        |        |           |  |   |     +----| (100)
|        |        |           |  |   |          |  +--AJ535368.1_Alexandrium_mediterraneum
|        |        |           |  |   |          +**| (65)
|        |        |           |  |   |             +--AJ535374.1_Alexandrium_mediterraneum
|        |        |           |  +---| (99)
|        |        |           |      |     +**EF178148.1_Alexandrium_australiense
|        |        |           |      |  +--| (100)
|        |        |           |      |  |  |  +**JF521639.1_Alexandrium_australiense
|        |        |           |      |  |  +**| (53)
|        |        |           |      |  |     +**EF178149.1_Alexandrium_australiense
|        |        |           |      +--| (99)
|        |        |           |         |  +**AY438016.1_Alexandrium_pacificum
|        |        |           |         +--| (100)
|        |        |           |            |     +**U44931.1_Alexandrium_pacificum
|        |        |           |            |  +**| (54)
|        |        |           |            |  |  +**EF178140.1_Alexandrium_pacificum
|        |        |           |            +**| (38)
|        |        |           |               +**FM211464.1_Alexandrium_pacificum
|        |        |  +--------| (99)
|        |        |  |        |        +--AY268607.1_Alexandrium_tropicale
|        |        |  |        |     +--| (97)
|        |        |  |        |     |  |   +**FJ652046.1_Alexandrium_tamiyavanichi
|        |        |  |        |     |  +---| (100)
|        |        |  |        |     |      |  +**AF174614.1_Alexandrium_cohorticula
|        |        |  |        |     |      +--| (100)
|        |        |  |        |     |         +--AB088267.1_Alexandrium_tamiyavanichii
|        |        |  |        +-----| (100)
|        |        |  |              |              +**JF521622.1_Alexandrium_fraterculus
|        |        |  |              +--------------| (100)
|        |        |  |                             +**AB088262.1_Alexandrium_fraterculus
|        |        +--| (70)
|        |           |                                    +**AY338752.1_Alexandrium_pseudogoniaulax
|        |           |                                 +**| (85)
|        |           |                                 |  +**AB088253.1_Alexandrium_pseudogoniaulax
|        |           |                +----------------| (100)
|        |           |                |                |  +**AY438018.1_Alexandrium_hiranoi
|        |           |                |                +--| (61)
|        |           |                |                   |    +**AJ535347.1_Alexandrium_taylori
|        |           |                |                   +----| (100)
|        |           |                |                        +**AJ535348.1_Alexandrium_taylori
|        |           +----------------| (100)
|        |                            +-------------AY438020.1_Alexandrium_satoanum
|     +--| (40)
|     |  |  +**AY962834.1_Alexandrium_insuetum
|     |  +--| (99)
|     |     +**JF521630.1_Alexandrium_insuetum
+-----| (63)
|     |  +--FJ011438.1_Alexandrium_peruvianum
|     +**| (78)
|        |  +**AY962858.1_Alexandrium_ostenfeldii
|        +--| (98)
|           +--JF921174.1_Alexandrium_ostenfeldii
|
|                    +-----AY959942.1_Alexandrium_leei
+--------------------| (100)
                     +----------KF034860.1_Alexandrium_leei

Tree in newick format:

(AF042813.1_Prorocentrum_minimum:0.8563244272,((((AJ535373.1_Alexandrium_tamutum:0.0053340369,GQ120507.1_Alexandrium_tamutum:0.0193642034)88:0.0245989408,(((AY962849.1_Alexandrium_minutum:0.0000010000,JF521634.1_Alexandrium_minutum:0.0027680024)100:0.0425086317,EU707477.1_Alexandrium_minutum:0.0443138275)89:0.0167108757,((((AY962833.1_Alexandrium_andersonii:0.0000010000,U44937.1_Alexandrium_andersoni:0.0000010000)47:0.0000010000,JF521619.1_Alexandrium_andersoni:0.0000010000)100:0.2144521967,(AF318230.1_Alexandrium_margalefii:0.0000028237,AF033531.1_Alexandrium_margalefeii:0.0085123612)100:0.2144183603)64:0.0275450794,(((((JF521618.1_Alexandrium_affine:0.0000010000,U44935.1_Alexandrium_affine:0.0027620563)98:0.0035150995,AF032348.1_Alexandrium_concavum:0.0132979212)100:0.0814620969,(((AJ303429.1_Alexandrium_tamarense:0.0028104953,(AJ303428.1_Alexandrium_tamarense:0.0028127378,Site_4_08_09_21_consensus_cl_id_124_total_supporting_reads_2853:0.0000010000)55:0.0000010000)99:0.0181499751,(((U44926.1_Alexandrium_catenella:0.0000010000,JF521644.1_Alexandrium_catenella:0.0590869233)60:0.0000029033,((AF200667.1_Alexandrium_catenella:0.0027928232,(KX519402.1_Alexandrium_catenella:0.0000010000,KX519394.1_Alexandrium_catenella:0.0000010000)81:0.0000010000)49:0.0000010000,Site_4_08_09_21_consensus_cl_id_108_total_supporting_reads_380:0.0000010000)85:0.0027934125)100:0.0549961571,(AJ535370.1_Alexandrium_mediterraneum:0.0028371151,(AJ535368.1_Alexandrium_mediterraneum:0.0028695062,AJ535374.1_Alexandrium_mediterraneum:0.0057674529)65:0.0000022009)100:0.0769319081)84:0.0126680515)64:0.0024694630,((EF178148.1_Alexandrium_australiense:0.0000010000,(JF521639.1_Alexandrium_australiense:0.0000010000,EF178149.1_Alexandrium_australiense:0.0000010000)53:0.0000029825)100:0.0469948534,(AY438016.1_Alexandrium_pacificum:0.0000010000,((U44931.1_Alexandrium_pacificum:0.0000010000,EF178140.1_Alexandrium_pacificum:0.0000010000)54:0.0000027211,FM211464.1_Alexandrium_pacificum:0.0000021949)38:0.0000021678)100:0.0507738852)99:0.0377063567)99:0.0673616951)81:0.0171377329,((AY268607.1_Alexandrium_tropicale:0.0420448147,(FJ652046.1_Alexandrium_tamiyavanichi:0.0017692300,(AF174614.1_Alexandrium_cohorticula:0.0000010000,AB088267.1_Alexandrium_tamiyavanichii:0.0028146233)100:0.0196933401)100:0.0657405375)97:0.0393597697,(JF521622.1_Alexandrium_fraterculus:0.0000010000,AB088262.1_Alexandrium_fraterculus:0.0000010000)100:0.2194286342)100:0.0871909487)99:0.1374828176,(((AY338752.1_Alexandrium_pseudogoniaulax:0.0000010000,AB088253.1_Alexandrium_pseudogoniaulax:0.0000010000)85:0.0000020768,(AY438018.1_Alexandrium_hiranoi:0.0000022787,(AJ535347.1_Alexandrium_taylori:0.0000022948,AJ535348.1_Alexandrium_taylori:0.0000010000)100:0.0846923589)61:0.0056420873)100:0.2531017085,AY438020.1_Alexandrium_satoanum:0.2051888730)100:0.2481293210)70:0.0496120686)46:0.0290831060)38:0.0168501487)43:0.0246522838,(AY962834.1_Alexandrium_insuetum:0.0000010000,JF521630.1_Alexandrium_insuetum:0.0000010000)99:0.0491659932)40:0.0356799488,(FJ011438.1_Alexandrium_peruvianum:0.0072595966,(AY962858.1_Alexandrium_ostenfeldii:0.0000024007,JF921174.1_Alexandrium_ostenfeldii:0.0028216786)98:0.0252668400)78:0.0000020959)63:0.0964664302,(AY959942.1_Alexandrium_leei:0.0964530087,KF034860.1_Alexandrium_leei:0.1595578837)100:0.3077962459);

CONSENSUS TREE
--------------

Consensus tree is constructed from 1000 bootstrap trees
Log-likelihood of consensus tree: -4765.333926
Robinson-Foulds distance between ML tree and consensus tree: 4

Branches with support >0.000000% are kept (extended consensus)
Branch lengths are optimized by maximum likelihood on original alignment
Numbers in parentheses are bootstrap supports (%)

+-----------------------------------------------------------AF042813.1_Prorocentrum_minimum
|
|              +--AJ535373.1_Alexandrium_tamutum
|           +--| (88)
|           |  +--GQ120507.1_Alexandrium_tamutum
|        +--| (43)
|        |  |        +--AY962849.1_Alexandrium_minutum
|        |  |     +--| (100)
|        |  |     |  +--JF521634.1_Alexandrium_minutum
|        |  |  +--| (89)
|        |  |  |  +--EU707477.1_Alexandrium_minutum
|        |  +--| (38)
|        |     |                       +--AY962833.1_Alexandrium_andersonii
|        |     |                    +--| (53)
|        |     |                    |  +--JF521619.1_Alexandrium_andersoni
|        |     |     +--------------| (100)
|        |     |     |              +--U44937.1_Alexandrium_andersoni
|        |     |  +--| (64)
|        |     |  |  |              +--AF318230.1_Alexandrium_margalefii
|        |     |  |  +--------------| (100)
|        |     |  |                 +--AF033531.1_Alexandrium_margalefeii
|        |     +--| (46)
|        |        |                      +--JF521618.1_Alexandrium_affine
|        |        |                   +--| (98)
|        |        |                   |  +--U44935.1_Alexandrium_affine
|        |        |              +----| (100)
|        |        |              |    +--AF032348.1_Alexandrium_concavum
|        |        |           +--| (81)
|        |        |           |  |         +--AJ303429.1_Alexandrium_tamarense
|        |        |           |  |      +--| (99)
|        |        |           |  |      |  |  +--AJ303428.1_Alexandrium_tamarense
|        |        |           |  |      |  +--| (55)
|        |        |           |  |      |     +--Site_4_08_09_21_consensus_cl_id_124_total_supporting_reads_2853
|        |        |           |  |   +--| (64)
|        |        |           |  |   |  |        +--U44926.1_Alexandrium_catenella
|        |        |           |  |   |  |     +--| (60)
|        |        |           |  |   |  |     |  +---JF521644.1_Alexandrium_catenella
|        |        |           |  |   |  |  +--| (100)
|        |        |           |  |   |  |  |  |     +--AF200667.1_Alexandrium_catenella
|        |        |           |  |   |  |  |  |  +--| (49)
|        |        |           |  |   |  |  |  |  |  |  +--KX519402.1_Alexandrium_catenella
|        |        |           |  |   |  |  |  |  |  +--| (81)
|        |        |           |  |   |  |  |  |  |     +--KX519394.1_Alexandrium_catenella
|        |        |           |  |   |  |  |  +--| (85)
|        |        |           |  |   |  |  |     +--Site_4_08_09_21_consensus_cl_id_108_total_supporting_reads_380
|        |        |           |  |   |  +--| (84)
|        |        |           |  |   |     |    +--AJ535370.1_Alexandrium_mediterraneum
|        |        |           |  |   |     +----| (100)
|        |        |           |  |   |          |  +--AJ535368.1_Alexandrium_mediterraneum
|        |        |           |  |   |          +--| (65)
|        |        |           |  |   |             +--AJ535374.1_Alexandrium_mediterraneum
|        |        |           |  +---| (99)
|        |        |           |      |     +--EF178148.1_Alexandrium_australiense
|        |        |           |      |  +--| (100)
|        |        |           |      |  |  |  +--JF521639.1_Alexandrium_australiense
|        |        |           |      |  |  +--| (53)
|        |        |           |      |  |     +--EF178149.1_Alexandrium_australiense
|        |        |           |      +--| (99)
|        |        |           |         |     +--AY438016.1_Alexandrium_pacificum
|        |        |           |         |  +--| (38)
|        |        |           |         |  |  |  +--U44931.1_Alexandrium_pacificum
|        |        |           |         |  |  +--| (54)
|        |        |           |         |  |     +--EF178140.1_Alexandrium_pacificum
|        |        |           |         +--| (100)
|        |        |           |            +--FM211464.1_Alexandrium_pacificum
|        |        |  +--------| (99)
|        |        |  |        |        +--AY268607.1_Alexandrium_tropicale
|        |        |  |        |     +--| (97)
|        |        |  |        |     |  |   +--FJ652046.1_Alexandrium_tamiyavanichi
|        |        |  |        |     |  +---| (100)
|        |        |  |        |     |      |  +--AF174614.1_Alexandrium_cohorticula
|        |        |  |        |     |      +--| (100)
|        |        |  |        |     |         +--AB088267.1_Alexandrium_tamiyavanichii
|        |        |  |        +-----| (100)
|        |        |  |              |              +--JF521622.1_Alexandrium_fraterculus
|        |        |  |              +--------------| (100)
|        |        |  |                             +--AB088262.1_Alexandrium_fraterculus
|        |        +--| (70)
|        |           |                                    +--AY338752.1_Alexandrium_pseudogoniaulax
|        |           |                                 +--| (85)
|        |           |                                 |  +--AB088253.1_Alexandrium_pseudogoniaulax
|        |           |                +----------------| (100)
|        |           |                |                |  +--AY438018.1_Alexandrium_hiranoi
|        |           |                |                +--| (61)
|        |           |                |                   |    +--AJ535347.1_Alexandrium_taylori
|        |           |                |                   +----| (100)
|        |           |                |                        +--AJ535348.1_Alexandrium_taylori
|        |           +----------------| (100)
|        |                            +-------------AY438020.1_Alexandrium_satoanum
|     +--| (40)
|     |  |  +--AY962834.1_Alexandrium_insuetum
|     |  +--| (99)
|     |     +--JF521630.1_Alexandrium_insuetum
+-----| (63)
|     |  +--FJ011438.1_Alexandrium_peruvianum
|     +--| (78)
|        |  +--AY962858.1_Alexandrium_ostenfeldii
|        +--| (98)
|           +--JF921174.1_Alexandrium_ostenfeldii
|
|                    +-----AY959942.1_Alexandrium_leei
+--------------------| (100)
                     +----------KF034860.1_Alexandrium_leei


Consensus tree in newick format: 

(AF042813.1_Prorocentrum_minimum:0.8558661120,((((AJ535373.1_Alexandrium_tamutum:0.0053414516,GQ120507.1_Alexandrium_tamutum:0.0193569224)88:0.0245827037,(((AY962849.1_Alexandrium_minutum:0.0000022097,JF521634.1_Alexandrium_minutum:0.0027672278)100:0.0425100414,EU707477.1_Alexandrium_minutum:0.0443007812)89:0.0167080881,((((AY962833.1_Alexandrium_andersonii:0.0000022097,JF521619.1_Alexandrium_andersoni:0.0000022097)53:0.0000022097,U44937.1_Alexandrium_andersoni:0.0000022097)100:0.2143966747,(AF318230.1_Alexandrium_margalefii:0.0000025688,AF033531.1_Alexandrium_margalefeii:0.0085114037)100:0.2143794896)64:0.0275726993,(((((JF521618.1_Alexandrium_affine:0.0000022097,U44935.1_Alexandrium_affine:0.0027606930)98:0.0035128318,AF032348.1_Alexandrium_concavum:0.0132963701)100:0.0814377726,(((AJ303429.1_Alexandrium_tamarense:0.0028089354,(AJ303428.1_Alexandrium_tamarense:0.0028112139,Site_4_08_09_21_consensus_cl_id_124_total_supporting_reads_2853:0.0000022097)55:0.0000022097)99:0.0181446848,(((U44926.1_Alexandrium_catenella:0.0000022097,JF521644.1_Alexandrium_catenella:0.0590658435)60:0.0000022146,((AF200667.1_Alexandrium_catenella:0.0027910720,(KX519402.1_Alexandrium_catenella:0.0000022097,KX519394.1_Alexandrium_catenella:0.0000022097)81:0.0000022097)49:0.0000022097,Site_4_08_09_21_consensus_cl_id_108_total_supporting_reads_380:0.0000022097)85:0.0027917712)100:0.0549784695,(AJ535370.1_Alexandrium_mediterraneum:0.0028356241,(AJ535368.1_Alexandrium_mediterraneum:0.0028685749,AJ535374.1_Alexandrium_mediterraneum:0.0057656234)65:0.0000022097)100:0.0769078173)84:0.0126641908)64:0.0024730193,((EF178148.1_Alexandrium_australiense:0.0000022097,(JF521639.1_Alexandrium_australiense:0.0000022097,EF178149.1_Alexandrium_australiense:0.0000022097)53:0.0000022097)100:0.0469806500,((AY438016.1_Alexandrium_pacificum:0.0000022097,(U44931.1_Alexandrium_pacificum:0.0000022097,EF178140.1_Alexandrium_pacificum:0.0000022097)54:0.0000022097)38:0.0000022097,FM211464.1_Alexandrium_pacificum:0.0000022097)100:0.0507579869)99:0.0376961388)99:0.0673428338)81:0.0171508122,((AY268607.1_Alexandrium_tropicale:0.0420428285,(FJ652046.1_Alexandrium_tamiyavanichi:0.0017700527,(AF174614.1_Alexandrium_cohorticula:0.0000022097,AB088267.1_Alexandrium_tamiyavanichii:0.0028133637)100:0.0196884579)100:0.0657287241)97:0.0393517860,(JF521622.1_Alexandrium_fraterculus:0.0000022097,AB088262.1_Alexandrium_fraterculus:0.0000022097)100:0.2193727615)100:0.0871726529)99:0.1374586984,(((AY338752.1_Alexandrium_pseudogoniaulax:0.0000022097,AB088253.1_Alexandrium_pseudogoniaulax:0.0000022097)85:0.0000020836,(AY438018.1_Alexandrium_hiranoi:0.0000028503,(AJ535347.1_Alexandrium_taylori:0.0000022097,AJ535348.1_Alexandrium_taylori:0.0000022097)100:0.0846776575)61:0.0056410207)100:0.2530467459,AY438020.1_Alexandrium_satoanum:0.2051383158)100:0.2480935878)70:0.0496118578)46:0.0290723016)38:0.0168608080)43:0.0246782587,(AY962834.1_Alexandrium_insuetum:0.0000022097,JF521630.1_Alexandrium_insuetum:0.0000022097)99:0.0491842203)40:0.0356704710,(FJ011438.1_Alexandrium_peruvianum:0.0072605867,(AY962858.1_Alexandrium_ostenfeldii:0.0000022097,JF921174.1_Alexandrium_ostenfeldii:0.0028211930)98:0.0252655580)78:0.0000022731)63:0.0969380620,(AY959942.1_Alexandrium_leei:0.0964774337,KF034860.1_Alexandrium_leei:0.1595214866)100:0.3073696753);

TIME STAMP
----------

Date and time: Tue Feb 28 13:04:47 2023
Total CPU time used: 132.108223 seconds (0h:2m:12s)
Total wall-clock time used: 68.97097585 seconds (0h:1m:8s)
