# Supplementary material for: Combining Nanopore Sequencing with Recombinase Polymerase Amplification Enables Identification of Dinoflagellates from the Alexandrium Genus, Providing a Rapid, Field Deployable Tool
Source: Toxins (Basel). 2023 Jun 1;15(6):372. doi: 10.3390/toxins15060372 (PMC10302762; doi:10.3390/toxins15060372)
Supplement: Supplementary file 1 [file toxins-15-00372-s001.zip › Supplemantary_material/S2_Phylogenetic_trees_of_VMK_&RPB_samples/Phylo_tree_VMK/Site_4/Site_4_16_06_21/Site_4_16_06_21.fasta]

>AF042813.1_Prorocentrum_minimum
TGGAGCGTAAATTGGGTGGTAAATTTCATCTCAAGCTAAATATTGGTTCGAGACCGATAG
CAAACAAGTACCATGAGGGAAAGATGAAAAGGACTTTGAAAAGAGAGTTAAAAGTGCCTG
AAATTGCTGAAAGGGAAGCGAATGGAACCAGTGTTGCTTGGCAAGATTGTCGGGTGCAT-
---------------------GACGCGCTTG-ATCGTCTCTTGCCTTGTGTGTCAACGCC
AGTT--CGCGATCGAGGAAAACTCCAGGGTCATGGTAGCTCGTCTACGGGTGAGTGAATA
GCCTTGGCA-GAACTCATTTGCGGACTGTTTCTTTCGTGTCTGGTTGCAG------TGTC
CTTGGCAT----TCTGGAAGCTCGTCTTGGCTTGCCACTGGCGGGGGACCT
>AJ535373.1_Alexandrium_tamutum
TGGAATGCAAAGTGGGTGGTAAATTCCATGTAAAGGTAAATATATTATTGAGACTGATAG
CAAACAAGTACCATGAGGGAAATATGAAAAGGACTTTGAAAAGAGAATTAAAAGAGTCTG
CATTTGCTGAACAGAAAGCAAACAGAATTGATCTTGCTTGGTGAGATTGTTGCGTCTACT
CTTGCATTT----CTATGCTGGATGTGGGTGCGATGGTTCTTGCCTTGAATGTCAGCTTC
CATTTCTGCAAATCATTACCCTTGCACATGAATGGTAATTTGCCTGCGGGTA-TTGGAAT
GCATGTGTTTGCAATGATTTGTGA--TTTGATACATGTGTTTGGTGGTA-----CTTGTG
TGT-GTTCC-TTTGTCAA--AGGGGAAGG--CTTGC-TTCCTTGAGCACCA
>GQ120507.1_Alexandrium_tamutum
TGGAATGCAAAGTGGGTGGTAAATTCCATGTAAAGGTAAATATATTATTGAGACTGATAG
CAAACAAGTACCATGAGGGAAATATGAAAAGGACTTTGAAAAGAGAATTAAAAGAGTCTG
CATTTGCTGAACAGAAAGCAAACAGAATTGATCTTGCCTGGTGAGATTGTTGCGTCTACT
TCTGCATTT----CTATGTTGGATGTGGGTGCGATGGTTCTTGCCTTGAATGTCAGCTTC
TTTTTCTGCAAATCATTACCCTTGCACATGAATGGTAATTTGCCTGCGGGTA-TTGGAAT
GCATGTGTTTGCCATGATTTGTGA--TTTGATACATGTGTCTGGTGGTA-----CTTGTG
TGT-GTTCC-TTTGTCAA--AGGGGAAGG--TTTGC-TTCCTTGAGCACCA
>AY962849.1_Alexandrium_minutum
TGGAATGCAAAGTGGGTGGTAAATTCCATGTAAAGGTAAATATATTATTGAGACTGATAG
CAAACAAGTACCATGAGGGAAATATGAAAAGGACTTTGAAAAGAGAATTAAAAGAGTCTG
CATTTGCTGAACAGAAAGCAAACAGAATTGATTTTACTTGGTGAGATTGTTGTGCTTACT
CTATCATTT----ATATGGTTGATGTGGGTGCGATGGTTCTTACCTTGAATGTCAGCTTC
TATTTCTGCAAATCATTACCCTTGCACATGAATGGTAATTTGCCTGCGGGTA-TTGGAAT
GCATGTGTTTGCAATGATTTGTGA--TTTGACGCATGTGTTTGGTGAAA-----TTTGTA
TAT-GCTCT-TTTGTCGA--AGGGGAAAG--CTTAC-TTTTTTGAGCATTG
>JF521634.1_Alexandrium_minutum
TGGAATGCAAAGTGGGTGGTAAATTCCATGTAAAGGTAAATATATTATTGAGACTGATAG
CAAACAAGTACCATGAGGGAAATATGAAAAGGACTTTGAAAAGAGAATTAAAAGAGTCTG
CATTTGCTGAACAGAAAGCAAACAGAATTGATTTTACTTGGTGAGATTGTTGTGCTTACT
CTATCATTT----ATATGGTTGATGTGGGTGCGATGGTTCTTACCTTGAATGTCAGCTTC
TATTTCTGCAAATCATTACCCTTGCACATGAATGGTAACTTGCCTGCGGGTA-TTGGAAT
GCATGTGTTTGCAATGATTTGTGA--TTTGACGCATGTGTTTGGTGAAA-----TTTGTA
TAT-GCTCT-TTTGTCGA--AGGGGAAAG--CTTAC-TTTTTTGAGCATTG
>AY962834.1_Alexandrium_insuetum
TGGAATGCAAAGTGGGTGGTAAATTCCATGTAAAGGTAAATATATTATTGAGACTGATAG
CAAACAAGTACCATGAGGGAAATATGAAAAGGACTTTGAAAAGAGAATTAAAAGAGTCTG
CATTTGCTGAACAGAAAGCAAACAGAATTGATCTTACTTGGTGAGATTGTTGTGCCCACT
TTAGCATTT----ATATGTTGGATGTGGGTGCGATGGTTCTTGCCTTGAATGTCAGCTTC
TATTWCTGCAAATCATTACCCTTGCACGTGAATGGTAATTTGCCTGTGGGTA-TTGGAAT
GCATGTGTTTGCAATGATTTGTGA--TTTGATATGTGTGATTGGTGCTA-----CTTGCG
TGTTGCTCC-TTTGTCAA--CGGGGAAGG--CTGTC-TTCCTTGAGCCCG-
>JF521630.1_Alexandrium_insuetum
TGGAATGCAAAGTGGGTGGTAAATTCCATGTAAAGGTAAATATATTATTGAGACTGATAG
CAAACAAGTACCATGAGGGAAATATGAAAAGGACTTTGAAAAGAGAATTAAAAGAGTCTG
CATTTGCTGAACAGAAAGCAAACAGAATTGATCTTACTTGGTGAGATTGTTGTGCCCACT
TTAGCATTT----ATATGTTGGATGTGGGTGCGATGGTTCTTGCCTTGAATGTCAGCTTC
TATTTCTGCAAATCATTACCCTTGCACGTGAATGGTAATTTGCCTGTGGGTA-TTGGAAT
GCATGTGTTTGCAATGATTTGTGA--TTTGATATGTGTGATTGGTGCTA-----CTTGCG
TGTTGCTCC-TTTGTCAA--CGGGGAAGG--CTGTC-TTCCTTGAGCCCG-
>FJ011438.1_Alexandrium_peruvianum
TGGAATGCAAAGTGGGTGGTAAATTCCATGTAAAGGAAAATATATTATTGAGACTGATAG
CAAACAAGTACCATGAGGGAAATATGAAAAGGACTTTGAAAAGAGAATTAAAAGAGTCTG
CATTTGCTGAACAGAAAGCAAACAGAATTGATCTA-CTTGGTGAGATTGTTGCGTCCACT
T-----------------------GTGGGCGCAATGGTTCTTGCCTTGAATGTCAGCGTC
TATTTCTGCAAATCATTACCCTTGCACATGAATGGTAATTTGCCTGTGGGTA-TTGGAAT
GCATGTGTTTGCAATGATTTGTGA--TTTGATACGTGTGTCTGGTGTT------CTTGTG
TGTGCCTTC--TTGCCAAAAAGGGGAGGG--CTCTC-CTCCCTGGGCACTG
>AY962858.1_Alexandrium_ostenfeldii
TGGAATGCAAAGTGGGTGGTAAATTCCATGTAAAGGAAAATATATTATTGAGACTGATAG
CAMACAAGTACCATGAGGGAAATATGAAAAGGACTTTGAAAAGAGAATTAAAAGAGTCTG
CATTTGCTGAACAGAAAGCAAACAGAATTGATCTA-CTTGGTGAGATTGTTGCGTCCACT
T-----------------------GTGGGTGCAATGGTTCTTGCCTTGAATGTCAGCGTC
TATTTCTGCAAATTATTACCCTTGCATATGAATTGTAATTTGCCTGTGGGCA-TTGGAAT
GCATGTGTTTGCAATGATTTGTGA--TTTGATACATGTGTCTGGTGTT------CGCGTG
TGTGCCTTC--TTGCTAACACGGGGAGGG--CTCTC-CTCCCTGGGCACTG
>JF921174.1_Alexandrium_ostenfeldii
TGGAATGCAAAGTGGGTGGTAAATTCCATGTAAAGGAAAATATATTATTGAGACTGATAG
CAAACAAGTACCATGAGGGAAATATGAAAAGGACTTTGAAAAGAGAATTAAAAGAGTCTG
CATTTGCTGAACAGAAAGCAAACAGAATTGATCTA-CTTGGTGAGATTGTTGCGCCCACT
T-----------------------GTGGGTGCAATGGTTCTTGCCTTGAATGTCAGCGTC
TATTTCTGCAAATTATTACCCTTGCATATGAATTGTAATTTGCCTGTGGGCA-TTGGAAT
GCATGTGTTTGCAATGATTTGTGA--TTTGATACATGTGTCTGGTGTT------CGCGTG
TGTGCCTTC--TTGCTAACACGGGGAGGG--CTCTC-CTCCCTGGGCACWG
>AY962833.1_Alexandrium_andersonii
TGGAATGCAAAGTGGGTGGTAAATTTCATGTAAAGATTAATATATTATTGAGACTGATAG
CGAACAAGTACCATGAGGGAAATATGAAAAGGACTTTGAAAAGAGAATTAAAAGAGTCTG
CACTTGCTGAACAGAAAGCAAACAGAAGTGATTATGCTTGGTAAGATTGTTGCGTCTTGT
TGTTC-------------TGCAACTTGGGCGCAGTGGTTCTTACCTTGTCTGCCAGCATC
T-TTTCTGCAAATCAGAACCCTGGCACATGACTTGTAAAACGCCTGCGGGTG-TTGGAAT
GCATGTGTTTGCTATGATTTGTGA--TTAGATTTGTGCGCGTGGTGCT------TCGGTA
TGTGGCTCT--TTGCTGTG-GGGGAATTC---TCCTCCGCCCTGGCTG---
>U44937.1_Alexandrium_andersoni
TGGAATGCAAAGTGGGTGGTAAATTTCATGTAAAGATTAATATATTATTGAGRCTGATAG
CGAACAAGTACCATGAGGGAAATATGAAAAGGACTTTGAAAAGAGAATTAAAAGAGTCTG
CACTTGCTGAACAGAAAGCAAACAGAAGTGATTATGCTTGGTAAGATTGTTGCGTCTTGT
TGTTC-------------TGCAACTTGGGCGCAGTGGTTCTTACCTTGTCTGCCAGCATC
T-TTTCTGCAAATCAGAACCCTGGCACATGACTTGTAAAACGCCTGCGGGTG-TTGGAAT
GCATGTGTTTGCTATGATTTGTGA--TTAGATTTGTGCGCGTGGTGCT------TCGGTA
TGTGGCTCT--TTGCTGTG-GGGGAATTM---TCCTCCRCCCTG-CTG---
>JF521619.1_Alexandrium_andersoni
TGGAATGCAAAGTGGGTGGTAAATTTCATGTAAAGATTAATATATTATTGAGACTGATAG
CGAACAAGTACCATGAGGGAAATATGAAAAGGACTTTGAAAAGAGAATTAAAAGAGTCTG
CACTTGCTGAACAGAAAGCAAACAGAAGTGATTATGCTTGGTAAGATTGTTGCGTCTTGT
TGTTC-------------TGCAACTTGGGCGCAGTGGTTCTTACCTTGTCTGCCAGCATC
T-TTTCTGCAAATCAGAACCCTGGCACATGACTTGTAAAACGCCTGCGGGTG-TTGGAAT
GCATGTGTTTGCTATGATTTGTGA--TTAGATTTGTGCGCGTGGTGCT------TCGGTA
TGTGGCTCT--TTGCTGTG-GGGGAATTC---TCCTCCGCCCTG-CTG---
>AF318230.1_Alexandrium_margalefii
TGGAATGCAAAGTGGGTGGTAAATTCCATGAAAAGGGAAATACATTTTTGAGACTGATAG
CAAACAAGTACCATGAGGGAAATATGAAAAGGACTTTGAAAAGAGAATTAAAAGAGTCTG
CATTTGCTGAACAGAAAGCAAACAGAATGAATTCTGCTTGGTTAGATTATTGTGCCGTCT
GCTTTGCTT----TTGTGTTGCATCAGGGTGCAATGGTTCTTTCCTTGAATGCCAGCTT-
TATTTCTGCAAATCGTAATCTTTGTGCATGAATGGAAATACGTCTGCGGGTA-TTGGATT
GCATGTGTTTGTGGTGATTTGTGA--TTT-ACCTATATGTGTGT----------CTTGTG
T-TGGTAGC--TTGTGAGCTTAAGGGTTG--TTTTC-ATTCTTGAGCATGG
>AF033531.1_Alexandrium_margalefeii
TGGAATGCAAAGTGGGTGGTAAATTCCATGAAAAGGGAAATACATTTTTGAGACTGATAG
CAAACAAGTACCATGAGGGAAATATGAAAAGGACTTTGAAAAGAGAATTAAAAGAGTCTG
CATTTGCTGAGCAGAAAGCAAACAGAATGAATTCTGCTTGGTTAGATTATTGTGCCGTCT
GCTTTGTTTAT--TTGTGTTGCATCAGGGTGCAATGGTTCTTTCCTTGAATGCCAGCTT-
TATTTCTGCAAATCGTAATCTTTGTGCATGAATGGAAATACGTCTGCGGGTA-TTGGATT
GCAYGTGTTTGTGGTGATTTGTGA--TTT-ACCTATATGTGTGT----------CTTGTG
T-TGGTGGC--TTGTGAGCTTAAGGGTTG--TTTTC-ATTCTTGAGCATGG
>AY959942.1_Alexandrium_leei
TGGAATGCAAATGTGGTGGTAAATTCCATGTAAAGGAAAATATGTCATTGAGACTGATAG
CAAACAAGTACCATGAGGGAGATATGAAAAGGACTTTGAAAAGAGAATTAAAAGAGCCTG
AAATTGTTGAGCAGAAAGCAAACAGACATG-TGCACAATGGTAAGACTGCTGCATTCCTT
CCTGCAGATT---GTGTGT-GGAAGTGTGTGCAATGGTTCTTGCGTTGAACACCAGCTT-
TGCTACTTGAAATCATTATTCATGTGTATGAATGAAAATTTGTTTTCGGGCA-ATGCAAC
GCATGCATATGATATGATGTTGGG--TTGCTTTGTGGCACATGGC---------CTGGCT
TGGTGCACT---TGGATT---AGGAAGGG--TGCCC--TTCCTGTGTGTCG
>KF034860.1_Alexandrium_leei
GGGAATGCAAATATGATGGTAAATTCCATGTAAAGGACAACATATCATTGAGACTGATAG
CAAACAAATTCCATGAGGGAGATATGAAAAGGACTTTGAAAAGAGAATTAAAAGAGCCTG
AAATTGTTGAGCAAAACGCAAACAAACATG-TGTGCAATGGTGAGACTGCTGCACACCTT
CCTGCATGT----GTGCGT-GGAAATGTCTGCAATGGTTCTTGCCTTGAATACCAGCTT-
TGCTACCTGAAATCATTATTCATGTGCGTGAATGGAAATATGCCCTCGGGTG-TTGAAAT
GTATGCATATAAAAATATATTGGG--TTGCGCTGTTGTGTATGGT---------CTGCTT
GAAAGCCCA---TGTCAT---AAGGAGGG--TGCTC--TTCCTGGGGCGTG
>JF521618.1_Alexandrium_affine
TGGAATGCAAAGTGGGTGGTAAGTTTCATGTAAAGGTAAATATAGGATTGAGACTGATAG
CACACAAGTACCATGAGGGAAATATGAAAAGGACTTTGAAAAGAGAATTAAATGAGTTTG
TATTTGCTGAACAGAAAATAAACAGATTTGATGTTGCTTGGTGAGATTGTGGTGCTTGCT
T-GACAATAGG-----TTTTGATTGTGGGTGCGATGATTCTTGCTTTGCTTGCCAGTTTC
TATTTGTACATTTGATTACCCTTGCACATGAATGGTAATTTTCCTGCGGGGTT-TGGATT
GCATGTGTTTGTGATGATTTGTGT--TTTGATGCATGTGTCTGGTGCT------TTTGTA
ATTGCTCA-----TTT---CTTGAAGCTGGGCCTACCCTACTAGAGCTTAC
>U44935.1_Alexandrium_affine
TGGAATGCAAAGTGGGTGGTAAGTTTCATGTAAAGGTAAATATAGGATTGAGACTGATAG
CACACAAGTRCCATGAGGGAAATATGAAAAGGACTTTGAAAAGAGAATTAAATGAGTTTG
TATTTGCTGAACAGAAAATAAACAGATTTGATGTTGCTTGGTGAGATTGTGGTGCTTGCT
T-GACAATAGG-----TTTTGATTGTGGGTGCGATGATTCTTGCTTTGCTTGCCAGTTTC
TATTTGTACATTTGATTACCCTTGCACATGAATGGTAATTTTCCTGCGGGGT-TTGGATT
GCATGTGTTTGTGATGATTTGTGT--TTTGATTCATGTGTCTGGTGCT------TTTGTA
ATTGCTCAT-----TT---CTTGAAGCTGGGCCTACCCTACTAGAGCTTAC
>AF032348.1_Alexandrium_concavum
TGGAATGCAAAGTGGGTGGTAAGTTTCATGTAAAGGTAAATATAGGATTGAGACTGATAG
CACACAAGTACCATGAGGGAAATATGAAAAGGACTTTGAAAAGAGAATTAAATGAGTTTG
TATTTGCTGAACAGAAAATAAACAGATTTGATGTTGCTTGGTGAGATTGTGGTGCTTGCT
T-GACAATAGG-----TTTTGATTGTGGGTGCAATGATTCTTGCTTTGCTTGCCAGTTTC
CATGTGTACATTTGATTACCCTTGCTCATGAATGGTAATCTTCCTGCGGGGTT-TGGATT
GCATGTGTTTGTGATGATTTGTGT--TTTGATACATGTGTCTGGTGCT------TTTGTA
ATTGCTCA-----TTT---CTTGAAGCTGGGCCTACCCTACTAKAGCTTAC
>AY268607.1_Alexandrium_tropicale
TGGAATGCAAAGTGGGTGGTAAGTTTCATGTAAAGGTAAATATATGATTGAGACTGATAG
TGCACAAGTACCATGAGGGAAATATGAAAAGGACTTTGAAAAGAGAATTAAATGAGTTTG
TATTTGCTGAACAGAAAGTAAACAGATTTGATTTTGCTGGGTGAGATTGTGGTGCTTGCT
T-GACACTT------ATGTGG-TTGTAAGTACAATGATTCTTACTTTGTGTGCCAGTTT-
--TTTGCACATTTGAACATTCTTGCGTATGAATGGTAATATTCCTGTGGGGG-TTGGATT
GCATACGTATGTAAGCATTTGTGT--TCTGAACTATGTGTTTGGTGAC------TTTGTT
TGTACGC-TATGTGT----ACAGAAGGTG----TTT-CTTCCTGGGTCAAC
>FJ652046.1_Alexandrium_tamiyavanichi
TGGAATGCAAAGTGGGTGGTAAGTTTCATGTAAAGGTAAATATATGATTGAGACTGATAG
TGCACAAGTACCATGAGGGAAATATGAAAAGGACTTTGAAAAGAGAATTAAATGAGTTTG
TATTTGCTGAACAGAAAGTAAACAGATTTGATTTTGCTGGGTGAGATTGTGGTGCTTGCC
T-GACACTGC----GGTGTGG-TTCTAAGTACAATGATTCTTGCTTTGTGTGCCAGCTT-
--TTTACACATTTGAACATGCATGCGCATGAATGGTAGTATTCCTGTGGGGGGTTGGATT
GCATGCGTGTATAAGCATTTGTGTG-TTTGAAGCATGTGTTTGGTGATG-----TTGGTG
TGTGCACATATTGTT----CTTCAGGATG----T-----------------
>AF174614.1_Alexandrium_cohorticula
TGGAATGCAAAGTGGGTGGTAAGTTTCATGTAAAGGTAAATATATGATTGAGACTGATAG
TGCACAAGTACCATGAGGGAAATATGAAAAGGACTTTGAAAAGAGAATTAAATGAGTTTG
TATTTGCTGAACTGAAAGTAAACAGATTTGATTTTGATGGGTGAGATTGTGGTGCTTGCT
T-GACACTAT----GGTGTGG-T-CTAAGTACAATGATTCTTGCTTTGTGTGCCAGCTT-
--TTTACACATTTGAACATGCATGCGCATGAATGGTATTATTCCTGTGGGGGGTTGGATT
GCATGCGTGTATAAGCATTTGTGTG-CTTGAAGCATGTGTTTGGTGATG-----TTGGTG
TGTGCACATATTGTT----CTTCAGGATG----TTTTCTTCCTGTGTCAAC
>AB088267.1_Alexandrium_tamiyavanichii
TGGAATGCAAAGTGGGTGGTAAGTTTCATGTAAAGGTAAATATATGATTGAGACTGATAG
TGCACAAGTACCATGAGGGAAATATGAAAAGGACTTTGAAAAGAGAATTAAATGAGTTTG
TATTTGCTGAACTGAAAGTAAACAGATTTGATTTTGATGGGTGAGATTGTGGTGCTTGCT
T-GACACTAT----GGTGTGG-T-CTAAGTACAATGATTCTTGCTTTGTGTGCCAGCTT-
--TTTACACACTTGAACATGCATGCGCATGAATGGTATTATTCCTGTGGGGGGTTGGATT
GCATGCGTGTATAAGCATTTGTGTG-CTTGAAGCATGTGTTTGGTGATG-----TTGGTG
TGTGCACATATTGTT----CTTCAGGATG----TTTTCTTCCTGTGTCAAC
>JF521622.1_Alexandrium_fraterculus
TGGAATGCAAATTGGGTGGTAAGTTTCATGCACAGGTAAATACATGATTGAGACTGATAG
CGCACAAGTACCATGAGGGAAATATGAAAAGGACTTTGAAAAGAGAGTTAAATGAGTTTG
CACTTGCTGAACAGAAAGTAAACAGATTTGATTATACTGCGTGAGATTGTGGTGTTTGCT
T-TGCA--TGTC--GATGTGAATTGCAAATGCAATGTTTGTTGCTGTGTGTGCTAGTTA-
--TTTGTGCATGTGCTGACCATTGCACATGAATGGTAATATCTCTGCGGGGGGT--GATT
GTATGTGCATGCATGCATGTGTG----CTCAGGCATGTGTTTGGTGATGGTGT-GTTGGT
ATGTGTGTG-TGTGTTCTGTGCTGGGTGT--TGTTCGCTGTATGGGCCCAC
>AB088262.1_Alexandrium_fraterculus
TGGAATGCAAATTGGGTGGTAAGTTTCATGCACAGGTAAATACATGATTGAGACTGATAG
CGCACAAGTACCATGAGGGAAATATGAAAAGGACTTTGAAAAGAGAGTTAAATGAGTTTG
CACTTGCTGAACAGAAAGTAAACAGATTTGATTATACTGCGTGAGATTGTGGTGTTTGCT
T-TGCA--TGTC--GATGTGAATTGCAAATGCAATGTTTGTTGCTGTGTGTGCTAGTTA-
--TTTGTGCATGTGCTGACCATTGCACATGAATGGTAATATCTCTGCGGGGGGT--GATT
GTATGTGCATGCATGCATGTGTG----CTCAGGCATGTGTTTGGTGATGGTGT-GTTGGT
ATGTGTGTG-TGTGTTCTGTGCTGGGTGT--TGTTCGCTGTATGGGCCCAC
>AJ303429.1_Alexandrium_tamarense
TGGAATGCAAAGTGGGTGGTAAGTTTCATACAAAGGTAAATATGCAATTGAGACTGATAG
CACACAAGTACCATGAGGGAAATATGAAAAGGACTTTGAAAAGAGAATTAAATGAGTTTG
TATTTGCTGAACACAAAGCAAACAGACTTGAT-TTGCTTGGTGAGATTGTAGTGCTTGCT
T-GACAATAGG-----TTTTGGCTGTGGGTGAAATGATTCTTTCTTTGCATGCCAGGTTC
TATGTGTACATTTGATTACCTTTGCACATGAATGGTAATTTTCCTGCGGGGGG-TGGATT
GCATGTGCATGTAATGATTTGTGT--CTTGATGAATGTGTCTGGTGTA------TCTGTT
TTTGTTCCA---TGTG---TTTGAGGTTG---CTTCCTTCCTTGGGCTTAC
>JF521640.1_Alexandrium_tamarense
TGGAATGCAAAGTGGGTGGTAAGTTTCATACAAAGGTAAATATGCAATTGAGACTGATAG
CACACAAGTACCATGAGGGAAATATGAAAAGGACTTTGAAAAGAGAATTAAATGAGTTTG
TATTTGCTGAACACAAAGCAAACAGACTTGAT-TTGCTTGGTGAGATTGTAGTGCTTGCT
T-GACAATAGG-----TTTTGGCTGTGGGTGAAATGATTCTTTCTTTGCATGCCAGGTTC
TATGTGTACATTTGATTACCTTTGCACATGAATGGTAATTTTCCTGCGGGGGG-TGGATT
GCATGTGCATGTAATGATTTGTGT--TTTGATGAATGTGTCTGGTGTA------TCTGTT
TTTGTTCCA---TGTG---TTTGAGGTTG---CTTCCTTCCTTGGGCTTAC
>EF178148.1_Alexandrium_australiense
TGGAATGCAAAGTGGGTGGTAAGTTTCATGCAAAGGTAAATATGCAATTGAGACTGATAG
CGCACAAGTACCATGAGGGACATATGAAAAGGACTTTGAAAAGAGAATTAAACGAGTTTG
TATTTGCTGAACACAAAGTAAACAGATGTGAT-TTCCTTAGTGAGATTGTAGCACTTGCT
T-GACAATAGG-----TTTTGGCGGTGGGTGCAATGATTCTTGCTTTGTATGCCAGTTTC
TATGTGGACATTTGATTACCTGTGCACTTGAATGGTAATTTTCCTGCGGGGGG-TGGATT
GCATATGCATGTAATTATTTGCATG-TTTTATTACTGTGTCTGGTGTA------TGTGTT
TGTGTTMT----TGTG---CTTGTGGTTG---CTTTCTTCCTTGGGCTTGC
>JF521639.1_Alexandrium_australiense
TGGAATGCAAAGTGGGTGGTAAGTTTCATGCAAAGGTAAATATGCAATTGAGACTGATAG
CGCACAAGTACCATGAGGGACATATGAAAAGGACTTTGAAAAGAGAATTAAACGAGTTTG
TATTTGCTGAACACAAAGTAAACAGATGTGAT-TTCCTTAGTGAGATTGTAGCACTTGCT
T-GACAATAGG-----TTTTGGCGGTGGGTGCAATGATTCTTGCTTTGTATGCCAGTTTC
TATGTGGACATTTGATTACCTGTGCACTTGAATGGTAATTTTCCTGCGGGGGG-TGGATT
GCATATGCATGTAATTATTTGCATG-TTTTATTACTGTGTCTGGTGTA------TGTGTT
TGTGTTCT----TGTG---CTTGTGGTTG---CTTTCTTCCTTGGGCTTGC
>AY438016.1_Alexandrium_pacificum
TGGAATGCAAAGTGGGTGGTAAGTTTCATGCAAAGGTAAATATGCAATTGAGACTGATAG
CGCACAAGTACCATGAGGGACATATGAAAAGGACTTTGAAMAGAGAATTAAATGAGTTTG
TATTTGCTAAACACAAAGTAAACAGACTTGAT-TTCCTCAGTGAGATTGTAGTGMTTGCT
T-RACAATGGG-----TTTTGGCTGCAAGTGCAATAATTCTTGCTTTGTGTGCCAGTTTT
TATGTGGACATTTGATTACCTTTGCACATGAATGGTAATTTTCCTGCGGGGTG-TGGATT
GCATATGCATGTAATGATTTGCATG-TTTGTTAAATGTGTCTGGTGTA------TTTGTT
TGTGTCCT----TGTC---CTTGAGGTTG---CTTTCTCCCTTGGGCTTAC
>U44926.1_Alexandrium_catenella
TGGAATGCAAAGTGGGTGGTAAGTTTCATGTMAAGGTAAACATGCAAYTGAGACTGATAG
CACACAAGTRCCATGAGGGAAATATGAAAAGGACTTTGAAAAGAGAATTAAATGAGTTTG
TATTTGCTGAACACAAAGTAAACAGACTTGAT-TTGCTTGGTGGGAGTGTTGCACTTGCT
T-GACAAGAGC-----TTTGGGCTGTGGGTGTAATGATTCTTTCTTTGCATGCCAGTTTC
TATGTGTACATCTGATTACCTTTGCACATGAATGATAAGTCTCCTGTGGGGGG-TGGATT
GCATGTGCATGTAATGATTTGTGT--TTTGATAAATGTGTCTGGTGTA------TGTGTG
TGTGTTCC----TGTG---CTTGGGGATG---CTTCCTTCCTTGGACTTAC
>AF200667.1_Alexandrium_catenella
TGGAATGCAAAGTGGGTGGTAAGTTTCATGTAAAGGTAAACATGCAATTGAGACTGATAG
CACACAAGTACCATGAGGGAAATATGAAAAGGACTTTGAAAAGAAAATTAAATGAGTTTG
TATTTGCTGAACACAAAGTAAACAGACTTGAT-TTGCTTGGTGGGAGTGTTGCACTTGCT
T-GACAAGAGC-----TTTGGGCTGTGGGTGTAATGATTCTTTCTTTGCATGCCAGTTTC
TATTTGTACATCTGATTACCTTTGCACATGAATGATAAGTCTCCTGTGGGGGG-TGGATT
GCATGTGCATGTAATGATTTGTGT--TTTGATAAATGTGTCTGGTGTA------TGTGTG
TGTGTTCC----TGTG---CTTGGGGATG---CTTCCTTCCTTGGACTTAC
>JF521644.1_Alexandrium_catenella
TGGAATGCAAAGTGGGTGGTAAGTTTCATGTAAAGGTAAACATGCAACTGAGACTGATAG
CACACAAGTACCATGAGGGAAATATGAAAAGGACTTTGAAAAGATAATAAAAAGAGTTTG
TATTTGCTGAACACAAAATAAACACACTCGAT-TTGCTTGGTGGGAGTGCTGCACTTGCT
G-GACAAGAGC-----TTTGGGCTGTGTGTGTAATGATTCGTTCTTTGCATGCCAGTTTC
TATGTGTACATCTGATTACCTTTGCACATGAATGATAAGTCTCCTGTGGGGGG-TGTATT
GCATGTGCATGTAATGATGTGTGT--TTTGATAAATGTGTATGGTGTA------TGTGTG
TGT--TCA----TGTG---ATTGGGGATG---CTTCCTTCCTTGGACTTAC
>AJ535370.1_Alexandrium_mediterraneum
TGGAATGCAAAGTGGGTGGTAAGTTTCATGTAAAGGTAAATATGCAATTGAGACTGATAG
CACACAAGTACCATGAGGGAAATATGAAAAGGACTTTGAAAAGAGAATTAAATGAGTTTG
TATTTGCTGAACAAAAAGTAAACAGACTTGAT-TTCTTTGGTGAGGTTGTTGTGCTTGCC
T-GACAATAAG-----TTTTGGTGGTGGGTACAATGATTCTTTCTTGGCATGCCAGTTTC
TATTTGTACATTTGATTACCTTTGCATATGAATGGGAAGTTTCTTGTGGGGGGGTTGATT
GCATGTGCATGTAATGATTTGTGT--TTTGATGTATGAGTCTGGTGTT------TCTGTC
GGTGTTTC----TGTG---CTTGAGGTTG---ATTCCTTCCTTGGACTGAC
>AJ535368.1_Alexandrium_mediterraneum
TGGAATGCAAAGTGGGTGGTAAGTTTCATGTAAAGGTAAATATGCAATTGAGACTGATAG
CACACAAGTACCATGAGGGAAATATGAAAAGGACTTTGAAAAGAGAATTAAATGAGTTTG
TATTTGCTGAACAAAAAGTAAACAGACTTGAT-TTCTTTGGTGAGGTTGTTGTGCTTGCC
T-GACAATAAG-----TTTTGGTGGTGGGTACAATGATTCTTTCTTGGCATGCCAGTTCC
TATTTGTACATTTGATTACCTTTGCATATGAATGGGAAGTTTCTTGTGGGGGGGTTGATT
GCATGTGCATGTAATGATTTGTGT--TTTGATGTATGAGTCTGGTGTT------TCTGTT
GGTGTTTC----TGTG---CTTGAGGTTG---ATTCCTTCCTTGGACTGAC
>AY338752.1_Alexandrium_pseudogoniaulax
TGGAATGCAAATTGGGTGGTAAATTTCACGCAAGGGAAAATATATTATTGAGTCTGATAA
TGAACAAGTACCATGAGGGAAATATGCAAAGGACTTTGAAAAGAAAATTAAAAGAGCTTG
CATTTGCTAAACAGAAAACTAGCAGAAGTGCTTTATCTTGGTAAGATTGCTGCGCATGGG
TTTAC---TGT------GTAAATTGTATGAGCATTGGTTCTTACTTTGTGTGTCAATTC-
CATTGTCA-ATTTTAATATCTTTGCTCATGAATTGTGAAATGCTTGCGGGTG-TTAGATT
GCATGTGCATTCATTAATTTG-GA--CTTGGTGCA-GTGCTTGGCAACAG----CTTGCA
TGTAGAGTG-TGCGTGCAATGTACAATTG--CGATTGTCAGCTGTT-----
>AB088253.1_Alexandrium_pseudogoniaulax
TGGAATGCAAATTGGGTGGTAAATTTCACGCAAGGGAAAATATATTATTGAGTCTGATAA
TGAACAAGTACCATGAGGGAAATATGCAAAGGACTTTGAAAAGAAAATTAAAAGAGCTTG
CATTTGCTAAACAGAAAACTAGCAGAAGTGCTTTATCTTGGTAAGATTGCTGCGCATGGG
TTTAC---TGT------GTAAATTGTATGAGCATTGGTTCTTACTTTGTGTGTCAATTC-
CATTGTCA-ATTTTAATATCTTTGCTCATGAATTGTGAAATGCTTGCGGGTG-TTAGATT
GCATGTGCATTCATTAATTTG-GA--CTTGGTGCA-GTGCTTGGCAACAG----CTTGCA
TGTAGAGTG-TGCGTGCAATGTACAATTG--CGATTGTCAGCTGTT-----
>AY438018.1_Alexandrium_hiranoi
TGGAATGCAAATTGGGTGGTAAATTTCACGCAAGGGAAAATATATTATTGAGTCTGATAA
TGAACAAGTACCATGAGGGAAATATGCAAAGGACTTTGAAAAGAAAATTAAAAGAGCTTG
CATTTGCTAAACAGAAAACTAGCAGAAGTGCTTTATCTTGGTAAGATTGCTGCGCATGGG
TTTAC---TGT------GTAAATTGTATGAGCATTGGTTCTTACTTTGTGTGTCAATTC-
CATTGTCA-ATTTTAATATCTTTGTTCATGAATTGTGAAATGCTTGCGGGTG-TTAGATT
GCATGTGCATTCATTAATTTG-GA--CTTGGTGCA-GTGCTTGGCAATAG----CTTGCA
TGTAGAGTG-TGCGTGCAATGTACAATTG--CGATTGTCAGCTGTT-----
>AJ535347.1_Alexandrium_taylori
TGGAATGCAAATAGGGTGGTAAATTTCACGCAAGGGAAAATATATTGTTGAGTCTGATAA
TGAACAAGTACCATGAGGGAAATATGCAAAGGACTTTGAAAAGAAAATTAAAAGAGCTTG
CATTTGCTAAACAGAAAACTAGCAGAAGTGCTTTATCTTGGTAAGATTGCTGTGCATGGG
TTTAT---TGT------GTAAATTGTATGAGCATTGGTTCTTGCCTTGTGTGTCAATTC-
CAATGTCT-TTTTTAATATCTTTGTTCATGAATTGCGAAATGCTTGTGGGTG-TTTGATT
GCATGTGCATACATTAATTTG-GA--CTTGGTGCA-ATGTTTGGCATTAG----CTTGCA
TGTAGAGTG-CCTGTGCAATGCAAAATTG--CGATTGTGAACTAAA-----
>AJ535348.1_Alexandrium_taylori
TGGAATGCAAATAGGGTGGTAAATTTCACGCAAGGGAAAATATATTGTTGAGTCTGATAA
TGAACAAGTACCATGAGGGAAATATGCAAAGGACTTTGAAAAGAAAATTAAAAGAGCTTG
CATTTGCTAAACAGAAAACTAGCAGAAGTGCTTTATCTTGGTAAGATTGCTGTGCATGGG
TTTAT---TGT------GTAAATTGTATGAGCATTGGTTCTTGCCTTGTGTGTCAATTC-
CAATGTCT-TTTTTAATATCTTTGTTCATGAATTGCGAAATGCTTGTGGGTG-TTTGATT
GCATGTGCATACATTAATTTG-GA--CTTGGTGCA-ATGTTTGGCATTAG----CTTGCA
TGTAGAGTG-CCTGTGCAATGCAAAATTG--CGATTGTGAACTAAA-----
>AY438020.1_Alexandrium_satoanum
TGGAATGCAAATGGGGTGGTAAATTTCATTCAAGGGCAAATATATTATTGAGCCTGATAG
TGGACAAGTACCATGAGGGAAATATGAAAAGGATTTTGAAAAGAAAATTAAAAGAGTTTG
CAATTGCTGAACAGAAAGCAAGCAGAAGGTTTTTGTTTTGGTGAGATTGTTGCAAATGCA
TTTGCATCTGTT-----GCTGAATGTGTGTGCAATGGTTCCTGCCTTGGGTGCTAATTT-
CAATTTCGCATATCATTACCTTTGCTTGTGAAATGTAAAATATTTGCAAGTA-TTGGATT
GCATGTGCACGCAATGACTTGTGG--TTTGGCACA-GTGCTTGCTTATGA----GTTAAT
GTTCATGTG-CTCTGTCAATACATTATTG--TGAATGCACACACAT-----
>EU707477.1_Alexandrium_minutum
TGGAATGCAAAGTGGGTGGTAAATTCCATGTAAAGGTAAATATATTATTGAGACTGATAG
CAAACAAGTACCATGAGGGAAATATGAAAAGGACTTTGAAAAGGGAATTAAAAGAGTCTG
CATTTGCTGAACAGAAAGCAAACAGAATTGATGT-GCTTGGTGAGATTGTTGTGCCCACT
CTGTCATTT----ATGTCG--GATGTGGGTGCGATGGTTCTTACCTTGAATGTCAGCTTC
TATTTCTGCAAATCATTACCCTTGCACATGAATGGTAATTTGCCTGCGGGTA-TTGGAAT
GTGTGTGTTTGCAATGATTTGTGA--TTTGATGCATGTGGTTGGTGGAC-----TTTGTA
TGT-GCTGT-TTTGCCAA--CGGGGAAGG--GACTC-TTCCTTGAGCACTG
>KX519402.1_Alexandrium_catenella
TGGAATGCAAAGTGGGTGGTAAGTTTCATGTAAAGGTAAACATGCAATTGAGACTGATAG
CACACAAGTACCATGAGGGAAATATGAAAAGGACTTTGAAAAGAGAATTAAATGAGTTTG
TATTTGCTGAACACAAAGTAAACAGACTTGAT-TTGCTTGGTGGGAGTGTTGCACTTGCT
T-GACAAGAGC-----TTTGGGCTGTGGGTGTAATGATTCTTTCTTTGCATGCCAGTTTC
TATTTGTACATCTGATTACCTTTGCACATGAATGATAAGTCTCCTGTGGGGGG-TGGATT
GCATGTGCATGTAATGATTTGTGT--TTTGATAAATGTGTCTGGTGTA------TGTGTG
TGT--TCC----TGTG---CTTGGGGATG---CTTCCTTCCTTGGACTTAC
>KX519394.1_Alexandrium_catenella
TGGAATGCAAAGTGGGTGGTAAGTTTCATGTAAAGGTAAACATGCAATTGAGACTGATAG
CACACAAGTACCATGAGGGAAATATGAAAAGGACTTTGAAAAGAGAATTAAATGAGTTTG
TATTTGCTGAACACAAAGTAAACAGACTTGAT-TTGCTTGGTGGGAGTGTTGCACTTGCT
T-GACAAGAGC-----TTTGGGCTGTGGGTGTAATGATTCTTTCTTTGCATGCCAGTTTC
TATTTGTACATCTGATTACCTTTGCACATGAATGATAAGTCTCCTGTGGGGGG-TGGATT
GCATGTGCATGTAATGATTTGTGT--TTTGATAAATGTGTCTGGTGTA------TGTGTG
TGT--TCC----TGTG---CTTGGGGATG---CTTCCTTCCTTGGACTTAC
>AJ535374.1_Alexandrium_mediterraneum
TGCAATGCAAAGTGCGTGGTAAGTTTCATGTAAAGGTAAATATGCAATTGAGACTGATAG
CACACAAGTACCATGAGGCAAATATGAAAAGGACTTTGAAAAGAGAATTAAATGAGTTTG
TATTTGCTGAACAAAAAGTAAACAGACTTGAT-TTCTTTGGTGAGGTTGTTGTGCTTGCC
T-GACAATAAG-----TTTTGGTGGTGGGTACAATGATTCTTTCTTGGCATGCCAGTTTC
TATTTGTACATTTGATTACCTTTGCATATGAATGGGAAGTTTCTTGTGGGGGGGTTGATT
GCATGTGCATGTAATGATTTGTGT--TTTGATGTATGAGTCTGGTGTT------TCTGTT
GGTGTTTC----TGTG---CTTGAGGTTG---ATTCCTTCCTTGGACTGAC
>JF906995.1_Alexandrium_tamarense
TGGAATGCAAAGTGGGTGGTAAGTTTCATACAAAGGTAAATATGCAATTGAGACTGATAG
CACACAAGTACCATGAGGGAAATATGAAAAGGACTTTGAAAAGAGAATTAAATGAGTTTG
TATTTGCTGAACACAAAGCAAACAGACTTGAT-TTGCTTGGTGAGATTGTAGTGCTTGCT
T-GACAATAGG-----TTTTGGCTGTGGGTGAAATGATTCTTTCTTTGCATGCCAGGTTC
TATGTGTACATTTGATTACCTTTGCACATGAATGGTAATTTTCCTGCGGGGGG-TGGATT
GCATGTGCATGTAATGATTTGTGT--TTTGATGAATGTGTCTGGTGTA------TCTGTT
TTTGTTCCA---TGTG---TTTGAGGTTG---CTTCCTTCCTTGGGCTTAC
>AJ303428.1_Alexandrium_tamarense
TGGAATGCAAAGTGGGTGGTAAGTTTCATACAAAGGTAAATATGCAATTGAGACTGATAG
CACACAAGTACCATGAGGGAAATATGAAAAGGACTTTGAAAAGAGAATTAAATGAGTTTG
TATTTGCTGAACACAAAGCAAACAGACTTGAT-TTGCTTGGTGAGATTGTAGTGCTTGCT
T-GACAATAGG-----TTTTGGCTGTGGGTGAAATGATTCTTTCTTTGCATGCCAGGTTC
TATGTGTACATTTGATTACCTTTGCACATGAATGGTAATTTTCCTGCGGGGGG-TGGATT
GCATGTGCATGTAATGATTTGTGT--TTTGATGAATGTGTCCGGTGTA------TCTGTT
TTTGTTCCA---TGTG---TTTGAGGTTG---CTTCCTTCCTTGGGCTTAC
>U44931.1_Alexandrium_pacificum
TGGAATGCAAAGTGGGTGGTAAGTTTCATGCAAAGGTAAATATGCAATTGAGACTGATAG
CGCACAAGTACCATGAGGGACATATGAAAAGGACTTTGAACAGAGAATTAAATGAGTTTG
TATTTGCTAAACACAAAGTAAACAGACTTGAT-TTCCTCAGTGAGATTGTAGTGMTTGCT
T-RACAATGGG-----TTTTGGCTGCAAGTGCAATAATTCTTGCTTTGTGTGCCAGTTTT
TATGTGGACATTTGATTACCTTTGCACATGAATGGTAATTTTCCTGCGGGGTG-TGGATT
GCATATGCATGTAATGATTTGCATG-TTYGTTAARTGTGTCTGGTGTA------TTTGTT
TGTGTCCT----TGTC---CTTGAGGTTG---CTTTCTCCCTTGGGCTTAC
>FM211464.1_Alexandrium_pacificum
TGGAATGCAAAGTGGGTGGTAAGTTTCATGCAAAGGTAAATATGCAATTGAGACTGATAG
CGCACAAGTACCATGAGGGACATATGAAAAGGACTTTGAAMAGAGAATTAAATGAGTTTG
TATTTGCTAAACACAAAGTAAACAGACTTGAT-TTCCTCAGTGAGATTGTAGTGMTTGCT
T-RACAATGGG-----TTTTGGCTGCAAGTGCAATAATTCTTGCTTTGTGTGCCAGTTTT
TATGTGGACATTTGATTACCTTTGCACATGAATGGTAATTTTCCTGCGGGGTG-TGGATT
GCATATGCATGTAATGATTTGCATG-TTTGTTAAATGTGTCTGGTGTA------TTTGTT
TGTGTCCT----TGTC---CTTGAGGTTG---CTTTCTCCCTTGGGCTTAC
>EF178140.1_Alexandrium_pacificum
TGGAATGCAAAGTGGGTGGTAAGTTTCATGCAAAGGTAAATATGCAATTGAGACTGATAG
CGCACAAGTACCATGAGGGACATATGAAAAGGACTTTGAACAGAGAATTAAATGAGTTTG
TATTTGCTAAACACAAAGTAAACAGACTTGAT-TTCCTCAGTGAGATTGTAGTGCTTGCT
T-GACAATGGG-----TTTTGGCTGCAAGTGCAATAATTCTTGCTTTGTGTGCCAGTTTT
TATGTGGACATTTGATTACCTTTGCACATGAATGGTAATTTTCCTGCGGGGTG-TGGATT
GCATATGCATGTAATGATTTGCATG-TTTGTTAAATGTGTCTGGTGTA------TTTGTT
TGTGTCCT----TGTC---CTTGAGGTTG---CTTTCTCCCTTGGGCTTAC
>EF178149.1_Alexandrium_australiense
TGGAATGCAAAGTGGGTGGTAAGTTTCATGCAAAGGTAAATATGCAATTGAGACTGATAG
CGCACAAGTACCATGAGGGACATATGAAAAGGACTTTGAAAAGAGAATTAAACGAGTTTG
TATTTGCTGAACACAAAGTAAACAGATGTGAT-TTCCTTAGTGAGATTGTAGCACTTGCT
T-GACAATAGG-----TTTTGGCGGTGGGTGCAATGATTCTTGCTTTGTATGCCAGTTTC
TATGTGGACATTTGATTACCTGTGCACTTGAATGGTAATTTTCCTGCGGGGGG-TGGATT
GCATATGCATGTAATTATTTGCATG-TTTTATTACTGTGTCTGGTGTA------TGTGTT
TGTGTTCT----TGTG---CTTGTGGTTG---CTTTCTTCCTTGGGCTTGC
>Site_4_16_06_21_consensus_cl_id_108_total_supporting_reads_409
TGGAATGCAAAGTGGGTGGTAAATTCCATGTAAAGGTAAATATATTATTGAGACTGATAG
CAAACAAGTACCATGAGGGAAATATGAAAAGGACTTTGAAAAGAGAATTAAAAGAGTCTG
CATTTGCTGAACAGAAAGCAAACAGAATTGATCTTGCCTGGTGAGATTGTTGCGTCTACT
TCTGCATTT----CTATGTTGGATGTGGGTGCGATGGTTCTTGCCTTGAATGTCAGCTTC
TTTTTCTGCAAATCATTACCCTTGCACATGAATGGTAATTTGCCTGCGGGTA-TTGGAAT
GCATGTGTTTGCCATGATTTGTGA--TTTGATACATGTGTCTGGTGGTA-----CTTGTG
TGT-GTTCC-TTTGTCAA--AGGGGAAGG--TTTGC-TTCCTTGAGCACCA

>Site_4_16_06_21_consensus_cl_id_75_total_supporting_reads_109
AGGAATGCAAAGTGGGTGGTAAGTTTCATACAAAGGTAAATATGCAATTGAGACTGATAG
CACACAAGTACCATGAGGGAAATATGAAAAGGACTTTGAAAAGAGAATTAAATGAGTTTG
TATTTGCTGAACACAAAGCAAACAGACTTGAT-TTGCTTGGTGAGATTGTAGTGCTTGCT
T-GACAATAGG-----TTTTGGCTGTGGGTGAAATGATTCTTTCTTTGCATGCCAGGTTC
TATGTGTACATTTGATTACCTTTGCACATGAATGGTAATTTTCCTGCGGGGGG-TGGATT
GCATGTGCATGTAATGATTTGTGT--TTTGATGAATGTGTCTGGTGTA------TCTGTT
TTTGTTCCA---TGTG---TTTGAGGTTG---CTTCCTTCCTTGGGCTTAC

>Site_4_16_06_21_consensus_cl_id_97_total_supporting_reads_137
TGGAATGCAAAGTGGGTGGTAAATTCCATGTAAAGGAAAATATATTATTGAGACTGATAG
CAAACAAGTACCATGAGGGAAATATGAAAAGGACTTTGAAAAGAGAATTAAAAGAGTCTG
CATTTGCTGAACAGAAAGCAAACAGAATTGATCTAGCCTGGTGAGATTGTTGCGTCCACT
TCTTT-------------------GTGGGTGCAATGGTTCTTGCCTTGAATGTCAGCGTC
TATTTCTGCAAATCATTACCCTTGCACATGAATGGTAATTTGCCTGCGGGTA-TTGGAAT
GCATGTGTTTGCCATGATTTGTGA--TTTGATACATGTGTCTGGTGGTA-----CTTGTG
TGTGCTTCC--TTGTCAACACGGGGAGGG--CTTTC-CTCCTTGGGCACCA
