# Supplementary material for: Combining Nanopore Sequencing with Recombinase Polymerase Amplification Enables Identification of Dinoflagellates from the Alexandrium Genus, Providing a Rapid, Field Deployable Tool
Source: Toxins (Basel). 2023 Jun 1;15(6):372. doi: 10.3390/toxins15060372 (PMC10302762; doi:10.3390/toxins15060372)
Supplement: Supplementary file 1 [file toxins-15-00372-s001.zip › Supplemantary_material/S2_Phylogenetic_trees_of_VMK_&RPB_samples/Phylo_tree_VMK/Site_4/Site_4_16_06_21/Site_4_16_06_21.iqtree]

IQ-TREE 2.1.2 COVID-edition built Mar 30 2021

Input file name: bc07b_aligned.fasta
Type of analysis: tree reconstruction + ultrafast bootstrap (1000 replicates)
Random seed number: 647554

REFERENCES
----------

To cite IQ-TREE please use:

Bui Quang Minh, Heiko A. Schmidt, Olga Chernomor, Dominik Schrempf,
Michael D. Woodhams, Arndt von Haeseler, and Robert Lanfear (2020)
IQ-TREE 2: New models and efficient methods for phylogenetic inference
in the genomic era. Mol. Biol. Evol., in press.
https://doi.org/10.1093/molbev/msaa015

Since you used ultrafast bootstrap (UFBoot) please also cite: 

Diep Thi Hoang, Olga Chernomor, Arndt von Haeseler, Bui Quang Minh,
and Le Sy Vinh (2018) UFBoot2: Improving the ultrafast bootstrap
approximation. Mol. Biol. Evol., 35:518–522.
https://doi.org/10.1093/molbev/msx281

SEQUENCE ALIGNMENT
------------------

Input data: 55 sequences with 411 nucleotide sites
Number of constant sites: 105 (= 25.5474% of all sites)
Number of invariant (constant or ambiguous constant) sites: 105 (= 25.5474% of all sites)
Number of parsimony informative sites: 254
Number of distinct site patterns: 301

SUBSTITUTION PROCESS
--------------------

Model of substitution: GTR+F+G4

Rate parameter R:

  A-C: 1.1153
  A-G: 1.9219
  A-T: 0.7518
  C-G: 1.1580
  C-T: 4.6781
  G-T: 1.0000

State frequencies: (empirical counts from alignment)

  pi(A) = 0.2662
  pi(C) = 0.1348
  pi(G) = 0.2617
  pi(T) = 0.3373

Rate matrix Q:

  A   -0.7775    0.1289    0.4312    0.2174
  C    0.2545    -1.867    0.2598     1.353
  G    0.4386    0.1338   -0.8616    0.2892
  T    0.1716    0.5405    0.2244   -0.9365

Model of rate heterogeneity: Gamma with 4 categories
Gamma shape alpha: 0.8752

 Category  Relative_rate  Proportion
  1         0.1114         0.25
  2         0.4357         0.25
  3         0.9758         0.25
  4         2.477          0.25
Relative rates are computed as MEAN of the portion of the Gamma distribution falling in the category.

MAXIMUM LIKELIHOOD TREE
-----------------------

Log-likelihood of the tree: -4829.7542 (s.e. 161.9583)
Unconstrained log-likelihood (without tree): -2125.0225
Number of free parameters (#branches + #model parameters): 116
Akaike information criterion (AIC) score: 9891.5084
Corrected Akaike information criterion (AICc) score: 9983.8349
Bayesian information criterion (BIC) score: 10357.6652

Total tree length (sum of branch lengths): 3.9775
Sum of internal branch lengths: 1.8961 (47.6696% of tree length)

WARNING: 11 near-zero internal branches (<0.0024) should be treated with caution
         Such branches are denoted by '**' in the figure below

NOTE: Tree is UNROOTED although outgroup taxon 'AF042813.1_Prorocentrum_minimum' is drawn at root
Numbers in parentheses are  ultrafast bootstrap support (%)

+-----------------------------------------------------------AF042813.1_Prorocentrum_minimum
|
|              +--AJ535373.1_Alexandrium_tamutum
|           +--| (59)
|           |  |  +**GQ120507.1_Alexandrium_tamutum
|           |  +--| (99)
|           |     +**Site_4_16_06_21_consensus_cl_id_108_total_supporting_reads_409
|        +--| (82)
|        |  |        +**AY962849.1_Alexandrium_minutum
|        |  |     +--| (100)
|        |  |     |  +--JF521634.1_Alexandrium_minutum
|        |  |  +--| (99)
|        |  |  |  +--EU707477.1_Alexandrium_minutum
|        |  +--| (92)
|        |     |  +**AY962834.1_Alexandrium_insuetum
|        |     +--| (100)
|        |        +**JF521630.1_Alexandrium_insuetum
|     +--| (64)
|     |  |        +--FJ011438.1_Alexandrium_peruvianum
|     |  |     +--| (92)
|     |  |     |  |  +**AY962858.1_Alexandrium_ostenfeldii
|     |  |     |  +--| (100)
|     |  |     |     +--JF921174.1_Alexandrium_ostenfeldii
|     |  |  +--| (71)
|     |  |  |  +--Site_4_16_06_21_consensus_cl_id_97_total_supporting_reads_137
|     |  +--| (62)
|     |     |                           +-------AY959942.1_Alexandrium_leei
|     |     +---------------------------| (100)
|     |                                 +----------KF034860.1_Alexandrium_leei
|  +--| (47)
|  |  |               +**AF318230.1_Alexandrium_margalefii
|  |  +---------------| (100)
|  |                  +--AF033531.1_Alexandrium_margalefeii
+--| (39)
|  |                   +**AY962833.1_Alexandrium_andersonii
|  |                +**| (49)
|  |                |  +**JF521619.1_Alexandrium_andersoni
|  +----------------| (100)
|                   +**U44937.1_Alexandrium_andersoni
|
|                        +**JF521618.1_Alexandrium_affine
|                     +--| (99)
|                     |  +--U44935.1_Alexandrium_affine
|                +----| (100)
|                |    +--AF032348.1_Alexandrium_concavum
|             +--| (94)
|             |  |         +--AJ303429.1_Alexandrium_tamarense
|             |  |      +--| (100)
|             |  |      |  |     +**JF521640.1_Alexandrium_tamarense
|             |  |      |  |  +**| (41)
|             |  |      |  |  |  +**JF906995.1_Alexandrium_tamarense
|             |  |      |  +**| (48)
|             |  |      |     |  +--AJ303428.1_Alexandrium_tamarense
|             |  |      |     +**| (23)
|             |  |      |        +--Site_4_16_06_21_consensus_cl_id_75_total_supporting_reads_109
|             |  |   +--| (63)
|             |  |   |  |        +**EF178148.1_Alexandrium_australiense
|             |  |   |  |     +**| (17)
|             |  |   |  |     |  +**EF178149.1_Alexandrium_australiense
|             |  |   |  |  +--| (100)
|             |  |   |  |  |  +**JF521639.1_Alexandrium_australiense
|             |  |   |  +--| (100)
|             |  |   |     |      +**AY438016.1_Alexandrium_pacificum
|             |  |   |     |   +**| (44)
|             |  |   |     |   |  |  +**U44931.1_Alexandrium_pacificum
|             |  |   |     |   |  +**| (66)
|             |  |   |     |   |     +**EF178140.1_Alexandrium_pacificum
|             |  |   |     +---| (100)
|             |  |   |         +**FM211464.1_Alexandrium_pacificum
|             |  +---| (99)
|             |      |         +**U44926.1_Alexandrium_catenella
|             |      |      +--| (76)
|             |      |      |  +--JF521644.1_Alexandrium_catenella
|             |      |  +---| (100)
|             |      |  |   |  +--AF200667.1_Alexandrium_catenella
|             |      |  |   +**| (75)
|             |      |  |      |  +**KX519402.1_Alexandrium_catenella
|             |      |  |      +**| (67)
|             |      |  |         +**KX519394.1_Alexandrium_catenella
|             |      +--| (67)
|             |         |    +--AJ535370.1_Alexandrium_mediterraneum
|             |         +----| (100)
|             |              |  +--AJ535368.1_Alexandrium_mediterraneum
|             |              +**| (58)
|             |                 +--AJ535374.1_Alexandrium_mediterraneum
|  +----------| (100)
|  |          |       +--AY268607.1_Alexandrium_tropicale
|  |          |  +----| (99)
|  |          |  |    |    +**FJ652046.1_Alexandrium_tamiyavanichi
|  |          |  |    +----| (100)
|  |          |  |         |  +**AF174614.1_Alexandrium_cohorticula
|  |          |  |         +--| (100)
|  |          |  |            +--AB088267.1_Alexandrium_tamiyavanichii
|  |          +--| (93)
|  |             |                  +**JF521622.1_Alexandrium_fraterculus
|  |             +------------------| (100)
|  |                                +**AB088262.1_Alexandrium_fraterculus
+--| (70)
   |                                    +**AY338752.1_Alexandrium_pseudogoniaulax
   |                                 +**| (71)
   |                                 |  +**AB088253.1_Alexandrium_pseudogoniaulax
   |                +----------------| (100)
   |                |                |  +**AY438018.1_Alexandrium_hiranoi
   |                |                +--| (84)
   |                |                   |     +**AJ535347.1_Alexandrium_taylori
   |                |                   +-----| (100)
   |                |                         +**AJ535348.1_Alexandrium_taylori
   +----------------| (100)
                    +-------------------AY438020.1_Alexandrium_satoanum

Tree in newick format:

(AF042813.1_Prorocentrum_minimum:0.7122019193,(((((AJ535373.1_Alexandrium_tamutum:0.0106515184,(GQ120507.1_Alexandrium_tamutum:0.0000010000,Site_4_16_06_21_consensus_cl_id_108_total_supporting_reads_409:0.0000010000)99:0.0131828362)59:0.0145772926,(((AY962849.1_Alexandrium_minutum:0.0000010000,JF521634.1_Alexandrium_minutum:0.0026859394)100:0.0411065538,EU707477.1_Alexandrium_minutum:0.0424903971)99:0.0291467116,(AY962834.1_Alexandrium_insuetum:0.0000010000,JF521630.1_Alexandrium_insuetum:0.0000010000)100:0.0329754211)92:0.0161950632)82:0.0134502342,(((FJ011438.1_Alexandrium_peruvianum:0.0113827178,(AY962858.1_Alexandrium_ostenfeldii:0.0000010000,JF921174.1_Alexandrium_ostenfeldii:0.0027253761)100:0.0199686004)92:0.0199254127,Site_4_16_06_21_consensus_cl_id_97_total_supporting_reads_137:0.0128056406)71:0.0097030987,(AY959942.1_Alexandrium_leei:0.1031181001,KF034860.1_Alexandrium_leei:0.1407184441)100:0.3429516873)62:0.0087337664)64:0.0248352735,(AF318230.1_Alexandrium_margalefii:0.0003769830,AF033531.1_Alexandrium_margalefeii:0.0078314901)100:0.1984697105)47:0.0230817827,((AY962833.1_Alexandrium_andersonii:0.0000010000,JF521619.1_Alexandrium_andersoni:0.0000010000)49:0.0000010000,U44937.1_Alexandrium_andersoni:0.0000010000)100:0.2048192022)39:0.0100082540,(((((JF521618.1_Alexandrium_affine:0.0000010000,U44935.1_Alexandrium_affine:0.0027022598)99:0.0029346001,AF032348.1_Alexandrium_concavum:0.0133668468)100:0.0627536110,(((AJ303429.1_Alexandrium_tamarense:0.0027011102,((JF521640.1_Alexandrium_tamarense:0.0000010000,JF906995.1_Alexandrium_tamarense:0.0000010000)41:0.0000010000,(AJ303428.1_Alexandrium_tamarense:0.0027032424,Site_4_16_06_21_consensus_cl_id_75_total_supporting_reads_109:0.0027089736)23:0.0000010000)48:0.0000010000)100:0.0183272023,(((EF178148.1_Alexandrium_australiense:0.0000010000,EF178149.1_Alexandrium_australiense:0.0000010000)17:0.0000010000,JF521639.1_Alexandrium_australiense:0.0000010000)100:0.0444568031,((AY438016.1_Alexandrium_pacificum:0.0000010000,(U44931.1_Alexandrium_pacificum:0.0000010000,EF178140.1_Alexandrium_pacificum:0.0000010000)66:0.0000010000)44:0.0000010000,FM211464.1_Alexandrium_pacificum:0.0000010000)100:0.0479525935)100:0.0380004666)63:0.0065122114,(((U44926.1_Alexandrium_catenella:0.0000010000,JF521644.1_Alexandrium_catenella:0.0470065762)76:0.0028479170,(AF200667.1_Alexandrium_catenella:0.0026925496,(KX519402.1_Alexandrium_catenella:0.0000010000,KX519394.1_Alexandrium_catenella:0.0000010000)67:0.0000021851)75:0.0000020984)100:0.0519290706,(AJ535370.1_Alexandrium_mediterraneum:0.0027255905,(AJ535368.1_Alexandrium_mediterraneum:0.0027619226,AJ535374.1_Alexandrium_mediterraneum:0.0083343290)58:0.0000010000)100:0.0683603370)67:0.0103249158)99:0.0571304945)94:0.0267445170,((AY268607.1_Alexandrium_tropicale:0.0381057022,(FJ652046.1_Alexandrium_tamiyavanichi:0.0019940884,(AF174614.1_Alexandrium_cohorticula:0.0000010000,AB088267.1_Alexandrium_tamiyavanichii:0.0027164458)100:0.0187944692)100:0.0670515044)99:0.0616863728,(JF521622.1_Alexandrium_fraterculus:0.0000010000,AB088262.1_Alexandrium_fraterculus:0.0000010000)100:0.2371869912)93:0.0460548416)100:0.1342977840,(((AY338752.1_Alexandrium_pseudogoniaulax:0.0000021232,AB088253.1_Alexandrium_pseudogoniaulax:0.0000010000)71:0.0000021190,(AY438018.1_Alexandrium_hiranoi:0.0000023485,(AJ535347.1_Alexandrium_taylori:0.0000010000,AJ535348.1_Alexandrium_taylori:0.0000010000)100:0.0797920064)84:0.0054278845)100:0.2071686268,AY438020.1_Alexandrium_satoanum:0.2435211855)100:0.2020814340)70:0.0354687938);

CONSENSUS TREE
--------------

Consensus tree is constructed from 1000 bootstrap trees
Log-likelihood of consensus tree: -4829.770388
Robinson-Foulds distance between ML tree and consensus tree: 4

Branches with support >0.000000% are kept (extended consensus)
Branch lengths are optimized by maximum likelihood on original alignment
Numbers in parentheses are bootstrap supports (%)

+-----------------------------------------------------------AF042813.1_Prorocentrum_minimum
|
|              +--AJ535373.1_Alexandrium_tamutum
|           +--| (59)
|           |  |  +--GQ120507.1_Alexandrium_tamutum
|           |  +--| (99)
|           |     +--Site_4_16_06_21_consensus_cl_id_108_total_supporting_reads_409
|        +--| (82)
|        |  |        +--AY962849.1_Alexandrium_minutum
|        |  |     +--| (100)
|        |  |     |  +--JF521634.1_Alexandrium_minutum
|        |  |  +--| (99)
|        |  |  |  +--EU707477.1_Alexandrium_minutum
|        |  +--| (92)
|        |     |  +--AY962834.1_Alexandrium_insuetum
|        |     +--| (100)
|        |        +--JF521630.1_Alexandrium_insuetum
|     +--| (64)
|     |  |        +--FJ011438.1_Alexandrium_peruvianum
|     |  |     +--| (92)
|     |  |     |  |  +--AY962858.1_Alexandrium_ostenfeldii
|     |  |     |  +--| (100)
|     |  |     |     +--JF921174.1_Alexandrium_ostenfeldii
|     |  |  +--| (71)
|     |  |  |  +--Site_4_16_06_21_consensus_cl_id_97_total_supporting_reads_137
|     |  +--| (62)
|     |     |                           +-------AY959942.1_Alexandrium_leei
|     |     +---------------------------| (100)
|     |                                 +----------KF034860.1_Alexandrium_leei
|  +--| (47)
|  |  |               +--AF318230.1_Alexandrium_margalefii
|  |  +---------------| (100)
|  |                  +--AF033531.1_Alexandrium_margalefeii
+--| (39)
|  |                   +--AY962833.1_Alexandrium_andersonii
|  |                +--| (49)
|  |                |  +--JF521619.1_Alexandrium_andersoni
|  +----------------| (100)
|                   +--U44937.1_Alexandrium_andersoni
|
|                        +--JF521618.1_Alexandrium_affine
|                     +--| (99)
|                     |  +--U44935.1_Alexandrium_affine
|                +----| (100)
|                |    +--AF032348.1_Alexandrium_concavum
|             +--| (94)
|             |  |         +--AJ303429.1_Alexandrium_tamarense
|             |  |      +--| (100)
|             |  |      |  |        +--JF521640.1_Alexandrium_tamarense
|             |  |      |  |     +--| (41)
|             |  |      |  |     |  +--JF906995.1_Alexandrium_tamarense
|             |  |      |  |  +--| (25)
|             |  |      |  |  |  +--Site_4_16_06_21_consensus_cl_id_75_total_supporting_reads_109
|             |  |      |  +--| (48)
|             |  |      |     +--AJ303428.1_Alexandrium_tamarense
|             |  |   +--| (63)
|             |  |   |  |     +--EF178148.1_Alexandrium_australiense
|             |  |   |  |  +--| (100)
|             |  |   |  |  |  |  +--JF521639.1_Alexandrium_australiense
|             |  |   |  |  |  +--| (52)
|             |  |   |  |  |     +--EF178149.1_Alexandrium_australiense
|             |  |   |  +--| (100)
|             |  |   |     |      +--AY438016.1_Alexandrium_pacificum
|             |  |   |     |   +--| (44)
|             |  |   |     |   |  |  +--U44931.1_Alexandrium_pacificum
|             |  |   |     |   |  +--| (66)
|             |  |   |     |   |     +--EF178140.1_Alexandrium_pacificum
|             |  |   |     +---| (100)
|             |  |   |         +--FM211464.1_Alexandrium_pacificum
|             |  +---| (99)
|             |      |         +--U44926.1_Alexandrium_catenella
|             |      |      +--| (76)
|             |      |      |  +--JF521644.1_Alexandrium_catenella
|             |      |  +---| (100)
|             |      |  |   |  +--AF200667.1_Alexandrium_catenella
|             |      |  |   +--| (75)
|             |      |  |      |  +--KX519402.1_Alexandrium_catenella
|             |      |  |      +--| (67)
|             |      |  |         +--KX519394.1_Alexandrium_catenella
|             |      +--| (67)
|             |         |    +--AJ535370.1_Alexandrium_mediterraneum
|             |         +----| (100)
|             |              |  +--AJ535368.1_Alexandrium_mediterraneum
|             |              +--| (58)
|             |                 +--AJ535374.1_Alexandrium_mediterraneum
|  +----------| (100)
|  |          |       +--AY268607.1_Alexandrium_tropicale
|  |          |  +----| (99)
|  |          |  |    |    +--FJ652046.1_Alexandrium_tamiyavanichi
|  |          |  |    +----| (100)
|  |          |  |         |  +--AF174614.1_Alexandrium_cohorticula
|  |          |  |         +--| (100)
|  |          |  |            +--AB088267.1_Alexandrium_tamiyavanichii
|  |          +--| (93)
|  |             |                  +--JF521622.1_Alexandrium_fraterculus
|  |             +------------------| (100)
|  |                                +--AB088262.1_Alexandrium_fraterculus
+--| (70)
   |                                    +--AY338752.1_Alexandrium_pseudogoniaulax
   |                                 +--| (71)
   |                                 |  +--AB088253.1_Alexandrium_pseudogoniaulax
   |                +----------------| (100)
   |                |                |  +--AY438018.1_Alexandrium_hiranoi
   |                |                +--| (84)
   |                |                   |     +--AJ535347.1_Alexandrium_taylori
   |                |                   +-----| (100)
   |                |                         +--AJ535348.1_Alexandrium_taylori
   +----------------| (100)
                    +-------------------AY438020.1_Alexandrium_satoanum


Consensus tree in newick format: 

(AF042813.1_Prorocentrum_minimum:0.7125735115,(((((AJ535373.1_Alexandrium_tamutum:0.0106490677,(GQ120507.1_Alexandrium_tamutum:0.0000021918,Site_4_16_06_21_consensus_cl_id_108_total_supporting_reads_409:0.0000021918)99:0.0131931332)59:0.0145900340,(((AY962849.1_Alexandrium_minutum:0.0000021918,JF521634.1_Alexandrium_minutum:0.0026879850)100:0.0411256553,EU707477.1_Alexandrium_minutum:0.0425077742)99:0.0291563615,(AY962834.1_Alexandrium_insuetum:0.0000021918,JF521630.1_Alexandrium_insuetum:0.0000021918)100:0.0329899298)92:0.0161942108)82:0.0134653902,(((FJ011438.1_Alexandrium_peruvianum:0.0113873520,(AY962858.1_Alexandrium_ostenfeldii:0.0000021918,JF921174.1_Alexandrium_ostenfeldii:0.0027271897)100:0.0199763862)92:0.0199304441,Site_4_16_06_21_consensus_cl_id_97_total_supporting_reads_137:0.0128138620)71:0.0097065505,(AY959942.1_Alexandrium_leei:0.1031356219,KF034860.1_Alexandrium_leei:0.1407945435)100:0.3431083402)62:0.0087374993)64:0.0248411580,(AF318230.1_Alexandrium_margalefii:0.0003090308,AF033531.1_Alexandrium_margalefeii:0.0079013999)100:0.1986362182)47:0.0230656561,((AY962833.1_Alexandrium_andersonii:0.0000021918,JF521619.1_Alexandrium_andersoni:0.0000021918)49:0.0000021918,U44937.1_Alexandrium_andersoni:0.0000021918)100:0.2049431296)39:0.0100652655,(((((JF521618.1_Alexandrium_affine:0.0000021918,U44935.1_Alexandrium_affine:0.0027038721)99:0.0029367737,AF032348.1_Alexandrium_concavum:0.0133749124)100:0.0627869073,(((AJ303429.1_Alexandrium_tamarense:0.0027029391,(((JF521640.1_Alexandrium_tamarense:0.0000021918,JF906995.1_Alexandrium_tamarense:0.0000021918)41:0.0000021918,Site_4_16_06_21_consensus_cl_id_75_total_supporting_reads_109:0.0027108542)25:0.0000021918,AJ303428.1_Alexandrium_tamarense:0.0027051092)48:0.0000021918)100:0.0183395744,((EF178148.1_Alexandrium_australiense:0.0000021918,(JF521639.1_Alexandrium_australiense:0.0000021918,EF178149.1_Alexandrium_australiense:0.0000021918)52:0.0000021918)100:0.0444912747,((AY438016.1_Alexandrium_pacificum:0.0000021918,(U44931.1_Alexandrium_pacificum:0.0000021918,EF178140.1_Alexandrium_pacificum:0.0000021918)66:0.0000021918)44:0.0000021918,FM211464.1_Alexandrium_pacificum:0.0000021918)100:0.0479875127)100:0.0380254215)63:0.0065180761,(((U44926.1_Alexandrium_catenella:0.0000021918,JF521644.1_Alexandrium_catenella:0.0470400728)76:0.0028494999,(AF200667.1_Alexandrium_catenella:0.0026942045,(KX519402.1_Alexandrium_catenella:0.0000021918,KX519394.1_Alexandrium_catenella:0.0000021918)67:0.0000021918)75:0.0000022839)100:0.0519654341,(AJ535370.1_Alexandrium_mediterraneum:0.0027269268,(AJ535368.1_Alexandrium_mediterraneum:0.0027637341,AJ535374.1_Alexandrium_mediterraneum:0.0083397745)58:0.0000021918)100:0.0684117821)67:0.0103291422)99:0.0571764540)94:0.0266546794,((AY268607.1_Alexandrium_tropicale:0.0381284320,(FJ652046.1_Alexandrium_tamiyavanichi:0.0019914131,(AF174614.1_Alexandrium_cohorticula:0.0000021918,AB088267.1_Alexandrium_tamiyavanichii:0.0027180386)100:0.0188081938)100:0.0670989783)99:0.0617078511,(JF521622.1_Alexandrium_fraterculus:0.0000021918,AB088262.1_Alexandrium_fraterculus:0.0000021918)100:0.2374314071)93:0.0461661264)100:0.1347353626,(((AY338752.1_Alexandrium_pseudogoniaulax:0.0000021918,AB088253.1_Alexandrium_pseudogoniaulax:0.0000021918)71:0.0000028210,(AY438018.1_Alexandrium_hiranoi:0.0000025120,(AJ535347.1_Alexandrium_taylori:0.0000021918,AJ535348.1_Alexandrium_taylori:0.0000021918)100:0.0798281553)84:0.0054296180)100:0.2073977178,AY438020.1_Alexandrium_satoanum:0.2435450209)100:0.2023948066)70:0.0352124740);

TIME STAMP
----------

Date and time: Fri Feb 10 11:48:33 2023
Total CPU time used: 126.683047 seconds (0h:2m:6s)
Total wall-clock time used: 66.85510759 seconds (0h:1m:6s)
