# Supplementary material for: Combining Nanopore Sequencing with Recombinase Polymerase Amplification Enables Identification of Dinoflagellates from the Alexandrium Genus, Providing a Rapid, Field Deployable Tool
Source: Toxins (Basel). 2023 Jun 1;15(6):372. doi: 10.3390/toxins15060372 (PMC10302762; doi:10.3390/toxins15060372)
Supplement: Supplementary file 1 [file toxins-15-00372-s001.zip › Supplemantary_material/S2_Phylogenetic_trees_of_VMK_&RPB_samples/Phylo_tree_VMK/Site_4/Site_4_26_05_21/Site_4_26_05_21.fasta]

>AF042813.1_Prorocentrum_minimum
TGGAGCGTAAATTGGGTGGTAAATTTCATCTCAAGCTAAATATTGGTTCGAGACCGATAG
CAAACAAGTACCATGAGGGAAAGATGAAAAGGACTTTGAAAA-GAGAGTTAAAAGTGCCT
GAAATTGCTGAAAGGGAAGCGAATGGAACCAGTGTT-GCTTGGCAAGATTGTCGGG--TG
CATGAC----GC----GCTTGATCGT-----------CTCTTGCCTTGTGTGTCAACGCC
AGTTCG--CGATCGAGGAAAACTCCAGGGTCATGGTAGCTCGTCTACGGGTGAGTGAATA
GCCT-TGGCAGAACTCATTTGCGGACTGTTTCTTTCGTGTCTGGTTGCAGTGTCCTTGGC
A--TTCTGGAAGCTCGTCTTGGCTTGCCACTGGCGGGGGACC
>AJ535373.1_Alexandrium_tamutum
TGGAATGCAAAGTGGGTGGTAAATTCCATGTAAAGGTAAATATATTATTGAGACTGATAG
CAAACAAGTACCATGAGGGAAATATGAAAAGGACTTTGAAAA-GAGAATTAAAAGAGTCT
GCATTTGCTGAACAGAAAGCAAACAGAATTGATCTT-GCTTGGTGAGATTGTTGCGTCTA
CTCTTGCATTT--CTATGCTGGATGTGGGTGCGATGGTTCTTGCCTTGAATGTCAGCTTC
CATTTCTGCAAATCATTACCCTTGCACATGAATGGTAATTTGCCTGCGGGTA-TTGGAAT
GCATGTGTTTGCAATGATTTGTGA-TTTGATACAT-GTGTTTGGTGGTACTTGTGTGTGT
TCC-TTTGTCAA--AGGGGAAGGCTTGCTTCCTTGAGCACCA
>GQ120507.1_Alexandrium_tamutum
TGGAATGCAAAGTGGGTGGTAAATTCCATGTAAAGGTAAATATATTATTGAGACTGATAG
CAAACAAGTACCATGAGGGAAATATGAAAAGGACTTTGAAAA-GAGAATTAAAAGAGTCT
GCATTTGCTGAACAGAAAGCAAACAGAATTGATCTT-GCCTGGTGAGATTGTTGCGTCTA
CTTCTGCATTT--CTATGTTGGATGTGGGTGCGATGGTTCTTGCCTTGAATGTCAGCTTC
TTTTTCTGCAAATCATTACCCTTGCACATGAATGGTAATTTGCCTGCGGGTA-TTGGAAT
GCATGTGTTTGCCATGATTTGTGA-TTTGATACAT-GTGTCTGGTGGTACTTGTGTGTGT
TCC-TTTGTCAA--AGGGGAAGGTTTGCTTCCTTGAGCACCA
>AY962849.1_Alexandrium_minutum
TGGAATGCAAAGTGGGTGGTAAATTCCATGTAAAGGTAAATATATTATTGAGACTGATAG
CAAACAAGTACCATGAGGGAAATATGAAAAGGACTTTGAAAA-GAGAATTAAAAGAGTCT
GCATTTGCTGAACAGAAAGCAAACAGAATTGATTTT-ACTTGGTGAGATTGTTGTGCTTA
CTCTATCATTT--ATATGGTTGATGTGGGTGCGATGGTTCTTACCTTGAATGTCAGCTTC
TATTTCTGCAAATCATTACCCTTGCACATGAATGGTAATTTGCCTGCGGGTA-TTGGAAT
GCATGTGTTTGCAATGATTTGTGA-TTTGACGCAT-GTGTTTGGTGAAATTTGTATATGC
TCT-TTTGTCGA--AGGGGAAAGCTTACTTTTTTGAGCATTG
>JF521634.1_Alexandrium_minutum
TGGAATGCAAAGTGGGTGGTAAATTCCATGTAAAGGTAAATATATTATTGAGACTGATAG
CAAACAAGTACCATGAGGGAAATATGAAAAGGACTTTGAAAA-GAGAATTAAAAGAGTCT
GCATTTGCTGAACAGAAAGCAAACAGAATTGATTTT-ACTTGGTGAGATTGTTGTGCTTA
CTCTATCATTT--ATATGGTTGATGTGGGTGCGATGGTTCTTACCTTGAATGTCAGCTTC
TATTTCTGCAAATCATTACCCTTGCACATGAATGGTAACTTGCCTGCGGGTA-TTGGAAT
GCATGTGTTTGCAATGATTTGTGA-TTTGACGCAT-GTGTTTGGTGAAATTTGTATATGC
TCT-TTTGTCGA--AGGGGAAAGCTTACTTTTTTGAGCATTG
>AY962834.1_Alexandrium_insuetum
TGGAATGCAAAGTGGGTGGTAAATTCCATGTAAAGGTAAATATATTATTGAGACTGATAG
CAAACAAGTACCATGAGGGAAATATGAAAAGGACTTTGAAAA-GAGAATTAAAAGAGTCT
GCATTTGCTGAACAGAAAGCAAACAGAATTGATCTT-ACTTGGTGAGATTGTTGTGCCCA
CTTTAGCATTT--ATATGTTGGATGTGGGTGCGATGGTTCTTGCCTTGAATGTCAGCTTC
TATTWCTGCAAATCATTACCCTTGCACGTGAATGGTAATTTGCCTGTGGGTA-TTGGAAT
GCATGTGTTTGCAATGATTTGTGA-TTTGATATGT-GTGATTGGTGCTACTTGCGTGTTG
CTC-CTTTGTCA-ACGGGGAAGGCTGTCTTCCTTGAGCCCG-
>JF521630.1_Alexandrium_insuetum
TGGAATGCAAAGTGGGTGGTAAATTCCATGTAAAGGTAAATATATTATTGAGACTGATAG
CAAACAAGTACCATGAGGGAAATATGAAAAGGACTTTGAAAA-GAGAATTAAAAGAGTCT
GCATTTGCTGAACAGAAAGCAAACAGAATTGATCTT-ACTTGGTGAGATTGTTGTGCCCA
CTTTAGCATTT--ATATGTTGGATGTGGGTGCGATGGTTCTTGCCTTGAATGTCAGCTTC
TATTTCTGCAAATCATTACCCTTGCACGTGAATGGTAATTTGCCTGTGGGTA-TTGGAAT
GCATGTGTTTGCAATGATTTGTGA-TTTGATATGT-GTGATTGGTGCTACTTGCGTGTTG
CTC-CTTTGTCA-ACGGGGAAGGCTGTCTTCCTTGAGCCCG-
>FJ011438.1_Alexandrium_peruvianum
TGGAATGCAAAGTGGGTGGTAAATTCCATGTAAAGGAAAATATATTATTGAGACTGATAG
CAAACAAGTACCATGAGGGAAATATGAAAAGGACTTTGAAAA-GAGAATTAAAAGAGTCT
GCATTTGCTGAACAGAAAGCAAACAGAATTGATCT--ACTTGGTGAGATTGTTGCGTCCA
CTT---------------------GTGGGCGCAATGGTTCTTGCCTTGAATGTCAGCGTC
TATTTCTGCAAATCATTACCCTTGCACATGAATGGTAATTTGCCTGTGGGTA-TTGGAAT
GCATGTGTTTGCAATGATTTGTGA-TTTGATACGT-GTGTCTGGTGTT-CTTGTGTGTGC
CTT-CTTGCCAAAAAGGGGAGGGCTCTCCTCCCTGGGCACTG
>AY962858.1_Alexandrium_ostenfeldii
TGGAATGCAAAGTGGGTGGTAAATTCCATGTAAAGGAAAATATATTATTGAGACTGATAG
CAMACAAGTACCATGAGGGAAATATGAAAAGGACTTTGAAAA-GAGAATTAAAAGAGTCT
GCATTTGCTGAACAGAAAGCAAACAGAATTGATCT--ACTTGGTGAGATTGTTGCGTCCA
CTT---------------------GTGGGTGCAATGGTTCTTGCCTTGAATGTCAGCGTC
TATTTCTGCAAATTATTACCCTTGCATATGAATTGTAATTTGCCTGTGGGCA-TTGGAAT
GCATGTGTTTGCAATGATTTGTGA-TTTGATACAT-GTGTCTGGTGTT-CGCGTGTGTGC
CTT-CTTGCTAACACGGGGAGGGCTCTCCTCCCTGGGCACTG
>JF921174.1_Alexandrium_ostenfeldii
TGGAATGCAAAGTGGGTGGTAAATTCCATGTAAAGGAAAATATATTATTGAGACTGATAG
CAAACAAGTACCATGAGGGAAATATGAAAAGGACTTTGAAAA-GAGAATTAAAAGAGTCT
GCATTTGCTGAACAGAAAGCAAACAGAATTGATCT--ACTTGGTGAGATTGTTGCGCCCA
CTT---------------------GTGGGTGCAATGGTTCTTGCCTTGAATGTCAGCGTC
TATTTCTGCAAATTATTACCCTTGCATATGAATTGTAATTTGCCTGTGGGCA-TTGGAAT
GCATGTGTTTGCAATGATTTGTGA-TTTGATACAT-GTGTCTGGTGTT-CGCGTGTGTGC
CTT-CTTGCTAACACGGGGAGGGCTCTCCTCCCTGGGCACWG
>AY962833.1_Alexandrium_andersonii
TGGAATGCAAAGTGGGTGGTAAATTTCATGTAAAGATTAATATATTATTGAGACTGATAG
CGAACAAGTACCATGAGGGAAATATGAAAAGGACTTTGAAAA-GAGAATTAAAAGAGTCT
GCACTTGCTGAACAGAAAGCAAACAGAAGTGATTAT-GCTTGGTAAGATTGTTGCGTCTT
GTTGTTC-----------TGCAACTTGGGCGCAGTGGTTCTTACCTTGTCTGCCAGCATC
T-TTTCTGCAAATCAGAACCCTGGCACATGACTTGTAAAACGCCTGCGGGTG-TTGGAAT
GCATGTGTTTGCTATGATTTGTGA-TTAGATTTGT-GCGCGTGGTGCT-TCGGTATGTGG
CTC-TTTGCTGT-GGGGGAATTCTCCTCCGCCCTGGCTG---
>U44937.1_Alexandrium_andersoni
TGGAATGCAAAGTGGGTGGTAAATTTCATGTAAAGATTAATATATTATTGAGRCTGATAG
CGAACAAGTACCATGAGGGAAATATGAAAAGGACTTTGAAAA-GAGAATTAAAAGAGTCT
GCACTTGCTGAACAGAAAGCAAACAGAAGTGATTAT-GCTTGGTAAGATTGTTGCGTCTT
GTTGTTC-----------TGCAACTTGGGCGCAGTGGTTCTTACCTTGTCTGCCAGCATC
T-TTTCTGCAAATCAGAACCCTGGCACATGACTTGTAAAACGCCTGCGGGTG-TTGGAAT
GCATGTGTTTGCTATGATTTGTGA-TTAGATTTGT-GCGCGTGGTGCT-TCGGTATGTGG
CTC-TTTGCTGT-GGGGGAATTMTCCTCCRCCCTG-CTG---
>JF521619.1_Alexandrium_andersoni
TGGAATGCAAAGTGGGTGGTAAATTTCATGTAAAGATTAATATATTATTGAGACTGATAG
CGAACAAGTACCATGAGGGAAATATGAAAAGGACTTTGAAAA-GAGAATTAAAAGAGTCT
GCACTTGCTGAACAGAAAGCAAACAGAAGTGATTAT-GCTTGGTAAGATTGTTGCGTCTT
GTTGTTC-----------TGCAACTTGGGCGCAGTGGTTCTTACCTTGTCTGCCAGCATC
T-TTTCTGCAAATCAGAACCCTGGCACATGACTTGTAAAACGCCTGCGGGTG-TTGGAAT
GCATGTGTTTGCTATGATTTGTGA-TTAGATTTGT-GCGCGTGGTGCT-TCGGTATGTGG
CTC-TTTGCTGT-GGGGGAATTCTCCTCCGCCCTG-CTG---
>AF318230.1_Alexandrium_margalefii
TGGAATGCAAAGTGGGTGGTAAATTCCATGAAAAGGGAAATACATTTTTGAGACTGATAG
CAAACAAGTACCATGAGGGAAATATGAAAAGGACTTTGAAAA-GAGAATTAAAAGAGTCT
GCATTTGCTGAACAGAAAGCAAACAGAATGAATTCT-GCTTGGTTAGATTATTGTGCCGT
CTGCTTTGCTT--TTGTGTTGCATCAGGGTGCAATGGTTCTTTCCTTGAATGCCAGCTT-
TATTTCTGCAAATCGTAATCTTTGTGCATGAATGGAAATACGTCTGCGGGTA-TTGGATT
GCATGTGTTTGTGGTGATTTGTGA-TTT-ACCTAT-ATGTGTGT-----CTTGTGT-TGG
TAG-CTTGTGAGCTTAAGGGTTGTTTTCATTCTTGAGCATGG
>AF033531.1_Alexandrium_margalefeii
TGGAATGCAAAGTGGGTGGTAAATTCCATGAAAAGGGAAATACATTTTTGAGACTGATAG
CAAACAAGTACCATGAGGGAAATATGAAAAGGACTTTGAAAA-GAGAATTAAAAGAGTCT
GCATTTGCTGAGCAGAAAGCAAACAGAATGAATTCT-GCTTGGTTAGATTATTGTGCCGT
CTGCTTTGTTTATTTGTGTTGCATCAGGGTGCAATGGTTCTTTCCTTGAATGCCAGCTT-
TATTTCTGCAAATCGTAATCTTTGTGCATGAATGGAAATACGTCTGCGGGTA-TTGGATT
GCAYGTGTTTGTGGTGATTTGTGA-TTT-ACCTAT-ATGTGTGT-----CTTGTGT-TGG
TGG-CTTGTGAGCTTAAGGGTTGTTTTCATTCTTGAGCATGG
>AY959942.1_Alexandrium_leei
TGGAATGCAAATGTGGTGGTAAATTCCATGTAAAGGAAAATATGTCATTGAGACTGATAG
CAAACAAGTACCATGAGGGAGATATGAAAAGGACTTTGAAAA-GAGAATTAAAAGAGCCT
GAAATTGTTGAGCAGAAAGCAAACAGACATGTGCAC--AATGGTAAGACTGCTGCATTCC
TTCCTGCAGATT-GTGTGT-GGAAGTGTGTGCAATGGTTCTTGCGTTGAACACCAGCTTT
GCTACTTG-AAATCATTATTCATGTGTATGAATGAAAATTTGTTTTCGGGCA-ATGCAAC
GCATGCATATGATATGATGTTGGG-TTGCTTTGTG-GCACATGG-----CCTGGCTTGGT
GCA-CTTGGATT----AGGAAGGGTGCCCTTCCTGTGTGTCG
>KF034860.1_Alexandrium_leei
GGGAATGCAAATATGATGGTAAATTCCATGTAAAGGACAACATATCATTGAGACTGATAG
CAAACAAATTCCATGAGGGAGATATGAAAAGGACTTTGAAAA-GAGAATTAAAAGAGCCT
GAAATTGTTGAGCAAAACGCAAACAAACATGTGTGC--AATGGTGAGACTGCTGCACACC
TTCCTGCATGT--GTGCGT-GGAAATGTCTGCAATGGTTCTTGCCTTGAATACCAGCTTT
GCTACCTG-AAATCATTATTCATGTGCGTGAATGGAAATATGCCCTCGGGTG-TTGAAAT
GTATGCATATAAAAATATATTGGG-TTGCGCTGTT-GTGTATGG-----TCTGCTTGAAA
GCC-CATGTCAT----AAGGAGGGTGCTCTTCCTGGGGCGTG
>JF521618.1_Alexandrium_affine
TGGAATGCAAAGTGGGTGGTAAGTTTCATGTAAAGGTAAATATAGGATTGAGACTGATAG
CACACAAGTACCATGAGGGAAATATGAAAAGGACTTTGAAAA-GAGAATTAAATGAGTTT
GTATTTGCTGAACAGAAAATAAACAGATTTGATGTT-GCTTGGTGAGATTGTGGTGCTTG
CTTGACAATAG----GTTTTGATTGTGGGTGCGATGATTCTTGCTTTGCTTGCCAGTTTC
TATTTGTACATTTGATTACCCTTGCACATGAATGGTAATTTTCCTGCGGGGT-TTGGATT
GCATGTGTTTGTGATGATTTGTGT-TTTGATGCAT-GTGTCTGGTGCT-TTTGTAATTGC
TCA-TTTCTTGA----AGCTGGGCCTACCCTACTAGAGCTTA
>U44935.1_Alexandrium_affine
TGGAATGCAAAGTGGGTGGTAAGTTTCATGTAAAGGTAAATATAGGATTGAGACTGATAG
CACACAAGTRCCATGAGGGAAATATGAAAAGGACTTTGAAAA-GAGAATTAAATGAGTTT
GTATTTGCTGAACAGAAAATAAACAGATTTGATGTT-GCTTGGTGAGATTGTGGTGCTTG
CTTGACAATAGG----TTTTGATTGTGGGTGCGATGATTCTTGCTTTGCTTGCCAGTTTC
TATTTGTACATTTGATTACCCTTGCACATGAATGGTAATTTTCCTGCGGG-GTTTGGATT
GCATGTGTTTGTGATGATTTGTGTTTTGATTCAT--GTGTCTGGTGCTTTTGTAATTGCT
CATTTCTTGAAGCTGGGCCTACCCTACTAGAGCTTAC-----
>AF032348.1_Alexandrium_concavum
TGGAATGCAAAGTGGGTGGTAAGTTTCATGTAAAGGTAAATATAGGATTGAGACTGATAG
CACACAAGTACCATGAGGGAAATATGAAAAGGACTTTGAAAA-GAGAATTAAATGAGTTT
GTATTTGCTGAACAGAAAATAAACAGATTTGATGTT-GCTTGGTGAGATTGTGGTGCTTG
CTTGACAATAG----GTTTTGATTGTGGGTGCAATGATTCTTGCTTTGCTTGCCAGTTTC
CATGTGTACATTTGATTACCCTTGCTCATGAATGGTAATCTTCCTGCGGGGT-TTGGATT
GCATGTGTTTGTGATGATTTGTGT-TTTGATACAT-GTGTCTGGTGCT-TTTGTAATTGC
TCA-TTTCTTGA----AGCTGGGCCTACCCTACTAKAGCTTA
>AY268607.1_Alexandrium_tropicale
TGGAATGCAAAGTGGGTGGTAAGTTTCATGTAAAGGTAAATATATGATTGAGACTGATAG
TGCACAAGTACCATGAGGGAAATATGAAAAGGACTTTGAAAA-GAGAATTAAATGAGTTT
GTATTTGCTGAACAGAAAGTAAACAGATTTGATTTT-GCTGGGTGAGATTGTGGTGCTTG
CTTGACACTT-----ATGT-GGTTGTAAGTACAATGATTCTTACTTTGTGTGCCAGTTT-
--TTTGCACATTTGAACATTCTTGCGTATGAATGGTAATATTCCTGTGGGGG-TTGGATT
GCATACGTATGTAAGCATTTGTGT-TCTGAACTAT-GTGTTTGGTGAC-TTTGTTTGTAC
GC--TATGTGTA--CAGAAGGTGTTT-CTTCCTGGGTCAAC-
>FJ652046.1_Alexandrium_tamiyavanichi
TGGAATGCAAAGTGGGTGGTAAGTTTCATGTAAAGGTAAATATATGATTGAGACTGATAG
TGCACAAGTACCATGAGGGAAATATGAAAAGGACTTTGAAAA-GAGAATTAAATGAGTTT
GTATTTGCTGAACAGAAAGTAAACAGATTTGATTTT-GCTGGGTGAGATTGTGGTGCTTG
CCTGACACTGCG---GTGT-GGTTCTAAGTACAATGATTCTTGCTTTGTGTGCCAGCTT-
--TTTACACATTTGAACATGCATGCGCATGAATGGTAGTATTCCTGTGGGGGGTTGGATT
GCATGCGTGTATAAGCATTTGTGTGTTTGAAGCAT-GTGTTTGGTGATGTTGGTGTGTGC
ACA-TATTGTTC--TTCAGGATGT------------------
>AF174614.1_Alexandrium_cohorticula
TGGAATGCAAAGTGGGTGGTAAGTTTCATGTAAAGGTAAATATATGATTGAGACTGATAG
TGCACAAGTACCATGAGGGAAATATGAAAAGGACTTTGAAAA-GAGAATTAAATGAGTTT
GTATTTGCTGAACTGAAAGTAAACAGATTTGATTTT-GATGGGTGAGATTGTGGTGCTTG
CTTGACACTATG---GTGT-GGT-CTAAGTACAATGATTCTTGCTTTGTGTGCCAGCTT-
--TTTACACATTTGAACATGCATGCGCATGAATGGTATTATTCCTGTGGGGGGTTGGATT
GCATGCGTGTATAAGCATTTGTGTGCTTGAAGCAT-GTGTTTGGTGATGTTGGTGTGTGC
ACA-TATTGTTC--TTCAGGATGTTTTCTTCCTGTGTCAAC-
>AB088267.1_Alexandrium_tamiyavanichii
TGGAATGCAAAGTGGGTGGTAAGTTTCATGTAAAGGTAAATATATGATTGAGACTGATAG
TGCACAAGTACCATGAGGGAAATATGAAAAGGACTTTGAAAA-GAGAATTAAATGAGTTT
GTATTTGCTGAACTGAAAGTAAACAGATTTGATTTT-GATGGGTGAGATTGTGGTGCTTG
CTTGACACTATG---GTGT-GGT-CTAAGTACAATGATTCTTGCTTTGTGTGCCAGCTT-
--TTTACACACTTGAACATGCATGCGCATGAATGGTATTATTCCTGTGGGGGGTTGGATT
GCATGCGTGTATAAGCATTTGTGTGCTTGAAGCAT-GTGTTTGGTGATGTTGGTGTGTGC
ACA-TATTGTTC--TTCAGGATGTTTTCTTCCTGTGTCAAC-
>JF521622.1_Alexandrium_fraterculus
TGGAATGCAAATTGGGTGGTAAGTTTCATGCACAGGTAAATACATGATTGAGACTGATAG
CGCACAAGTACCATGAGGGAAATATGAAAAGGACTTTGAAAA-GAGAGTTAAATGAGTTT
GCACTTGCTGAACAGAAAGTAAACAGATTTGATTAT-ACTGCGTGAGATTGTGGTGTTTG
CTTTGCATGTCG---ATGTGAATTGCAAATGCAATGTTTGTTGCTGTGTGTGCTAGTT--
ATTTGT-GCATGTGCTGACCATTGCACATGAATGGTAATATCTCTGCGGGGG-GT-GATT
GTATGTGCATGCATGCATGTGTGC-TCAGGCAT---GTGTTTGGTG--ATGGTGTGTTGG
T-A-TGTGTGTGTGTGTTCTGTGCTGGGTGTTGTTCGCTGTA
>AB088262.1_Alexandrium_fraterculus
TGGAATGCAAATTGGGTGGTAAGTTTCATGCACAGGTAAATACATGATTGAGACTGATAG
CGCACAAGTACCATGAGGGAAATATGAAAAGGACTTTGAAAA-GAGAGTTAAATGAGTTT
GCACTTGCTGAACAGAAAGTAAACAGATTTGATTAT-ACTGCGTGAGATTGTGGTGTTTG
CTTTGCATGTCG---ATGTGAATTGCAAATGCAATGTTTGTTGCTGTGTGTGCTAGTT--
ATTTGT-GCATGTGCTGACCATTGCACATGAATGGTAATATCTCTGCGGGGG-GT-GATT
GTATGTGCATGCATGCATGTGTGC-TCAGGCAT---GTGTTTGGTG--ATGGTGTGTTGG
T-A-TGTGTGTGTGTGTTCTGTGCTGGGTGTTGTTCGCTGTA
>AJ303429.1_Alexandrium_tamarense
TGGAATGCAAAGTGGGTGGTAAGTTTCATACAAAGGTAAATATGCAATTGAGACTGATAG
CACACAAGTACCATGAGGGAAATATGAAAAGGACTTTGAAAA-GAGAATTAAATGAGTTT
GTATTTGCTGAACACAAAGCAAACAGACTTGATTTG--CTTGGTGAGATTGTAGTGCTTG
CTTGACAATAGG----TTTTGGCTGTGGGTGAAATGATTCTTTCTTTGCATGCCAGGTTC
TATGTGTACATTTGATTACCTTTGCACATGAATGGTAATTTTCCTGCGGGGGG-TGGATT
GCATGTGCATGTAATGATTTGTGT-CTTGATGAAT-GTGTCTGGTG-TATCTGTTTTTGT
TCCATGTGTTTG-----AGGTTGCTTCCTTCCTTGGGCTTAC
>JF521640.1_Alexandrium_tamarense
TGGAATGCAAAGTGGGTGGTAAGTTTCATACAAAGGTAAATATGCAATTGAGACTGATAG
CACACAAGTACCATGAGGGAAATATGAAAAGGACTTTGAAAA-GAGAATTAAATGAGTTT
GTATTTGCTGAACACAAAGCAAACAGACTTGATTTG--CTTGGTGAGATTGTAGTGCTTG
CTTGACAATAGG----TTTTGGCTGTGGGTGAAATGATTCTTTCTTTGCATGCCAGGTTC
TATGTGTACATTTGATTACCTTTGCACATGAATGGTAATTTTCCTGCGGGGGG-TGGATT
GCATGTGCATGTAATGATTTGTGT-TTTGATGAAT-GTGTCTGGTG-TATCTGTTTTTGT
TCCATGTGTTTG-----AGGTTGCTTCCTTCCTTGGGCTTAC
>EF178148.1_Alexandrium_australiense
TGGAATGCAAAGTGGGTGGTAAGTTTCATGCAAAGGTAAATATGCAATTGAGACTGATAG
CGCACAAGTACCATGAGGGACATATGAAAAGGACTTTGAAAA-GAGAATTAAACGAGTTT
GTATTTGCTGAACACAAAGTAAACAGATGTGATTTC--CTTAGTGAGATTGTAGCACTTG
CTTGACAATAGG----TTTTGGCGGTGGGTGCAATGATTCTTGCTTTGTATGCCAGTTTC
TATGTGGACATTTGATTACCTGTGCACTTGAATGGTAATTTTCCTGCGGGGG-GTGGATT
GCATATGCATGTAATTATTTGCATGTTTTATTACT-GTGTCTGGTG-TATGTGTTTGTGT
TMT-TGTGCTTG-----TGGTTGCTTTCTTCCTTGGGCTTGC
>JF521639.1_Alexandrium_australiense
TGGAATGCAAAGTGGGTGGTAAGTTTCATGCAAAGGTAAATATGCAATTGAGACTGATAG
CGCACAAGTACCATGAGGGACATATGAAAAGGACTTTGAAAA-GAGAATTAAACGAGTTT
GTATTTGCTGAACACAAAGTAAACAGATGTGATTTC--CTTAGTGAGATTGTAGCACTTG
CTTGACAATAGG----TTTTGGCGGTGGGTGCAATGATTCTTGCTTTGTATGCCAGTTTC
TATGTGGACATTTGATTACCTGTGCACTTGAATGGTAATTTTCCTGCGGGGG-GTGGATT
GCATATGCATGTAATTATTTGCATGTTTTATTACT-GTGTCTGGTG-TATGTGTTTGTGT
TCT-TGTGCTTG-----TGGTTGCTTTCTTCCTTGGGCTTGC
>AY438016.1_Alexandrium_pacificum
TGGAATGCAAAGTGGGTGGTAAGTTTCATGCAAAGGTAAATATGCAATTGAGACTGATAG
CGCACAAGTACCATGAGGGACATATGAAAAGGACTTTGAAMA-GAGAATTAAATGAGTTT
GTATTTGCTAAACACAAAGTAAACAGACTTGATTTC--CTCAGTGAGATTGTAGTGMTTG
CTTRACAATGGG----TTTTGGCTGCAAGTGCAATAATTCTTGCTTTGTGTGCCAGTTTT
TATGTGGACATTTGATTACCTTTGCACATGAATGGTAATTTTCCTGCGGGGT-GTGGATT
GCATATGCATGTAATGATTTGCATGTTTGTTAAAT-GTGTCTGGTG-TATTTGTTTGTGT
CCT-TGTCCTTG-----AGGTTGCTTTCTCCCTTGGGCTTAC
>U44926.1_Alexandrium_catenella
TGGAATGCAAAGTGGGTGGTAAGTTTCATGTMAAGGTAAACATGCAAYTGAGACTGATAG
CACACAAGTRCCATGAGGGAAATATGAAAAGGACTTTGAAAA-GAGAATTAAATGAGTTT
GTATTTGCTGAACACAAAGTAAACAGACTTGATTTG--CTTGGTGGGAGTGTTGCACTTG
CTTGACAAGAGC----TTTGGGCTGTGGGTGTAATGATTCTTTCTTTGCATGCCAGTTTC
TATGTGTACATCTGATTACCTTTGCACATGAATGATAAGTCTCCTGTGGGGGG-TGGATT
GCATGTGCATGTAATGATTTGTGT-TTTGATAAAT-GTGTCTGGTG-TATGTGTGTGTGT
TCC-TGTGCTTG-----GGGATGCTTCCTTCCTTGGACTTAC
>AF200667.1_Alexandrium_catenella
TGGAATGCAAAGTGGGTGGTAAGTTTCATGTAAAGGTAAACATGCAATTGAGACTGATAG
CACACAAGTACCATGAGGGAAATATGAAAAGGACTTTGAAAA-GAAAATTAAATGAGTTT
GTATTTGCTGAACACAAAGTAAACAGACTTGATTTG--CTTGGTGGGAGTGTTGCACTTG
CTTGACAAGAGC----TTTGGGCTGTGGGTGTAATGATTCTTTCTTTGCATGCCAGTTTC
TATTTGTACATCTGATTACCTTTGCACATGAATGATAAGTCTCCTGTGGGGGG-TGGATT
GCATGTGCATGTAATGATTTGTGT-TTTGATAAAT-GTGTCTGGTG-TATGTGTGTGTGT
TCC-TGTGCTTG-----GGGATGCTTCCTTCCTTGGACTTAC
>JF521644.1_Alexandrium_catenella
TGGAATGCAAAGTGGGTGGTAAGTTTCATGTAAAGGTAAACATGCAACTGAGACTGATAG
CACACAAGTACCATGAGGGAAATATGAAAAGGACTTTGAAAA-GATAATAAAAAGAGTTT
GTATTTGCTGAACACAAAATAAACACACTCGATTTG--CTTGGTGGGAGTGCTGCACTTG
CTGGACAAGAGC----TTTGGGCTGTGTGTGTAATGATTCGTTCTTTGCATGCCAGTTTC
TATGTGTACATCTGATTACCTTTGCACATGAATGATAAGTCTCCTGTGGGGGG-TGTATT
GCATGTGCATGTAATGATGTGTGT-TTTGATAAAT-GTGTATGGTG-TATGTGTGTG--T
TCA-TGTGATTG-----GGGATGCTTCCTTCCTTGGACTTAC
>AJ535370.1_Alexandrium_mediterraneum
TGGAATGCAAAGTGGGTGGTAAGTTTCATGTAAAGGTAAATATGCAATTGAGACTGATAG
CACACAAGTACCATGAGGGAAATATGAAAAGGACTTTGAAAA-GAGAATTAAATGAGTTT
GTATTTGCTGAACAAAAAGTAAACAGACTTGATTTC--TTTGGTGAGGTTGTTGTGCTTG
CCTGACAATAAG----TTTTGGTGGTGGGTACAATGATTCTTTCTTGGCATGCCAGTTTC
TATTTGTACATTTGATTACCTTTGCATATGAATGGGAAGTTTCTTGTGGGGGGGTTGATT
GCATGTGCATGTAATGATTTGTGT-TTTGATGTAT-GAGTCTGGTG-TTTCTGTCGGTGT
TTC-TGTGCTTG-----AGGTTGATTCCTTCCTTGGACTGAC
>AJ535368.1_Alexandrium_mediterraneum
TGGAATGCAAAGTGGGTGGTAAGTTTCATGTAAAGGTAAATATGCAATTGAGACTGATAG
CACACAAGTACCATGAGGGAAATATGAAAAGGACTTTGAAAA-GAGAATTAAATGAGTTT
GTATTTGCTGAACAAAAAGTAAACAGACTTGATTTC--TTTGGTGAGGTTGTTGTGCTTG
CCTGACAATAAG----TTTTGGTGGTGGGTACAATGATTCTTTCTTGGCATGCCAGTTCC
TATTTGTACATTTGATTACCTTTGCATATGAATGGGAAGTTTCTTGTGGGGGGGTTGATT
GCATGTGCATGTAATGATTTGTGT-TTTGATGTAT-GAGTCTGGTG-TTTCTGTTGGTGT
TTC-TGTGCTTG-----AGGTTGATTCCTTCCTTGGACTGAC
>AY338752.1_Alexandrium_pseudogoniaulax
TGGAATGCAAATTGGGTGGTAAATTTCACGCAAGGGAAAATATATTATTGAGTCTGATAA
TGAACAAGTACCATGAGGGAAATATGCAAAGGACTTTGAAAA-GAAAATTAAAAGAGCTT
GCATTTGCTAAACAGAAAACTAGCAGAAGTGCTTTA-TCTTGGTAAGATTGCTGCGCATG
GGTTTAC---TG---T-GTAAATTGTATGAGCATTGGTTCTTACTTTGTGTGTCAATTCC
ATTGTC--AATTTTAATATCTTTGCTCATGAATTGTGAAATGCTTGCGGGTG-TTAGATT
GCATGTGCATTCATTAATTTG-GA-CTTGGTGCA--GTGCTTGGCA--ACAGCTTGCATG
TAG-AGTGTGCGTGCAATGTACAATTGCGATTGTCAGCTGTT
>AB088253.1_Alexandrium_pseudogoniaulax
TGGAATGCAAATTGGGTGGTAAATTTCACGCAAGGGAAAATATATTATTGAGTCTGATAA
TGAACAAGTACCATGAGGGAAATATGCAAAGGACTTTGAAAA-GAAAATTAAAAGAGCTT
GCATTTGCTAAACAGAAAACTAGCAGAAGTGCTTTA-TCTTGGTAAGATTGCTGCGCATG
GGTTTAC---TG---T-GTAAATTGTATGAGCATTGGTTCTTACTTTGTGTGTCAATTCC
ATTGTC--AATTTTAATATCTTTGCTCATGAATTGTGAAATGCTTGCGGGTG-TTAGATT
GCATGTGCATTCATTAATTTG-GA-CTTGGTGCA--GTGCTTGGCA--ACAGCTTGCATG
TAG-AGTGTGCGTGCAATGTACAATTGCGATTGTCAGCTGTT
>AY438018.1_Alexandrium_hiranoi
TGGAATGCAAATTGGGTGGTAAATTTCACGCAAGGGAAAATATATTATTGAGTCTGATAA
TGAACAAGTACCATGAGGGAAATATGCAAAGGACTTTGAAAA-GAAAATTAAAAGAGCTT
GCATTTGCTAAACAGAAAACTAGCAGAAGTGCTTTA-TCTTGGTAAGATTGCTGCGCATG
GGTTTAC---TG---T-GTAAATTGTATGAGCATTGGTTCTTACTTTGTGTGTCAATTCC
ATTGTC--AATTTTAATATCTTTGTTCATGAATTGTGAAATGCTTGCGGGTG-TTAGATT
GCATGTGCATTCATTAATTTG-GA-CTTGGTGCA--GTGCTTGGCA--ATAGCTTGCATG
TAG-AGTGTGCGTGCAATGTACAATTGCGATTGTCAGCTGTT
>AJ535347.1_Alexandrium_taylori
TGGAATGCAAATAGGGTGGTAAATTTCACGCAAGGGAAAATATATTGTTGAGTCTGATAA
TGAACAAGTACCATGAGGGAAATATGCAAAGGACTTTGAAAA-GAAAATTAAAAGAGCTT
GCATTTGCTAAACAGAAAACTAGCAGAAGTGCTTTA-TCTTGGTAAGATTGCTGTGCATG
GGTTTAT---TG---T-GTAAATTGTATGAGCATTGGTTCTTGCCTTGTGTGTCAATTCC
AATGTC--TTTTTTAATATCTTTGTTCATGAATTGCGAAATGCTTGTGGGTG-TTTGATT
GCATGTGCATACATTAATTTG-GA-CTTGGTGCA--ATGTTTGGCA--TTAGCTTGCATG
TAG-AGTGCCTGTGCAATGCAAAATTGCGATTGTGAACTAAA
>AJ535348.1_Alexandrium_taylori
TGGAATGCAAATAGGGTGGTAAATTTCACGCAAGGGAAAATATATTGTTGAGTCTGATAA
TGAACAAGTACCATGAGGGAAATATGCAAAGGACTTTGAAAA-GAAAATTAAAAGAGCTT
GCATTTGCTAAACAGAAAACTAGCAGAAGTGCTTTA-TCTTGGTAAGATTGCTGTGCATG
GGTTTAT---TG---T-GTAAATTGTATGAGCATTGGTTCTTGCCTTGTGTGTCAATTCC
AATGTC--TTTTTTAATATCTTTGTTCATGAATTGCGAAATGCTTGTGGGTG-TTTGATT
GCATGTGCATACATTAATTTG-GA-CTTGGTGCA--ATGTTTGGCA--TTAGCTTGCATG
TAG-AGTGCCTGTGCAATGCAAAATTGCGATTGTGAACTAAA
>AY438020.1_Alexandrium_satoanum
TGGAATGCAAATGGGGTGGTAAATTTCATTCAAGGGCAAATATATTATTGAGCCTGATAG
TGGACAAGTACCATGAGGGAAATATGAAAAGGATTTTGAAAA-GAAAATTAAAAGAGTTT
GCAATTGCTGAACAGAAAGCAAGCAGAAGGTTTTTG-TTTTGGTGAGATTGTTGCAAATG
CATTTGCATCTG---TTGCTGAATGTGTGTGCAATGGTTCCTGCCTTGGGTGCTAATTTC
AATTTC-GCATATCATTACCTTTGCTTGTGAAATGTAAAATATTTGCAAGTA-TTGGATT
GCATGTGCACGCAATGACTTGTGG-TTTGGCACA--GTGCTTGCTT--ATGAGTTAATGT
TCA-TGTGCTCTGTCAATACATTATTGTGAATGCACACACAT
>EU707477.1_Alexandrium_minutum
TGGAATGCAAAGTGGGTGGTAAATTCCATGTAAAGGTAAATATATTATTGAGACTGATAG
CAAACAAGTACCATGAGGGAAATATGAAAAGGACTTTGAAAA-GGGAATTAAAAGAGTCT
GCATTTGCTGAACAGAAAGCAAACAGAATTGATGT--GCTTGGTGAGATTGTTGTGCCCA
CTCTGTCATTT--ATGTCG--GATGTGGGTGCGATGGTTCTTACCTTGAATGTCAGCTTC
TATTTCTGCAAATCATTACCCTTGCACATGAATGGTAATTTGCCTGCGGGTA-TTGGAAT
GTGTGTGTTTGCAATGATTTGTGA-TTTGATGCAT-GTGGTTGGTGGACTTTGTATGTGC
TGT-TTTGCCAA--CGGGGAAGGGACTCTTCCTTGAGCACTG
>KX519402.1_Alexandrium_catenella
TGGAATGCAAAGTGGGTGGTAAGTTTCATGTAAAGGTAAACATGCAATTGAGACTGATAG
CACACAAGTACCATGAGGGAAATATGAAAAGGACTTTGAAAA-GAGAATTAAATGAGTTT
GTATTTGCTGAACACAAAGTAAACAGACTTGATTTG--CTTGGTGGGAGTGTTGCACTTG
CTTGACAAGAGC----TTTGGGCTGTGGGTGTAATGATTCTTTCTTTGCATGCCAGTTTC
TATTTGTACATCTGATTACCTTTGCACATGAATGATAAGTCTCCTGTGGGGGG-TGGATT
GCATGTGCATGTAATGATTTGTGT-TTTGATAAAT-GTGTCTGGTG-TATGTGTGTGT--
TCC-TGTGCTTG-----GGGATGCTTCCTTCCTTGGACTTAC
>KX519394.1_Alexandrium_catenella
TGGAATGCAAAGTGGGTGGTAAGTTTCATGTAAAGGTAAACATGCAATTGAGACTGATAG
CACACAAGTACCATGAGGGAAATATGAAAAGGACTTTGAAAA-GAGAATTAAATGAGTTT
GTATTTGCTGAACACAAAGTAAACAGACTTGATTTG--CTTGGTGGGAGTGTTGCACTTG
CTTGACAAGAGC----TTTGGGCTGTGGGTGTAATGATTCTTTCTTTGCATGCCAGTTTC
TATTTGTACATCTGATTACCTTTGCACATGAATGATAAGTCTCCTGTGGGGGG-TGGATT
GCATGTGCATGTAATGATTTGTGT-TTTGATAAAT-GTGTCTGGTG-TATGTGTGTGT--
TCC-TGTGCTTG-----GGGATGCTTCCTTCCTTGGACTTAC
>AJ535374.1_Alexandrium_mediterraneum
TGCAATGCAAAGTGCGTGGTAAGTTTCATGTAAAGGTAAATATGCAATTGAGACTGATAG
CACACAAGTACCATGAGGCAAATATGAAAAGGACTTTGAAAA-GAGAATTAAATGAGTTT
GTATTTGCTGAACAAAAAGTAAACAGACTTGATTTC--TTTGGTGAGGTTGTTGTGCTTG
CCTGACAATAAG----TTTTGGTGGTGGGTACAATGATTCTTTCTTGGCATGCCAGTTTC
TATTTGTACATTTGATTACCTTTGCATATGAATGGGAAGTTTCTTGTGGGGGGGTTGATT
GCATGTGCATGTAATGATTTGTGT-TTTGATGTAT-GAGTCTGGTG-TTTCTGTTGGTGT
TTC-TGTGCTTG-----AGGTTGATTCCTTCCTTGGACTGAC
>JF906995.1_Alexandrium_tamarense
TGGAATGCAAAGTGGGTGGTAAGTTTCATACAAAGGTAAATATGCAATTGAGACTGATAG
CACACAAGTACCATGAGGGAAATATGAAAAGGACTTTGAAAA-GAGAATTAAATGAGTTT
GTATTTGCTGAACACAAAGCAAACAGACTTGATTTG--CTTGGTGAGATTGTAGTGCTTG
CTTGACAATAGG----TTTTGGCTGTGGGTGAAATGATTCTTTCTTTGCATGCCAGGTTC
TATGTGTACATTTGATTACCTTTGCACATGAATGGTAATTTTCCTGCGGGGGG-TGGATT
GCATGTGCATGTAATGATTTGTGT-TTTGATGAAT-GTGTCTGGTG-TATCTGTTTTTGT
TCCATGTGTTTG-----AGGTTGCTTCCTTCCTTGGGCTTAC
>AJ303428.1_Alexandrium_tamarense
TGGAATGCAAAGTGGGTGGTAAGTTTCATACAAAGGTAAATATGCAATTGAGACTGATAG
CACACAAGTACCATGAGGGAAATATGAAAAGGACTTTGAAAA-GAGAATTAAATGAGTTT
GTATTTGCTGAACACAAAGCAAACAGACTTGATTTG--CTTGGTGAGATTGTAGTGCTTG
CTTGACAATAGG----TTTTGGCTGTGGGTGAAATGATTCTTTCTTTGCATGCCAGGTTC
TATGTGTACATTTGATTACCTTTGCACATGAATGGTAATTTTCCTGCGGGGGG-TGGATT
GCATGTGCATGTAATGATTTGTGT-TTTGATGAAT-GTGTCCGGTG-TATCTGTTTTTGT
TCCATGTGTTTG-----AGGTTGCTTCCTTCCTTGGGCTTAC
>U44931.1_Alexandrium_pacificum
TGGAATGCAAAGTGGGTGGTAAGTTTCATGCAAAGGTAAATATGCAATTGAGACTGATAG
CGCACAAGTACCATGAGGGACATATGAAAAGGACTTTGAACA-GAGAATTAAATGAGTTT
GTATTTGCTAAACACAAAGTAAACAGACTTGATTTC--CTCAGTGAGATTGTAGTGMTTG
CTTRACAATGGG----TTTTGGCTGCAAGTGCAATAATTCTTGCTTTGTGTGCCAGTTTT
TATGTGGACATTTGATTACCTTTGCACATGAATGGTAATTTTCCTGCGGGGT-GTGGATT
GCATATGCATGTAATGATTTGCATGTTYGTTAART-GTGTCTGGTG-TATTTGTTTGTGT
CCT-TGTCCTTG-----AGGTTGCTTTCTCCCTTGGGCTTAC
>FM211464.1_Alexandrium_pacificum
TGGAATGCAAAGTGGGTGGTAAGTTTCATGCAAAGGTAAATATGCAATTGAGACTGATAG
CGCACAAGTACCATGAGGGACATATGAAAAGGACTTTGAAMA-GAGAATTAAATGAGTTT
GTATTTGCTAAACACAAAGTAAACAGACTTGATTTC--CTCAGTGAGATTGTAGTGMTTG
CTTRACAATGGG----TTTTGGCTGCAAGTGCAATAATTCTTGCTTTGTGTGCCAGTTTT
TATGTGGACATTTGATTACCTTTGCACATGAATGGTAATTTTCCTGCGGGGT-GTGGATT
GCATATGCATGTAATGATTTGCATGTTTGTTAAAT-GTGTCTGGTG-TATTTGTTTGTGT
CCT-TGTCCTTG-----AGGTTGCTTTCTCCCTTGGGCTTAC
>EF178140.1_Alexandrium_pacificum
TGGAATGCAAAGTGGGTGGTAAGTTTCATGCAAAGGTAAATATGCAATTGAGACTGATAG
CGCACAAGTACCATGAGGGACATATGAAAAGGACTTTGAACA-GAGAATTAAATGAGTTT
GTATTTGCTAAACACAAAGTAAACAGACTTGATTTC--CTCAGTGAGATTGTAGTGCTTG
CTTGACAATGGG----TTTTGGCTGCAAGTGCAATAATTCTTGCTTTGTGTGCCAGTTTT
TATGTGGACATTTGATTACCTTTGCACATGAATGGTAATTTTCCTGCGGGGT-GTGGATT
GCATATGCATGTAATGATTTGCATGTTTGTTAAAT-GTGTCTGGTG-TATTTGTTTGTGT
CCT-TGTCCTTG-----AGGTTGCTTTCTCCCTTGGGCTTAC
>EF178149.1_Alexandrium_australiense
TGGAATGCAAAGTGGGTGGTAAGTTTCATGCAAAGGTAAATATGCAATTGAGACTGATAG
CGCACAAGTACCATGAGGGACATATGAAAAGGACTTTGAAAA-GAGAATTAAACGAGTTT
GTATTTGCTGAACACAAAGTAAACAGATGTGATTTC--CTTAGTGAGATTGTAGCACTTG
CTTGACAATAGG----TTTTGGCGGTGGGTGCAATGATTCTTGCTTTGTATGCCAGTTTC
TATGTGGACATTTGATTACCTGTGCACTTGAATGGTAATTTTCCTGCGGGGG-GTGGATT
GCATATGCATGTAATTATTTGCATGTTTTATTACT-GTGTCTGGTG-TATGTGTTTGTGT
TCT-TGTGCTTG-----TGGTTGCTTTCTTCCTTGGGCTTGC

>Site_4_26_05_21_consensus_cl_id_121_total_supporting_reads_851
---------AAGTGGGTGGTAAATTCCATGTAAAGGTAAATATATTATTGAGACTGATAG
CAAACAAGTACCATGAGGGAAATATGAAAAGGACTTTGAAAA-GAGAATTAAAAGAGTCT
GCATTTGCTGAACAGAAAGCAAACAGAATTGATCTT-GCCTGGTGAGATTGTTGCGTCTA
CTTCTGCATTT--CTATGTTGGATGTGGGTGCGATGGTTCTTGCCTTGAATGTCAGCTTC
TTTTTCTGCAAATCATTACCCTTGCACATGAATGGTAATTTGCCTGCGGGTA-TTGGAAT
GCATGTGTTTGCCATGATTTGTGA-TTTGATACAT-GTGTCTGGTGGTACTTGTGTGTGT
TCC-TTTGTCAA--AGGGGAAGGTTTGCTTCCTTGAGCACCA

>Site_4_26_05_21_consensus_cl_id_212_total_supporting_reads_26
-------CAAATT----GGTAAATTCCATGTAAAGGAAAATATATTATTGAGACTGATAG
CAAACAAGTACCATGAGGGAAATATGAAAAGGACTTTGAAAAAGAGAATTAAAAGAGTCT
GCATTTGCTGAACAGAAAGCAAACAGAATTGATCT--ACTTGGTGAGATTGTTGCGTCCA
CTT---------------------GTGGGTGCAATGGTTCTTGCCTTGAATGTCAGCGTC
TATTTCTGCAAATTATTACCCTTGCATATGAATTGTAATTTGCCTGTGGGCA-TTGGAAT
GCATGTGTTTGCAATGATTTGTGA-TTTGATACAT-GTGTCTGGTGTT-CGCGTGTGTGC
CTT-CTTGCTAACACGGGGAGGGCTCTCCTCCCTGGGCACTG
