# Supplementary material for: Combining Nanopore Sequencing with Recombinase Polymerase Amplification Enables Identification of Dinoflagellates from the Alexandrium Genus, Providing a Rapid, Field Deployable Tool
Source: Toxins (Basel). 2023 Jun 1;15(6):372. doi: 10.3390/toxins15060372 (PMC10302762; doi:10.3390/toxins15060372)
Supplement: Supplementary file 1 [file toxins-15-00372-s001.zip › Supplemantary_material/S2_Phylogenetic_trees_of_VMK_&RPB_samples/Phylo_tree_VMK/Site_4/Site_4_26_05_21/Site_4_26_05_21.iqtree]

IQ-TREE 2.1.2 COVID-edition built Mar 30 2021

Input file name: bc06b_aligned.fasta
Type of analysis: tree reconstruction + ultrafast bootstrap (1000 replicates)
Random seed number: 338694

REFERENCES
----------

To cite IQ-TREE please use:

Bui Quang Minh, Heiko A. Schmidt, Olga Chernomor, Dominik Schrempf,
Michael D. Woodhams, Arndt von Haeseler, and Robert Lanfear (2020)
IQ-TREE 2: New models and efficient methods for phylogenetic inference
in the genomic era. Mol. Biol. Evol., in press.
https://doi.org/10.1093/molbev/msaa015

Since you used ultrafast bootstrap (UFBoot) please also cite: 

Diep Thi Hoang, Olga Chernomor, Arndt von Haeseler, Bui Quang Minh,
and Le Sy Vinh (2018) UFBoot2: Improving the ultrafast bootstrap
approximation. Mol. Biol. Evol., 35:518–522.
https://doi.org/10.1093/molbev/msx281

SEQUENCE ALIGNMENT
------------------

Input data: 54 sequences with 402 nucleotide sites
Number of constant sites: 104 (= 25.8706% of all sites)
Number of invariant (constant or ambiguous constant) sites: 104 (= 25.8706% of all sites)
Number of parsimony informative sites: 250
Number of distinct site patterns: 304

SUBSTITUTION PROCESS
--------------------

Model of substitution: GTR+F+G4

Rate parameter R:

  A-C: 1.2549
  A-G: 1.9740
  A-T: 0.7885
  C-G: 1.0606
  C-T: 4.7593
  G-T: 1.0000

State frequencies: (empirical counts from alignment)

  pi(A) = 0.2666
  pi(C) = 0.1345
  pi(G) = 0.2615
  pi(T) = 0.3374

Rate matrix Q:

  A   -0.7991    0.1418    0.4337    0.2235
  C    0.2811    -1.863     0.233     1.349
  G    0.4421    0.1199   -0.8455    0.2835
  T    0.1766     0.538    0.2197   -0.9343

Model of rate heterogeneity: Gamma with 4 categories
Gamma shape alpha: 0.7029

 Category  Relative_rate  Proportion
  1         0.07481        0.25
  2         0.3649         0.25
  3         0.9259         0.25
  4         2.634          0.25
Relative rates are computed as MEAN of the portion of the Gamma distribution falling in the category.

MAXIMUM LIKELIHOOD TREE
-----------------------

Log-likelihood of the tree: -4978.9518 (s.e. 172.3341)
Unconstrained log-likelihood (without tree): -2092.1045
Number of free parameters (#branches + #model parameters): 114
Akaike information criterion (AIC) score: 10185.9037
Corrected Akaike information criterion (AICc) score: 10277.2626
Bayesian information criterion (BIC) score: 10641.4992

Total tree length (sum of branch lengths): 4.7245
Sum of internal branch lengths: 2.3642 (50.0407% of tree length)

WARNING: 11 near-zero internal branches (<0.0025) should be treated with caution
         Such branches are denoted by '**' in the figure below

NOTE: Tree is UNROOTED although outgroup taxon 'AF042813.1_Prorocentrum_minimum' is drawn at root
Numbers in parentheses are  ultrafast bootstrap support (%)

+---------------------------------------------AF042813.1_Prorocentrum_minimum
|
|                                 +--AJ535373.1_Alexandrium_tamutum
|                              +--| (76)
|                              |  |  +**GQ120507.1_Alexandrium_tamutum
|                              |  +--| (99)
|                              |     +**Site_4_26_05_21_consensus_cl_id_121_total_supporting_reads_851
|                           +--| (33)
|                           |  |     +**AY962834.1_Alexandrium_insuetum
|                           |  |  +--| (100)
|                           |  |  |  +**JF521630.1_Alexandrium_insuetum
|                           |  +--| (50)
|                           |     |     +--FJ011438.1_Alexandrium_peruvianum
|                           |     |  +--| (77)
|                           |     |  |  |     +**AY962858.1_Alexandrium_ostenfeldii
|                           |     |  |  |  +**| (63)
|                           |     |  |  |  |  +--Site_4_26_05_21_consensus_cl_id_212_total_supporting_reads_26
|                           |     |  |  +--| (96)
|                           |     |  |     +--JF921174.1_Alexandrium_ostenfeldii
|                           |     +--| (52)
|                           |        |                     +----AY959942.1_Alexandrium_leei
|                           |        +---------------------| (100)
|                           |                              +-------KF034860.1_Alexandrium_leei
|                        +--| (46)
|                        |  |     +**AY962849.1_Alexandrium_minutum
|                        |  |  +--| (100)
|                        |  |  |  +--JF521634.1_Alexandrium_minutum
|                        |  +--| (95)
|                        |     +--EU707477.1_Alexandrium_minutum
|                     +--| (57)
|                     |  |                 +**AY962833.1_Alexandrium_andersonii
|                     |  |              +**| (35)
|                     |  |              |  +**U44937.1_Alexandrium_andersoni
|                     |  |  +-----------| (100)
|                     |  |  |           +**JF521619.1_Alexandrium_andersoni
|                     |  +--| (40)
|                     |     |          +**AF318230.1_Alexandrium_margalefii
|                     |     +----------| (100)
|                     |                +--AF033531.1_Alexandrium_margalefeii
|              +------| (86)
|              |      |                               +**AY338752.1_Alexandrium_pseudogoniaulax
|              |      |                            +**| (79)
|              |      |                            |  +**AB088253.1_Alexandrium_pseudogoniaulax
|              |      |            +---------------| (100)
|              |      |            |               |  +**AY438018.1_Alexandrium_hiranoi
|              |      |            |               +--| (83)
|              |      |            |                  |   +**AJ535347.1_Alexandrium_taylori
|              |      |            |                  +---| (100)
|              |      |            |                      +**AJ535348.1_Alexandrium_taylori
|              |      +------------| (100)
|              |                   +----------AY438020.1_Alexandrium_satoanum
|           +--| (63)
|           |  |      +--AY268607.1_Alexandrium_tropicale
|           |  |  +---| (98)
|           |  |  |   |   +**FJ652046.1_Alexandrium_tamiyavanichi
|           |  |  |   +---| (100)
|           |  |  |       |  +**AF174614.1_Alexandrium_cohorticula
|           |  |  |       +--| (100)
|           |  |  |          +--AB088267.1_Alexandrium_tamiyavanichii
|           |  +--| (94)
|           |     |                  +**JF521622.1_Alexandrium_fraterculus
|           |     +------------------| (100)
|           |                        +**AB088262.1_Alexandrium_fraterculus
|      +----| (73)
|      |    |        +--AJ303429.1_Alexandrium_tamarense
|      |    |     +--| (99)
|      |    |     |  |     +**JF521640.1_Alexandrium_tamarense
|      |    |     |  |  +**| (63)
|      |    |     |  |  |  +**JF906995.1_Alexandrium_tamarense
|      |    |     |  +**| (79)
|      |    |     |     +--AJ303428.1_Alexandrium_tamarense
|      |    |  +--| (67)
|      |    |  |  |     +**EF178148.1_Alexandrium_australiense
|      |    |  |  |  +--| (100)
|      |    |  |  |  |  |  +**JF521639.1_Alexandrium_australiense
|      |    |  |  |  |  +**| (57)
|      |    |  |  |  |     +**EF178149.1_Alexandrium_australiense
|      |    |  |  +--| (100)
|      |    |  |     |     +**AY438016.1_Alexandrium_pacificum
|      |    |  |     |  +**| (49)
|      |    |  |     |  |  |  +**U44931.1_Alexandrium_pacificum
|      |    |  |     |  |  +**| (85)
|      |    |  |     |  |     +**EF178140.1_Alexandrium_pacificum
|      |    |  |     +--| (100)
|      |    |  |        +**FM211464.1_Alexandrium_pacificum
|      |    +--| (99)
|      |       |        +**U44926.1_Alexandrium_catenella
|      |       |     +--| (93)
|      |       |     |  +--JF521644.1_Alexandrium_catenella
|      |       |  +--| (100)
|      |       |  |  |  +--AF200667.1_Alexandrium_catenella
|      |       |  |  +**| (85)
|      |       |  |     |  +**KX519402.1_Alexandrium_catenella
|      |       |  |     +**| (77)
|      |       |  |        +**KX519394.1_Alexandrium_catenella
|      |       +--| (89)
|      |          |  +--AJ535370.1_Alexandrium_mediterraneum
|      |          +--| (100)
|      |             |  +--AJ535368.1_Alexandrium_mediterraneum
|      |             +**| (73)
|      |                +--AJ535374.1_Alexandrium_mediterraneum
+------| (72)
|      |  +**JF521618.1_Alexandrium_affine
|      +--| (90)
|         +--AF032348.1_Alexandrium_concavum
|
+**U44935.1_Alexandrium_affine

Tree in newick format:

(AF042813.1_Prorocentrum_minimum:0.8491285112,((((((((AJ535373.1_Alexandrium_tamutum:0.0064961416,(GQ120507.1_Alexandrium_tamutum:0.0000010000,Site_26_05_21_consensus_cl_id_121_total_supporting_reads_851:0.0000010000)99:0.0184804520)76:0.0231171151,((AY962834.1_Alexandrium_insuetum:0.0000010000,JF521630.1_Alexandrium_insuetum:0.0000010000)100:0.0503911361,((FJ011438.1_Alexandrium_peruvianum:0.0095442638,((AY962858.1_Alexandrium_ostenfeldii:0.0000010000,Site_26_05_21_consensus_cl_id_212_total_supporting_reads_26:0.0028677168)63:0.0000010000,JF921174.1_Alexandrium_ostenfeldii:0.0028359343)96:0.0231284052)77:0.0112434025,(AY959942.1_Alexandrium_leei:0.1041539525,KF034860.1_Alexandrium_leei:0.1571012690)100:0.4071022904)52:0.0239036951)50:0.0250879350)33:0.0137429240,((AY962849.1_Alexandrium_minutum:0.0000010000,JF521634.1_Alexandrium_minutum:0.0027961597)100:0.0421188750,EU707477.1_Alexandrium_minutum:0.0453478848)95:0.0215475990)46:0.0228285061,(((AY962833.1_Alexandrium_andersonii:0.0000010000,U44937.1_Alexandrium_andersoni:0.0000010000)35:0.0000010000,JF521619.1_Alexandrium_andersoni:0.0000010000)100:0.2312215393,(AF318230.1_Alexandrium_margalefii:0.0000012649,AF033531.1_Alexandrium_margalefeii:0.0086582512)100:0.2074061157)40:0.0300146599)57:0.0417376136,(((AY338752.1_Alexandrium_pseudogoniaulax:0.0000010000,AB088253.1_Alexandrium_pseudogoniaulax:0.0000010000)79:0.0000020357,(AY438018.1_Alexandrium_hiranoi:0.0000010000,(AJ535347.1_Alexandrium_taylori:0.0000010000,AJ535348.1_Alexandrium_taylori:0.0000010000)100:0.0850554174)83:0.0056981553)100:0.3019342308,AY438020.1_Alexandrium_satoanum:0.2030632207)100:0.2443908970)86:0.1404111214,((AY268607.1_Alexandrium_tropicale:0.0361337380,(FJ652046.1_Alexandrium_tamiyavanichi:0.0015188202,(AF174614.1_Alexandrium_cohorticula:0.0000010000,AB088267.1_Alexandrium_tamiyavanichii:0.0028291992)100:0.0200243863)100:0.0757903311)98:0.0731296350,(JF521622.1_Alexandrium_fraterculus:0.0000010000,AB088262.1_Alexandrium_fraterculus:0.0000010000)100:0.3550032041)94:0.0605150082)63:0.0169161419,(((AJ303429.1_Alexandrium_tamarense:0.0028213841,((JF521640.1_Alexandrium_tamarense:0.0000010000,JF906995.1_Alexandrium_tamarense:0.0000010000)63:0.0000010000,AJ303428.1_Alexandrium_tamarense:0.0028235960)79:0.0000010000)99:0.0210529206,((EF178148.1_Alexandrium_australiense:0.0000010000,(JF521639.1_Alexandrium_australiense:0.0000010000,EF178149.1_Alexandrium_australiense:0.0000010000)57:0.0000010000)100:0.0473108641,((AY438016.1_Alexandrium_pacificum:0.0000010000,(U44931.1_Alexandrium_pacificum:0.0000010000,EF178140.1_Alexandrium_pacificum:0.0000010000)85:0.0000010000)49:0.0000010000,FM211464.1_Alexandrium_pacificum:0.0000010000)100:0.0511572596)100:0.0375578450)67:0.0082400832,(((U44926.1_Alexandrium_catenella:0.0000010000,JF521644.1_Alexandrium_catenella:0.0493434362)93:0.0029765764,(AF200667.1_Alexandrium_catenella:0.0028109395,(KX519402.1_Alexandrium_catenella:0.0000010000,KX519394.1_Alexandrium_catenella:0.0000010000)77:0.0000010000)85:0.0000028053)100:0.0572240937,(AJ535370.1_Alexandrium_mediterraneum:0.0028259293,(AJ535368.1_Alexandrium_mediterraneum:0.0028801234,AJ535374.1_Alexandrium_mediterraneum:0.0086718143)73:0.0000022989)100:0.0679862614)89:0.0087143489)99:0.0675642006)73:0.1026882215,(JF521618.1_Alexandrium_affine:0.0000022244,AF032348.1_Alexandrium_concavum:0.0170334108)90:0.0255483840)72:0.1328417941,U44935.1_Alexandrium_affine:0.0000020180);

CONSENSUS TREE
--------------

Consensus tree is constructed from 1000 bootstrap trees
Log-likelihood of consensus tree: -4978.968756
Robinson-Foulds distance between ML tree and consensus tree: 2

Branches with support >0.000000% are kept (extended consensus)
Branch lengths are optimized by maximum likelihood on original alignment
Numbers in parentheses are bootstrap supports (%)

+----------------------------------------------AF042813.1_Prorocentrum_minimum
|
|                                 +--AJ535373.1_Alexandrium_tamutum
|                              +--| (76)
|                              |  |  +--GQ120507.1_Alexandrium_tamutum
|                              |  +--| (99)
|                              |     +--Site_26_05_21_consensus_cl_id_121_total_supporting_reads_851
|                           +--| (33)
|                           |  |     +--AY962834.1_Alexandrium_insuetum
|                           |  |  +--| (100)
|                           |  |  |  +--JF521630.1_Alexandrium_insuetum
|                           |  +--| (50)
|                           |     |     +--FJ011438.1_Alexandrium_peruvianum
|                           |     |  +--| (77)
|                           |     |  |  |     +--AY962858.1_Alexandrium_ostenfeldii
|                           |     |  |  |  +--| (63)
|                           |     |  |  |  |  +--Site_26_05_21_consensus_cl_id_212_total_supporting_reads_26
|                           |     |  |  +--| (96)
|                           |     |  |     +--JF921174.1_Alexandrium_ostenfeldii
|                           |     +--| (52)
|                           |        |                     +----AY959942.1_Alexandrium_leei
|                           |        +---------------------| (100)
|                           |                              +-------KF034860.1_Alexandrium_leei
|                        +--| (46)
|                        |  |     +--AY962849.1_Alexandrium_minutum
|                        |  |  +--| (100)
|                        |  |  |  +--JF521634.1_Alexandrium_minutum
|                        |  +--| (95)
|                        |     +--EU707477.1_Alexandrium_minutum
|                     +--| (57)
|                     |  |                 +--AY962833.1_Alexandrium_andersonii
|                     |  |              +--| (56)
|                     |  |              |  +--JF521619.1_Alexandrium_andersoni
|                     |  |  +-----------| (100)
|                     |  |  |           +--U44937.1_Alexandrium_andersoni
|                     |  +--| (40)
|                     |     |          +--AF318230.1_Alexandrium_margalefii
|                     |     +----------| (100)
|                     |                +--AF033531.1_Alexandrium_margalefeii
|              +------| (86)
|              |      |                               +--AY338752.1_Alexandrium_pseudogoniaulax
|              |      |                            +--| (79)
|              |      |                            |  +--AB088253.1_Alexandrium_pseudogoniaulax
|              |      |            +---------------| (100)
|              |      |            |               |  +--AY438018.1_Alexandrium_hiranoi
|              |      |            |               +--| (83)
|              |      |            |                  |   +--AJ535347.1_Alexandrium_taylori
|              |      |            |                  +---| (100)
|              |      |            |                      +--AJ535348.1_Alexandrium_taylori
|              |      +------------| (100)
|              |                   +----------AY438020.1_Alexandrium_satoanum
|           +--| (63)
|           |  |      +--AY268607.1_Alexandrium_tropicale
|           |  |  +---| (98)
|           |  |  |   |   +--FJ652046.1_Alexandrium_tamiyavanichi
|           |  |  |   +---| (100)
|           |  |  |       |  +--AF174614.1_Alexandrium_cohorticula
|           |  |  |       +--| (100)
|           |  |  |          +--AB088267.1_Alexandrium_tamiyavanichii
|           |  +--| (94)
|           |     |                  +--JF521622.1_Alexandrium_fraterculus
|           |     +------------------| (100)
|           |                        +--AB088262.1_Alexandrium_fraterculus
|      +----| (73)
|      |    |        +--AJ303429.1_Alexandrium_tamarense
|      |    |     +--| (99)
|      |    |     |  |     +--JF521640.1_Alexandrium_tamarense
|      |    |     |  |  +--| (63)
|      |    |     |  |  |  +--JF906995.1_Alexandrium_tamarense
|      |    |     |  +--| (79)
|      |    |     |     +--AJ303428.1_Alexandrium_tamarense
|      |    |  +--| (67)
|      |    |  |  |     +--EF178148.1_Alexandrium_australiense
|      |    |  |  |  +--| (100)
|      |    |  |  |  |  |  +--JF521639.1_Alexandrium_australiense
|      |    |  |  |  |  +--| (57)
|      |    |  |  |  |     +--EF178149.1_Alexandrium_australiense
|      |    |  |  +--| (100)
|      |    |  |     |     +--AY438016.1_Alexandrium_pacificum
|      |    |  |     |  +--| (49)
|      |    |  |     |  |  |  +--U44931.1_Alexandrium_pacificum
|      |    |  |     |  |  +--| (85)
|      |    |  |     |  |     +--EF178140.1_Alexandrium_pacificum
|      |    |  |     +--| (100)
|      |    |  |        +--FM211464.1_Alexandrium_pacificum
|      |    +--| (99)
|      |       |        +--U44926.1_Alexandrium_catenella
|      |       |     +--| (93)
|      |       |     |  +--JF521644.1_Alexandrium_catenella
|      |       |  +--| (100)
|      |       |  |  |  +--AF200667.1_Alexandrium_catenella
|      |       |  |  +--| (85)
|      |       |  |     |  +--KX519402.1_Alexandrium_catenella
|      |       |  |     +--| (77)
|      |       |  |        +--KX519394.1_Alexandrium_catenella
|      |       +--| (89)
|      |          |  +--AJ535370.1_Alexandrium_mediterraneum
|      |          +--| (100)
|      |             |  +--AJ535368.1_Alexandrium_mediterraneum
|      |             +--| (73)
|      |                +--AJ535374.1_Alexandrium_mediterraneum
+------| (72)
|      |  +--JF521618.1_Alexandrium_affine
|      +--| (90)
|         +--AF032348.1_Alexandrium_concavum
|
+--U44935.1_Alexandrium_affine


Consensus tree in newick format: 

(AF042813.1_Prorocentrum_minimum:0.8472594911,((((((((AJ535373.1_Alexandrium_tamutum:0.0064933363,(GQ120507.1_Alexandrium_tamutum:0.0000022192,Site_26_05_21_consensus_cl_id_121_total_supporting_reads_851:0.0000022192)99:0.0184751724)76:0.0231138083,((AY962834.1_Alexandrium_insuetum:0.0000022192,JF521630.1_Alexandrium_insuetum:0.0000022192)100:0.0503761758,((FJ011438.1_Alexandrium_peruvianum:0.0095435136,((AY962858.1_Alexandrium_ostenfeldii:0.0000022192,Site_26_05_21_consensus_cl_id_212_total_supporting_reads_26:0.0028661088)63:0.0000022192,JF921174.1_Alexandrium_ostenfeldii:0.0028342150)96:0.0231198889)77:0.0112561991,(AY959942.1_Alexandrium_leei:0.1040969659,KF034860.1_Alexandrium_leei:0.1570409660)100:0.4069269967)52:0.0238805569)50:0.0250790850)33:0.0137299613,((AY962849.1_Alexandrium_minutum:0.0000022192,JF521634.1_Alexandrium_minutum:0.0027946075)100:0.0421091683,EU707477.1_Alexandrium_minutum:0.0453309695)95:0.0215453251)46:0.0228324916,(((AY962833.1_Alexandrium_andersonii:0.0000022192,JF521619.1_Alexandrium_andersoni:0.0000022192)56:0.0000022192,U44937.1_Alexandrium_andersoni:0.0000022192)100:0.2311183660,(AF318230.1_Alexandrium_margalefii:0.0000021578,AF033531.1_Alexandrium_margalefeii:0.0086540338)100:0.2073140502)40:0.0300061080)57:0.0416821530,(((AY338752.1_Alexandrium_pseudogoniaulax:0.0000022192,AB088253.1_Alexandrium_pseudogoniaulax:0.0000022192)79:0.0000024724,(AY438018.1_Alexandrium_hiranoi:0.0000022349,(AJ535347.1_Alexandrium_taylori:0.0000022192,AJ535348.1_Alexandrium_taylori:0.0000022192)100:0.0850230146)83:0.0056955340)100:0.3018028653,AY438020.1_Alexandrium_satoanum:0.2029698182)100:0.2442828032)86:0.1403569413,((AY268607.1_Alexandrium_tropicale:0.0361355312,(FJ652046.1_Alexandrium_tamiyavanichi:0.0015105193,(AF174614.1_Alexandrium_cohorticula:0.0000022192,AB088267.1_Alexandrium_tamiyavanichii:0.0028276827)100:0.0200243555)100:0.0757673275)98:0.0731050759,(JF521622.1_Alexandrium_fraterculus:0.0000022192,AB088262.1_Alexandrium_fraterculus:0.0000022192)100:0.3548524826)94:0.0604990802)63:0.0169232272,(((AJ303429.1_Alexandrium_tamarense:0.0028202452,((JF521640.1_Alexandrium_tamarense:0.0000022192,JF906995.1_Alexandrium_tamarense:0.0000022192)63:0.0000022192,AJ303428.1_Alexandrium_tamarense:0.0028224945)79:0.0000022192)99:0.0210480902,((EF178148.1_Alexandrium_australiense:0.0000022192,(JF521639.1_Alexandrium_australiense:0.0000022192,EF178149.1_Alexandrium_australiense:0.0000022192)57:0.0000022192)100:0.0472950276,((AY438016.1_Alexandrium_pacificum:0.0000022192,(U44931.1_Alexandrium_pacificum:0.0000022192,EF178140.1_Alexandrium_pacificum:0.0000022192)85:0.0000022192)49:0.0000022192,FM211464.1_Alexandrium_pacificum:0.0000022192)100:0.0511416164)100:0.0375454791)67:0.0082377913,(((U44926.1_Alexandrium_catenella:0.0000022192,JF521644.1_Alexandrium_catenella:0.0493266261)93:0.0029750739,(AF200667.1_Alexandrium_catenella:0.0028097821,(KX519402.1_Alexandrium_catenella:0.0000022192,KX519394.1_Alexandrium_catenella:0.0000022192)77:0.0000022192)85:0.0000022192)100:0.0572047597,(AJ535370.1_Alexandrium_mediterraneum:0.0028252151,(AJ535368.1_Alexandrium_mediterraneum:0.0028790998,AJ535374.1_Alexandrium_mediterraneum:0.0086698244)73:0.0000022192)100:0.0679641361)89:0.0087134659)99:0.0675184897)73:0.1024979549,(JF521618.1_Alexandrium_affine:0.0000022245,AF032348.1_Alexandrium_concavum:0.0170272930)90:0.0257405010)72:0.1301973889,U44935.1_Alexandrium_affine:0.0018827067);

TIME STAMP
----------

Date and time: Fri Feb 10 11:39:47 2023
Total CPU time used: 118.467785 seconds (0h:1m:58s)
Total wall-clock time used: 63.10211682 seconds (0h:1m:3s)
