# Supplementary material for: Combining Nanopore Sequencing with Recombinase Polymerase Amplification Enables Identification of Dinoflagellates from the Alexandrium Genus, Providing a Rapid, Field Deployable Tool
Source: Toxins (Basel). 2023 Jun 1;15(6):372. doi: 10.3390/toxins15060372 (PMC10302762; doi:10.3390/toxins15060372)
Supplement: Supplementary file 1 [file toxins-15-00372-s001.zip › Supplemantary_material/S2_Phylogenetic_trees_of_VMK_&RPB_samples/Phylo_tree_VMK/Site_4/Site_4_28_7_21/Site_4_28_7_21.fasta]

>AF042813.1_Prorocentrum_minimum
TGGAGCGTAAATTGGGTGGTAAATTTCATCTCAAGCTAAATATTGGTTCGAGACCGATAG
CAAACAAGTACCATGAGGGAAAGATGAAAA-GGACTTTGAAAAGAGAGTTAAAAGTGCCT
GAAATTGCTGAAAGGGAAGCGAATGGAACCAGTGTTGCTTGGCAAGATTGTCGGGTGCAT
--------------------GACGCGCTTG-ATCGTCTCTTGCCTTGTGTGTCAACGCCA
GTTCGC--GATCGAGGAAAACTCCAGGGTCATGGTAGCTCGTCTACGGGTGAGTGAATAG
CCTTGGCA-GAACTCATTTGCGGACTGTTTCTTTCGTGTCTGGTTGCAGT---GTCCTTG
GCATTCTGGAAGCTCGT--CTTGGCTTGCCACTGGCGGGGGACCTG-
>AJ535373.1_Alexandrium_tamutum
TGGAATGCAAAGTGGGTGGTAAATTCCATGTAAAGGTAAATATATTATTGAGACTGATAG
CAAACAAGTACCATGAGGGAAATATGAAAA-GGACTTTGAAAAGAGAATTAAAAGAGTCT
GCATTTGCTGAACAGAAAGCAAACAGAATTGATCTTGCTTGGTGAGATTGTTGCGTCTAC
TCTTGCATTT--CTATGCTGGATGTGGGTGCGATGGTTCTTGCCTTGAATGTCAGCTTCC
ATTTCTGCAAATCATTACCCTTGCACATGAATGGTAATTTGCCTGCGGGTA-TTGGAATG
CATGTGTTTGCAATGAT-TTGTGA-TTTGATACATGTGTTTGGTGGTA-----CTTGTGT
GTGTTCC-TTTGTCAA---AGGGGAAGGCTTGCTTCCTTGAGCACCA
>GQ120507.1_Alexandrium_tamutum
TGGAATGCAAAGTGGGTGGTAAATTCCATGTAAAGGTAAATATATTATTGAGACTGATAG
CAAACAAGTACCATGAGGGAAATATGAAAA-GGACTTTGAAAAGAGAATTAAAAGAGTCT
GCATTTGCTGAACAGAAAGCAAACAGAATTGATCTTGCCTGGTGAGATTGTTGCGTCTAC
TTCTGCATTT--CTATGTTGGATGTGGGTGCGATGGTTCTTGCCTTGAATGTCAGCTTCT
TTTTCTGCAAATCATTACCCTTGCACATGAATGGTAATTTGCCTGCGGGTA-TTGGAATG
CATGTGTTTGCCATGAT-TTGTGA-TTTGATACATGTGTCTGGTGGTA-----CTTGTGT
GTGTTCC-TTTGTCAA---AGGGGAAGGTTTGCTTCCTTGAGCACCA
>AY962849.1_Alexandrium_minutum
TGGAATGCAAAGTGGGTGGTAAATTCCATGTAAAGGTAAATATATTATTGAGACTGATAG
CAAACAAGTACCATGAGGGAAATATGAAAA-GGACTTTGAAAAGAGAATTAAAAGAGTCT
GCATTTGCTGAACAGAAAGCAAACAGAATTGATTTTACTTGGTGAGATTGTTGTGCTTAC
TCTATCATTT--ATATGGTTGATGTGGGTGCGATGGTTCTTACCTTGAATGTCAGCTTCT
ATTTCTGCAAATCATTACCCTTGCACATGAATGGTAATTTGCCTGCGGGTA-TTGGAATG
CATGTGTTTGCAATGAT-TTGTGA-TTTGACGCATGTGTTTGGTGAAA-----TTTGTAT
ATGCTCT-TTTGTCGA---AGGGGAAAGCTTACTTTTTTGAGCATTG
>JF521634.1_Alexandrium_minutum
TGGAATGCAAAGTGGGTGGTAAATTCCATGTAAAGGTAAATATATTATTGAGACTGATAG
CAAACAAGTACCATGAGGGAAATATGAAAA-GGACTTTGAAAAGAGAATTAAAAGAGTCT
GCATTTGCTGAACAGAAAGCAAACAGAATTGATTTTACTTGGTGAGATTGTTGTGCTTAC
TCTATCATTT--ATATGGTTGATGTGGGTGCGATGGTTCTTACCTTGAATGTCAGCTTCT
ATTTCTGCAAATCATTACCCTTGCACATGAATGGTAACTTGCCTGCGGGTA-TTGGAATG
CATGTGTTTGCAATGAT-TTGTGA-TTTGACGCATGTGTTTGGTGAAA-----TTTGTAT
ATGCTCT-TTTGTCGA---AGGGGAAAGCTTACTTTTTTGAGCATTG
>AY962834.1_Alexandrium_insuetum
TGGAATGCAAAGTGGGTGGTAAATTCCATGTAAAGGTAAATATATTATTGAGACTGATAG
CAAACAAGTACCATGAGGGAAATATGAAAA-GGACTTTGAAAAGAGAATTAAAAGAGTCT
GCATTTGCTGAACAGAAAGCAAACAGAATTGATCTTACTTGGTGAGATTGTTGTGCCCAC
TTTAGCATTT--ATATGTTGGATGTGGGTGCGATGGTTCTTGCCTTGAATGTCAGCTTCT
ATTWCTGCAAATCATTACCCTTGCACGTGAATGGTAATTTGCCTGTGGGTA-TTGGAATG
CATGTGTTTGCAATGAT-TTGTGA-TTTGATATGTGTGATTGGTGCTA-----CTTGCGT
GTTGCTC-CTTTGTCA--ACGGGGAAGGCTGTCTTCCTTGAGCCCG-
>JF521630.1_Alexandrium_insuetum
TGGAATGCAAAGTGGGTGGTAAATTCCATGTAAAGGTAAATATATTATTGAGACTGATAG
CAAACAAGTACCATGAGGGAAATATGAAAA-GGACTTTGAAAAGAGAATTAAAAGAGTCT
GCATTTGCTGAACAGAAAGCAAACAGAATTGATCTTACTTGGTGAGATTGTTGTGCCCAC
TTTAGCATTT--ATATGTTGGATGTGGGTGCGATGGTTCTTGCCTTGAATGTCAGCTTCT
ATTTCTGCAAATCATTACCCTTGCACGTGAATGGTAATTTGCCTGTGGGTA-TTGGAATG
CATGTGTTTGCAATGAT-TTGTGA-TTTGATATGTGTGATTGGTGCTA-----CTTGCGT
GTTGCTC-CTTTGTCA--ACGGGGAAGGCTGTCTTCCTTGAGCCCG-
>FJ011438.1_Alexandrium_peruvianum
TGGAATGCAAAGTGGGTGGTAAATTCCATGTAAAGGAAAATATATTATTGAGACTGATAG
CAAACAAGTACCATGAGGGAAATATGAAAA-GGACTTTGAAAAGAGAATTAAAAGAGTCT
GCATTTGCTGAACAGAAAGCAAACAGAATTGATCT-ACTTGGTGAGATTGTTGCGTCCAC
TT---------------------GTGGGCGCAATGGTTCTTGCCTTGAATGTCAGCGTCT
ATTTCTGCAAATCATTACCCTTGCACATGAATGGTAATTTGCCTGTGGGTA-TTGGAATG
CATGTGTTTGCAATGAT-TTGTGA-TTTGATACGTGTGTCTGGTGTT------CTTGTGT
GTGCCTT-CTTGCCAAA-AAGGGGAGGGCTCTCCTCCCTGGGCACTG
>AY962858.1_Alexandrium_ostenfeldii
TGGAATGCAAAGTGGGTGGTAAATTCCATGTAAAGGAAAATATATTATTGAGACTGATAG
CAMACAAGTACCATGAGGGAAATATGAAAA-GGACTTTGAAAAGAGAATTAAAAGAGTCT
GCATTTGCTGAACAGAAAGCAAACAGAATTGATCT-ACTTGGTGAGATTGTTGCGTCCAC
TT---------------------GTGGGTGCAATGGTTCTTGCCTTGAATGTCAGCGTCT
ATTTCTGCAAATTATTACCCTTGCATATGAATTGTAATTTGCCTGTGGGCA-TTGGAATG
CATGTGTTTGCAATGAT-TTGTGA-TTTGATACATGTGTCTGGTGTT------CGCGTGT
GTGCCTT-CTTGCTAAC-ACGGGGAGGGCTCTCCTCCCTGGGCACTG
>JF921174.1_Alexandrium_ostenfeldii
TGGAATGCAAAGTGGGTGGTAAATTCCATGTAAAGGAAAATATATTATTGAGACTGATAG
CAAACAAGTACCATGAGGGAAATATGAAAA-GGACTTTGAAAAGAGAATTAAAAGAGTCT
GCATTTGCTGAACAGAAAGCAAACAGAATTGATCT-ACTTGGTGAGATTGTTGCGCCCAC
TT---------------------GTGGGTGCAATGGTTCTTGCCTTGAATGTCAGCGTCT
ATTTCTGCAAATTATTACCCTTGCATATGAATTGTAATTTGCCTGTGGGCA-TTGGAATG
CATGTGTTTGCAATGAT-TTGTGA-TTTGATACATGTGTCTGGTGTT------CGCGTGT
GTGCCTT-CTTGCTAAC-ACGGGGAGGGCTCTCCTCCCTGGGCACWG
>AY962833.1_Alexandrium_andersonii
TGGAATGCAAAGTGGGTGGTAAATTTCATGTAAAGATTAATATATTATTGAGACTGATAG
CGAACAAGTACCATGAGGGAAATATGAAAA-GGACTTTGAAAAGAGAATTAAAAGAGTCT
GCACTTGCTGAACAGAAAGCAAACAGAAGTGATTATGCTTGGTAAGATTGTTGCGTCTTG
TTGTTC-----------TGCAACTTGGGCGCAGTGGTTCTTACCTTGTCTGCCAGCATCT
-TTTCTGCAAATCAGAACCCTGGCACATGACTTGTAAAACGCCTGCGGGTG-TTGGAATG
CATGTGTTTGCTATGAT-TTGTGA-TTAGATTTGTGCGCGTGGTGCT------TCGGTAT
GTGGCTC-TTTGCTGT-----GGGGGAATTCTCCTCCGCCCTGGCTG
>U44937.1_Alexandrium_andersoni
TGGAATGCAAAGTGGGTGGTAAATTTCATGTAAAGATTAATATATTATTGAGRCTGATAG
CGAACAAGTACCATGAGGGAAATATGAAAA-GGACTTTGAAAAGAGAATTAAAAGAGTCT
GCACTTGCTGAACAGAAAGCAAACAGAAGTGATTATGCTTGGTAAGATTGTTGCGTCTTG
TTGTTC-----------TGCAACTTGGGCGCAGTGGTTCTTACCTTGTCTGCCAGCATCT
-TTTCTGCAAATCAGAACCCTGGCACATGACTTGTAAAACGCCTGCGGGTG-TTGGAATG
CATGTGTTTGCTATGAT-TTGTGA-TTAGATTTGTGCGCGTGGTGCT------TCGGTAT
GTGGCTC-TTTGCTGT-----GGGGGAATTMTCCTCCRCCCTG-CTG
>JF521619.1_Alexandrium_andersoni
TGGAATGCAAAGTGGGTGGTAAATTTCATGTAAAGATTAATATATTATTGAGACTGATAG
CGAACAAGTACCATGAGGGAAATATGAAAA-GGACTTTGAAAAGAGAATTAAAAGAGTCT
GCACTTGCTGAACAGAAAGCAAACAGAAGTGATTATGCTTGGTAAGATTGTTGCGTCTTG
TTGTTC-----------TGCAACTTGGGCGCAGTGGTTCTTACCTTGTCTGCCAGCATCT
-TTTCTGCAAATCAGAACCCTGGCACATGACTTGTAAAACGCCTGCGGGTG-TTGGAATG
CATGTGTTTGCTATGAT-TTGTGA-TTAGATTTGTGCGCGTGGTGCT------TCGGTAT
GTGGCTC-TTTGCTGT-----GGGGGAATTCTCCTCCGCCCTG-CTG
>AF318230.1_Alexandrium_margalefii
TGGAATGCAAAGTGGGTGGTAAATTCCATGAAAAGGGAAATACATTTTTGAGACTGATAG
CAAACAAGTACCATGAGGGAAATATGAAAA-GGACTTTGAAAAGAGAATTAAAAGAGTCT
GCATTTGCTGAACAGAAAGCAAACAGAATGAATTCTGCTTGGTTAGATTATTGTGCCGTC
TGCTTTGCTT--TTGTGTTGCATCAGGGTGCAATGGTTCTTTCCTTGAATGCCAGC-TTT
ATTTCTGCAAATCGTAATCTTTGTGCATGAATGGAAATACGTCTGCGGGTA-TTGGATTG
CATGTGTTTGTGGTGAT-TTGTGA-TTT-ACCTATATGTGTGT----------CTTGTGT
-TGGTAG-CTTGTGAGC-TTAAGGGTTGTTTTCATTCTTGAGCATGG
>AF033531.1_Alexandrium_margalefeii
TGGAATGCAAAGTGGGTGGTAAATTCCATGAAAAGGGAAATACATTTTTGAGACTGATAG
CAAACAAGTACCATGAGGGAAATATGAAAA-GGACTTTGAAAAGAGAATTAAAAGAGTCT
GCATTTGCTGAGCAGAAAGCAAACAGAATGAATTCTGCTTGGTTAGATTATTGTGCCGTC
TGCTTTGTTTATTTGTGTTGCATCAGGGTGCAATGGTTCTTTCCTTGAATGCCAGC-TTT
ATTTCTGCAAATCGTAATCTTTGTGCATGAATGGAAATACGTCTGCGGGTA-TTGGATTG
CAYGTGTTTGTGGTGAT-TTGTGA-TTT-ACCTATATGTGTGT----------CTTGTGT
-TGGTGG-CTTGTGAGC-TTAAGGGTTGTTTTCATTCTTGAGCATGG
>AY959942.1_Alexandrium_leei
TGGAATGCAAATGTGGTGGTAAATTCCATGTAAAGGAAAATATGTCATTGAGACTGATAG
CAAACAAGTACCATGAGGGAGATATGAAAA-GGACTTTGAAAAGAGAATTAAAAGAGCCT
GAAATTGTTGAGCAGAAAGCAAACAGACATG-TGCACAATGGTAAGACTGCTGCATTCCT
TCCTGCAGATT--GTGTGTGGAAGTGTGTGCAATGGTTCTTGCGTTGAACACCAGCTTTG
CTACTTG-AAATCATTATTCATGTGTATGAATGAAAATTTGTTTTCGGGCA-ATGCAACG
CATGCATATGATATGATGTTGGGT-TGCTTTGTG-GCACATGGC---------CTGGCTT
GGTGCAC-TTGGATTAG-GAAGGGTGCCCTTCCTGTGTGTCGC----
>KF034860.1_Alexandrium_leei
GGGAATGCAAATATGATGGTAAATTCCATGTAAAGGACAACATATCATTGAGACTGATAG
CAAACAAATTCCATGAGGGAGATATGAAAA-GGACTTTGAAAAGAGAATTAAAAGAGCCT
GAAATTGTTGAGCAAAACGCAAACAAACATG-TGTGCAATGGTGAGACTGCTGCACACCT
TCCTGCATGT---GTGCGTGGAAATGTCTGCAATGGTTCTTGCCTTGAATACCAGCTTTG
CTACCTG-AAATCATTATTCATGTGCGTGAATGGAAATATGCCCTCGGGTG-TTGAAATG
TATGCATATAAAAATATATTGGGT-TGCGCTGTT-GTGTATGGT---------CTGCTTG
AAAGCCC-ATGTCATAA-GGAGGGTGCTCTTCCTGGGGCGTGT----
>JF521618.1_Alexandrium_affine
TGGAATGCAAAGTGGGTGGTAAGTTTCATGTAAAGGTAAATATAGGATTGAGACTGATAG
CACACAAGTACCATGAGGGAAATATGAAAA-GGACTTTGAAAAGAGAATTAAATGAGTTT
GTATTTGCTGAACAGAAAATAAACAGATTTGATGTTGCTTGGTGAGATTGTGGTGCTTGC
TTGACAATAG----GTTTTGATTGTGGGTGCGATGATTCTTGCTTTGCTTGCCAGTTTCT
ATTTGTACATTTGATTACCCTTGCACATGAATGGTAATTTTCCTGCGGGGT-TTGGATTG
CATGTGTTTGTGATGAT-TTGTGT-TTTGATGCATGTGTCTGGTGCT------TTTGTAA
TTGCTCA-TTTCTTGAAGCTGGGCCTACCCTACTAGAGCTTAC----
>U44935.1_Alexandrium_affine
TGGAATGCAAAGTGGGTGGTAAGTTTCATGTAAAGGTAAATATAGGATTGAGACTGATAG
CACACAAGTRCCATGAGGGAAATATGAAAA-GGACTTTGAAAAGAGAATTAAATGAGTTT
GTATTTGCTGAACAGAAAATAAACAGATTTGATGTTGCTTGGTGAGATTGTGGTGCTTGC
TTGACAATAG----GTTTTGATTGTGGGTGCGATGATTCTTGCTTTGCTTGCCAGTTTCT
ATTTGTACATTTGATTACCCTTGCACATGAATGGTAATTTTCCTGCGGGGT-TTGGATTG
CATGTGTTTGTGATGAT-TTGTGT-TTTGATTCATGTGTCTGGTGCT------TTTGTAA
TTGCTCA-TTTCTTGAA----GCTGGGCCTACCCTACTAGAGCTTAC
>AF032348.1_Alexandrium_concavum
TGGAATGCAAAGTGGGTGGTAAGTTTCATGTAAAGGTAAATATAGGATTGAGACTGATAG
CACACAAGTACCATGAGGGAAATATGAAAA-GGACTTTGAAAAGAGAATTAAATGAGTTT
GTATTTGCTGAACAGAAAATAAACAGATTTGATGTTGCTTGGTGAGATTGTGGTGCTTGC
TTGACAATAG----GTTTTGATTGTGGGTGCAATGATTCTTGCTTTGCTTGCCAGTTTCC
ATGTGTACATTTGATTACCCTTGCTCATGAATGGTAATCTTCCTGCGGGGT-TTGGATTG
CATGTGTTTGTGATGAT-TTGTGT-TTTGATACATGTGTCTGGTGCT------TTTGTAA
TTGCTCA-TTTCTTGAAGCTGGGCCTACCCTACTAKAGCTTAC----
>AY268607.1_Alexandrium_tropicale
TGGAATGCAAAGTGGGTGGTAAGTTTCATGTAAAGGTAAATATATGATTGAGACTGATAG
TGCACAAGTACCATGAGGGAAATATGAAAA-GGACTTTGAAAAGAGAATTAAATGAGTTT
GTATTTGCTGAACAGAAAGTAAACAGATTTGATTTTGCTGGGTGAGATTGTGGTGCTTGC
TTGACACTT-----ATGTGG-TTGTAAGTACAATGATTCTTACTTTGTGTGCCAGTTT--
-TTTGCACATTTGAACATTCTTGCGTATGAATGGTAATATTCCTGTGGGGG-TTGGATTG
CATACGTATGTAAGCAT-TTGTGT-TCTGAACTATGTGTTTGGTGAC------TTTGTTT
GTACGC--TATGTGT----ACAGAAGGTGTTT-CTTCCTGGGTCAAC
>FJ652046.1_Alexandrium_tamiyavanichi
TGGAATGCAAAGTGGGTGGTAAGTTTCATGTAAAGGTAAATATATGATTGAGACTGATAG
TGCACAAGTACCATGAGGGAAATATGAAAA-GGACTTTGAAAAGAGAATTAAATGAGTTT
GTATTTGCTGAACAGAAAGTAAACAGATTTGATTTTGCTGGGTGAGATTGTGGTGCTTGC
CTGACACTGC---GGTGTGG-TTCTAAGTACAATGATTCTTGCTTTGTGTGCCAGCTT--
-TTTACACATTTGAACATGCATGCGCATGAATGGTAGTATTCCTGTGGGGGGTTGGATTG
CATGCGTGTATAAGCAT-TTGTGTGTTTGAAGCATGTGTTTGGTGATG-----TTGGTGT
GTGCACA-TATTGTT----CTTCAGGATGT-----------------
>AF174614.1_Alexandrium_cohorticula
TGGAATGCAAAGTGGGTGGTAAGTTTCATGTAAAGGTAAATATATGATTGAGACTGATAG
TGCACAAGTACCATGAGGGAAATATGAAAA-GGACTTTGAAAAGAGAATTAAATGAGTTT
GTATTTGCTGAACTGAAAGTAAACAGATTTGATTTTGATGGGTGAGATTGTGGTGCTTGC
TTGACACTAT---GGTGTGG-T-CTAAGTACAATGATTCTTGCTTTGTGTGCCAGCTT--
-TTTACACATTTGAACATGCATGCGCATGAATGGTATTATTCCTGTGGGGGGTTGGATTG
CATGCGTGTATAAGCAT-TTGTGTGCTTGAAGCATGTGTTTGGTGATG-----TTGGTGT
GTGCACA-TATTGTT----CTTCAGGATGTTTTCTTCCTGTGTCAAC
>AB088267.1_Alexandrium_tamiyavanichii
TGGAATGCAAAGTGGGTGGTAAGTTTCATGTAAAGGTAAATATATGATTGAGACTGATAG
TGCACAAGTACCATGAGGGAAATATGAAAA-GGACTTTGAAAAGAGAATTAAATGAGTTT
GTATTTGCTGAACTGAAAGTAAACAGATTTGATTTTGATGGGTGAGATTGTGGTGCTTGC
TTGACACTAT---GGTGTGG-T-CTAAGTACAATGATTCTTGCTTTGTGTGCCAGCTT--
-TTTACACACTTGAACATGCATGCGCATGAATGGTATTATTCCTGTGGGGGGTTGGATTG
CATGCGTGTATAAGCAT-TTGTGTGCTTGAAGCATGTGTTTGGTGATG-----TTGGTGT
GTGCACA-TATTGTT----CTTCAGGATGTTTTCTTCCTGTGTCAAC
>JF521622.1_Alexandrium_fraterculus
TGGAATGCAAATTGGGTGGTAAGTTTCATGCACAGGTAAATACATGATTGAGACTGATAG
CGCACAAGTACCATGAGGGAAATATGAAAA-GGACTTTGAAAAGAGAGTTAAATGAGTTT
GCACTTGCTGAACAGAAAGTAAACAGATTTGATTATACTGCGTGAGATTGTGGTGTTTGC
TTTGCATGTC---GATGTGAATTGCAAATGCAATGTTTGTTGCTGTGTGTGCTAGTTA--
-TTTGTGCATGTGCTGACCATTGCACATGAATGGTAATATCTCTGCGGGGGGT--GATTG
TATGTGCATGCATGCAT-GTGTG---CTCAGGCATGTGTTTGGTGATGGTGTGTTGGTAT
GTGTGTG-TGTGTTCTGTGCTGGGTGTTGTTCGCTGTATGGGCCCAC
>AB088262.1_Alexandrium_fraterculus
TGGAATGCAAATTGGGTGGTAAGTTTCATGCACAGGTAAATACATGATTGAGACTGATAG
CGCACAAGTACCATGAGGGAAATATGAAAA-GGACTTTGAAAAGAGAGTTAAATGAGTTT
GCACTTGCTGAACAGAAAGTAAACAGATTTGATTATACTGCGTGAGATTGTGGTGTTTGC
TTTGCATGTC---GATGTGAATTGCAAATGCAATGTTTGTTGCTGTGTGTGCTAGTTA--
-TTTGTGCATGTGCTGACCATTGCACATGAATGGTAATATCTCTGCGGGGGGT--GATTG
TATGTGCATGCATGCAT-GTGTG---CTCAGGCATGTGTTTGGTGATGGTGTGTTGGTAT
GTGTGTG-TGTGTTCTGTGCTGGGTGTTGTTCGCTGTATGGGCCCAC
>AJ303429.1_Alexandrium_tamarense
TGGAATGCAAAGTGGGTGGTAAGTTTCATACAAAGGTAAATATGCAATTGAGACTGATAG
CACACAAGTACCATGAGGGAAATATGAAAA-GGACTTTGAAAAGAGAATTAAATGAGTTT
GTATTTGCTGAACACAAAGCAAACAGACTTGATTT-GCTTGGTGAGATTGTAGTGCTTGC
TTGACAATAG----GTTTTGGCTGTGGGTGAAATGATTCTTTCTTTGCATGCCAGGTTCT
ATGTGTACATTTGATTACCTTTGCACATGAATGGTAATTTTCCTGCGGGGGG-TGGATTG
CATGTGCATGTAATGAT-TTGTGT-CTTGATGAATGTGTCTGGTGTA------TCTGTTT
TTGTTCCATGTGTTT------GAGGTTGCTTCCTTCCTTGGGCT-TA

>EF178148.1_Alexandrium_australiense
TGGAATGCAAAGTGGGTGGTAAGTTTCATGCAAAGGTAAATATGCAATTGAGACTGATAG
CGCACAAGTACCATGAGGGACATATGAAAA-GGACTTTGAAAAGAGAATTAAACGAGTTT
GTATTTGCTGAACACAAAGTAAACAGATGTGATTT-CCTTAGTGAGATTGTAGCACTTGC
TTGACAATAG----GTTTTGGCGGTGGGTGCAATGATTCTTGCTTTGTATGCCAGTTTCT
ATGTGGACATTTGATTACCTGTGCACTTGAATGGTAATTTTCCTGCGGGGGG-TGGATTG
CATATGCATGTAATTAT-TTGCATGTTTTATTACTGTGTCTGGTGTA------TGTGTTT
GTGTTMT-TGTGCTT------GTGGTTGCTTTCTTCCTTGGGCTTGC
>JF521639.1_Alexandrium_australiense
TGGAATGCAAAGTGGGTGGTAAGTTTCATGCAAAGGTAAATATGCAATTGAGACTGATAG
CGCACAAGTACCATGAGGGACATATGAAAA-GGACTTTGAAAAGAGAATTAAACGAGTTT
GTATTTGCTGAACACAAAGTAAACAGATGTGATTT-CCTTAGTGAGATTGTAGCACTTGC
TTGACAATAG----GTTTTGGCGGTGGGTGCAATGATTCTTGCTTTGTATGCCAGTTTCT
ATGTGGACATTTGATTACCTGTGCACTTGAATGGTAATTTTCCTGCGGGGGG-TGGATTG
CATATGCATGTAATTAT-TTGCATGTTTTATTACTGTGTCTGGTGTA------TGTGTTT
GTGTTCT-TGTGCTT------GTGGTTGCTTTCTTCCTTGGGCTTGC
>AY438016.1_Alexandrium_pacificum
TGGAATGCAAAGTGGGTGGTAAGTTTCATGCAAAGGTAAATATGCAATTGAGACTGATAG
CGCACAAGTACCATGAGGGACATATGAAAA-GGACTTTGAAMAGAGAATTAAATGAGTTT
GTATTTGCTAAACACAAAGTAAACAGACTTGATTT-CCTCAGTGAGATTGTAGTGMTTGC
TTRACAATGG----GTTTTGGCTGCAAGTGCAATAATTCTTGCTTTGTGTGCCAGTTTTT
ATGTGGACATTTGATTACCTTTGCACATGAATGGTAATTTTCCTGCGGGGTG-TGGATTG
CATATGCATGTAATGAT-TTGCATGTTTGTTAAATGTGTCTGGTGTA------TTTGTTT
GTGTCCT-TGTCCTT------GAGGTTGCTTTCTCCCTTGGGCTTAC
>U44926.1_Alexandrium_catenella
TGGAATGCAAAGTGGGTGGTAAGTTTCATGTMAAGGTAAACATGCAAYTGAGACTGATAG
CACACAAGTRCCATGAGGGAAATATGAAAA-GGACTTTGAAAAGAGAATTAAATGAGTTT
GTATTTGCTGAACACAAAGTAAACAGACTTGATTT-GCTTGGTGGGAGTGTTGCACTTGC
TTGACAAGAG----CTTTGGGCTGTGGGTGTAATGATTCTTTCTTTGCATGCCAGTTTCT
ATGTGTACATCTGATTACCTTTGCACATGAATGATAAGTCTCCTGTGGGGGG-TGGATTG
CATGTGCATGTAATGAT-TTGTGT-TTTGATAAATGTGTCTGGTGTA------TGTGTGT
GTGTTCC-TGTGCTT------GGGGATGCTTCCTTCCTTGGACT-TA
>AF200667.1_Alexandrium_catenella
TGGAATGCAAAGTGGGTGGTAAGTTTCATGTAAAGGTAAACATGCAATTGAGACTGATAG
CACACAAGTACCATGAGGGAAATATGAAAA-GGACTTTGAAAAGAAAATTAAATGAGTTT
GTATTTGCTGAACACAAAGTAAACAGACTTGATTT-GCTTGGTGGGAGTGTTGCACTTGC
TTGACAAGAG----CTTTGGGCTGTGGGTGTAATGATTCTTTCTTTGCATGCCAGTTTCT
ATTTGTACATCTGATTACCTTTGCACATGAATGATAAGTCTCCTGTGGGGGG-TGGATTG
CATGTGCATGTAATGAT-TTGTGT-TTTGATAAATGTGTCTGGTGTA------TGTGTGT
GTGTTCC-TGTGCTT------GGGGATGCTTCCTTCCTTGGACT-TA
>JF521644.1_Alexandrium_catenella
TGGAATGCAAAGTGGGTGGTAAGTTTCATGTAAAGGTAAACATGCAACTGAGACTGATAG
CACACAAGTACCATGAGGGAAATATGAAAAGGACTTT-GAAAAGATAATAAAAAGAGTTT
GTATTTGCTGAACACAAAATAAACACACTCGATTT-GCTTGGTGGGAGTGCTGCACTTGC
TGGACAAGAG----CTTTGGGCTGTGTGTGTAATGATTCGTTCTTTGCATGCCAGTTTCT
ATGTGTACATCTGATTACCTTTGCACATGAATGATAAGTCTCCTGTGGGGGG-TGTATTG
CATGTGCATGTAATGAT-GTGTGT-TTTGATAAATGTGTATGGTGTA------TGTGT--
GTGTTCA-TGTGATT------GGGGATGCTTCCTTCCTTGGACT-TA
>AJ535370.1_Alexandrium_mediterraneum
TGGAATGCAAAGTGGGTGGTAAGTTTCATGTAAAGGTAAATATGCAATTGAGACTGATAG
CACACAAGTACCATGAGGGAAATATGAAAA-GGACTTTGAAAAGAGAATTAAATGAGTTT
GTATTTGCTGAACAAAAAGTAAACAGACTTGATTT-CTTTGGTGAGGTTGTTGTGCTTGC
CTGACAATAA----GTTTTGGTGGTGGGTACAATGATTCTTTCTTGGCATGCCAGTTTCT
ATTTGTACATTTGATTACCTTTGCATATGAATGGGAAGTTTCTTGTGGGGGGGTTGATTG
CATGTGCATGTAATGAT-TTGTGT-TTTGATGTATGAGTCTGGTGTT------TCTGTCG
GTGTTTC-TGTGCTT------GAGGTTGATTCCTTCCTTGGACT-GA
>AJ535368.1_Alexandrium_mediterraneum
TGGAATGCAAAGTGGGTGGTAAGTTTCATGTAAAGGTAAATATGCAATTGAGACTGATAG
CACACAAGTACCATGAGGGAAATATGAAAA-GGACTTTGAAAAGAGAATTAAATGAGTTT
GTATTTGCTGAACAAAAAGTAAACAGACTTGATTT-CTTTGGTGAGGTTGTTGTGCTTGC
CTGACAATAA----GTTTTGGTGGTGGGTACAATGATTCTTTCTTGGCATGCCAGTTCCT
ATTTGTACATTTGATTACCTTTGCATATGAATGGGAAGTTTCTTGTGGGGGGGTTGATTG
CATGTGCATGTAATGAT-TTGTGT-TTTGATGTATGAGTCTGGTGTT------TCTGTTG
GTGTTTC-TGTGCTT------GAGGTTGATTCCTTCCTTGGACT-GA
>AY338752.1_Alexandrium_pseudogoniaulax
TGGAATGCAAATTGGGTGGTAAATTTCACGCAAGGGAAAATATATTATTGAGTCTGATAA
TGAACAAGTACCATGAGGGAAATATGCAAA-GGACTTTGAAAAGAAAATTAAAAGAGCTT
GCATTTGCTAAACAGAAAACTAGCAGAAGTGCTTTATCTTGGTAAGATTGCTGCGCATGG
GTTTAC---T---GT-GTAAATTGTATGAGCATTGGTTCTTACTTTGTGTGTCAATTCCA
TTGTCA--ATTTTAATATCTTTGCTCATGAATTGTGAAATGCTTGCGGGTG-TTAGATTG
CATGTGCATTCATTAAT-TTG-GA-CTTGGTGCA-GTGCTTGGCAA-------CAGCTTG
CATGTAG-AGTGTGCGT-GCAATGTACAATTGCGATTGTCAGCTGTT
>AB088253.1_Alexandrium_pseudogoniaulax
TGGAATGCAAATTGGGTGGTAAATTTCACGCAAGGGAAAATATATTATTGAGTCTGATAA
TGAACAAGTACCATGAGGGAAATATGCAAA-GGACTTTGAAAAGAAAATTAAAAGAGCTT
GCATTTGCTAAACAGAAAACTAGCAGAAGTGCTTTATCTTGGTAAGATTGCTGCGCATGG
GTTTAC---T---GT-GTAAATTGTATGAGCATTGGTTCTTACTTTGTGTGTCAATTCCA
TTGTCA--ATTTTAATATCTTTGCTCATGAATTGTGAAATGCTTGCGGGTG-TTAGATTG
CATGTGCATTCATTAAT-TTG-GA-CTTGGTGCA-GTGCTTGGCAA-------CAGCTTG
CATGTAG-AGTGTGCGT-GCAATGTACAATTGCGATTGTCAGCTGTT
>AY438018.1_Alexandrium_hiranoi
TGGAATGCAAATTGGGTGGTAAATTTCACGCAAGGGAAAATATATTATTGAGTCTGATAA
TGAACAAGTACCATGAGGGAAATATGCAAA-GGACTTTGAAAAGAAAATTAAAAGAGCTT
GCATTTGCTAAACAGAAAACTAGCAGAAGTGCTTTATCTTGGTAAGATTGCTGCGCATGG
GTTTAC---T---GT-GTAAATTGTATGAGCATTGGTTCTTACTTTGTGTGTCAATTCCA
TTGTCA--ATTTTAATATCTTTGTTCATGAATTGTGAAATGCTTGCGGGTG-TTAGATTG
CATGTGCATTCATTAAT-TTG-GA-CTTGGTGCA-GTGCTTGGCAA-------TAGCTTG
CATGTAG-AGTGTGCGT-GCAATGTACAATTGCGATTGTCAGCTGTT
>AJ535347.1_Alexandrium_taylori
TGGAATGCAAATAGGGTGGTAAATTTCACGCAAGGGAAAATATATTGTTGAGTCTGATAA
TGAACAAGTACCATGAGGGAAATATGCAAA-GGACTTTGAAAAGAAAATTAAAAGAGCTT
GCATTTGCTAAACAGAAAACTAGCAGAAGTGCTTTATCTTGGTAAGATTGCTGTGCATGG
GTTTAT---T---GT-GTAAATTGTATGAGCATTGGTTCTTGCCTTGTGTGTCAATTCCA
ATGTCT--TTTTTAATATCTTTGTTCATGAATTGCGAAATGCTTGTGGGTG-TTTGATTG
CATGTGCATACATTAAT-TTG-GA-CTTGGTGCA-ATGTTTGGCAT-------TAGCTTG
CATGTAG-AGTGCCTGT-GCAATGCAAAATTGCGATTGTGAACTAAA
>AJ535348.1_Alexandrium_taylori
TGGAATGCAAATAGGGTGGTAAATTTCACGCAAGGGAAAATATATTGTTGAGTCTGATAA
TGAACAAGTACCATGAGGGAAATATGCAAA-GGACTTTGAAAAGAAAATTAAAAGAGCTT
GCATTTGCTAAACAGAAAACTAGCAGAAGTGCTTTATCTTGGTAAGATTGCTGTGCATGG
GTTTAT---T---GT-GTAAATTGTATGAGCATTGGTTCTTGCCTTGTGTGTCAATTCCA
ATGTCT--TTTTTAATATCTTTGTTCATGAATTGCGAAATGCTTGTGGGTG-TTTGATTG
CATGTGCATACATTAAT-TTG-GA-CTTGGTGCA-ATGTTTGGCAT-------TAGCTTG
CATGTAG-AGTGCCTGT-GCAATGCAAAATTGCGATTGTGAACTAAA
>AY438020.1_Alexandrium_satoanum
TGGAATGCAAATGGGGTGGTAAATTTCATTCAAGGGCAAATATATTATTGAGCCTGATAG
TGGACAAGTACCATGAGGGAAATATGAAAA-GGATTTTGAAAAGAAAATTAAAAGAGTTT
GCAATTGCTGAACAGAAAGCAAGCAGAAGGTTTTTGTTTTGGTGAGATTGTTGCAAATGC
ATTTGCATCT---GTTGCTGAATGTGTGTGCAATGGTTCCTGCCTTGGGTGCTAATTTCA
ATTTCGC-ATATCATTACCTTTGCTTGTGAAATGTAAAATATTTGCAAGTA-TTGGATTG
CATGTGCACGCAATGAC-TTGTGG-TTTGGCACA-GTGCTTGCTTA-------TGAGTTA
ATGTTCA-TGTGCTCTG-TCAATACATTATTGTGAATGCACACACAT
>EU707477.1_Alexandrium_minutum
TGGAATGCAAAGTGGGTGGTAAATTCCATGTAAAGGTAAATATATTATTGAGACTGATAG
CAAACAAGTACCATGAGGGAAATATGAAAA-GGACTTTGAAAAGGGAATTAAAAGAGTCT
GCATTTGCTGAACAGAAAGCAAACAGAATTGATGT-GCTTGGTGAGATTGTTGTGCCCAC
TCTGTCATTT--ATGTCG--GATGTGGGTGCGATGGTTCTTACCTTGAATGTCAGCTTCT
ATTTCTGCAAATCATTACCCTTGCACATGAATGGTAATTTGCCTGCGGGTA-TTGGAATG
TGTGTGTTTGCAATGAT-TTGTGA-TTTGATGCATGTGGTTGGTGGAC-----TTTGTAT
GTGCTGT-TTTGCCAA---CGGGGAAGGGACTCTTCCTTGAGCACTG
>KX519402.1_Alexandrium_catenella
TGGAATGCAAAGTGGGTGGTAAGTTTCATGTAAAGGTAAACATGCAATTGAGACTGATAG
CACACAAGTACCATGAGGGAAATATGAAAA-GGACTTTGAAAAGAGAATTAAATGAGTTT
GTATTTGCTGAACACAAAGTAAACAGACTTGATTT-GCTTGGTGGGAGTGTTGCACTTGC
TTGACAAGAG----CTTTGGGCTGTGGGTGTAATGATTCTTTCTTTGCATGCCAGTTTCT
ATTTGTACATCTGATTACCTTTGCACATGAATGATAAGTCTCCTGTGGGGGG-TGGATTG
CATGTGCATGTAATGAT-TTGTGT-TTTGATAAATGTGTCTGGTGTA------TGTGTGT
G--TTCC-TGTGCTT------GGGGATGCTTCCTTCCTTGGACT-TA
>KX519394.1_Alexandrium_catenella
TGGAATGCAAAGTGGGTGGTAAGTTTCATGTAAAGGTAAACATGCAATTGAGACTGATAG
CACACAAGTACCATGAGGGAAATATGAAAA-GGACTTTGAAAAGAGAATTAAATGAGTTT
GTATTTGCTGAACACAAAGTAAACAGACTTGATTT-GCTTGGTGGGAGTGTTGCACTTGC
TTGACAAGAG----CTTTGGGCTGTGGGTGTAATGATTCTTTCTTTGCATGCCAGTTTCT
ATTTGTACATCTGATTACCTTTGCACATGAATGATAAGTCTCCTGTGGGGGG-TGGATTG
CATGTGCATGTAATGAT-TTGTGT-TTTGATAAATGTGTCTGGTGTA------TGTGTGT
G--TTCC-TGTGCTT------GGGGATGCTTCCTTCCTTGGACT-TA
>AJ535374.1_Alexandrium_mediterraneum
TGCAATGCAAAGTGCGTGGTAAGTTTCATGTAAAGGTAAATATGCAATTGAGACTGATAG
CACACAAGTACCATGAGGCAAATATGAAAA-GGACTTTGAAAAGAGAATTAAATGAGTTT
GTATTTGCTGAACAAAAAGTAAACAGACTTGATTT-CTTTGGTGAGGTTGTTGTGCTTGC
CTGACAATAA----GTTTTGGTGGTGGGTACAATGATTCTTTCTTGGCATGCCAGTTTCT
ATTTGTACATTTGATTACCTTTGCATATGAATGGGAAGTTTCTTGTGGGGGGGTTGATTG
CATGTGCATGTAATGAT-TTGTGT-TTTGATGTATGAGTCTGGTGTT------TCTGTTG
GTGTTTC-TGTGCTT------GAGGTTGATTCCTTCCTTGGACT-GA
>AJ303428.1_Alexandrium_tamarense
TGGAATGCAAAGTGGGTGGTAAGTTTCATACAAAGGTAAATATGCAATTGAGACTGATAG
CACACAAGTACCATGAGGGAAATATGAAAA-GGACTTTGAAAAGAGAATTAAATGAGTTT
GTATTTGCTGAACACAAAGCAAACAGACTTGATTT-GCTTGGTGAGATTGTAGTGCTTGC
TTGACAATAG----GTTTTGGCTGTGGGTGAAATGATTCTTTCTTTGCATGCCAGGTTCT
ATGTGTACATTTGATTACCTTTGCACATGAATGGTAATTTTCCTGCGGGGGG-TGGATTG
CATGTGCATGTAATGAT-TTGTGT-TTTGATGAATGTGTCCGGTGTA------TCTGTTT
TTGTTCCATGTGTTT------GAGGTTGCTTCCTTCCTTGGGCT-TA
>U44931.1_Alexandrium_pacificum
TGGAATGCAAAGTGGGTGGTAAGTTTCATGCAAAGGTAAATATGCAATTGAGACTGATAG
CGCACAAGTACCATGAGGGACATATGAAAA-GGACTTTGAACAGAGAATTAAATGAGTTT
GTATTTGCTAAACACAAAGTAAACAGACTTGATTT-CCTCAGTGAGATTGTAGTGMTTGC
TTRACAATGG----GTTTTGGCTGCAAGTGCAATAATTCTTGCTTTGTGTGCCAGTTTTT
ATGTGGACATTTGATTACCTTTGCACATGAATGGTAATTTTCCTGCGGGGTG-TGGATTG
CATATGCATGTAATGAT-TTGCATGTTYGTTAARTGTGTCTGGTGTA------TTTGTTT
GTGTCCT-TGTCCTT------GAGGTTGCTTTCTCCCTTGGGCTTAC
>FM211464.1_Alexandrium_pacificum
TGGAATGCAAAGTGGGTGGTAAGTTTCATGCAAAGGTAAATATGCAATTGAGACTGATAG
CGCACAAGTACCATGAGGGACATATGAAAA-GGACTTTGAAMAGAGAATTAAATGAGTTT
GTATTTGCTAAACACAAAGTAAACAGACTTGATTT-CCTCAGTGAGATTGTAGTGMTTGC
TTRACAATGG----GTTTTGGCTGCAAGTGCAATAATTCTTGCTTTGTGTGCCAGTTTTT
ATGTGGACATTTGATTACCTTTGCACATGAATGGTAATTTTCCTGCGGGGTG-TGGATTG
CATATGCATGTAATGAT-TTGCATGTTTGTTAAATGTGTCTGGTGTA------TTTGTTT
GTGTCCT-TGTCCTT------GAGGTTGCTTTCTCCCTTGGGCTTAC
>EF178140.1_Alexandrium_pacificum
TGGAATGCAAAGTGGGTGGTAAGTTTCATGCAAAGGTAAATATGCAATTGAGACTGATAG
CGCACAAGTACCATGAGGGACATATGAAAA-GGACTTTGAACAGAGAATTAAATGAGTTT
GTATTTGCTAAACACAAAGTAAACAGACTTGATTT-CCTCAGTGAGATTGTAGTGCTTGC
TTGACAATGG----GTTTTGGCTGCAAGTGCAATAATTCTTGCTTTGTGTGCCAGTTTTT
ATGTGGACATTTGATTACCTTTGCACATGAATGGTAATTTTCCTGCGGGGTG-TGGATTG
CATATGCATGTAATGAT-TTGCATGTTTGTTAAATGTGTCTGGTGTA------TTTGTTT
GTGTCCT-TGTCCTT------GAGGTTGCTTTCTCCCTTGGGCTTAC
>EF178149.1_Alexandrium_australiense
TGGAATGCAAAGTGGGTGGTAAGTTTCATGCAAAGGTAAATATGCAATTGAGACTGATAG
CGCACAAGTACCATGAGGGACATATGAAAA-GGACTTTGAAAAGAGAATTAAACGAGTTT
GTATTTGCTGAACACAAAGTAAACAGATGTGATTT-CCTTAGTGAGATTGTAGCACTTGC
TTGACAATAG----GTTTTGGCGGTGGGTGCAATGATTCTTGCTTTGTATGCCAGTTTCT
ATGTGGACATTTGATTACCTGTGCACTTGAATGGTAATTTTCCTGCGGGGGG-TGGATTG
CATATGCATGTAATTAT-TTGCATGTTTTATTACTGTGTCTGGTGTA------TGTGTTT
GTGTTCT-TGTGCTT------GTGGTTGCTTTCTTCCTTGGGCTTGC

>Site_4_28_07_21_consensus_cl_id_108_total_supporting_reads_380
GGGATGCTTCCTTCCTTGGACTTACAAGCCCTGACACACACATGCTGGCAAAATGAGTTATGCTTGACCCGTCTTGAAACACGGACCATGTCCTCGGCATTGGAATGCAAAGTGGGTGGTAAGTTTCATGTAAAGGTAAACATGCAATTGAGACTGATAGCACACAAGTACCATGAGGGAAATATGAAAAGGACTTTGAAAAGAGAATTAAATGAGTTTGTATTTGCTGAACACAAAGTAAACAGACTTGATTTGCTTGGTGGGAGTGTTGCACTTGCTTGACAAGAGCTTTGGGCTGTGGGTGTAATGATTCTTTCTTTGCATGCCAGTTTCTATTTGTACATCTGATTACCTTTGCACATGAATGATAAGTCTCCTGTGGGGGGTGGATTGCATGTGCATGTAATGATTTGTGTTTTGATAAATGTGTCTGGTGTATGTGTGTGTGTTCCTGTGCTTGGGGATGCTTCCTTCCTTGGACTTACAAGCCCTGACACACACATGCTGGCAAAATGCTTCTGCTTGACCCGTCTTGAAACATGATC
>Site_4_28_07_21_consensus_cl_id_124_total_supporting_reads_2853
TTGGAATGCAAAGTGGGTGGTAAGTTTCATACAAAGGTAAATATGCAATTGAGACTGATAGCACACAAGTACCATGAGGGAAATATGAAAAGGACTTTGAAAAGAGAATTAAATGAGTTTGTATTTGCTGAACACAAAGCAAACAGACTTGATTTGCTTGGTGAGATTGTAGTGCTTGCTTGACAATAGGTTTTGGCTGTGGGTGAAATGATTCTTTCTTTGCATGCCAGGTTCTATGTGTACATTTGATTACCTTTGCACATGAATGGTAATTTTCCTGCGGGGGGTGGATTGCATGTGCATGTAATGATTTGTGTTTTGATGAATGTGTCTGGTGTATCTGTTTTTGTTCCATGTGTTTGAGGTTGCTTCCTTCCTTGGGCTTACAAGCCCTGACACACACAATCTGGCAAAATGTTTCTGCTTGACCCGTCTTGAAACATTTTCGTTTCAGTTG
>Site_4_28_07_21_consensus_cl_id_128_total_supporting_reads_191
TTAAAGTGGGTGGTAAGTTTCATACAAAGGTAAATATGCAATTGAGACTGATAGCACACAAGTACCATGAGGGAAATATGAAAAGGACTTTGAAAAGAGAATTAAATGAGTTTGTATTTGCTGAACACAAAGCAAACAGACTTGATTTGCTTGGTGAGATTGTAGTGCTTGCTTGACAATAGGTTTTGGCTGTGGGTGAAATGATTCTTTCTTTGCATGCCAGGTTCTATGTGTACATTTGATTACCTTTGCACATGAATGGTAATTTTCCTGCGGGGGGTGGATTGCATGTGCATGTAATGATTTGTGTTTTGATGAATGTGTCTGGTGTATCTGTTTTTGTTCCATGTGTTTGAGGTTGCTTCCTTCCTTGGGCTTACAAGCCCTGACACACACAATCTGGCAAAATGTTTCTGCTTGACCCGTCTTGAAACACGGACCAAGACCTTGGCTTGAATGCAAAGTGGAGTGAAAGTAAGTTTCATACAAAGGTAAATATGCAATTGAGACTGATAGCACACAAGTACCATGAGGGAAATATGAAAAGGACTTTGAAAAGAGAATTAAATGAGTTTGTATTTGCTAT
>Site_4_28_07_21_consensus_cl_id_2111_total_supporting_reads_68
CCAATCACATGAACACACACACACATACACCAGACACATTTATCAAAACACAAATCATTACATGCACATGCAATCCACCCCCCACAGGAGACTTATCATTCATGTGCAAAGGTAATCAGATGTACACATAGAAACTGGCATGCAAAGAAAGAATCATTACACCCACAGCCCAAAGCTCTTGTCAAGCAAGTGCAACACTCCCACCAAGCAAATCAAGTCTGTTTACTTTGTGTTCAGCAAATACAAACTCATTTAATTCTCTTTTCAAAGTCCTTTTCATATTTCCCTCATGGTACTTGTGTGCTATCAGTCTCAATTGCATGTTTACCTGTACATGAAACTTACCACCCACTTTGCATTCCAAA
>Site_4_28_07_21_consensus_cl_id_216_total_supporting_reads_137
AATTGGGTGGTAAGTGTCATGTAAAGGTAAACATGCAATTGGGACTGATAGCACACAAGTACCATGAGGGAAATCTGAAAAAGGATTGTGAACAGATAATAAAATGAGTTTGTATTTGCTGAACACAAAGTAAACAGACTTGATTTGCTTGGTGGGAGTGTTGCACTTGCTTGACAAGAGCTTTGGGCTGTGTGTGTAATGATTCGTTCTTTGCATGCCAGTTTCTATGTGTACATCTGATTACCTTTGCACATGAATGATAAGTCTCCTGTGGGGGGTGTATTGCATGTGCATGTAATGATGTGTGTTTTGATAAATGTGTATGGTGTATGTGTTTGTGTTCATGTGATTGGGGATGCTTCCTTCCTTGGACTTACAAGCCCTGACACACACATGCTGGCAAAATGATTCTGCTTGACCCGTCTTGAAACAAAAAAAAAAAAAA
>Site_4_28_07_21_consensus_cl_id_530_total_supporting_reads_333
ATGCAAAGTGGGTGGTAAGTGTCATGTAAAGGTAAACATGCAATTGGGACTGATAGCACACAAGTACCATGAGGGACATCTGAAAAGGACTGTGAACAGATAATTAAATGAGTTTGTATTTGCTGAACACAAAGTAAACAGACTTGATTTGCTTGGTGGGAGTGCTGCACTTGCTTGACAAGAGCTTTGGGCTGTGGGTGTAATGATTCTTTCTTTGCATGCCAGTTTCTATTTGTACATCTGATGACCTTTGCACATGAATGATAAGTCTCCTGTGGGGGGTGGATTGCATGTGCATGTAATGATTTGTGTTTTGATAAATGTGTCTGGTGTATGTGTTTGTGTTCCTGTGCTCGGGGATGCTTCCTTCCTTGGACTTACAAGTCCTGACACACACATGCTGGCAAAATGCTTCTGCTTGACCCGTCTTGAAACATTG
