# Supplementary material for: Combining Nanopore Sequencing with Recombinase Polymerase Amplification Enables Identification of Dinoflagellates from the Alexandrium Genus, Providing a Rapid, Field Deployable Tool
Source: Toxins (Basel). 2023 Jun 1;15(6):372. doi: 10.3390/toxins15060372 (PMC10302762; doi:10.3390/toxins15060372)
Supplement: Supplementary file 1 [file toxins-15-00372-s001.zip › Supplemantary_material/S2_Phylogenetic_trees_of_VMK_&RPB_samples/Phylo_tree_VMK/Site_4/Site_4_28_7_21/Site_4_28_7_21.iqtree]

IQ-TREE 2.1.2 COVID-edition built Mar 30 2021

Input file name: bc08b_aligned.fasta
Type of analysis: tree reconstruction + ultrafast bootstrap (1000 replicates)
Random seed number: 795696

REFERENCES
----------

To cite IQ-TREE please use:

Bui Quang Minh, Heiko A. Schmidt, Olga Chernomor, Dominik Schrempf,
Michael D. Woodhams, Arndt von Haeseler, and Robert Lanfear (2020)
IQ-TREE 2: New models and efficient methods for phylogenetic inference
in the genomic era. Mol. Biol. Evol., in press.
https://doi.org/10.1093/molbev/msaa015

Since you used ultrafast bootstrap (UFBoot) please also cite: 

Diep Thi Hoang, Olga Chernomor, Arndt von Haeseler, Bui Quang Minh,
and Le Sy Vinh (2018) UFBoot2: Improving the ultrafast bootstrap
approximation. Mol. Biol. Evol., 35:518\u2013522.
https://doi.org/10.1093/molbev/msx281

SEQUENCE ALIGNMENT
------------------

Input data: 53 sequences with 407 nucleotide sites
Number of constant sites: 102 (= 25.0614% of all sites)
Number of invariant (constant or ambiguous constant) sites: 102 (= 25.0614% of all sites)
Number of parsimony informative sites: 253
Number of distinct site patterns: 300

SUBSTITUTION PROCESS
--------------------

Model of substitution: GTR+F+G4

Rate parameter R:

  A-C: 1.2852
  A-G: 1.8938
  A-T: 0.7491
  C-G: 1.0854
  C-T: 4.8045
  G-T: 1.0000

State frequencies: (empirical counts from alignment)

  pi(A) = 0.2661
  pi(C) = 0.1337
  pi(G) = 0.2623
  pi(T) = 0.3379

Rate matrix Q:

  A   -0.7824    0.1459    0.4217    0.2148
  C    0.2903     -1.91    0.2417     1.378
  G    0.4278    0.1232   -0.8378    0.2868
  T    0.1692    0.5453    0.2227   -0.9372

Model of rate heterogeneity: Gamma with 4 categories
Gamma shape alpha: 0.7635

 Category  Relative_rate  Proportion
  1         0.08777        0.25
  2         0.392          0.25
  3         0.9463         0.25
  4         2.574          0.25
Relative rates are computed as MEAN of the portion of the Gamma distribution falling in the category.

MAXIMUM LIKELIHOOD TREE
-----------------------

Log-likelihood of the tree: -4952.8151 (s.e. 171.6930)
Unconstrained log-likelihood (without tree): -2109.4431
Number of free parameters (#branches + #model parameters): 112
Akaike information criterion (AIC) score: 10129.6302
Corrected Akaike information criterion (AICc) score: 10215.7255
Bayesian information criterion (BIC) score: 10578.6173

Total tree length (sum of branch lengths): 4.4966
Sum of internal branch lengths: 2.3031 (51.2185% of tree length)

WARNING: 10 near-zero internal branches (<0.0025) should be treated with caution
         Such branches are denoted by '**' in the figure below

NOTE: Tree is UNROOTED although outgroup taxon 'AF042813.1_Prorocentrum_minimum' is drawn at root
Numbers in parentheses are  ultrafast bootstrap support (%)

+-----------------------------------------------------------AF042813.1_Prorocentrum_minimum
|
|                   +--AJ535373.1_Alexandrium_tamutum
|                +--| (81)
|                |  +--GQ120507.1_Alexandrium_tamutum
|             +--| (43)
|             |  |        +**AY962849.1_Alexandrium_minutum
|             |  |     +--| (100)
|             |  |     |  +--JF521634.1_Alexandrium_minutum
|             |  |  +--| (89)
|             |  |  |  +--EU707477.1_Alexandrium_minutum
|             |  +--| (35)
|             |     |                      +**AY962833.1_Alexandrium_andersonii
|             |     |                   +**| (59)
|             |     |                   |  +**JF521619.1_Alexandrium_andersoni
|             |     |     +-------------| (100)
|             |     |     |             +**U44937.1_Alexandrium_andersoni
|             |     |  +--| (73)
|             |     |  |  |             +**AF318230.1_Alexandrium_margalefii
|             |     |  |  +-------------| (100)
|             |     |  |                +--AF033531.1_Alexandrium_margalefeii
|             |     +--| (40)
|             |        |                     +**JF521618.1_Alexandrium_affine
|             |        |                  +--| (100)
|             |        |                  |  +--AF032348.1_Alexandrium_concavum
|             |        |              +---| (100)
|             |        |              |   +--U44935.1_Alexandrium_affine
|             |        |           +--| (66)
|             |        |           |  |          +--AJ303429.1_Alexandrium_tamarense
|             |        |           |  |       +--| (99)
|             |        |           |  |       |  |     +**JF521640.1_Alexandrium_tamarense
|             |        |           |  |       |  |  +**| (34)
|             |        |           |  |       |  |  |  +--AJ303428.1_Alexandrium_tamarense
|             |        |           |  |       |  +**| (53)
|             |        |           |  |       |     +**JF906995.1_Alexandrium_tamarense
|             |        |           |  |    +--| (80)
|             |        |           |  |    |  |        +**U44926.1_Alexandrium_catenella
|             |        |           |  |    |  |     +**| (83)
|             |        |           |  |    |  |     |  |  +--AF200667.1_Alexandrium_catenella
|             |        |           |  |    |  |     |  +--| (90)
|             |        |           |  |    |  |     |     |  +**KX519402.1_Alexandrium_catenella
|             |        |           |  |    |  |     |     +**| (55)
|             |        |           |  |    |  |     |        +**KX519394.1_Alexandrium_catenella
|             |        |           |  |    |  |  +--| (100)
|             |        |           |  |    |  |  |  |  +--JF521644.1_Alexandrium_catenella
|             |        |           |  |    |  |  |  +--| (99)
|             |        |           |  |    |  |  |     +--Site_4_28_07_21_consensus_cl_id_69_total_supporting_reads_515
|             |        |           |  |    |  +--| (88)
|             |        |           |  |    |     |    +--AJ535370.1_Alexandrium_mediterraneum
|             |        |           |  |    |     +----| (100)
|             |        |           |  |    |          |  +--AJ535368.1_Alexandrium_mediterraneum
|             |        |           |  |    |          +**| (53)
|             |        |           |  |    |             +--AJ535374.1_Alexandrium_mediterraneum
|             |        |           |  +----| (99)
|             |        |           |       |     +**EF178148.1_Alexandrium_australiense
|             |        |           |       |  +--| (100)
|             |        |           |       |  |  |  +**JF521639.1_Alexandrium_australiense
|             |        |           |       |  |  +**| (51)
|             |        |           |       |  |     +**EF178149.1_Alexandrium_australiense
|             |        |           |       +--| (100)
|             |        |           |          |  +**AY438016.1_Alexandrium_pacificum
|             |        |           |          +--| (100)
|             |        |           |             |     +**U44931.1_Alexandrium_pacificum
|             |        |           |             |  +**| (58)
|             |        |           |             |  |  +**EF178140.1_Alexandrium_pacificum
|             |        |           |             +**| (48)
|             |        |           |                +**FM211464.1_Alexandrium_pacificum
|             |        |  +--------| (100)
|             |        |  |        |        +--AY268607.1_Alexandrium_tropicale
|             |        |  |        |     +--| (100)
|             |        |  |        |     |  |   +**FJ652046.1_Alexandrium_tamiyavanichi
|             |        |  |        |     |  +---| (100)
|             |        |  |        |     |      |  +**AF174614.1_Alexandrium_cohorticula
|             |        |  |        |     |      +--| (100)
|             |        |  |        |     |         +--AB088267.1_Alexandrium_tamiyavanichii
|             |        |  |        +-----| (100)
|             |        |  |              |            +**JF521622.1_Alexandrium_fraterculus
|             |        |  |              +------------| (100)
|             |        |  |                           +**AB088262.1_Alexandrium_fraterculus
|             |        +--| (73)
|             |           |                                        +**AY338752.1_Alexandrium_pseudogoniaulax
|             |           |                                     +--| (86)
|             |           |                                     |  +**AB088253.1_Alexandrium_pseudogoniaulax
|             |           |                                  +--| (40)
|             |           |                                  |  +**AY438018.1_Alexandrium_hiranoi
|             |           |                +-----------------| (100)
|             |           |                |                 |  +**AJ535347.1_Alexandrium_taylori
|             |           |                |                 +--| (100)
|             |           |                |                    +**AJ535348.1_Alexandrium_taylori
|             |           +----------------| (100)
|             |                            +------------AY438020.1_Alexandrium_satoanum
|          +--| (39)
|          |  |  +**AY962834.1_Alexandrium_insuetum
|          |  +--| (100)
|          |     +**JF521630.1_Alexandrium_insuetum
|       +**| (22)
|       |  |  +**AY962858.1_Alexandrium_ostenfeldii
|       |  +--| (97)
|       |     +--JF921174.1_Alexandrium_ostenfeldii
+-------| (74)
|       +--FJ011438.1_Alexandrium_peruvianum
|
|                    +------AY959942.1_Alexandrium_leei
+--------------------| (99)
                     +---------KF034860.1_Alexandrium_leei

Tree in newick format:

(AF042813.1_Prorocentrum_minimum:0.8771782315,(((((AJ535373.1_Alexandrium_tamutum:0.0054905382,GQ120507.1_Alexandrium_tamutum:0.0191300573)81:0.0241156052,(((AY962849.1_Alexandrium_minutum:0.0000021942,JF521634.1_Alexandrium_minutum:0.0027742492)100:0.0421975912,EU707477.1_Alexandrium_minutum:0.0443523503)89:0.0172984132,((((AY962833.1_Alexandrium_andersonii:0.0000010000,JF521619.1_Alexandrium_andersoni:0.0000010000)59:0.0000010000,U44937.1_Alexandrium_andersoni:0.0000010000)100:0.2123919956,(AF318230.1_Alexandrium_margalefii:0.0000025012,AF033531.1_Alexandrium_margalefeii:0.0084958198)100:0.2149746306)73:0.0316506337,(((((JF521618.1_Alexandrium_affine:0.0000010000,AF032348.1_Alexandrium_concavum:0.0167379417)100:0.0431665422,U44935.1_Alexandrium_affine:0.0142225278)100:0.0679678075,(((AJ303429.1_Alexandrium_tamarense:0.0028123899,((JF521640.1_Alexandrium_tamarense:0.0000010000,AJ303428.1_Alexandrium_tamarense:0.0028136303)34:0.0000010000,JF906995.1_Alexandrium_tamarense:0.0000010000)53:0.0000010000)99:0.0188474820,(((U44926.1_Alexandrium_catenella:0.0000010000,(AF200667.1_Alexandrium_catenella:0.0027919202,(KX519402.1_Alexandrium_catenella:0.0000010000,KX519394.1_Alexandrium_catenella:0.0000010000)55:0.0000020920)90:0.0028193621)83:0.0022194002,(JF521644.1_Alexandrium_catenella:0.0488784871,Site_4_28_07_21_consensus_cl_id_69_total_supporting_reads_515:0.0029431184)99:0.0119545041)100:0.0527985194,(AJ535370.1_Alexandrium_mediterraneum:0.0028247675,(AJ535368.1_Alexandrium_mediterraneum:0.0028651848,AJ535374.1_Alexandrium_mediterraneum:0.0086462211)53:0.0000010000)100:0.0755639470)88:0.0129241954)80:0.0092614894,((EF178148.1_Alexandrium_australiense:0.0000010000,(JF521639.1_Alexandrium_australiense:0.0000010000,EF178149.1_Alexandrium_australiense:0.0000010000)51:0.0000010000)100:0.0452909393,(AY438016.1_Alexandrium_pacificum:0.0000010000,((U44931.1_Alexandrium_pacificum:0.0000010000,EF178140.1_Alexandrium_pacificum:0.0000010000)58:0.0000010000,FM211464.1_Alexandrium_pacificum:0.0000010000)48:0.0000010000)100:0.0515919357)100:0.0372124015)99:0.0796310322)66:0.0120349012,((AY268607.1_Alexandrium_tropicale:0.0433087279,(FJ652046.1_Alexandrium_tamiyavanichi:0.0020463285,(AF174614.1_Alexandrium_cohorticula:0.0000010000,AB088267.1_Alexandrium_tamiyavanichii:0.0027740428)100:0.0193834608)100:0.0631461756)100:0.0571389773,(JF521622.1_Alexandrium_fraterculus:0.0000010000,AB088262.1_Alexandrium_fraterculus:0.0000010000)100:0.2013176654)100:0.0922545712)100:0.1371444154,((((AY338752.1_Alexandrium_pseudogoniaulax:0.0000010000,AB088253.1_Alexandrium_pseudogoniaulax:0.0000010000)86:0.0056353312,AY438018.1_Alexandrium_hiranoi:0.0000024432)40:0.0282269403,(AJ535347.1_Alexandrium_taylori:0.0000010000,AJ535348.1_Alexandrium_taylori:0.0000010000)100:0.0559438939)100:0.2679350368,AY438020.1_Alexandrium_satoanum:0.1947478256)100:0.2526904210)73:0.0540142234)40:0.0248375856)35:0.0167579973)43:0.0252281179,(AY962834.1_Alexandrium_insuetum:0.0000026131,JF521630.1_Alexandrium_insuetum:0.0000025937)100:0.0495329490)39:0.0351110663,(AY962858.1_Alexandrium_ostenfeldii:0.0000029111,JF921174.1_Alexandrium_ostenfeldii:0.0028012214)97:0.0258404081)22:0.0023558675,FJ011438.1_Alexandrium_peruvianum:0.0041788538)74:0.1285094161,(AY959942.1_Alexandrium_leei:0.1050403154,KF034860.1_Alexandrium_leei:0.1539042940)99:0.3158754853);

CONSENSUS TREE
--------------

Consensus tree is constructed from 1000 bootstrap trees
Log-likelihood of consensus tree: -4953.123306
Robinson-Foulds distance between ML tree and consensus tree: 6

Branches with support >0.000000% are kept (extended consensus)
Branch lengths are optimized by maximum likelihood on original alignment
Numbers in parentheses are bootstrap supports (%)

+--------------------------------------------------------AF042813.1_Prorocentrum_minimum
|
|                +--AJ535373.1_Alexandrium_tamutum
|             +--| (81)
|             |  +--GQ120507.1_Alexandrium_tamutum
|          +--| (43)
|          |  |        +--AY962849.1_Alexandrium_minutum
|          |  |     +--| (100)
|          |  |     |  +--JF521634.1_Alexandrium_minutum
|          |  |  +--| (89)
|          |  |  |  +--EU707477.1_Alexandrium_minutum
|          |  +--| (35)
|          |     |                     +--AY962833.1_Alexandrium_andersonii
|          |     |                  +--| (59)
|          |     |                  |  +--JF521619.1_Alexandrium_andersoni
|          |     |     +------------| (100)
|          |     |     |            +--U44937.1_Alexandrium_andersoni
|          |     |  +--| (73)
|          |     |  |  |             +--AF318230.1_Alexandrium_margalefii
|          |     |  |  +-------------| (100)
|          |     |  |                +--AF033531.1_Alexandrium_margalefeii
|          |     +--| (40)
|          |        |                     +--JF521618.1_Alexandrium_affine
|          |        |                  +--| (100)
|          |        |                  |  +--AF032348.1_Alexandrium_concavum
|          |        |              +---| (100)
|          |        |              |   +--U44935.1_Alexandrium_affine
|          |        |           +--| (66)
|          |        |           |  |          +--AJ303429.1_Alexandrium_tamarense
|          |        |           |  |       +--| (99)
|          |        |           |  |       |  |     +--JF521640.1_Alexandrium_tamarense
|          |        |           |  |       |  |  +--| (53)
|          |        |           |  |       |  |  |  +--JF906995.1_Alexandrium_tamarense
|          |        |           |  |       |  +--| (53)
|          |        |           |  |       |     +--AJ303428.1_Alexandrium_tamarense
|          |        |           |  |    +--| (80)
|          |        |           |  |    |  |        +--U44926.1_Alexandrium_catenella
|          |        |           |  |    |  |     +--| (83)
|          |        |           |  |    |  |     |  |  +--AF200667.1_Alexandrium_catenella
|          |        |           |  |    |  |     |  +--| (90)
|          |        |           |  |    |  |     |     |  +--KX519402.1_Alexandrium_catenella
|          |        |           |  |    |  |     |     +--| (55)
|          |        |           |  |    |  |     |        +--KX519394.1_Alexandrium_catenella
|          |        |           |  |    |  |  +--| (100)
|          |        |           |  |    |  |  |  |  +--JF521644.1_Alexandrium_catenella
|          |        |           |  |    |  |  |  +--| (99)
|          |        |           |  |    |  |  |     +--Site_4_28_07_21_consensus_cl_id_69_total_supporting_reads_515
|          |        |           |  |    |  +--| (88)
|          |        |           |  |    |     |   +--AJ535370.1_Alexandrium_mediterraneum
|          |        |           |  |    |     +---| (100)
|          |        |           |  |    |         |  +--AJ535368.1_Alexandrium_mediterraneum
|          |        |           |  |    |         +--| (53)
|          |        |           |  |    |            +--AJ535374.1_Alexandrium_mediterraneum
|          |        |           |  +----| (99)
|          |        |           |       |     +--EF178148.1_Alexandrium_australiense
|          |        |           |       |  +--| (100)
|          |        |           |       |  |  |  +--JF521639.1_Alexandrium_australiense
|          |        |           |       |  |  +--| (51)
|          |        |           |       |  |     +--EF178149.1_Alexandrium_australiense
|          |        |           |       +--| (100)
|          |        |           |          |  +--AY438016.1_Alexandrium_pacificum
|          |        |           |          +--| (100)
|          |        |           |             |     +--U44931.1_Alexandrium_pacificum
|          |        |           |             |  +--| (58)
|          |        |           |             |  |  +--EF178140.1_Alexandrium_pacificum
|          |        |           |             +--| (48)
|          |        |           |                +--FM211464.1_Alexandrium_pacificum
|          |        |  +--------| (100)
|          |        |  |        |        +--AY268607.1_Alexandrium_tropicale
|          |        |  |        |     +--| (100)
|          |        |  |        |     |  |   +--FJ652046.1_Alexandrium_tamiyavanichi
|          |        |  |        |     |  +---| (100)
|          |        |  |        |     |      |  +--AF174614.1_Alexandrium_cohorticula
|          |        |  |        |     |      +--| (100)
|          |        |  |        |     |         +--AB088267.1_Alexandrium_tamiyavanichii
|          |        |  |        +-----| (100)
|          |        |  |              |            +--JF521622.1_Alexandrium_fraterculus
|          |        |  |              +------------| (100)
|          |        |  |                           +--AB088262.1_Alexandrium_fraterculus
|          |        +--| (73)
|          |           |                                    +--AY338752.1_Alexandrium_pseudogoniaulax
|          |           |                                 +--| (86)
|          |           |                                 |  +--AB088253.1_Alexandrium_pseudogoniaulax
|          |           |               +-----------------| (100)
|          |           |               |                 |  +--AY438018.1_Alexandrium_hiranoi
|          |           |               |                 +--| (59)
|          |           |               |                    |    +--AJ535347.1_Alexandrium_taylori
|          |           |               |                    +----| (100)
|          |           |               |                         +--AJ535348.1_Alexandrium_taylori
|          |           +---------------| (100)
|          |                           +-----------AY438020.1_Alexandrium_satoanum
|       +--| (39)
|       |  |  +--AY962834.1_Alexandrium_insuetum
|       |  +--| (100)
|       |     +--JF521630.1_Alexandrium_insuetum
+-------| (74)
|       |  +--FJ011438.1_Alexandrium_peruvianum
|       +--| (64)
|          |  +--AY962858.1_Alexandrium_ostenfeldii
|          +--| (97)
|             +--JF921174.1_Alexandrium_ostenfeldii
|
|                   +-----AY959942.1_Alexandrium_leei
+-------------------| (99)
                    +---------KF034860.1_Alexandrium_leei


Consensus tree in newick format: 

(AF042813.1_Prorocentrum_minimum:0.8785219728,((((AJ535373.1_Alexandrium_tamutum:0.0055533271,GQ120507.1_Alexandrium_tamutum:0.0191732174)81:0.0237566009,(((AY962849.1_Alexandrium_minutum:0.0000022039,JF521634.1_Alexandrium_minutum:0.0027853640)100:0.0420919445,EU707477.1_Alexandrium_minutum:0.0449106121)89:0.0180242235,((((AY962833.1_Alexandrium_andersonii:0.0000022039,JF521619.1_Alexandrium_andersoni:0.0000022039)59:0.0000022039,U44937.1_Alexandrium_andersoni:0.0000022039)100:0.2144331659,(AF318230.1_Alexandrium_margalefii:0.0000023041,AF033531.1_Alexandrium_margalefeii:0.0085211865)100:0.2151617592)73:0.0317870780,(((((JF521618.1_Alexandrium_affine:0.0000022089,AF032348.1_Alexandrium_concavum:0.0168084725)100:0.0433426012,U44935.1_Alexandrium_affine:0.0143140552)100:0.0682234372,(((AJ303429.1_Alexandrium_tamarense:0.0028240579,((JF521640.1_Alexandrium_tamarense:0.0000022039,JF906995.1_Alexandrium_tamarense:0.0000022039)53:0.0000022039,AJ303428.1_Alexandrium_tamarense:0.0028261777)53:0.0000022039)99:0.0189217856,(((U44926.1_Alexandrium_catenella:0.0000022039,(AF200667.1_Alexandrium_catenella:0.0028024966,(KX519402.1_Alexandrium_catenella:0.0000022039,KX519394.1_Alexandrium_catenella:0.0000022039)55:0.0000022039)90:0.0028299832)83:0.0022270147,(JF521644.1_Alexandrium_catenella:0.0491074414,Site_4_28_07_21_consensus_cl_id_69_total_supporting_reads_515:0.0029575225)99:0.0120096228)100:0.0530313726,(AJ535370.1_Alexandrium_mediterraneum:0.0028353300,(AJ535368.1_Alexandrium_mediterraneum:0.0028767737,AJ535374.1_Alexandrium_mediterraneum:0.0086831559)53:0.0000022039)100:0.0758872931)88:0.0130092733)80:0.0091898604,((EF178148.1_Alexandrium_australiense:0.0000022039,(JF521639.1_Alexandrium_australiense:0.0000022039,EF178149.1_Alexandrium_australiense:0.0000022039)51:0.0000022039)100:0.0455047683,(AY438016.1_Alexandrium_pacificum:0.0000022039,((U44931.1_Alexandrium_pacificum:0.0000022039,EF178140.1_Alexandrium_pacificum:0.0000022039)58:0.0000022039,FM211464.1_Alexandrium_pacificum:0.0000022039)48:0.0000022039)100:0.0518829084)100:0.0374886811)99:0.0802098891)66:0.0118832906,((AY268607.1_Alexandrium_tropicale:0.0434860001,(FJ652046.1_Alexandrium_tamiyavanichi:0.0020745461,(AF174614.1_Alexandrium_cohorticula:0.0000022039,AB088267.1_Alexandrium_tamiyavanichii:0.0027876311)100:0.0194681398)100:0.0635643420)100:0.0572636675,(JF521622.1_Alexandrium_fraterculus:0.0000022039,AB088262.1_Alexandrium_fraterculus:0.0000022039)100:0.2029513882)100:0.0935242322)100:0.1406177084,(((AY338752.1_Alexandrium_pseudogoniaulax:0.0000022039,AB088253.1_Alexandrium_pseudogoniaulax:0.0000022039)86:0.0004701350,(AY438018.1_Alexandrium_hiranoi:0.0000020791,(AJ535347.1_Alexandrium_taylori:0.0000022039,AJ535348.1_Alexandrium_taylori:0.0000022039)100:0.0844649247)59:0.0051878445)100:0.2895317379,AY438020.1_Alexandrium_satoanum:0.1981686508)100:0.2578909185)73:0.0528315886)40:0.0248517471)35:0.0161988882)43:0.0256989251,(AY962834.1_Alexandrium_insuetum:0.0000022039,JF521630.1_Alexandrium_insuetum:0.0000022039)100:0.0497941391)39:0.0352212245,(FJ011438.1_Alexandrium_peruvianum:0.0060128989,(AY962858.1_Alexandrium_ostenfeldii:0.0000022039,JF921174.1_Alexandrium_ostenfeldii:0.0028099738)97:0.0264447953)64:0.0000020404)74:0.1275219175,(AY959942.1_Alexandrium_leei:0.1055780036,KF034860.1_Alexandrium_leei:0.1544175812)99:0.3216586018);

TIME STAMP
----------

Date and time: Tue Feb 28 13:10:27 2023
Total CPU time used: 138.182165 seconds (0h:2m:18s)
Total wall-clock time used: 72.72307045 seconds (0h:1m:12s)
