# Supplementary material for: Combining Nanopore Sequencing with Recombinase Polymerase Amplification Enables Identification of Dinoflagellates from the Alexandrium Genus, Providing a Rapid, Field Deployable Tool
Source: Toxins (Basel). 2023 Jun 1;15(6):372. doi: 10.3390/toxins15060372 (PMC10302762; doi:10.3390/toxins15060372)
Supplement: Supplementary file 1 [file toxins-15-00372-s001.zip › Supplemantary_material/S5_Primer_design_alignment.fasta]

>Fwd_31
-----------------------------------------------------TCCTYGG
CATTGGAATGCAAAKTGGGTGGTA------------------------------------
------------------------------------------------------------
------------------------------------------------------------
------------------------------------------------------------
------------------------------------------------------------
------------------------------------------------------------
------------------------------------------------------------
------------------------------------------------------------
-----
>Rev_r
------------------------------------------------------------
------------------------------------------------------------
------------------------------------------------------------
------------------------------------------------------------
------------------------------------------------------------
------------------------------------------------------------
------------------------------------------------------------
------------------------------------------------------------
---------------TTMTGCTTGACCCGTCTTGAAACACGGACCAAG------------
-----
>AY831409.1_Alexandrium_affine_strain_CCMP_112_5_external_transcribed_spacer_partial_sequence_18S_ribosomal_RNA_gene_internal_transcribed_spacer_1_5.8S_ribosomal_RNA_gene_internal_transcribed_spacer_2e
CCTGTTTGTCATGTGCAATCCTCTGTGCACGGTGTATGTTTGCTGAGTCACACTCCTTGG
CATTGGAATGCAAAGTGGGTGGTAAGTTTCATGTAAAGGTAAATATAGGATTGAGAC---
------------------------------------------------------------
------------------------------------------------------------
------------------------------------------------------------
------------------------------------------------------------
------------------------------------------------------------
------------------------------------------------------------
------------------------------------------------------------
-----
>AY831408.1_Alexandrium_minutum_strain_CCMP_113_5_external_transcribed_spacer_partial_sequence_18S_ribosomal_RNA_gene_internal_transcribed_spacer_1_5.8S_ribosomal_RNA_gene_internal_transcribed_space...
CCTTTTTGTCATTTGCAGTCCTCCGTGCACGGTATATATTTGACGAGTCACACTCCTCGG
CATTGGAATGCAAAGTGGGTGGTAAATTCCATGTAAAGGTAAATATATTATTGAGACTGA
TAGCAAACAAGTACCATGAGGG--------------------------------------
------------------------------------------------------------
------------------------------------------------------------
------------------------------------------------------------
------------------------------------------------------------
------------------------------------------------------------
------------------------------------------------------------
-----
>DQ785887.1_Alexandrium_catenella_strain_Axsp-K05_5_external_transcribed_spacer_partial_sequence_18S_ribosomal_RNA_gene_internal_transcribed_spacer_1_5.8S_ribosomal_RNA_gene_internal_transcribed_spacee
CCTGTTTGTCATGTGCAGCCTTCTGTGCACGGTGTATATTTGCTGAGTCACACTCCTTGG
CATTGGAATGCAAAGTGGGTGGTAAGTTTCATGCAAAGGTAAATATGCAATTGAGACTGA
TA----------------------------------------------------------
------------------------------------------------------------
------------------------------------------------------------
------------------------------------------------------------
------------------------------------------------------------
------------------------------------------------------------
------------------------------------------------------------
-----
>AY831407.1_Alexandrium_tamarense_strain_CCAP_1119/5_5_external_transcribed_spacer_partial_sequence_18S_ribosomal_RNA_gene_internal_transcribed_spacer_1_5.8S_ribosomal_RNA_gene_internal_transcribed_spe
CCTGTTTGTCATGTGCAGCCCTTTGTGCACGGTGTATATTTGCTGAGTCACACTCCTTGG
CATTGGAATGCAAAGTGGGTGGTAAGTTTCATGTAAAGGTAAACATGCAATTGAGACTGA
TAGCACACAAGTACCATGAGGGAAATATGAAAA-GGACTTTGAAAAGAGAATTAAATGAG
TTTGTATTTGCTGAACACAAAGTAAACAGACTTGATT-TGCTTGGTGGGAGTGTTGCACT
TGCTTGACA--AGAGCTTTGGGCTG-----------------------------------
------------------------------------------------------------
------------------------------------------------------------
------------------------------------------------------------
------------------------------------------------------------
-----
>AB538439.1_Alexandrium_ostenfeldii_genes_for_18S_rRNA_ITS1_5.8S_rRNA_ITS2_28S_rRNA_external_transcribed_spacer_complete_and_partial_sequence_clone:_AOFUN0801
CCTTTTTGTCATTTGCAGTCCTCCGTGCACGGTAGATATTTGACGAGTCACACTCCTCGG
CATTGGAATGCAAAGTGGGTGGTAAATTCCATGTAAAGGAAAATATATTATTGAGACTGA
TAGCAAACAAGTACCATGAGGGAAATATGAAAA-GGACTTTGAAAAGAGAATTAAAAGAG
TCTGCATTTGCTGAACAGAAAGCAAACAGAATTGATCT-ACTTGGTGAGATTGTTGCGTC
CACT-------------------TGTGGGCGTAATGGTTCTTGCCTTGAATGCCAGCGTC
TATTTCTGCAAATTATTACCCTTGCACATGAATGGTAATTTGCCTGTGGGTATTGGAATG
CATGTGTTTGCAATGATTTGTGA-TTTGATACATGTGTCTG---GTG-TTCTTGTGTGT-
GCCCTCTTGCCAA-ATGGGGAGGGCTCTCCTCCCTGGGCACTGCAAGCCCTTGCACAGTG
TTGCTGGCAAAATGTTTCTGCTTGACCCGTCTTGAAACACGGACCAAGG--AGTCTAACA
GATGT
>JF906999.1_Alexandrium_lusitanicum_strain_AL-1_18S_ribosomal_RNA_gene_partial_sequence_internal_transcribed_spacer_1_5.8S_ribosomal_RNA_gene_and_internal_transcribed_spacer_2_complete_sequence_and_lae
CCTTTTTGTCATTTGCAGTCCTCCGTGCACGGTATATATTTGACAAGTCACACTCCTCGG
CATTGGAATGCAAAGTGGGTGGTAAATTCCATGTAAAGGTAAATATATTATTGAGACTGA
TAGCAAACAAGTACCATGAGGGAAATATGAAAA-GGACTTTGAAAAGAGAATTAAAAGAG
TCTGCATTTGCTGAACAGAAAGCAAACAGAATTGATTTTACTTGGTGAGATTGTTGTGCT
TACTCTATCATTTATATGGTTGATGTGGGTGCGATGGTTCTTACCTTGAATGTCAGCTTC
TATTTCTGCAAATCATTACCCTTGCACATGAATGGTAATTTGCCTGCGGGTATTGGAATG
CATGTGTTTGCAATGATTTGTGA-TTTGACGCATGTGTTTG---GTGAAATTTGTATAT-
GCTCTTTTGTCGA--AGGGGAAAGCTTACTTTTTTGAGCATTGCAAGCCCTTACACATCA
GTGCTGGCAAAATGTTTCTGCTTGACCCGTCTTGAAACACGGACCAAGG--AGTCTAACA
GATGT
>JF906997.1_Alexandrium_affine_strain_AS-1_18S_ribosomal_RNA_gene_partial_sequence_internal_transcribed_spacer_1_5.8S_ribosomal_RNA_gene_and_internal_transcribed_spacer_2_complete_sequence_and_large_se
CCTGTTTGTCATGTGCAATCCTCTGTGCACGGTGTATGTTTGCTGAGTCACACTCCTTGG
CATTGGAATGCAAAGTGGGTGGTAAGTTTCATGTAAAGGTAAATATAGGATTGAGACTGA
TAGCACACAAGTACCATGAGGGAAATATGAAAA-GGACTTTGAAAAGAGAATTAAATGAG
TTTGTATTTGCTGAACAGAAAATAAACAGATTTGATGTTGCTTGGTGAGATTGTGGTGCT
TGCTTGACA--ATAGGTTTTGATTGTGGGTGTGATGATTCTTGCTTTGCTTGCCAGTTTC
TATTTGTACATTTGATGACCCTTGCACATGAATGGTAATTTTCCTGCGGGGTTTGGATTG
CATGTGTTTGTGATGATTTGTGT-TTTGATACATGTGTC----TGGTGCTTTTGTAATTG
CTCATTTCTTG-AAGCTGGGCCTACCCTACTA----GAGCTTACAAGCCCTGGCACACAA
TTGCTGGCAAAATGCTTCTGCTTGACCCGTCTTGAAACACGGACCAAGG--AGTCTAACA
GATGT
>JF906998.1_Alexandrium_minutum_strain_AM_18S_ribosomal_RNA_gene_partial_sequence_internal_transcribed_spacer_1_5.8S_ribosomal_RNA_gene_and_internal_transcribed_spacer_2_complete_sequence_and_large_sue
CCTTTTTGTCATTTGCAGTCCTCCGTGCACGGTATATATTTGACGAGTCACACTCCTCGG
CATTGGAATGCAAAGTGGGTGGTAAATTCCATGTAAAGGTAAATATATTATTGAGACTGA
TAGCAAACAAGTACCATGAGGGAAATATGAAAA-GGACTTTGAAAAGGGAATTAAAAGAG
TCTGCATTTGCTGAACAGAAAGCAAACAGAATTGATGT-GCTTGGTGAGATTGTTGTGCC
CACTCTGTCATTTATGTCG--GATGTGGGTGCGATGGTTCTTACCTTGAATGTCAGCTTC
TATTTCTGCAAATCATTACCCTTGCACATGAATGGTAATTTGCCTGCGGGTATTGGAATG
TATGTGTTTGCAATGATTTGTGA-TTTGATGCATGTGGTTG---GTGGACTTTGTATGT-
GCTGTTTTGCCAA--CGGGGAAGGGACTCTTCCTTGAGCACTGCAAGCCCTTGCACATTG
ATGCTGGCAAAATGTTTCTGCTTGACCCGTCTTGAAACACGGACCAAGG--AGTCTAACA
GATGT
>JF906989.1_Alexandrium_catenella_strain_ACDH_18S_ribosomal_RNA_gene_partial_sequence_internal_transcribed_spacer_1_5.8S_ribosomal_RNA_gene_and_internal_transcribed_spacer_2_complete_sequence_and_large
CCTGTTTGTCATGTGCAGCCTTCTGTGCACGGTGTATATTTGCTGAGTCACACTCCTCGG
CATTGGAATGCAAAGTGGGTGGTAAGTTTCATGCAAAGGTAAATATGCAATTGAGACTGA
TAGCGCACAAGTACCATGAGGGACATATGAAAA-GGACTTTGAACAGAGAATTAAATGAG
TTTGTATTTGCTAAACACAAAGTAAACAGACTTGATT-TCCTCAGTGAGATTGTAGTGCT
TGCTTGACA--ATGGGTTTTGGCTGCAAGTGCAATAATTCTTGCTTTGTGTGCCAGTTTT
TATGTGGACATTTGATTACCTTTGCACATGAATGGTAATTTTCCTGCGGGGTGTGGATTG
CATATGCATGTAATGATTTGCATGTTTGTTAAATGTGTC----TGGTG------TATTTG
TTTGTGT-CCTTGTCCTTGAGGTTGCTTTCTCCCTTGGGCTTACATGCCCTGGCACACAC
ATTCTGGCAAAATGCTTCTGCTTGACCCGTCTTGAAACACGGACCAAGG--AGTCTAACA
GATGT
>JF521634.1_Alexandrium_minutum_strain_CCMP113_18S_ribosomal_RNA_gene_internal_transcribed_spacer_1_5.8S_ribosomal_RNA_gene_and_internal_transcribed_spacer_2_complete_sequence_and_28S_ribosomal_RNA_gee
CCTTTTTGTCATTTGCAGTCCTCCGTGCACGGTATATATTTGACGAGTCACACTCCTCGG
CATTGGAATGCAAAGTGGGTGGTAAATTCCATGTAAAGGTAAATATATTATTGAGACTGA
TAGCAAACAAGTACCATGAGGGAAATATGAAAA-GGACTTTGAAAAGAGAATTAAAAGAG
TCTGCATTTGCTGAACAGAAAGCAAACAGAATTGATTTTACTTGGTGAGATTGTTGTGCT
TACTCTATCATTTATATGGTTGATGTGGGTGCGATGGTTCTTACCTTGAATGTCAGCTTC
TATTTCTGCAAATCATTACCCTTGCACATGAATGGTAACTTGCCTGCGGGTATTGGAATG
CATGTGTTTGCAATGATTTGTGA-TTTGACGCATGTGTTTG---GTGAAATTTGTATAT-
GCTCTTTTGTCGA--AGGGGAAAGCTTACTTTTTTGAGCATTGCAAGCCCTTACACATCA
GTGCTGGCAAAATGTTTCTGCTTGACCCGTCTTGAAACACGGACCAAGG--AGTCTAACA
GATGT
>JF521640.1_Alexandrium_tamarense_strain_CCMP115_18S_ribosomal_RNA_gene_partial_sequence_internal_transcribed_spacer_1_5.8S_ribosomal_RNA_gene_and_internal_transcribed_spacer_2_complete_sequence_and_2e
CCTGTTTGTCATGTGCAGCCCTCTGTGCACGGTGTATATTTGCTGAGTCACACTCCTTGG
CATTGGAATGCAAAGTGGGTGGTAAGTTTCATACAAAGGTAAATATGCAATTGAGACTGA
TAGCACACAAGTACCATGAGGGAAATATGAAAA-GGACTTTGAAAAGAGAATTAAATGAG
TTTGTATTTGCTGAACACAAAGCAAACAGACTTGATT-TGCTTGGTGAGATTGTAGTGCT
TGCTTGACA--ATAGGTTTTGGCTGTGGGTGAAATGATTCTTTCTTTGCATGCCAGGTTC
TATGTGTACATTTGATTACCTTTGCACATGAATGGTAATTTTCCTGCGGGGGGTGGATTG
CATGTGCATGTAATGATTTGTGT-TTTGATGAATGTGTC----TGGTG------TATCTG
TTTTTGTTCCATGTGTTTGAGGTTGCTTCCTTCCTTGGGCTTACAAGCCCTGACACACAC
AATCTGGCAAAATGTTTCTGCTTGACCCGTCTTGAAACACGGACCAAGG--AGTCTAACA
GATGT
>JF521626.1_Alexandrium_fundyense_strain_CCMP1978_18S_ribosomal_RNA_gene_partial_sequence_internal_transcribed_spacer_1_5.8S_ribosomal_RNA_gene_and_internal_transcribed_spacer_2_complete_sequence_and_e
CCTGTTTGTCATGTGCAGCCCTTTGTGCACGGTGTATATTTGCTGAGTCACACTCCTTGG
CATTGGAATGCAAAGTGGGTGGTAAGTTTCATGTAAAGGTAAACATGCAATTGAGACTGA
TAGCACACAAGTACCATGAGGGAAATATGAAAA-GGACTTTGAAAAGAGAATTAAATGAG
TTTGTATTTGCTGAACACAAAGTAAACAGACTTGATT-TGCTTGGTGGGAGTGTTGCACT
TGCTTGACA--AGAGCTTTGGGCTGTGGGTGTAATGATTCTTTCTTTGCATGCCAGTTTC
TATTTGTACATCTGATTACCTTTGCACATGAATGATAAGTCTCCTGTGGGGGGTGGATTG
CATGTGCATGTAATGATTTGTGT-TTTGATAAATGTGTC----TGGTG------TATGTG
T--GTGT-TCCTGTGCTTGGGGATGCTTCCTTCCTTGGACTTACAAGCCCTGACACACAC
ATGCTGGCAAAATGCTTCTGCTTGACCCGTCTTGAAACACGGACCAAGG--AGTCTAACA
GATGT
>JF521644.1_Alexandrium_fundyense_strain_CCMP1978_18S_ribosomal_RNA_gene_partial_sequence_internal_transcribed_spacer_1_5.8S_ribosomal_RNA_gene_and_internal_transcribed_spacer_2_complete_sequence_and_e
CCTGTTTGCCATGTGCAGCCCTTTGTGCACGGTGTATATTTGCTGAGTCACACTCCTTGG
CATTGGAATGCAAAGTGGGTGGTAAGTTTCATGTAAAGGTAAACATGCAACTGAGACTGA
TAGCACACAAGTACCATGAGGGAAATATGAAAA-GGACTTTGAAAAGATAATAAAAAGAG
TTTGTATTTGCTGAACACAAAATAAACACACTCGATT-TGCTTGGTGGGAGTGCTGCACT
TGCTGGACA--AGAGCTTTGGGCTGTGTGTGTAATGATTCGTTCTTTGCATGCCAGTTTC
TATGTGTACATCTGATTACCTTTGCACATGAATGATAAGTCTCCTGTGGGGGGTGTATTG
CATGTGCATGTAATGATGTGTGT-TTTGATAAATGTGTA----TGGTG------TATGTG
T--GTGT-TCATGTGATTGGGGATGCTTCCTTCCTTGGACTTACAAGCCCTGACACACAC
ATGCTGGCAAAATGATTATGCTTGACCCGTCTTGAAACACGGACCAAGG--AGTCTAACA
TATGT
>JF521637.1_Alexandrium_ostenfeldii_strain_IMR_V_062007_18S_ribosomal_RNA_gene_partial_sequence_internal_transcribed_spacer_1_5.8S_ribosomal_RNA_gene_and_internal_transcribed_spacer_2_complete_seque...
CCTTTTTGTCATTTGCAGTCCTCCGTGCACGGTATATATTTGACGAGTCACACTCCTTGG
CATTGGAATGCAAAGTGGGTGGTAAATTCCATGTAAAGGAAAATATATTATTGAGACTGA
TAGCAAACAAGTACCATGAGGGAAATATGAAAA-GGACTTTGAAAAGAGAATTAAAAGAG
TCTGCATTTGCTGAACAGAAAGCAAACAGAATTGATCT-ACTTGGTGAGATTGTTGCGTC
CACT-------------------TGTGGGCGCAATGGTTCTTGCCTTGAATGTCAGCGTC
TACTTCTGCAAATTATTACCCTTGCATATGAATGGTAATTTGCCTGTGGGCATTGGAATG
CATGTGTTTGCAATGATTTGTGA-TTTGATACATGTGTCTG---GTG-TTCGTGTGTGT-
GCCTTCTTGCCAACAAGGGGAGGGCTCTCCTCCCTGGGCACTGCAAGCCCTTGCACATTG
TTGCTGGCAAAATGTTTCTGCTTGACCCGTCTTGAAACACGGACCAAGG--AGTCTAACA
GATGT
>JF521622.1_Alexandrium_fraterculus_strain_AF0307MIE01_18S_ribosomal_RNA_gene_partial_sequence_internal_transcribed_spacer_1_5.8S_ribosomal_RNA_gene_and_internal_transcribed_spacer_2_complete_sequencee
CCTTGTTGTCATGTGCAGCCCTCTGTGCACGGAGTATGTTTGGTGAGTCACACTCCTTGG
CATTGGAATGCAAATTGGGTGGTAAGTTTCATGCACAGGTAAATACATGATTGAGACTGA
TAGCGCACAAGTACCATGAGGGAAATATGAAAA-GGACTTTGAAAAGAGAGTTAAATGAG
TTTGCACTTGCTGAACAGAAAGTAAACAGATTTGATTATACTGCGTGAGATTGTGGTGTT
TGCTTTGCAT-GTCGATGTGAATTGCAAATGCAATGTTTGTTGCTGTGTGTGCTAGTT--
-ATTTGTGCATGTGCTGACCATTGCACATGAATGGTAATATCTCTGCGGGGGGTG-ATTG
TATGTGCATGCATGCATGTGTGC-TCAGGCATGTGTTTGGTGATGGTGTGTTGGTATGTG
TGTGTGTGTTCTGTGCTGGGTGTTGTTCGCTGTAT-GGGCCCACAAGCTTTAACACTGAC
TTGCTGGTAATATGATTCTGCTTGACCCGTCTTGAAACACGGACCAAGG--AGTCTAACA
GATGT
>JF521623.1_Alexandrium_fraterculus_strain_AF0307MIE07_18S_ribosomal_RNA_gene_partial_sequence_internal_transcribed_spacer_1_5.8S_ribosomal_RNA_gene_and_internal_transcribed_spacer_2_complete_sequencee
CCTTGTTGTCATGTGCAGCCCTCTGTGCACGGAGTATGTTTGGTGAGTCACACTCCTTGG
CATTGGAATGCAAATTGGGTGGTAAGTTTCATGCACAGGTAAATACATGATTGAGACTGA
TAGCGCACAAGTACCATGAGGGAAATATGAAAA-GGACTTTGAAAAGAGAGTTAAATGAG
TTTGCACTTGCTGAACAGAAAGTAAACAGATTTGATTATACTGCGTGAGATTGTGGTGTT
TGCTTTGCAT-GTCGATGTGAATTGCAAATGCAATGTTTGTTGCTGTGTGTGCTAGTT--
-ATTTGTGCATGTGCTGACCATTGCACATGAATGGTAATATCTCTGCGGGGGGTG-ATTG
TATGTGCATGCATGCATGTGTGC-TCAGGCATGTGTTTGGTGATGGTGTGTTGGTATGTG
TGTGTGTGTTCTGTGCTGGGTGTTGTTCGCTGTAT-GGGCCCACAAGCTTTAACACTGAC
TTGCTGGTAATATGATTCTGCTTGACCCGTCTTGAAACACGGACCAAGG--AGTCTAACA
GATGT
>JF521620.1_Alexandrium_andersoni_strain_CCMP1718_18S_ribosomal_RNA_gene_partial_sequence_internal_transcribed_spacer_1_5.8S_ribosomal_RNA_gene_and_internal_transcribed_spacer_2_complete_sequence_and_e
CCTTTTTGTCATTTGCAGCCCTCCGTGCACGGTATATATTTGACGAGTCACACTCCTCGG
CATTGGAATGCAAAGTGGGTGGTAAATTTCATGTAAAGATTAATATATTATTGAGACTGA
TAGCGAACAAGTACCATGAGGGAAATATGAAAA-GGACTTTGAAAAGAGAATTAAAAGAG
TCTGCACTTGCTGAACAGAAAGCAAACAGAAGTGATTATGCTTGGTAAGATTGTTGCGTC
TTGTT---------GTTCTGCAACTTGGGCGCAGTGGTTCTTACCTTGTCTGCCAGCATC
TTTTC-TGCAAATCAGAACCCTGGCACATGACTTGTAAAACGCCTGCGGGTGTTGGAATG
CATGTGTTTGCTATGATTTGTGA-TTAGATTTGTGCGCGTG-----------GTGCTTCG
GTATGTGGCTCTTTGCTGTGGGGGAATTCTCCTCCGCCCTGCTGAATCCCTTGCGCTACA
TCGCTGGCAAAATGTTTCTGCTTGACCCGTCTTGAAACACGGACCAAGG--AGTCTAACA
GATGT
>JF521638.1_Alexandrium_pseudogoniaulax_strain_OF2AUG09_18S_ribosomal_RNA_gene_partial_sequence_internal_transcribed_spacer_1_5.8S_ribosomal_RNA_gene_and_internal_transcribed_spacer_2_complete_seque...
CCTTTTTGTCTTCTGCAA-CCTTTGTGCACGGTATGTATTTGGTGAATCACATTCCTCGG
CATTGGAATGCAAATTGGGTGGTAAATTTCACGCAAGGGAAAATATATTATTGAGTCTGA
TAATGAACAAGTACCATGAGGGAAATATGCAAA-GGACTTTGAAAAGAAAATTAAAAGAG
CTTGCATTTGCTAAACAGAAAACTAGCAGAAGTGCTTTATCTTGGTAAGATTGCTGCGCA
TGGGTTTACT-----GTGTAAATTGTATGAGCATTGGTTCTTACTTTGTGTGTCAATTCC
ATTGTCA--ATTTTAATATCTTTGCTCATGAATTGTGAAATGCTTGCGGGTGTTAGATTG
CATGTGCATTCATTAATTTGGAC-TTGGTGCAGTGCTTGGC--------------AACAG
CTTGCATGTAGAGTGTGCGTGCAATGTACAATTGCGATTGTCAGCTGTTGCCAACCACTT
TTGTTGGCAATGTGATTCTGCTTGACCCGTCTTGAAACACGGACCAAGG--AGTCTAACA
GATGT
>LC474142.1_Alexandrium_leei_Al_KOCHI_genes_for_18S_rRNA_ITS1_5.8S_rRNA_ITS2_28S_rRNA_partial_and_complete_sequence
CCT-TTTGCCAACTGTAATCTTCCATGCRCGGTGTACATTTAATGAGTCACATTCCTTGG
CACTGGAATGCAAATGTGGTGGTAAATTCCATGTAAAGGAAAATATATCATTGAGACTGA
TAGCAAACAAGTACCATGAGGGAGATATGAAAA-GGACTTTGAAAAGAGAATTAAAAGAG
CCTGAAATTGTTGAGCAGAAAGCAAACAGACATG-TGCAGAATGGTGAGACTGCTGCATT
CCTTCCTGCAGATTGTGTGTGGAAGTGTGTGCAATGGTTCTTGCCTTGAACACCAGCTTT
GCTACTTG-AAATCATTATTCATGTGCATGAATGAAAATTTGTTTTCGGGCAATGCAATG
CATGCATATGATATGATATTGGGTTGCTTTGTGGCACATGG-------------CCTGGC
TTGGTGCCCTTGGATTAGGGAGGGTGCCCTTCCTGGGTGTCTGTCATGACCTTGTGTTGT
GTTGCTGGAAATTGGTTCTGCTTGACCCGTCTTGAAACACGGACCAAGGA----------
-----
>AY831408.1_Alexandrium_minutum_strain_CCMP_113_5_external_transcribed_spacer_partial_sequence_18S_ribosomal_RNA_gene_internal_transcribed_spacer_1_5.8S_ribosomal_RNA_gene_internal_transcribed_space(2)
CCTTTTTGTCATTTGCAGTCCTCCGTGCACGGTATATATTTGACGAGTCACACTCCTCGG
CATTGGAATGCAAAGTGGGTGGTAAATTCCATGTAAAGGTAAATATATTATTGAGACTGA
TAGCAAACAAGTACCATGAGGG--------------------------------------
------------------------------------------------------------
------------------------------------------------------------
------------------------------------------------------------
------------------------------------------------------------
------------------------------------------------------------
------------------------------------------------------------
-----
>DQ785889.1_Alexandrium_tamarense_strain_HY981028M_5_external_transcribed_spacer_partial_sequence_18S_ribosomal_RNA_gene_internal_transcribed_spacer_1_5.8S_ribosomal_RNA_gene_internal_transcribed_space
CCTGTTTGTCATGTGCAGCCCTTTGTGCACGGTGTATATTTGCTGAGTCACACTCCTTGG
CATTGGAATGCAAAGTGGGTGGTAAGTTTCATGTAAAGGTAAACATGCAATTGAGACTGA
TAGCACACAAGTACCATGAGGGAAATATGAAAA-GGACTTTGAAAAGAGAATTAAATGAG
TTTGTATTTGCTGAACACAAAGTAAACAGACTTGATT-TGCTTGGTGGGAGTGTTGCACT
TGCTTGACA--AGAGCTTTGGGCTGTGGGTGTAATGATTCTTTCTTTGCATGCCA-----
------------------------------------------------------------
------------------------------------------------------------
------------------------------------------------------------
------------------------------------------------------------
-----
>DQ785887.1_Alexandrium_catenella_strain_Axsp-K05_5_external_transcribed_spacer_partial_sequence_18S_ribosomal_RNA_gene_internal_transcribed_spacer_1_5.8S_ribosomal_RNA_gene_internal_transcribed_spa(2)
CCTGTTTGTCATGTGCAGCCTTCTGTGCACGGTGTATATTTGCTGAGTCACACTCCTTGG
CATTGGAATGCAAAGTGGGTGGTAAGTTTCATGCAAAGGTAAATATGCAATTGAGACTGA
TA----------------------------------------------------------
------------------------------------------------------------
------------------------------------------------------------
------------------------------------------------------------
------------------------------------------------------------
------------------------------------------------------------
------------------------------------------------------------
-----
>AB538439.1_Alexandrium_ostenfeldii_genes_for_18S_rRNA_ITS1_5.8S_rRNA_ITS2_28S_rRNA_external_transcribed_spacer_complete_and_partial_sequence_clone:_AOFUN0801(2)
CCTTTTTGTCATTTGCAGTCCTCCGTGCACGGTAGATATTTGACGAGTCACACTCCTCGG
CATTGGAATGCAAAGTGGGTGGTAAATTCCATGTAAAGGAAAATATATTATTGAGACTGA
TAGCAAACAAGTACCATGAGGGAAATATGAAAA-GGACTTTGAAAAGAGAATTAAAAGAG
TCTGCATTTGCTGAACAGAAAGCAAACAGAATTGATCT-ACTTGGTGAGATTGTTGCGTC
CACT-------------------TGTGGGCGTAATGGTTCTTGCCTTGAATGCCAGCGTC
TATTTCTGCAAATTATTACCCTTGCACATGAATGGTAATTTGCCTGTGGGTATTGGAATG
CATGTGTTTGCAATGATTTGTGA-TTTGATACATGTGTCTG---GTG-TTCTTGTGTGT-
GCCCTCTTGCCAA-ATGGGGAGGGCTCTCCTCCCTGGGCACTGCAAGCCCTTGCACAGTG
TTGCTGGCAAAATGTTTCTGCTTGACCCGTCTTGAAACACGGACCAAGG--AGTCTAACA
GATGT
>JF906997.1_Alexandrium_affine_strain_AS-1_18S_ribosomal_RNA_gene_partial_sequence_internal_transcribed_spacer_1_5.8S_ribosomal_RNA_gene_and_internal_transcribed_spacer_2_complete_sequence_and_large(2)
CCTGTTTGTCATGTGCAATCCTCTGTGCACGGTGTATGTTTGCTGAGTCACACTCCTTGG
CATTGGAATGCAAAGTGGGTGGTAAGTTTCATGTAAAGGTAAATATAGGATTGAGACTGA
TAGCACACAAGTACCATGAGGGAAATATGAAAA-GGACTTTGAAAAGAGAATTAAATGAG
TTTGTATTTGCTGAACAGAAAATAAACAGATTTGATGTTGCTTGGTGAGATTGTGGTGCT
TGCTTGACA--ATAGGTTTTGATTGTGGGTGTGATGATTCTTGCTTTGCTTGCCAGTTTC
TATTTGTACATTTGATGACCCTTGCACATGAATGGTAATTTTCCTGCGGGGTTTGGATTG
CATGTGTTTGTGATGATTTGTGT-TTTGATACATGTGTC----TGGTGCTTTTGTAATTG
CTCATTTCTTG-AAGCTGGGCCTACCCTACTA----GAGCTTACAAGCCCTGGCACACAA
TTGCTGGCAAAATGCTTCTGCTTGACCCGTCTTGAAACACGGACCAAGG--AGTCTAACA
GATGT
>JF906998.1_Alexandrium_minutum_strain_AM_18S_ribosomal_RNA_gene_partial_sequence_internal_transcribed_spacer_1_5.8S_ribosomal_RNA_gene_and_internal_transcribed_spacer_2_complete_sequence_and_large_(2)
CCTTTTTGTCATTTGCAGTCCTCCGTGCACGGTATATATTTGACGAGTCACACTCCTCGG
CATTGGAATGCAAAGTGGGTGGTAAATTCCATGTAAAGGTAAATATATTATTGAGACTGA
TAGCAAACAAGTACCATGAGGGAAATATGAAAA-GGACTTTGAAAAGGGAATTAAAAGAG
TCTGCATTTGCTGAACAGAAAGCAAACAGAATTGATGT-GCTTGGTGAGATTGTTGTGCC
CACTCTGTCATTTATGTCG--GATGTGGGTGCGATGGTTCTTACCTTGAATGTCAGCTTC
TATTTCTGCAAATCATTACCCTTGCACATGAATGGTAATTTGCCTGCGGGTATTGGAATG
TATGTGTTTGCAATGATTTGTGA-TTTGATGCATGTGGTTG---GTGGACTTTGTATGT-
GCTGTTTTGCCAA--CGGGGAAGGGACTCTTCCTTGAGCACTGCAAGCCCTTGCACATTG
ATGCTGGCAAAATGTTTCTGCTTGACCCGTCTTGAAACACGGACCAAGG--AGTCTAACA
GATGT
>JF906989.1_Alexandrium_catenella_strain_ACDH_18S_ribosomal_RNA_gene_partial_sequence_internal_transcribed_spacer_1_5.8S_ribosomal_RNA_gene_and_internal_transcribed_spacer_2_complete_sequence_and_la(2)
CCTGTTTGTCATGTGCAGCCTTCTGTGCACGGTGTATATTTGCTGAGTCACACTCCTCGG
CATTGGAATGCAAAGTGGGTGGTAAGTTTCATGCAAAGGTAAATATGCAATTGAGACTGA
TAGCGCACAAGTACCATGAGGGACATATGAAAA-GGACTTTGAACAGAGAATTAAATGAG
TTTGTATTTGCTAAACACAAAGTAAACAGACTTGATT-TCCTCAGTGAGATTGTAGTGCT
TGCTTGACA--ATGGGTTTTGGCTGCAAGTGCAATAATTCTTGCTTTGTGTGCCAGTTTT
TATGTGGACATTTGATTACCTTTGCACATGAATGGTAATTTTCCTGCGGGGTGTGGATTG
CATATGCATGTAATGATTTGCATGTTTGTTAAATGTGTC----TGGTG------TATTTG
TTTGTGT-CCTTGTCCTTGAGGTTGCTTTCTCCCTTGGGCTTACATGCCCTGGCACACAC
ATTCTGGCAAAATGCTTCTGCTTGACCCGTCTTGAAACACGGACCAAGG--AGTCTAACA
GATGT
>JF906993.1_Alexandrium_tamarense_strain_AT5-3_18S_ribosomal_RNA_gene_partial_sequence_internal_transcribed_spacer_1_5.8S_ribosomal_RNA_gene_and_internal_transcribed_spacer_2_complete_sequence_and_lare
CCTGTTTGTCATGTGCAGCCTTCTGTGCACGGTGTATATTTGCTGAGTCACACTCCTCGG
CATTGGAATGCAAAGTGGGTGGTAAGTTTCATGCAAAGGTAAATATGCAATTGAGACTGA
TAGCGCACAAGTACCATGAGGGACATATGAAAA-GGACTTTGAACAGAGAATTAAATGAG
TTTGTATTTGCTAAACACAAAGTAAACAGACTTGATT-TCCTCAGTGAGATTGTAGTGCT
TGCTTGACA--ATGGGTTTTGGCTGCAAGTGCAATAATTCTTGCTTTGTGTGCCAGTTTT
TATGTGGACATTTGATTACCTTTGCACATGAATGGTAATTCTCCTGCGGGGTGTGGATTG
CATATGCATGTAATGATTTGCATGTTTGTTAAATGTGTC----TGGTG------TATTTG
TTTGTGT-CCTTGTCCTTGAGGTTGCTTTCTCCCTTGGGCTTACATGCCCTGGCACACAC
ATTCTGGCAAAATGCTTCTGCTTGACCCGTCTTGAAACACGGACCAAGG--AGTCTAACA
GATGT
>JF521634.1_Alexandrium_minutum_strain_CCMP113_18S_ribosomal_RNA_gene_internal_transcribed_spacer_1_5.8S_ribosomal_RNA_gene_and_internal_transcribed_spacer_2_complete_sequence_and_28S_ribosomal_RNA_(2)
CCTTTTTGTCATTTGCAGTCCTCCGTGCACGGTATATATTTGACGAGTCACACTCCTCGG
CATTGGAATGCAAAGTGGGTGGTAAATTCCATGTAAAGGTAAATATATTATTGAGACTGA
TAGCAAACAAGTACCATGAGGGAAATATGAAAA-GGACTTTGAAAAGAGAATTAAAAGAG
TCTGCATTTGCTGAACAGAAAGCAAACAGAATTGATTTTACTTGGTGAGATTGTTGTGCT
TACTCTATCATTTATATGGTTGATGTGGGTGCGATGGTTCTTACCTTGAATGTCAGCTTC
TATTTCTGCAAATCATTACCCTTGCACATGAATGGTAACTTGCCTGCGGGTATTGGAATG
CATGTGTTTGCAATGATTTGTGA-TTTGACGCATGTGTTTG---GTGAAATTTGTATAT-
GCTCTTTTGTCGA--AGGGGAAAGCTTACTTTTTTGAGCATTGCAAGCCCTTACACATCA
GTGCTGGCAAAATGTTTCTGCTTGACCCGTCTTGAAACACGGACCAAGG--AGTCTAACA
GATGT
>JF521632.1_Alexandrium_minutum_strain_ALSP02_18S_ribosomal_RNA_gene_partial_sequence_internal_transcribed_spacer_1_5.8S_ribosomal_RNA_gene_and_internal_transcribed_spacer_2_complete_sequence_and_28S_e
CCTTTTTGTCATTTGCAGTCCTCCGTGCACGGTATATATTTGACGAGTCACACTCCTCGG
CATTGGAATGCAAAGTGGGTGGTAAATTCCATGTAAAGGTAAATATATTATTGAGACTGA
TAGCAAACAAGTACCATGAGGGAAATATGAAAA-GGACTTTGAAAAGAGAATTAAAAGAG
TCTGCATTTGCTGAACAGAAAGCAAACAGAATTGATTTTACTTGGTGAGATTGTTGTGCT
TACTCTATCATTTATATGGTTGATGTGGGTGCGATGGTTCTTACCTTGAATGTCAGCTTC
TATTTCTGCAAATCATTACCCTTGCACATGAATGGTAACTTGCCTGCGGGTATTGGAATG
CATGTGTTTGCAATGATTTGTGA-TTTGACGCATGTGTTTG---GTGAAATTTGTATAT-
GCTCTTTTGTCGA--AGGGGAAAGCTTACTTTTTTGAGCATTGCAAGCCCTTACACATCA
GTGCTGGCAAAATGTTTCTGCTTGACCCGTCTTGAAACACGGACCAAGG--AGTCTAACA
GATGT
>JF521641.1_Alexandrium_tamarense_strain_CCMP1493_18S_ribosomal_RNA_gene_partial_sequence_internal_transcribed_spacer_1_5.8S_ribosomal_RNA_gene_and_internal_transcribed_spacer_2_complete_sequence_and_e
CCTGTTTGTCATGTGCAGCCTTCTGTGCACGGTGTATATTTGCTGAGTCACACTCCTTGG
CATTGGAATGCAAAGTGGGTGGTAAGTTTCATGCAAAGGTAAATATGCAATTGAGACTGA
TAGCGCACAAGTACCATGAGGGACATATGAAAA-GGACTTTGAAAAGAGAATTAAATGAG
TTTGTATTTGCTAAACACAAAGTAAACAGACTTGATT-TCCTCAGTGAGATTGTAGTGCT
TGCTTAACA--ATGGGTTTTGGCTGCAAGTGCAATAATTCTTGCTTTGTGTGCCAGTTTT
TATGTGGACATTTGATTACCTTTGCACATGAATGGTAATTTTCCTGCGGGGTGTGGATTG
CATATGCATGTAATGATTTGCATGTTTGTTAAATGTGTC----TGGTG------TATTTG
TTTGTGT-CCTTGTCCTTGAGGTTGCTTTCTCCCTTGGGCTTACATGCCCTGGCACACAC
ATTCTGGCAAAATGCTTCTGCTTGACCCGTCTTGAAACACGGACCAAGG--AGTCTAACA
GATGT
>JF521626.1_Alexandrium_fundyense_strain_CCMP1978_18S_ribosomal_RNA_gene_partial_sequence_internal_transcribed_spacer_1_5.8S_ribosomal_RNA_gene_and_internal_transcribed_spacer_2_complete_sequence_an(2)
CCTGTTTGTCATGTGCAGCCCTTTGTGCACGGTGTATATTTGCTGAGTCACACTCCTTGG
CATTGGAATGCAAAGTGGGTGGTAAGTTTCATGTAAAGGTAAACATGCAATTGAGACTGA
TAGCACACAAGTACCATGAGGGAAATATGAAAA-GGACTTTGAAAAGAGAATTAAATGAG
TTTGTATTTGCTGAACACAAAGTAAACAGACTTGATT-TGCTTGGTGGGAGTGTTGCACT
TGCTTGACA--AGAGCTTTGGGCTGTGGGTGTAATGATTCTTTCTTTGCATGCCAGTTTC
TATTTGTACATCTGATTACCTTTGCACATGAATGATAAGTCTCCTGTGGGGGGTGGATTG
CATGTGCATGTAATGATTTGTGT-TTTGATAAATGTGTC----TGGTG------TATGTG
T--GTGT-TCCTGTGCTTGGGGATGCTTCCTTCCTTGGACTTACAAGCCCTGACACACAC
ATGCTGGCAAAATGCTTCTGCTTGACCCGTCTTGAAACACGGACCAAGG--AGTCTAACA
GATGT
>JF521630.1_Alexandrium_insuetum_strain_CCMP2082_18S_ribosomal_RNA_gene_partial_sequence_internal_transcribed_spacer_1_5.8S_ribosomal_RNA_gene_and_internal_transcribed_spacer_2_complete_sequence_and_2e
CCTTTTTGTCATTTGCAGTCCTCCGTGCACGGTATATATTTGACGAGTCACACTCCTCGG
CATTGGAATGCAAAGTGGGTGGTAAATTCCATGTAAAGGTAAATATATTATTGAGACTGA
TAGCAAACAAGTACCATGAGGGAAATATGAAAA-GGACTTTGAAAAGAGAATTAAAAGAG
TCTGCATTTGCTGAACAGAAAGCAAACAGAATTGATCTTACTTGGTGAGATTGTTGTGCC
CACTTTAGCATTTATATGTTGGATGTGGGTGCGATGGTTCTTGCCTTGAATGTCAGCTTC
TATTTCTGCAAATCATTACCCTTGCACGTGAATGGTAATTTGCCTGTGGGTATTGGAATG
CATGTGTTTGCAATGATTTGTGA-TTTGATATGTGTGATTG---GTGCTACTTGCGTGTT
GCTCCTTTGTCAA--CGGGGAAGGCTGTCTTCCTTGAGC-CCGCAAGCCCAAACACCTTA
CTGCTGGCAAAATGTTTCTGCTTGACCCGTCTTGAAACACGGACCAAGG--AGTCTAACA
GATGT
>JF521637.1_Alexandrium_ostenfeldii_strain_IMR_V_062007_18S_ribosomal_RNA_gene_partial_sequence_internal_transcribed_spacer_1_5.8S_ribosomal_RNA_gene_and_internal_transcribed_spacer_2_complete_seque(2)
CCTTTTTGTCATTTGCAGTCCTCCGTGCACGGTATATATTTGACGAGTCACACTCCTTGG
CATTGGAATGCAAAGTGGGTGGTAAATTCCATGTAAAGGAAAATATATTATTGAGACTGA
TAGCAAACAAGTACCATGAGGGAAATATGAAAA-GGACTTTGAAAAGAGAATTAAAAGAG
TCTGCATTTGCTGAACAGAAAGCAAACAGAATTGATCT-ACTTGGTGAGATTGTTGCGTC
CACT-------------------TGTGGGCGCAATGGTTCTTGCCTTGAATGTCAGCGTC
TACTTCTGCAAATTATTACCCTTGCATATGAATGGTAATTTGCCTGTGGGCATTGGAATG
CATGTGTTTGCAATGATTTGTGA-TTTGATACATGTGTCTG---GTG-TTCGTGTGTGT-
GCCTTCTTGCCAACAAGGGGAGGGCTCTCCTCCCTGGGCACTGCAAGCCCTTGCACATTG
TTGCTGGCAAAATGTTTCTGCTTGACCCGTCTTGAAACACGGACCAAGG--AGTCTAACA
GATGT
>JF521635.1_Alexandrium_minutum_strain_CCMP1888_18S_ribosomal_RNA_gene_partial_sequence_internal_transcribed_spacer_1_5.8S_ribosomal_RNA_gene_and_internal_transcribed_spacer_2_complete_sequence_and_28e
CCTTTTTGTCATTTGCAGTCCTCCGTGCACGGTATATATTTGACGAGTCACACTCCTCGG
CATTGGAATGCAAAGTGGGTGGTAAATTCCATGTAAAGGTAAATATATTATTGAGACTGA
TAGCAAACAAGTACCATGAGGGAAATATGAAAA-GGACTTTGAAAAGAGAATTAAAAGAG
TCTGCATTTGCTGAACAGAAAGCAAACAGAATTGATTTTACTTGGTGAGATTGTTGTGCT
TACTCTATCATTTATATGGTTGATGTGGGTGCGATGGTTCTTACCTTGAATGTCAGCTTC
TATTTCTGCAAATCATTACCCTTGCACATGAATGGTAATTTGCCTGCGGGTATTGGAATG
CATGTGTTTGCAATGATTTGTGA-TTTGACGCATGTGTTTG---GTGAAATTTGTATAT-
GCTCTTTTGTCGA--AGGGGAAAGCTTACTTTTTTGAGCATTGCAAGCCCTTACACATCA
GTGCTGGCAAAATGTTTCTGCTTGACCCGTCTTGAAACACGGACCAAGG--AGTCTAACA
GATGT
>JF521622.1_Alexandrium_fraterculus_strain_AF0307MIE01_18S_ribosomal_RNA_gene_partial_sequence_internal_transcribed_spacer_1_5.8S_ribosomal_RNA_gene_and_internal_transcribed_spacer_2_complete_sequen(2)
CCTTGTTGTCATGTGCAGCCCTCTGTGCACGGAGTATGTTTGGTGAGTCACACTCCTTGG
CATTGGAATGCAAATTGGGTGGTAAGTTTCATGCACAGGTAAATACATGATTGAGACTGA
TAGCGCACAAGTACCATGAGGGAAATATGAAAA-GGACTTTGAAAAGAGAGTTAAATGAG
TTTGCACTTGCTGAACAGAAAGTAAACAGATTTGATTATACTGCGTGAGATTGTGGTGTT
TGCTTTGCAT-GTCGATGTGAATTGCAAATGCAATGTTTGTTGCTGTGTGTGCTAGTT--
-ATTTGTGCATGTGCTGACCATTGCACATGAATGGTAATATCTCTGCGGGGGGTG-ATTG
TATGTGCATGCATGCATGTGTGC-TCAGGCATGTGTTTGGTGATGGTGTGTTGGTATGTG
TGTGTGTGTTCTGTGCTGGGTGTTGTTCGCTGTAT-GGGCCCACAAGCTTTAACACTGAC
TTGCTGGTAATATGATTCTGCTTGACCCGTCTTGAAACACGGACCAAGG--AGTCTAACA
GATGT
>JF521620.1_Alexandrium_andersoni_strain_CCMP1718_18S_ribosomal_RNA_gene_partial_sequence_internal_transcribed_spacer_1_5.8S_ribosomal_RNA_gene_and_internal_transcribed_spacer_2_complete_sequence_an(2)
CCTTTTTGTCATTTGCAGCCCTCCGTGCACGGTATATATTTGACGAGTCACACTCCTCGG
CATTGGAATGCAAAGTGGGTGGTAAATTTCATGTAAAGATTAATATATTATTGAGACTGA
TAGCGAACAAGTACCATGAGGGAAATATGAAAA-GGACTTTGAAAAGAGAATTAAAAGAG
TCTGCACTTGCTGAACAGAAAGCAAACAGAAGTGATTATGCTTGGTAAGATTGTTGCGTC
TTGTT---------GTTCTGCAACTTGGGCGCAGTGGTTCTTACCTTGTCTGCCAGCATC
TTTTC-TGCAAATCAGAACCCTGGCACATGACTTGTAAAACGCCTGCGGGTGTTGGAATG
CATGTGTTTGCTATGATTTGTGA-TTAGATTTGTGCGCGTG-----------GTGCTTCG
GTATGTGGCTCTTTGCTGTGGGGGAATTCTCCTCCGCCCTGCTGAATCCCTTGCGCTACA
TCGCTGGCAAAATGTTTCTGCTTGACCCGTCTTGAAACACGGACCAAGG--AGTCTAACA
GATGT
>JF521621.1_Alexandrium_andersoni_strain_CCMP2222_18S_ribosomal_RNA_gene_partial_sequence_internal_transcribed_spacer_1_5.8S_ribosomal_RNA_gene_and_internal_transcribed_spacer_2_complete_sequence_and_e
CCTTTTTGTCATTTGCAGCCCTCCGTGCACGGTATATATTTGACGAGTCACACTCCTCGG
CATTGGAATGCAAAGTGGGTGGTAAATTTCATGTAAAGATTAATATATTATTGAGACTGA
TAGCGAACAAGTACCATGAGGGAAATATGAAAA-GGACTTTGAAAAGAGAATTAAAAGAG
TCTGCACTTGCTGAACAGAAAGCAAACAGAAGTGATTATGCTTGGTAAGATTGTTGCGTC
TTGTT---------GTTCTGCAACTTGGGCGCAGTGGTTCTTACCTTGTCTGCCAGCATC
TTTTC-TGCAAATCAGAACCCTGGCACATGACTTGTAAAACGCCTGCGGGTGTTGGAATG
CATGTGTTTGCTATGATTTGTGA-TTAGATTTGTGCGCGTG-----------GTGCTTCG
GTATGTGGCTCTTTGCTGTGGGGGAATTCTCCTCCGCCCTGCTGAATCCCTTGCGCTACA
TCGCTGGCAAAATGTTTCTGCTTGACCCGTCTTGAAACACGGACCAAGG--AGTCTAACA
GATGT
>JF521638.1_Alexandrium_pseudogoniaulax_strain_OF2AUG09_18S_ribosomal_RNA_gene_partial_sequence_internal_transcribed_spacer_1_5.8S_ribosomal_RNA_gene_and_internal_transcribed_spacer_2_complete_seque(2)
CCTTTTTGTCTTCTGCAA-CCTTTGTGCACGGTATGTATTTGGTGAATCACATTCCTCGG
CATTGGAATGCAAATTGGGTGGTAAATTTCACGCAAGGGAAAATATATTATTGAGTCTGA
TAATGAACAAGTACCATGAGGGAAATATGCAAA-GGACTTTGAAAAGAAAATTAAAAGAG
CTTGCATTTGCTAAACAGAAAACTAGCAGAAGTGCTTTATCTTGGTAAGATTGCTGCGCA
TGGGTTTACT-----GTGTAAATTGTATGAGCATTGGTTCTTACTTTGTGTGTCAATTCC
ATTGTCA--ATTTTAATATCTTTGCTCATGAATTGTGAAATGCTTGCGGGTGTTAGATTG
CATGTGCATTCATTAATTTGGAC-TTGGTGCAGTGCTTGGC--------------AACAG
CTTGCATGTAGAGTGTGCGTGCAATGTACAATTGCGATTGTCAGCTGTTGCCAACCACTT
TTGTTGGCAATGTGATTCTGCTTGACCCGTCTTGAAACACGGACCAAGG--AGTCTAACA
GATGT
>Alexandrium_tamarense_CCAP_1119/30
CCTGTTTGTCATGTGCAGCCCTCTGTGCACGGTGTATATTTGCTGAGTCACACTCCTTGG
CATTGGAATGCAAAGTGGGTGGTAAGTTTCATACAAAGGTAAATATGCAATTGAGACTGA
TAGCACACAAGTACCATGAGGGAAATATGAAAA-GGACTTTGAAAAGAGAATTAAATGAG
TTTGTATTTGCTGAACACAAAGCAAACAGACTTGATT-TGCTTGGTGAGATTGTAGTGCT
TGCTTGACA--ATAGGTTTTGGCTGTGGGTGAAATGATTCTTTCTTTGCATGCCAGGTTC
TATGTGTACATTTGATTACCTTTGCACATGAATGGTAATTTTCCTGCGGGGGGTGGATTG
CATGTGCATGTAATGATTTGTGT-TTTGATGAATGTGTC----TGGTG------TATCTG
TTTTTGTTCCATGTGTTTGAGGTTGCTTCCTTCCTTGGGCTTACAAGCCCTGACACACAC
AATCTGGCAAAATGTTTCTGCTTGACCCGTCTTGAAACACGGACCAA-------------
-----
>Alexandrium_sp_CCAP_1119/13_
CCTTTTTGTCATTTGCAGTCCTCCGTGCACGGTATATATTTGACGAGTCACACTCCTCGG
CATTGGAATGCAAAGTGGGTGGTAAATTCCATGTAAAGGTAAATATATTATTGAGACTGA
TAGCAAACAAGTACCATGAGGGAAATATGAAAA-GGACTTTGAAAAGAGAATTAAAAGAG
TCTGCATTTGCTGAACAGAAAGCAAACAGAATTGATCTTGCCTGGTGAGATTGTTGCGTC
TACTTCTGCATTTCTATGTTGGATGTGGGTGCGATGGTTCTTGCCTTGAATGTCAGCTTC
TTTTTCTGCAAATCATTACCCTTGCACATGAATGGTAATTTGCCTGCGGGTATTGGAATG
CATGTGTTTGCCATGATTTGTGA-TTTGATACATGTGTCTG---GTGGTACTTGTGTGT-
GTTCCTTTGTCAA--AGGGGAAGGTTTGCTTCCTTGAGCACCACAAGCCCTTGCACAATG
TTGCTGGCAAAATGTTTCTGCTTGACCCGTCTTGAAACACGGACCAA-------------
-----
>Alexandrium_tamarense_CCAP_1119/6_
CCTGTTTGCCATGTGCAGCCCTTTGTGCACGGTGTATATTTGCTGAGTCACACTCCTTGG
CATTGGAATGCAAAGTGGGTGGTAAGTTTCATGTAAAGGTAAACATGCAACTGAGACTGA
TAGCACACAAGTACCATGAGGGAAATATGAAAAAGGACTTTGAAAAGAGAATAAAATGAG
TTTGTATTTGCTGAACACAAAGTAAACAGACTTGATT-TGCTTGGTGGGAGTGTTGCACT
TGCTTGACA--AGAGCTTTGGGCTGTGGGTGTAATGATTCGTTCTTTGCATGCCAGTTTC
TATGTGTACATCTGATTACCTTTGCACATGAATGATAAGTCTCCTGTGGGGGGTGGATTG
CATGTGCATGTAATGATTTGTGT-TTTGATAAATGTGTA----TGGTG------TATGTG
TTTGTGT-TCCTGTGATTGGGGATGCTTCCTTCCTTGGACTTACAAGCCCTGACACACAC
ATGCTGGCAAAATGCTTATGCTTGACCCGTCTTGAAACACGGACCAA-------------
-----
>Alexandrium_tamarense_CCAP_1119/9_
CCTGTTTGTCATGTGCAGCCCTTTGTGCACGGTGTATATTTGCTGAGTCACACTCCTTGG
CATTGGAATGCAAAGTGGGTGGTAAGTTTCATGTAAAGGTAAACATGCAACTGAGACTGA
TAGCACACAAGTACCATGAGGGAAATATGAAAAAGGATTTTGAAAAGAGAATTAAATGAG
TTTGTATTTGCTGAACACAAAGTAAACAGACTTGATT-TGCTTGGTGGGAGTGTTGCACT
TGCTTGACA--AGAGCTTTGGGCTGTGGGTGTAATGATTCTTTCTTTGCATGCCAGTTTC
TATTTGTACATCTGATTACCTTTGCACATGAATGATAAGTCTCCTGTGGGGGGTGGATTG
CATGTGCATGTAATGATGTGTGT-TTTGATAAATGTGTA----TGGTG------TATGTG
TTTGTGT-TCCTGTGATTGGGGATGCTTCCTTCCTTGGACTTACAAGCCCTGACACACAC
ATGCTGGCAAAATGATTATGCTTGACCCGTCTTGAAACACGGACCAA-------------
-----
>Alexandrium_minutum_CCAP_1119/48_
CCTTTTTGTCATTTGCAGTCCTCCGTGCACGGTATATATTTGACGAGTCACACTCCTCGG
CATTGGAATGCAAAGTGGGTGGTAAATTCCATGTAAAGGTAAATATATTATTGAGACTGA
TAGCAAACAAGTACCATGAGGGAAATATGAAAA-GGACTTTGAAAAGAGAATTAAAAGAG
TCTGCATTTGCTGAACAGAAAGCAAACAGAATTGATTTTACTTGGTGAGATTGTTGTGCT
TACTCTATCATTTATATGGTTGATGTGGGTGCGATGGTTCTTACCTTGAATGTCAGCTTC
TATTTCTGCAAATCATTACCCTTGCACATGAATGGTAACTTGCCTGCGGGTATTGGAATG
CATGTGTTTGCAATGATTTGTGA-TTTGACGCATGTGTTTG---GTGAAATTTGTATAT-
GCTCTTTTGTCGA--AGGGGAAAGCTTACTTTTTTGAGCATTGCAAGCCCTTACACATCA
GTGCTGGCAAAATGTTTCTGCTTGACCCGTCTTGAAACACGGACCAA-------------
-----
>Alexandrium_pacificum_CCAP_1119/52_1(2)
CCTGTTTGTCATGTGCAGCCTTCTGTGCACGGTGTATATTTGCTGAGTCACACTCCTTGG
CATTGGAATGCAAAGTGGGTGGTAAGTTTCATGCAAAGGTAAATATGCAATTGAGACTGA
TAGCGCACAAGTACCATGAGGGACATATGAAAA-GGACTTTGAAAAGAGAATTAAATGAG
TTTGTATTTGCTAAACACAAAGTAAACAGACTTGATT-TCCTCAGTGAGATTGTAGTGCT
TGCTTAACA--ATGGGTTTTGGCTGCAAGTGCAATAATTCTTGCTTTGTGTGCCAGTTTT
TATGTGGACATTTGATTACCTTTGCACATGAATGGTAATTTTCCTGCGGGGTGTGGATTG
CATATGCATGTAATGATTTGCATGTTTGTTAAATGTGTC----TGGTG------TATTTG
TTTGTGT-CCTTGTCCTTGAGGTTGCTTTCTCCCTTGGGCTTACATGCCCTGGCACACAC
ATTCTGGCAAAATGCTTCTGCTTGACCCGTCTTGAAACACGGACCAA-------------
-----
>Alexandrium_tamarense_CCAP_1119/40
CCTGTTTGTCATGTGCAGCCCTCTGTGCACGGTGTATATTTGCTGAGTCACACTCCTTGG
CATTGGAATGCAAAGTGGGTGGTAAGTTTCATACAAAGGTAAATATGCAATTGAGACTGA
TAGCACACAAGTACCATGAGGGAAATATGAAAA-GGACTTTGAAAAGAGAATTAAATGAG
TTTGTATTTGCTGAACACAAAGCAAACAGACTTGATT-TGCTTGGTGAGATTGTAGTGCT
TGCTTGACA--ATAGGTTTTGGCTGTGGGTGAAATGATTCTTTCTTTGCATGCCAGGTTC
TATGTGTACATTTGATTACCTTTGCACATGAATGGTAATTTTCCTGCGGGGGGTGGATTG
CATGTGCATGTAATGATTTGTGT-TTTGATGAATGTGTC----TGGTG------TATCTG
TTTTTGTTCCATGTGTTTGAGGTTGCTTCCTTCCTTGGGCTTACAAGCCCTGACACACAC
AATCTGGCAAAATGTTTCTGCTTGACCCGTCTTGAAACACGGACCAAGG--GAAGAGGA-
-----
>Alexandrium_tamarense_1119_25
CCTGTTTGTCATGTGCAGCCCTCTGTGCACGGTGTATATTTGCTGAGTCACACTCCTTGG
CATTGGAATGCAAAGTGGGTGGTAAGTTTCATACAAAGGTAAATATGCAATTGAGACTGA
TAGCACACAAGTACCATGAGGGAAATATGAAAA-GGACTTTGAAAAGAGAATTAAATGAG
TTTGTATTTGCTGAACACAAAGCAAACAGACTTGATT-TGCTTGGTGAGATTGTAGTGCT
TGCTTGACA--ATAGGTTTTGGCTGTGGGTGAAATGATTCTTTCTTTGCATGCCAGGTTC
TATGTGTACATTTGATTACCTTTGCACATGAATGGTAATTTTCCTGCGGGGG-TGGATTG
CATGTGCATGTAATGATTTGTGT-TTTGATGAATGTGTC----TGGTG------TATCTG
TTTTTGTTCCATGTGTTTGAGGTTGCTTCCTTCCTTGGGCTTACAAGCCCTGACACACAC
AATCTGGCAAAATGTTTCTGCTTGACCCGTCTTGAAACACGGACCAAGG--GAAGATAGA
GCGAC
>Alexandrium_tamarense_1119_32
CCTGTTTGCCATGTGCAGCCCTTTGTGCACGGTGTATATTTGCTGAGTCACACTCCTTGG
CATTGGAATGCAAAGTGGGTGGTAAGTTTCATGTAAAGGTAAACATGCAACTGAGACTGA
TAGCACACAAGTGCCATGAGG-AAATATGAAAA-GGTTTTTGAAAAGATAATAAAATGAG
TTTGTATTTGCTGAACACAAAGTAAACAGACTTGATT-TGCTTGGTGGGAGTGTTGCACT
TGCTTGACA--AGAGCTTTGGGCTGTGTGTGTAATGATTCGTTCTTTGCATGCCAGTTTC
TATGTGTACATCTGATTACCTTTGCACATGAATGATAAGTCTCCTGTGGGGG-TGTATTG
CATGTGCATGTAATGATGTGTGT-TTTGATAAATGTGTA----TGGTG------TATGTG
TTTGTGT-TCATGTGATTGGGGATGCTTCCTTCCTTGGACTTACAAGCCCTGACACACAC
ATGCTGGCAAAATGATTATGCTTGACCCGTCTTGAAACACGGACCAAGGGAAGATAGAGC
GACAG
>Amphidinium_carterae_1102
CCCGTCTGGCATCTGTCATCCCTTGTAGACGGTCTGCCCATTGAGAGTCGTGTTCTTCTG
GAGTAGAGCGCCAATTGGGTGGTACTCTTTGCCCAAGGAGGATTACGTGCTTGAGACCAA
TAGTGAACAAGTACCATGAGGGAAGGGTGAAAA-GGACTTTGGAAAGAGGGTTAAGAGGG
CATGAAGCTGCTGGAAGGGAAGTGGATTGGACTT---TTACATTGCA-----------GC
AAGATTG----CAGGCTGTGATCTTCACTTGTG--GAGCATCGCGTCTTGTGTCTCT-TG
CCGC--------TCGGTTGGGTTTTGCG-------------TTGCGCGCCCAGA------
-----ATCTAAG------CTTTGACTGGCAGAAAGATTGC--------------------
-GATCTGGAC-CATGTCATTGCCAAC-------TTTTGGCGTAG---CATTCA-------
ACCTTGACCAAAAGGTTCAATTTTACCCGTCTTGAAACACGGACCAAGGGAAGATAGAGC
GACAG
>Kryptoperidinium_veneficum_1128_1
CCCGTCCGCCATGCGCAGTCCTCCGTGTACAGCTTGTGC-CAAAGAGTCGCGCTCCTCGG
GAGTGGAGTGCAAAGCGGGTGGTAAATTTCATCCGAAGCTAAATACATGTTCGAGATCGA
CAGTGGACAAGTACCATGAGGGAAAGGTGAAAA-GGACTTTGAAAAGAGAGCTAAAGG-A
CATGAATTCGCTGAAAGGGAAGCGAATGGGACTAGACGCGTTGGGCGAGATT------GC
AGC-CATGTT-TGCGAGGCCCTGCCGTTTTGGTACAAACACTGCGGCGGGTTGCGAGC-A
ATGA--------TTCGTTGTGTCTCTCG-------------TTCAGCATGCGACCCGTAG
CGCATCTTTGAAGACAA-CGTTT-GTGTGCG-GAATCCTT--------------------
-CCCTGGCGGGTGTGCACGCTGGTAC-GAAATCCATCGATGCGC---TGCTTG------G
TTG----CGACTTAGTTTCCTTCGACCCGTCTTGAAACACGGACCA--------------
-----
>Lingulodinium_polyedrum_CCAP_1121/5
CCTGTTTGCCATCTGTCGTCTTCCATGCACGGCGTGCTTTCTACGAGTCACGTTCCTTGG
GCTTGGAGCGCCAATGTGGTGGTAATTTTCACCCCAAGCTAAATACATGTTCAGGACCGA
CAGCAAACAAGTACCATGAGGGAAAGGTGAAAA-GGACTTTGAGAAGAGTGTTAAAAGTG
CATGAATTTGCTGAATGT-AAGTGAATGGAACC-GTTTGTCTGGGTAAGATT------GC
CACACTTGTC-TGTGACGTGGTGCCTGATTT-CGCAAGTATTGCAGTGCTGCGTTGTTTG
TGTA--------TGTGTGGTGTTTCTTG-------------CCTTGCTAGTCACTGTCAG
TGTGCAACTGTGCATGA-AATCAAGGATTTGCGTGTTCAC--------------------
-TTGTGGTGGCCATGCATGTCT-TGAGTGTGCACACTTGTACAT---TGCTTG------G
TGTGTGCCGGGGTGGAGTGTTGCAGGCTGCTCTTTGTTGCTGAGAAACTGTTCTCTTCAT
GAGGT
>Scrippsiella_trochoidea_CCAP_1134/8_1
CCCGTTTGGCATCTGCAGTCCCCAGTGCACGGTGTACCTTCTGAGAGTCACGTTCCTCGG
GATTGGAGCGCAAATTGGGTGGTAAGTTTCATCTAAAGCTAAATATTGCTTCGAGACCGA
TAGCAAACAAGTACCATGAGGGAAAGATGAAAA-GGACTTTGAAAAGAGAGTTAAAAGTG
CCTGAAATTGCTGAAAGGGAAGCGAATGGAACCAGCGCAACTTGGCAAGATT------GC
TGCGTGCCAA-TGTGATTGCTTGCTGCTTCAACGTAAGTGTGGCAGTAATTCTTGAACTG
GACA--------TGCGTGGTGCTTCTTG-------------CTTTGTGCGTCACCACCAG
TTCGCAACTGGGGAAAA-CTTCAGGGACATG-GTAGCCTG--------------------
-TCTCCGGGTGGGTGAACGTCTCTGCTGGAACTCATTTGTGGAC---TGCTTG------G
TGA----TTAAATGGTTTCATCCGACCCGTCTTGAAACACGGACCAA-------------
-----
>Ansanella_natalensis_CCAP_1132/1
CCTGTGTTTCATCTGCAGTCCACCGTGCACGGCACATGTTCTCAGAGTCGCGTTCCTCGG
AATTGGAGCGTAAAGTGGGTGGTAAATTTCATCTAAAGCTAAATATAGGCTTGAGACCGA
TAGCAAACAAGTACCATGAGGGAAAGATGAAAA-GGACTTTGAAAAGAGAGTTAAAAGTG
CTTGAAATTGCTGAAAGGGAAGCGAATGGAACCAGT-CTTCTGGCTGAGATT------GC
TGCATGCTCC-TGTGATGCCCGGCTGCTTCAGCGCAAGCGTTGTAGTTGGAGTTGAGC-G
GCTG--------TGTGTGGTGTTTCTTA-------------GCTTGTTAGTCAACTTCCG
TTCATGCTTGAGGATAG-CCTCTGGTTCATG-GTGTTCT---------------------
-CCTGCGGGGGAACTCTTGTGCTTGCAGGGACTCAGGTGTGTAC---GGCTTG------C
TGA----CAAAATGGTTCTCTTCGACCCGTCTTGAAACACGGACCAA-------------
-----
>Prorocentrum_lima_CCAP_1136_9
CCTGTTTGCCATCTGTAGTCCGCTGTGTACGGCATGCCTCCTCCGAGTCACGTTCCTTGG
AATTGGAGCGCGAAGGTGGTGGTGGCTTTCATCTCAAGCTAAGTATGGGTTCGAGACCGA
TAGCAAACAAGTACCATGAGGGAAAATTGAAAA-GAGCTTTGGAAAGAGAGTTAAAAGTG
CCCGAACTTGCTGATAGGGAAGCGAAGGGAGCTGACGTTGCTTGGTAACATCTTCCGCGC
AGGACTAGGA-TGGGTTCTGATTGCAATGTGTGTTGTGTTTCTTGCCATGCGTGTCAATG
CCAAGTAATGAGTGGGGAGAGCTCCAGGGATAATG-ATTGTTTCTGTCCCCGGGTAGACG
AATATGTCTGGGTGCATCCATTTGTGGGCTGAAAAATTGG--------------------
-TGGTTGGTTGCAGCTCCCTGCCTACGAGGCAATTGGGGTGTAG---CCCTGACACGCAG
ACGAGGACAAAGTGCTTCTGTTCGACCCGTCTTGAAACACGGACCAAGGGAAGATAGAGC
GACAG
>Ansanella_natalensis_CCAP_1132/1(2)
CCTGTGTTTCATCTGCAGTCCACCGTGCACGGCACATGTTCTCAGAGTCGCGTTCCTCGG
AATTGGAGCGTAAAGTGGGTGGTAAATTTCATCTAAAGCTAAATATAGGCTTGAGACCGA
TAGCAAACAAGTACCATGAGGGAAAGATGAAAA-GGACTTTGAAAAGAGAGTTAAAAGTG
CTTGAAATTGCTGAAAGGGAAGCGAATGGAACCAGT-CTTCTGGCTGAGATT------GC
TGCATGCTCC-TGTGATGCCCGGCTGCTTCAGCGCAAGCGTTGTAGTTGGAGTTGAGC-G
GCTG--------TGTGTGGTGTTTCTTA-------------GCTTGTTAGTCAACTTCCG
TTCATGCTTGAGGATAG-CCTCTGGTTCATG-GTGTTCT---------------------
-CCTGCGGGGGAACTCTTGTGCTTGCAGGGACTCAGGTGTGTAC---GGCTTG------C
TGA----CAAAATGGTTCTCTTCGACCCGTCTTGAAACACGGACCAA-------------
-----
>Ensiculifera_imariensis_CCAP_1111/1_1
CCCGTTTGTCATCTGCAGTCCCCCGTGCACGGCATACCTTCTAAGAGTCACGTTCCTCGG
GATTGGAGCGCAAAGTGGGTGGTAAATTTCATCTAAAGCTAAATATTGGTTTGAGACCGA
TAGCAAACAAGTACCATGAGGGAAAGGTGAAAA-GGACTTTGAAAAGAGAGTTAAAAGTG
CCTGAAATTGTTGAAAGGGAAGCGAATGGAACCAGTGTGTCGTGGCGAGATT------GT
TGCATGCCAA-TGTGATGATCTGCTGTTTCAGCGCAAGTGTGGCAGTAGGTTTTGATCAG
GATG--------TGTGCAATGCTTCTTG-------------CCTTGTGTGTCAACTTCAA
TTCGCATTTGAAGAAAA-CTCCAAGGACATG-GTAACTTG--------------------
-CCTTCGGGTGTGTGAATGTGTTTGGCTGAATTCATATGTGTAT---TGATCG------T
TGA----CTAAATGGTTCCTTTCGACCCGTCTTGAAACACGGACCAA-------------
-----
>Scrippsiella_trochoidea_CCAP_1134/8_1(2)
CCCGTTTGGCATCTGCAGTCCCCAGTGCACGGTGTACCTTCTGAGAGTCACGTTCCTCGG
GATTGGAGCGCAAATTGGGTGGTAAGTTTCATCTAAAGCTAAATATTGCTTCGAGACCGA
TAGCAAACAAGTACCATGAGGGAAAGATGAAAA-GGACTTTGAAAAGAGAGTTAAAAGTG
CCTGAAATTGCTGAAAGGGAAGCGAATGGAACCAGCGCAACTTGGCAAGATT------GC
TGCGTGCCAA-TGTGATTGCTTGCTGCTTCAACGTAAGTGTGGCAGTAATTCTTGAACTG
GACA--------TGCGTGGTGCTTCTTG-------------CTTTGTGCGTCACCACCAG
TTCGCAACTGGGGAAAA-CTTCAGGGACATG-GTAGCCTG--------------------
-TCTCCGGGTGGGTGAACGTCTCTGCTGGAACTCATTTGTGGAC---TGCTTG------G
TGA----TTAAATGGTTTCATCCGACCCGTCTTGAAACACGGACCAA-------------
-----
>Lingulodinium_polyedrum_CCAP_1121/5(2)
CCTGTTTGCCATCTGTCGTCTTCCATGCACGGCGTGCTTTCTACGAGTCACGTTCCTTGG
GCTTGGAGCGCCAATGTGGTGGTAATTTTCACCCCAAGCTAAATACATGTTCAGGACCGA
CAGCAAACAAGTACCATGAGGGAAAGGTGAAAA-GGACTTTGAGAAGAGTGTTAAAAGTG
CATGAATTTGCTGAATGT-AAGTGAATGGAACC-GTTTGTCTGGGTAAGATT------GC
CACACTTGTC-TGTGACGTGGTGCCTGATTT-CGCAAGTATTGCAGTGCTGCGTTGTTTG
TGTA--------TGTGTGGTGTTTCTTG-------------CCTTGCTAGTCACTGTCAG
TGTGCAACTGTGCATGA-AATCAAGGATTTGCGTGTTCAC--------------------
-TTGTGGTGGCCATGCATGTCT-TGAGTGTGCACACTTGTACAT---TGCTTG------G
TGTGTGCCGGGGTGGAGTGTTGCAGGCTGCTCTTTGTTGCTGAGAAACTGTTCTCTTCAT
GAGGT
