# Supplementary material for: Combining Nanopore Sequencing with Recombinase Polymerase Amplification Enables Identification of Dinoflagellates from the Alexandrium Genus, Providing a Rapid, Field Deployable Tool
Source: Toxins (Basel). 2023 Jun 1;15(6):372. doi: 10.3390/toxins15060372 (PMC10302762; doi:10.3390/toxins15060372)
Supplement: Supplementary file 1 [file toxins-15-00372-s001.zip › Supplemantary_material/S7_XavION_specs.xlsx]

## Sheet: Sheet1
				Jetson AGX Xavier Developer Kit
				GPU	512 core Colta GPU with Tensor Cores
				CPU	8 Core ARM v8.2 64-bit C{U, 8 MB L2 + L4 MB L3
				Memory	32 GB 256-bit LPDDR4x | 137GB/s
				Onboard storage	32 GB eMMC 5.1
				Power consumption	Throttleable 10W | 20W | 30W or unthrottled ~100W
				PCIe	X8PCIe Gen4/x8 SLVS-EC
				DL Accelerator	2x NVDLA Engines
				Bolt ons to create XavION
				Touch screen	Waveshare 10.1inch Capacitive Touch Screen LCD (E), 1024×600
				Internal battery	Poweroak K2 Maxoak, 185Wh | 5/12/20 Volt | max 130 watt
				Networking	Intel Dual Band Wireless-AC 8265 Desktop Kit (external antenna)
				M2 Key storage	Pioneer 2TB NVME PCIe M.2 2280
				External power supply
				Manufacturer/Model	Ecoflow River Max 576Wh
				Input	240AC | 200W solar 10-25V (max 12A) | 12V DC 8A max (car)
				Outputs	USB-A x2 | USB-A fastcharge x1 | USB-C 100watt x1
					Car cigarette lighter 13.6V DC, 10A max
					DC 5521 barrel output x2 13.6V DC 3A
					AC x2 600W (1200W surge) (UK 3 pin socket)
				Battery chemistry	Lithium-ion
				Weight	7.7 kg
