# Supplementary material for: Combining Nanopore Sequencing with Recombinase Polymerase Amplification Enables Identification of Dinoflagellates from the Alexandrium Genus, Providing a Rapid, Field Deployable Tool
Source: Toxins (Basel). 2023 Jun 1;15(6):372. doi: 10.3390/toxins15060372 (PMC10302762; doi:10.3390/toxins15060372)
Supplement: Supplementary file 1 [file toxins-15-00372-s001.zip › Supplemantary_material/S8_real_time_alignment_ref_list.fasta]

>A_tamutum_a
TGGAATGCAAAGTGGGTGGTAAATTCCATGTAAAGGTAAATATATTATTGAGACTGATAG
CAAACAAGTACCATGAGGGAAATATGAAAAGGACTTTGAAAAGAGAATTAAAAGAGTCT
GCATTTGCTGAACAGAAAGCAAACAGAATTGATCTTGCTTGGTGAGATTGTTGCGTCTAC
TCTTGCATTTCTATGCTGGATGTGGGTGCGATGGTTCTTGCCTTGAATGTCAGCTTC
CATTTCTGCAAATCATTACCCTTGCACATGAATGGTAATTTGCCTGCGGGTATTGGAAT
GCATGTGTTTGCAATGATTTGTGATTTGATACATGTGTTTGGTGGT
ACTTGTGTGTGTTCCTTTGTCAAAGGGGAAGGCTTGCTTCCTTGAGCACCACA
AGCCCTT
>A_tamutum_b
TGGAATGCAAAGTGGGTGGTAAATTCCATGTAAAGGTAAATATATTATTGAGACTGATAG
CAAACAAGTACCATGAGGGAAATATGAAAAGGACTTTGAAAAGAGAATTAAAAGAGTCT
GCATTTGCTGAACAGAAAGCAAACAGAATTGATCTTGCCTGGTGAGATTGTTGCGTCTAC
TTCTGCATTTCTATGTTGGATGTGGGTGCGATGGTTCTTGCCTTGAATGTCAGCTTC
TTTTTCTGCAAATCATTACCCTTGCACATGAATGGTAATTTGCCTGCGGGTATTGGAAT
GCATGTGTTTGCCATGATTTGTGATTTGATACATGTGTCTGGTGGT
ACTTGTGTGTGTTCCTTTGTCAAAGGGGAAGGTTTGCTTCCTTGAGCACCACA
AGCCCTT
>A_minutum_a
TGGAATGCAAAGTGGGTGGTAAATTCCATGTAAAGGTAAATATATTATTGAGACTGATAG
CAAACAAGTACCATGAGGGAAATATGAAAAGGACTTTGAAAAGAGAATTAAAAGAGTCT
GCATTTGCTGAACAGAAAGCAAACAGAATTGATTTTACTTGGTGAGATTGTTGTGCTTAC
TCTATCATTTATATGGTTGATGTGGGTGCGATGGTTCTTACCTTGAATGTCAGCTTC
TATTTCTGCAAATCATTACCCTTGCACATGAATGGTAATTTGCCTGCGGGTATTGGAAT
GCATGTGTTTGCAATGATTTGTGATTTGACGCATGTGTTTGGTGAA
ATTTGTATATGCTCTTTTGTCGAAGGGGAAAGCTTACTTTTTTGAGCATTGCA
AGCCCTT
>A_minutum_b
TGGAATGCAAAGTGGGTGGTAAATTCCATGTAAAGGTAAATATATTATTGAGACTGATAG
CAAACAAGTACCATGAGGGAAATATGAAAAGGACTTTGAAAAGAGAATTAAAAGAGTCT
GCATTTGCTGAACAGAAAGCAAACAGAATTGATTTTACTTGGTGAGATTGTTGTGCTTAC
TCTATCATTTATATGGTTGATGTGGGTGCGATGGTTCTTACCTTGAATGTCAGCTTC
TATTTCTGCAAATCATTACCCTTGCACATGAATGGTAACTTGCCTGCGGGTATTGGAAT
GCATGTGTTTGCAATGATTTGTGATTTGACGCATGTGTTTGGTGAA
ATTTGTATATGCTCTTTTGTCGAAGGGGAAAGCTTACTTTTTTGAGCATTGCA
AGCCCTT
>A_insuetum_a
TGGAATGCAAAGTGGGTGGTAAATTCCATGTAAAGGTAAATATATTATTGAGACTGATAG
CAAACAAGTACCATGAGGGAAATATGAAAAGGACTTTGAAAAGAGAATTAAAAGAGTCT
GCATTTGCTGAACAGAAAGCAAACAGAATTGATCTTACTTGGTGAGATTGTTGTGCCCAC
TTTAGCATTTATATGTTGGATGTGGGTGCGATGGTTCTTGCCTTGAATGTCAGCTTC
TATTWCTGCAAATCATTACCCTTGCACGTGAATGGTAATTTGCCTGTGGGTATTGGAAT
GCATGTGTTTGCAATGATTTGTGATTTGATATGTGTGATTGGTGCT
ACTTGCGTGTTGCTCCTTTGTCAACGGGGAAGGCTGTCTTCCTTGAGCCCGCA
AGCCCAA
>A_insuetum_b
TGGAATGCAAAGTGGGTGGTAAATTCCATGTAAAGGTAAATATATTATTGAGACTGATAG
CAAACAAGTACCATGAGGGAAATATGAAAAGGACTTTGAAAAGAGAATTAAAAGAGTCT
GCATTTGCTGAACAGAAAGCAAACAGAATTGATCTTACTTGGTGAGATTGTTGTGCCCAC
TTTAGCATTTATATGTTGGATGTGGGTGCGATGGTTCTTGCCTTGAATGTCAGCTTC
TATTTCTGCAAATCATTACCCTTGCACGTGAATGGTAATTTGCCTGTGGGTATTGGAAT
GCATGTGTTTGCAATGATTTGTGATTTGATATGTGTGATTGGTGCT
ACTTGCGTGTTGCTCCTTTGTCAACGGGGAAGGCTGTCTTCCTTGAGCCCGCA
AGCCCAA
>A_ostenfeldii_a
TGGAATGCAAAGTGGGTGGTAAATTCCATGTAAAGGAAAATATATTATTGAGACTGATAG
CAMACAAGTACCATGAGGGAAATATGAAAAGGACTTTGAAAAGAGAATTAAAAGAGTCT
GCATTTGCTGAACAGAAAGCAAACAGAATTGATCTACTTGGTGAGATTGTTGCGTCCAC
TTGTGGGTGCAATGGTTCTTGCCTTGAATGTCAGCGTC
TATTTCTGCAAATTATTACCCTTGCATATGAATTGTAATTTGCCTGTGGGCATTGGAAT
GCATGTGTTTGCAATGATTTGTGATTTGATACATGTGTCTGGTGT
TCGCGTGTGTGCCTTCTTGCTAACACGGGGAGGGCTCTCCTCCCTGGGCACTGCA
TGCCCTT
>A_ostenfeldii_b
TGGAATGCAAAGTGGGTGGTAAATTCCATGTAAAGGAAAATATATTATTGAGACTGATAG
CAAACAAGTACCATGAGGGAAATATGAAAAGGACTTTGAAAAGAGAATTAAAAGAGTCT
GCATTTGCTGAACAGAAAGCAAACAGAATTGATCTACTTGGTGAGATTGTTGCGCCCAC
TTGTGGGTGCAATGGTTCTTGCCTTGAATGTCAGCGTC
TATTTCTGCAAATTATTACCCTTGCATATGAATTGTAATTTGCCTGTGGGCATTGGAAT
GCATGTGTTTGCAATGATTTGTGATTTGATACATGTGTCTGGTGT
TCGCGTGTGTGCCTTCTTGCTAACACGGGGAGGGCTCTCCTCCCTGGGCACWGCA
TGCCCTT
>A_andersonii_a
TGGAATGCAAAGTGGGTGGTAAATTTCATGTAAAGATTAATATATTATTGAGACTGATAG
CGAACAAGTACCATGAGGGAAATATGAAAAGGACTTTGAAAAGAGAATTAAAAGAGTCT
GCACTTGCTGAACAGAAAGCAAACAGAAGTGATTATGCTTGGTAAGATTGTTGCGTCTTG
TTGTTCTGCAACTTGGGCGCAGTGGTTCTTACCTTGTCTGCCAGCATC
TTTTCTGCAAATCAGAACCCTGGCACATGACTTGTAAAACGCCTGCGGGTGTTGGAAT
GCATGTGTTTGCTATGATTTGTGATTAGATTTGTGCGCGTGGTGC
TTCGGTATGTGGCTCTTTGCTGTGGGGGAATTCTCCTCCGCCCTGGCTGA
ATCCCTT
>A_andersoni_b
TGGAATGCAAAGTGGGTGGTAAATTTCATGTAAAGATTAATATATTATTGAGRCTGATAG
CGAACAAGTACCATGAGGGAAATATGAAAAGGACTTTGAAAAGAGAATTAAAAGAGTCT
GCACTTGCTGAACAGAAAGCAAACAGAAGTGATTATGCTTGGTAAGATTGTTGCGTCTTG
TTGTTCTGCAACTTGGGCGCAGTGGTTCTTACCTTGTCTGCCAGCATC
TTTTCTGCAAATCAGAACCCTGGCACATGACTTGTAAAACGCCTGCGGGTGTTGGAAT
GCATGTGTTTGCTATGATTTGTGATTAGATTTGTGCGCGTGGTGC
TTCGGTATGTGGCTCTTTGCTGTGGGGGAATTMTCCTCCRCCCTGCTGA
ATCCCTT
>A_andersoni_c
TGGAATGCAAAGTGGGTGGTAAATTTCATGTAAAGATTAATATATTATTGAGACTGATAG
CGAACAAGTACCATGAGGGAAATATGAAAAGGACTTTGAAAAGAGAATTAAAAGAGTCT
GCACTTGCTGAACAGAAAGCAAACAGAAGTGATTATGCTTGGTAAGATTGTTGCGTCTTG
TTGTTCTGCAACTTGGGCGCAGTGGTTCTTACCTTGTCTGCCAGCATC
TTTTCTGCAAATCAGAACCCTGGCACATGACTTGTAAAACGCCTGCGGGTGTTGGAAT
GCATGTGTTTGCTATGATTTGTGATTAGATTTGTGCGCGTGGTGC
TTCGGTATGTGGCTCTTTGCTGTGGGGGAATTCTCCTCCGCCCTGCTGA
ATCCCTT
>A_margalefii_a
TGGAATGCAAAGTGGGTGGTAAATTCCATGAAAAGGGAAATACATTTTTGAGACTGATAG
CAAACAAGTACCATGAGGGAAATATGAAAAGGACTTTGAAAAGAGAATTAAAAGAGTCT
GCATTTGCTGAACAGAAAGCAAACAGAATGAATTCTGCTTGGTTAGATTATTGTGCCGTC
TGCTTTGCTTTTGTGTTGCATCAGGGTGCAATGGTTCTTTCCTTGAATGCCAGCTT
TATTTCTGCAAATCGTAATCTTTGTGCATGAATGGAAATACGTCTGCGGGTATTGGATT
GCATGTGTTTGTGGTGATTTGTGATTTACCTATATGTGTGTC
TTGTGTTGGTAGCTTGTGAGCTTAAGGGTTGTTTTCATTCTTGAGCATGGGA
AAACCTT
>A_margalefeii_b
TGGAATGCAAAGTGGGTGGTAAATTCCATGAAAAGGGAAATACATTTTTGAGACTGATAG
CAAACAAGTACCATGAGGGAAATATGAAAAGGACTTTGAAAAGAGAATTAAAAGAGTCT
GCATTTGCTGAGCAGAAAGCAAACAGAATGAATTCTGCTTGGTTAGATTATTGTGCCGTC
TGCTTTGTTTATTTGTGTTGCATCAGGGTGCAATGGTTCTTTCCTTGAATGCCAGCTT
TATTTCTGCAAATCGTAATCTTTGTGCATGAATGGAAATACGTCTGCGGGTATTGGATT
GCAYGTGTTTGTGGTGATTTGTGATTTACCTATATGTGTGTC
TTGTGTTGGTGGCTTGTGAGCTTAAGGGTTGTTTTCATTCTTGAGCATGGGA
AACCTT
>A_leei_a
TGGAATGCAAATGTGGTGGTAAATTCCATGTAAAGGAAAATATGTCATTGAGACTGATAG
CAAACAAGTACCATGAGGGAGATATGAAAAGGACTTTGAAAAGAGAATTAAAAGAGCCT
GAAATTGTTGAGCAGAAAGCAAACAGACATGTGCACAATGGTAAGACTGCTGCATTCCT
TCCTGCAGATTGTGTGTGGAAGTGTGTGCAATGGTTCTTGCGTTGAACACCAGCTTT
GCTACTTGAAATCATTATTCATGTGTATGAATGAAAATTTGTTTTCGGGCAATGCAAC
GCATGCATATGATATGATGTTGGGTTGCTTTGTGGCACATGG
CCTGGCTTGGTGCACTTGGATTAGGAAGGGTGCCCTTCCTGTGTGTC
GCTCATG
>A_leei_b
GGGAATGCAAATATGATGGTAAATTCCATGTAAAGGACAACATATCATTGAGACTGATAG
CAAACAAATTCCATGAGGGAGATATGAAAAGGACTTTGAAAAGAGAATTAAAAGAGCCT
GAAATTGTTGAGCAAAACGCAAACAAACATGTGTGCAATGGTGAGACTGCTGCACACCT
TCCTGCATGTGTGCGTGGAAATGTCTGCAATGGTTCTTGCCTTGAATACCAGCTTT
GCTACCTGAAATCATTATTCATGTGCGTGAATGGAAATATGCCCTCGGGTGTTGAAAT
GTATGCATATAAAAATATATTGGGTTGCGCTGTTGTGTATGG
TCTGCTTGAAAGCCCATGTCATAAGGAGGGTGCTCTTCCTGGGGCGTGTG
GGGTGTG
>A_affine_a
TGGAATGCAAAGTGGGTGGTAAGTTTCATGTAAAGGTAAATATAGGATTGAGACTGATAG
CACACAAGTACCATGAGGGAAATATGAAAAGGACTTTGAAAAGAGAATTAAATGAGTTT
GTATTTGCTGAACAGAAAATAAACAGATTTGATGTTGCTTGGTGAGATTGTGGTGCTTGC
TTGACAATAGGTTTTGATTGTGGGTGCGATGATTCTTGCTTTGCTTGCCAGTTTC
TATTTGTACATTTGATTACCCTTGCACATGAATGGTAATTTTCCTGCGGGGTTTGGATT
GCATGTGTTTGTGATGATTTGTGTTTTGATGCATGTGTCTGGTGC
TTTTGTAATTGCTCATTTCTTGAAGCTGGGCCTACCCTACTAGAGCTTACA
AGCCCTG
>A_affine_b
TGGAATGCAAAGTGGGTGGTAAGTTTCATGTAAAGGTAAATATAGGATTGAGACTGATAG
CACACAAGTRCCATGAGGGAAATATGAAAAGGACTTTGAAAAGAGAATTAAATGAGTTT
GTATTTGCTGAACAGAAAATAAACAGATTTGATGTTGCTTGGTGAGATTGTGGTGCTTGC
TTGACAATAGGTTTTGATTGTGGGTGCGATGATTCTTGCTTTGCTTGCCAGTTTC
TATTTGTACATTTGATTACCCTTGCACATGAATGGTAATTTTCCTGCGGGGTTTGGATT
GCATGTGTTTGTGATGATTTGTGTTTTGATTCATGTGTCTGGTGC
TTTTGTAATTGCTCATTTCTTGAAGCTGGGCCTACCCTACTAGAGCTTACA
AGCCCTG
>A_concavum_a
TGGAATGCAAAGTGGGTGGTAAGTTTCATGTAAAGGTAAATATAGGATTGAGACTGATAG
CACACAAGTACCATGAGGGAAATATGAAAAGGACTTTGAAAAGAGAATTAAATGAGTTT
GTATTTGCTGAACAGAAAATAAACAGATTTGATGTTGCTTGGTGAGATTGTGGTGCTTGC
TTGACAATAGGTTTTGATTGTGGGTGCAATGATTCTTGCTTTGCTTGCCAGTTTC
CATGTGTACATTTGATTACCCTTGCTCATGAATGGTAATCTTCCTGCGGGGTTTGGATT
GCATGTGTTTGTGATGATTTGTGTTTTGATACATGTGTCTGGTGC
TTTTGTAATTGCTCATTTCTTGAAGCTGGGCCTACCCTACTAKAGCTTACA
AGCCCTG
>A_tropicale_a
TGGAATGCAAAGTGGGTGGTAAGTTTCATGTAAAGGTAAATATATGATTGAGACTGATAG
TGCACAAGTACCATGAGGGAAATATGAAAAGGACTTTGAAAAGAGAATTAAATGAGTTT
GTATTTGCTGAACAGAAAGTAAACAGATTTGATTTTGCTGGGTGAGATTGTGGTGCTTGC
TTGACACTTATGTGGTTGTAAGTACAATGATTCTTACTTTGTGTGCCAGTTTT
TTGCACATTTGAACATTCTTGCGTATGAATGGTAATATTCCTGTGGGGGTTGGATT
GCATACGTATGTAAGCATTTGTGTTCTGAACTATGTGTTTGGTGACTTTGT
TTGTACGCTATGTGTACAGAAGGTGTTTCTTCCTGGGTCAACA
AGCCTTA
>A_tamiyavanichi_a
TGGAATGCAAAGTGGGTGGTAAGTTTCATGTAAAGGTAAATATATGATTGAGACTGATAG
TGCACAAGTACCATGAGGGAAATATGAAAAGGACTTTGAAAAGAGAATTAAATGAGTTT
GTATTTGCTGAACAGAAAGTAAACAGATTTGATTTTGCTGGGTGAGATTGTGGTGCTTGC
CTGACACTGCGGTGTGGTTCTAAGTACAATGATTCTTGCTTTGTGTGCCAGCTTT
TTACACATTTGAACATGCATGCGCATGAATGGTAGTATTCCTGTGGGGGGTTGGATT
GCATGCGTGTATAAGCATTTGTGTGTTTGAAGCATGTGTTTGGTGATGTTGGT
GTGTGCACATATTGTTCTTCAGGATGT

>A_cohorticula
TGGAATGCAAAGTGGGTGGTAAGTTTCATGTAAAGGTAAATATATGATTGAGACTGATAG
TGCACAAGTACCATGAGGGAAATATGAAAAGGACTTTGAAAAGAGAATTAAATGAGTTT
GTATTTGCTGAACTGAAAGTAAACAGATTTGATTTTGATGGGTGAGATTGTGGTGCTTGC
TTGACACTATGGTGTGGTCTAAGTACAATGATTCTTGCTTTGTGTGCCAGCTTT
TTACACATTTGAACATGCATGCGCATGAATGGTATTATTCCTGTGGGGGGTTGGATT
GCATGCGTGTATAAGCATTTGTGTGCTTGAAGCATGTGTTTGGTGATGTTGGT
GTGTGCACATATTGTTCTTCAGGATGTTTTCTTCCTGTGTCAACA
AGCCTTA
>A_tamiyavanichi_b
TGGAATGCAAAGTGGGTGGTAAGTTTCATGTAAAGGTAAATATATGATTGAGACTGATAG
TGCACAAGTACCATGAGGGAAATATGAAAAGGACTTTGAAAAGAGAATTAAATGAGTTT
GTATTTGCTGAACTGAAAGTAAACAGATTTGATTTTGATGGGTGAGATTGTGGTGCTTGC
TTGACACTATGGTGTGGTCTAAGTACAATGATTCTTGCTTTGTGTGCCAGCTTT
TTACACACTTGAACATGCATGCGCATGAATGGTATTATTCCTGTGGGGGGTTGGATT
GCATGCGTGTATAAGCATTTGTGTGCTTGAAGCATGTGTTTGGTGATGTTGGT
GTGTGCACATATTGTTCTTCAGGATGTTTTCTTCCTGTGTCAACA
AGCCTTA
>A_fraterculus_a
TGGAATGCAAATTGGGTGGTAAGTTTCATGCACAGGTAAATACATGATTGAGACTGATAG
CGCACAAGTACCATGAGGGAAATATGAAAAGGACTTTGAAAAGAGAGTTAAATGAGTTT
GCACTTGCTGAACAGAAAGTAAACAGATTTGATTATACTGCGTGAGATTGTGGTGTTTGC
TTTGCATGTCGATGTGAATTGCAAATGCAATGTTTGTTGCTGTGTGTGCTAGTTAT
TTGTGCATGTGCTGACCATTGCACATGAATGGTAATATCTCTGCGGGGGGTGATT
GTATGTGCATGCATGCATGTGTGCTCAGGCATGTGTTTGGTGATGGTGTGTTGGT
ATGTGTGTGTGTGTTCTGTGCTGGGTGTTGTTCGCTGTATGGGCCCACA
AGCTTTA
>A_fraterculus_b
TGGAATGCAAATTGGGTGGTAAGTTTCATGCACAGGTAAATACATGATTGAGACTGATAG
CGCACAAGTACCATGAGGGAAATATGAAAAGGACTTTGAAAAGAGAGTTAAATGAGTTT
GCACTTGCTGAACAGAAAGTAAACAGATTTGATTATACTGCGTGAGATTGTGGTGTTTGC
TTTGCATGTCGATGTGAATTGCAAATGCAATGTTTGTTGCTGTGTGTGCTAGTTAT
TTGTGCATGTGCTGACCATTGCACATGAATGGTAATATCTCTGCGGGGGGTGATT
GTATGTGCATGCATGCATGTGTGCTCAGGCATGTGTTTGGTGATGGTGTGTTGGT
ATGTGTGTGTGTGTTCTGTGCTGGGTGTTGTTCGCTGTATGGGCCCACA
AGCTTTA
>A_tamarense_a
TGGAATGCAAAGTGGGTGGTAAGTTTCATACAAAGGTAAATATGCAATTGAGACTGATAG
CACACAAGTACCATGAGGGAAATATGAAAAGGACTTTGAAAAGAGAATTAAATGAGTTT
GTATTTGCTGAACACAAAGCAAACAGACTTGATTTGCTTGGTGAGATTGTAGTGCTTGC
TTGACAATAGGTTTTGGCTGTGGGTGAAATGATTCTTTCTTTGCATGCCAGGTTC
TATGTGTACATTTGATTACCTTTGCACATGAATGGTAATTTTCCTGCGGGGGGTGGATT
GCATGTGCATGTAATGATTTGTGTCTTGATGAATGTGTCTGGTGT
ATCTGTTTTTGTTCCATGTGTTTGAGGTTGCTTCCTTCCTTGGGCTTACA
AGCCCTG
>A_tamarense_b
TGGAATGCAAAGTGGGTGGTAAGTTTCATACAAAGGTAAATATGCAATTGAGACTGATAG
CACACAAGTACCATGAGGGAAATATGAAAAGGACTTTGAAAAGAGAATTAAATGAGTTT
GTATTTGCTGAACACAAAGCAAACAGACTTGATTTGCTTGGTGAGATTGTAGTGCTTGC
TTGACAATAGGTTTTGGCTGTGGGTGAAATGATTCTTTCTTTGCATGCCAGGTTC
TATGTGTACATTTGATTACCTTTGCACATGAATGGTAATTTTCCTGCGGGGGGTGGATT
GCATGTGCATGTAATGATTTGTGTTTTGATGAATGTGTCTGGTGT
ATCTGTTTTTGTTCCATGTGTTTGAGGTTGCTTCCTTCCTTGGGCTTACA
AGCCCTG
>A_australiense_a
TGGAATGCAAAGTGGGTGGTAAGTTTCATGCAAAGGTAAATATGCAATTGAGACTGATAG
CGCACAAGTACCATGAGGGACATATGAAAAGGACTTTGAAAAGAGAATTAAACGAGTTT
GTATTTGCTGAACACAAAGTAAACAGATGTGATTTCCTTAGTGAGATTGTAGCACTTGC
TTGACAATAGGTTTTGGCGGTGGGTGCAATGATTCTTGCTTTGTATGCCAGTTTC
TATGTGGACATTTGATTACCTGTGCACTTGAATGGTAATTTTCCTGCGGGGGGTGGATT
GCATATGCATGTAATTATTTGCATGTTTTATTACTGTGTCTGGTGT
ATGTGTTTGTGTTMTTGTGCTTGTGGTTGCTTTCTTCCTTGGGCTTGCA
AGCCCTG
>A_australiense_b
TGGAATGCAAAGTGGGTGGTAAGTTTCATGCAAAGGTAAATATGCAATTGAGACTGATAG
CGCACAAGTACCATGAGGGACATATGAAAAGGACTTTGAAAAGAGAATTAAACGAGTTT
GTATTTGCTGAACACAAAGTAAACAGATGTGATTTCCTTAGTGAGATTGTAGCACTTGC
TTGACAATAGGTTTTGGCGGTGGGTGCAATGATTCTTGCTTTGTATGCCAGTTTC
TATGTGGACATTTGATTACCTGTGCACTTGAATGGTAATTTTCCTGCGGGGGGTGGATT
GCATATGCATGTAATTATTTGCATGTTTTATTACTGTGTCTGGTGT
ATGTGTTTGTGTTCTTGTGCTTGTGGTTGCTTTCTTCCTTGGGCTTGCA
AGCCCTG
>A_pacificum_a
TGGAATGCAAAGTGGGTGGTAAGTTTCATGCAAAGGTAAATATGCAATTGAGACTGATAG
CGCACAAGTACCATGAGGGACATATGAAAAGGACTTTGAAMAGAGAATTAAATGAGTTT
GTATTTGCTAAACACAAAGTAAACAGACTTGATTTCCTCAGTGAGATTGTAGTGMTTGC
TTRACAATGGGTTTTGGCTGCAAGTGCAATAATTCTTGCTTTGTGTGCCAGTTTT
TATGTGGACATTTGATTACCTTTGCACATGAATGGTAATTTTCCTGCGGGGTGTGGATT
GCATATGCATGTAATGATTTGCATGTTTGTTAAATGTGTCTGGTGT
ATTTGTTTGTGTCCTTGTCCTTGAGGTTGCTTTCTCCCTTGGGCTTACA
TGCCCTG
>A_catenella_a
TGGAATGCAAAGTGGGTGGTAAGTTTCATGTMAAGGTAAACATGCAAYTGAGACTGATAG
CACACAAGTRCCATGAGGGAAATATGAAAAGGACTTTGAAAAGAGAATTAAATGAGTTT
GTATTTGCTGAACACAAAGTAAACAGACTTGATTTGCTTGGTGGGAGTGTTGCACTTGC
TTGACAAGAGCTTTGGGCTGTGGGTGTAATGATTCTTTCTTTGCATGCCAGTTTC
TATGTGTACATCTGATTACCTTTGCACATGAATGATAAGTCTCCTGTGGGGGGTGGATT
GCATGTGCATGTAATGATTTGTGTTTTGATAAATGTGTCTGGTGT
ATGTGTGTGTGTTCCTGTGCTTGGGGATGCTTCCTTCCTTGGACTTACA
AGCCCTG
>A_catenella_b
TGGAATGCAAAGTGGGTGGTAAGTTTCATGTAAAGGTAAACATGCAATTGAGACTGATAG
CACACAAGTACCATGAGGGAAATATGAAAAGGACTTTGAAAAGAAAATTAAATGAGTTT
GTATTTGCTGAACACAAAGTAAACAGACTTGATTTGCTTGGTGGGAGTGTTGCACTTGC
TTGACAAGAGCTTTGGGCTGTGGGTGTAATGATTCTTTCTTTGCATGCCAGTTTC
TATTTGTACATCTGATTACCTTTGCACATGAATGATAAGTCTCCTGTGGGGGGTGGATT
GCATGTGCATGTAATGATTTGTGTTTTGATAAATGTGTCTGGTGT
ATGTGTGTGTGTTCCTGTGCTTGGGGATGCTTCCTTCCTTGGACTTACA
AGCCCTG
>A_catenella_c
TGGAATGCAAAGTGGGTGGTAAGTTTCATGTAAAGGTAAACATGCAACTGAGACTGATAG
CACACAAGTACCATGAGGGAAATATGAAAAGGACTTTGAAAAGATAATAAAAAGAGTTT
GTATTTGCTGAACACAAAATAAACACACTCGATTTGCTTGGTGGGAGTGCTGCACTTGC
TGGACAAGAGCTTTGGGCTGTGTGTGTAATGATTCGTTCTTTGCATGCCAGTTTC
TATGTGTACATCTGATTACCTTTGCACATGAATGATAAGTCTCCTGTGGGGGGTGTATT
GCATGTGCATGTAATGATGTGTGTTTTGATAAATGTGTATGGTGT
ATGTGTGTGTTCATGTGATTGGGGATGCTTCCTTCCTTGGACTTACA
AGCCCTG
>A_mediterraneum_a
TGGAATGCAAAGTGGGTGGTAAGTTTCATGTAAAGGTAAATATGCAATTGAGACTGATAG
CACACAAGTACCATGAGGGAAATATGAAAAGGACTTTGAAAAGAGAATTAAATGAGTTT
GTATTTGCTGAACAAAAAGTAAACAGACTTGATTTCTTTGGTGAGGTTGTTGTGCTTGC
CTGACAATAAGTTTTGGTGGTGGGTACAATGATTCTTTCTTGGCATGCCAGTTTC
TATTTGTACATTTGATTACCTTTGCATATGAATGGGAAGTTTCTTGTGGGGGGGTTGATT
GCATGTGCATGTAATGATTTGTGTTTTGATGTATGAGTCTGGTGT
TTCTGTCGGTGTTTCTGTGCTTGAGGTTGATTCCTTCCTTGGACTGACA
AGCCCTG
>A_mediterraneum_b
TGGAATGCAAAGTGGGTGGTAAGTTTCATGTAAAGGTAAATATGCAATTGAGACTGATAG
CACACAAGTACCATGAGGGAAATATGAAAAGGACTTTGAAAAGAGAATTAAATGAGTTT
GTATTTGCTGAACAAAAAGTAAACAGACTTGATTTCTTTGGTGAGGTTGTTGTGCTTGC
CTGACAATAAGTTTTGGTGGTGGGTACAATGATTCTTTCTTGGCATGCCAGTTCC
TATTTGTACATTTGATTACCTTTGCATATGAATGGGAAGTTTCTTGTGGGGGGGTTGATT
GCATGTGCATGTAATGATTTGTGTTTTGATGTATGAGTCTGGTGT
TTCTGTTGGTGTTTCTGTGCTTGAGGTTGATTCCTTCCTTGGACTGACA
AGCCCTG
>A_pseudogoniaulax_a
TGGAATGCAAATTGGGTGGTAAATTTCACGCAAGGGAAAATATATTATTGAGTCTGATAA
TGAACAAGTACCATGAGGGAAATATGCAAAGGACTTTGAAAAGAAAATTAAAAGAGCTT
GCATTTGCTAAACAGAAAACTAGCAGAAGTGCTTTATCTTGGTAAGATTGCTGCGCATGG
GTTTACTGTGTAAATTGTATGAGCATTGGTTCTTACTTTGTGTGTCAATTCC
ATTGTCAATTTTAATATCTTTGCTCATGAATTGTGAAATGCTTGCGGGTGTTAGATT
GCATGTGCATTCATTAATTTGGACTTGGTGCAGTGCTTGGCAACA
GCTTGCATGTAGAGTGTGCGTGCAATGTACAATTGCGATTGTCAGCTGTTGCC
AACCA
>A_pseudogoniaulax_b
TGGAATGCAAATTGGGTGGTAAATTTCACGCAAGGGAAAATATATTATTGAGTCTGATAA
TGAACAAGTACCATGAGGGAAATATGCAAAGGACTTTGAAAAGAAAATTAAAAGAGCTT
GCATTTGCTAAACAGAAAACTAGCAGAAGTGCTTTATCTTGGTAAGATTGCTGCGCATGG
GTTTACTGTGTAAATTGTATGAGCATTGGTTCTTACTTTGTGTGTCAATTCC
ATTGTCAATTTTAATATCTTTGCTCATGAATTGTGAAATGCTTGCGGGTGTTAGATT
GCATGTGCATTCATTAATTTGGACTTGGTGCAGTGCTTGGCAACA
GCTTGCATGTAGAGTGTGCGTGCAATGTACAATTGCGATTGTCAGCTGTTGCC
AACCA
>A_hiranoi_a
TGGAATGCAAATTGGGTGGTAAATTTCACGCAAGGGAAAATATATTATTGAGTCTGATAA
TGAACAAGTACCATGAGGGAAATATGCAAAGGACTTTGAAAAGAAAATTAAAAGAGCTT
GCATTTGCTAAACAGAAAACTAGCAGAAGTGCTTTATCTTGGTAAGATTGCTGCGCATGG
GTTTACTGTGTAAATTGTATGAGCATTGGTTCTTACTTTGTGTGTCAATTCC
ATTGTCAATTTTAATATCTTTGTTCATGAATTGTGAAATGCTTGCGGGTGTTAGATT
GCATGTGCATTCATTAATTTGGACTTGGTGCAGTGCTTGGCAATA
GCTTGCATGTAGAGTGTGCGTGCAATGTACAATTGCGATTGTCAGCTGTTGCC
AACCA
>A_taylori_a
TGGAATGCAAATAGGGTGGTAAATTTCACGCAAGGGAAAATATATTGTTGAGTCTGATAA
TGAACAAGTACCATGAGGGAAATATGCAAAGGACTTTGAAAAGAAAATTAAAAGAGCTT
GCATTTGCTAAACAGAAAACTAGCAGAAGTGCTTTATCTTGGTAAGATTGCTGTGCATGG
GTTTATTGTGTAAATTGTATGAGCATTGGTTCTTGCCTTGTGTGTCAATTCC
AATGTCTTTTTTAATATCTTTGTTCATGAATTGCGAAATGCTTGTGGGTGTTTGATT
GCATGTGCATACATTAATTTGGACTTGGTGCAATGTTTGGCATTA
GCTTGCATGTAGAGTGCCTGTGCAATGCAAAATTGCGATTGTGAACTAAAGCC
AACCG
>A_taylori_b
TGGAATGCAAATAGGGTGGTAAATTTCACGCAAGGGAAAATATATTGTTGAGTCTGATAA
TGAACAAGTACCATGAGGGAAATATGCAAAGGACTTTGAAAAGAAAATTAAAAGAGCTT
GCATTTGCTAAACAGAAAACTAGCAGAAGTGCTTTATCTTGGTAAGATTGCTGTGCATGG
GTTTATTGTGTAAATTGTATGAGCATTGGTTCTTGCCTTGTGTGTCAATTCC
AATGTCTTTTTTAATATCTTTGTTCATGAATTGCGAAATGCTTGTGGGTGTTTGATT
GCATGTGCATACATTAATTTGGACTTGGTGCAATGTTTGGCATTA
GCTTGCATGTAGAGTGCCTGTGCAATGCAAAATTGCGATTGTGAACTAAAGCC
AACCG
>A_satoanum_a
TGGAATGCAAATGGGGTGGTAAATTTCATTCAAGGGCAAATATATTATTGAGCCTGATAG
TGGACAAGTACCATGAGGGAAATATGAAAAGGATTTTGAAAAGAAAATTAAAAGAGTTT
GCAATTGCTGAACAGAAAGCAAGCAGAAGGTTTTTGTTTTGGTGAGATTGTTGCAAATGC
ATTTGCATCTGTTGCTGAATGTGTGTGCAATGGTTCCTGCCTTGGGTGCTAATTTC
AATTTCGCATATCATTACCTTTGCTTGTGAAATGTAAAATATTTGCAAGTATTGGATT
GCATGTGCACGCAATGACTTGTGGTTTGGCACAGTGCTTGCTTATG
AGTTAATGTTCATGTGCTCTGTCAATACATTATTGTGAATGCACACACATGTC
AACCA
>A_minutum_c
TGGAATGCAAAGTGGGTGGTAAATTCCATGTAAAGGTAAATATATTATTGAGACTGATAG
CAAACAAGTACCATGAGGGAAATATGAAAAGGACTTTGAAAAGGGAATTAAAAGAGTCT
GCATTTGCTGAACAGAAAGCAAACAGAATTGATGTGCTTGGTGAGATTGTTGTGCCCAC
TCTGTCATTTATGTCGGATGTGGGTGCGATGGTTCTTACCTTGAATGTCAGCTTC
TATTTCTGCAAATCATTACCCTTGCACATGAATGGTAATTTGCCTGCGGGTATTGGAAT
GTGTGTGTTTGCAATGATTTGTGATTTGATGCATGTGGTTGGTGGA
CTTTGTATGTGCTGTTTTGCCAACGGGGAAGGGACTCTTCCTTGAGCACTGCA
AGCCCTT
>A_catenella_d
TGGAATGCAAAGTGGGTGGTAAGTTTCATGTAAAGGTAAACATGCAATTGAGACTGATAG
CACACAAGTACCATGAGGGAAATATGAAAAGGACTTTGAAAAGAGAATTAAATGAGTTT
GTATTTGCTGAACACAAAGTAAACAGACTTGATTTGCTTGGTGGGAGTGTTGCACTTGC
TTGACAAGAGCTTTGGGCTGTGGGTGTAATGATTCTTTCTTTGCATGCCAGTTTC
TATTTGTACATCTGATTACCTTTGCACATGAATGATAAGTCTCCTGTGGGGGGTGGATT
GCATGTGCATGTAATGATTTGTGTTTTGATAAATGTGTCTGGTGT
ATGTGTGTGTTCCTGTGCTTGGGGATGCTTCCTTCCTTGGACTTACA
AGCCCTG
>A_catenella_e
TGGAATGCAAAGTGGGTGGTAAGTTTCATGTAAAGGTAAACATGCAATTGAGACTGATAG
CACACAAGTACCATGAGGGAAATATGAAAAGGACTTTGAAAAGAGAATTAAATGAGTTT
GTATTTGCTGAACACAAAGTAAACAGACTTGATTTGCTTGGTGGGAGTGTTGCACTTGC
TTGACAAGAGCTTTGGGCTGTGGGTGTAATGATTCTTTCTTTGCATGCCAGTTTC
TATTTGTACATCTGATTACCTTTGCACATGAATGATAAGTCTCCTGTGGGGGGTGGATT
GCATGTGCATGTAATGATTTGTGTTTTGATAAATGTGTCTGGTGT
ATGTGTGTGTTCCTGTGCTTGGGGATGCTTCCTTCCTTGGACTTACA
AGCCCTG
>A_mediterraneum_c
TGCAATGCAAAGTGCGTGGTAAGTTTCATGTAAAGGTAAATATGCAATTGAGACTGATAG
CACACAAGTACCATGAGGCAAATATGAAAAGGACTTTGAAAAGAGAATTAAATGAGTTT
GTATTTGCTGAACAAAAAGTAAACAGACTTGATTTCTTTGGTGAGGTTGTTGTGCTTGC
CTGACAATAAGTTTTGGTGGTGGGTACAATGATTCTTTCTTGGCATGCCAGTTTC
TATTTGTACATTTGATTACCTTTGCATATGAATGGGAAGTTTCTTGTGGGGGGGTTGATT
GCATGTGCATGTAATGATTTGTGTTTTGATGTATGAGTCTGGTGT
TTCTGTTGGTGTTTCTGTGCTTGAGGTTGATTCCTTCCTTGGACTGACA
AGCCCTG
>A_tamarense_c
TGGAATGCAAAGTGGGTGGTAAGTTTCATACAAAGGTAAATATGCAATTGAGACTGATAG
CACACAAGTACCATGAGGGAAATATGAAAAGGACTTTGAAAAGAGAATTAAATGAGTTT
GTATTTGCTGAACACAAAGCAAACAGACTTGATTTGCTTGGTGAGATTGTAGTGCTTGC
TTGACAATAGGTTTTGGCTGTGGGTGAAATGATTCTTTCTTTGCATGCCAGGTTC
TATGTGTACATTTGATTACCTTTGCACATGAATGGTAATTTTCCTGCGGGGGGTGGATT
GCATGTGCATGTAATGATTTGTGTTTTGATGAATGTGTCTGGTGT
ATCTGTTTTTGTTCCATGTGTTTGAGGTTGCTTCCTTCCTTGGGCTTACA
AGCCCTG
>A_tamarense_d
TGGAATGCAAAGTGGGTGGTAAGTTTCATACAAAGGTAAATATGCAATTGAGACTGATAG
CACACAAGTACCATGAGGGAAATATGAAAAGGACTTTGAAAAGAGAATTAAATGAGTTT
GTATTTGCTGAACACAAAGCAAACAGACTTGATTTGCTTGGTGAGATTGTAGTGCTTGC
TTGACAATAGGTTTTGGCTGTGGGTGAAATGATTCTTTCTTTGCATGCCAGGTTC
TATGTGTACATTTGATTACCTTTGCACATGAATGGTAATTTTCCTGCGGGGGGTGGATT
GCATGTGCATGTAATGATTTGTGTTTTGATGAATGTGTCCGGTGT
ATCTGTTTTTGTTCCATGTGTTTGAGGTTGCTTCCTTCCTTGGGCTTACA
AGCCCTG
>A_pacificum_b
TGGAATGCAAAGTGGGTGGTAAGTTTCATGCAAAGGTAAATATGCAATTGAGACTGATAG
CGCACAAGTACCATGAGGGACATATGAAAAGGACTTTGAACAGAGAATTAAATGAGTTT
GTATTTGCTAAACACAAAGTAAACAGACTTGATTTCCTCAGTGAGATTGTAGTGMTTGC
TTRACAATGGGTTTTGGCTGCAAGTGCAATAATTCTTGCTTTGTGTGCCAGTTTT
TATGTGGACATTTGATTACCTTTGCACATGAATGGTAATTTTCCTGCGGGGTGTGGATT
GCATATGCATGTAATGATTTGCATGTTYGTTAARTGTGTCTGGTGT
ATTTGTTTGTGTCCTTGTCCTTGAGGTTGCTTTCTCCCTTGGGCTTACA
TGCCCTG
>A_pacificum_c
TGGAATGCAAAGTGGGTGGTAAGTTTCATGCAAAGGTAAATATGCAATTGAGACTGATAG
CGCACAAGTACCATGAGGGACATATGAAAAGGACTTTGAAMAGAGAATTAAATGAGTTT
GTATTTGCTAAACACAAAGTAAACAGACTTGATTTCCTCAGTGAGATTGTAGTGMTTGC
TTRACAATGGGTTTTGGCTGCAAGTGCAATAATTCTTGCTTTGTGTGCCAGTTTT
TATGTGGACATTTGATTACCTTTGCACATGAATGGTAATTTTCCTGCGGGGTGTGGATT
GCATATGCATGTAATGATTTGCATGTTTGTTAAATGTGTCTGGTGT
ATTTGTTTGTGTCCTTGTCCTTGAGGTTGCTTTCTCCCTTGGGCTTACA
TGCCCTG
>A_pacificum_d
TGGAATGCAAAGTGGGTGGTAAGTTTCATGCAAAGGTAAATATGCAATTGAGACTGATAG
CGCACAAGTACCATGAGGGACATATGAAAAGGACTTTGAACAGAGAATTAAATGAGTTT
GTATTTGCTAAACACAAAGTAAACAGACTTGATTTCCTCAGTGAGATTGTAGTGCTTGC
TTGACAATGGGTTTTGGCTGCAAGTGCAATAATTCTTGCTTTGTGTGCCAGTTTT
TATGTGGACATTTGATTACCTTTGCACATGAATGGTAATTTTCCTGCGGGGTGTGGATT
GCATATGCATGTAATGATTTGCATGTTTGTTAAATGTGTCTGGTGT
ATTTGTTTGTGTCCTTGTCCTTGAGGTTGCTTTCTCCCTTGGGCTTACA
TGCCCTG
>A_australiense_c
TGGAATGCAAAGTGGGTGGTAAGTTTCATGCAAAGGTAAATATGCAATTGAGACTGATAG
CGCACAAGTACCATGAGGGACATATGAAAAGGACTTTGAAAAGAGAATTAAACGAGTTT
GTATTTGCTGAACACAAAGTAAACAGATGTGATTTCCTTAGTGAGATTGTAGCACTTGC
TTGACAATAGGTTTTGGCGGTGGGTGCAATGATTCTTGCTTTGTATGCCAGTTTC
TATGTGGACATTTGATTACCTGTGCACTTGAATGGTAATTTTCCTGCGGGGGGTGGATT
GCATATGCATGTAATTATTTGCATGTTTTATTACTGTGTCTGGTGT
ATGTGTTTGTGTTCTTGTGCTTGTGGTTGCTTTCTTCCTTGGGCTTGCA
AGCCCTG
