# Supplementary material for: Combining Nanopore Sequencing with Recombinase Polymerase Amplification Enables Identification of Dinoflagellates from the Alexandrium Genus, Providing a Rapid, Field Deployable Tool
Source: Toxins (Basel). 2023 Jun 1;15(6):372. doi: 10.3390/toxins15060372 (PMC10302762; doi:10.3390/toxins15060372)
Supplement: Supplementary file 1 [file toxins-15-00372-s001.zip › Supplemantary_material/S9_phylo_tree_ref_list.fasta]

>AF042813.1_Prorocentrum_minimum
TG-GAGCGTAAATTGGGTGGTAAATTTCATCTCAAGCTAAATATTGGTTCGAGACCGATA
GCAAACAAGTACCATGAGGGAAAGATGAAAAGGACTTTGAAAAGAGAGTTAAAAGTGCCT
GAAATTGCTGAAAGGGAAGCGAATGGAACCAGTGTTGCTTGGCAAGATTGTCGGGTGCAT
G-------------------ACGCGCTTG-ATCGTCTCTTGCCTTGTGTGTCAACGCCA-
-GTTCGCGATCGAGGAAAACTCCAGGGTCATGGTAGCTCGTCTACGGGTGAGTGAATAGC
CTTGGCA-GAACTCATTTGCGGACTGTTTCTTTCGTGTCTGGTT----------------
--------------------------------------
>AJ535373.1_Alexandrium_tamutum
TG-GAATGCAAAGTGGGTGGTAAATTCCATGTAAAGGTAAATATATTATTGAGACTGATA
GCAAACAAGTACCATGAGGGAAATATGAAAAGGACTTTGAAAAGAGAATTAAAAGAGTCT
GCATTTGCTGAACAGAAAGCAAACAGAATTGATCTTGCTTGGTGAGATTGTTGCGTCTAC
T-CTTGCATTTCTATGCTGGATGTGGGTGCGATGGTTCTTGCCTTGAATGTCAGCTTCCA
TTTCTGCAAATCATTACCCTTGCACATGAATGGTAATTTGCCTGCGGGTAT-TGGAATGC
ATGTGTTTGCAATGATTTGTGA-TT-TGATACATGTGTTTGGTG----------------
--------------------------------------
>GQ120507.1_Alexandrium_tamutum
TG-GAATGCAAAGTGGGTGGTAAATTCCATGTAAAGGTAAATATATTATTGAGACTGATA
GCAAACAAGTACCATGAGGGAAATATGAAAAGGACTTTGAAAAGAGAATTAAAAGAGTCT
GCATTTGCTGAACAGAAAGCAAACAGAATTGATCTTGCCTGGTGAGATTGTTGCGTCTAC
T-TCTGCATTTCTATGTTGGATGTGGGTGCGATGGTTCTTGCCTTGAATGTCAGCTTCTT
TTTCTGCAAATCATTACCCTTGCACATGAATGGTAATTTGCCTGCGGGTAT-TGGAATGC
ATGTGTTTGCCATGATTTGTGA-TT-TGATACATGTGTCTGGTG----------------
--------------------------------------
>AY962849.1_Alexandrium_minutum
TG-GAATGCAAAGTGGGTGGTAAATTCCATGTAAAGGTAAATATATTATTGAGACTGATA
GCAAACAAGTACCATGAGGGAAATATGAAAAGGACTTTGAAAAGAGAATTAAAAGAGTCT
GCATTTGCTGAACAGAAAGCAAACAGAATTGATTTTACTTGGTGAGATTGTTGTGCTTAC
T-CTATCATTTATATGGTTGATGTGGGTGCGATGGTTCTTACCTTGAATGTCAGCTTCTA
TTTCTGCAAATCATTACCCTTGCACATGAATGGTAATTTGCCTGCGGGTAT-TGGAATGC
ATGTGTTTGCAATGATTTGTGA-TT-TGACGCATGTGTTTGGTG----------------
--------------------------------------
>JF521634.1_Alexandrium_minutum
TG-GAATGCAAAGTGGGTGGTAAATTCCATGTAAAGGTAAATATATTATTGAGACTGATA
GCAAACAAGTACCATGAGGGAAATATGAAAAGGACTTTGAAAAGAGAATTAAAAGAGTCT
GCATTTGCTGAACAGAAAGCAAACAGAATTGATTTTACTTGGTGAGATTGTTGTGCTTAC
T-CTATCATTTATATGGTTGATGTGGGTGCGATGGTTCTTACCTTGAATGTCAGCTTCTA
TTTCTGCAAATCATTACCCTTGCACATGAATGGTAACTTGCCTGCGGGTAT-TGGAATGC
ATGTGTTTGCAATGATTTGTGA-TT-TGACGCATGTGTTTGGTG----------------
--------------------------------------
>AY962834.1_Alexandrium_insuetum
TG-GAATGCAAAGTGGGTGGTAAATTCCATGTAAAGGTAAATATATTATTGAGACTGATA
GCAAACAAGTACCATGAGGGAAATATGAAAAGGACTTTGAAAAGAGAATTAAAAGAGTCT
GCATTTGCTGAACAGAAAGCAAACAGAATTGATCTTACTTGGTGAGATTGTTGTGCCCAC
T-TTAGCATTTATATGTTGGATGTGGGTGCGATGGTTCTTGCCTTGAATGTCAGCTTCTA
TTWCTGCAAATCATTACCCTTGCACGTGAATGGTAATTTGCCTGTGGGTAT-TGGAATGC
ATGTGTTTGCAATGATTTGTGA-TT-TGATATGTGTGATTGGTG----------------
--------------------------------------
>JF521630.1_Alexandrium_insuetum
TG-GAATGCAAAGTGGGTGGTAAATTCCATGTAAAGGTAAATATATTATTGAGACTGATA
GCAAACAAGTACCATGAGGGAAATATGAAAAGGACTTTGAAAAGAGAATTAAAAGAGTCT
GCATTTGCTGAACAGAAAGCAAACAGAATTGATCTTACTTGGTGAGATTGTTGTGCCCAC
T-TTAGCATTTATATGTTGGATGTGGGTGCGATGGTTCTTGCCTTGAATGTCAGCTTCTA
TTTCTGCAAATCATTACCCTTGCACGTGAATGGTAATTTGCCTGTGGGTAT-TGGAATGC
ATGTGTTTGCAATGATTTGTGA-TT-TGATATGTGTGATTGGTG----------------
--------------------------------------
>FJ011438.1_Alexandrium_peruvianum
TG-GAATGCAAAGTGGGTGGTAAATTCCATGTAAAGGAAAATATATTATTGAGACTGATA
GCAAACAAGTACCATGAGGGAAATATGAAAAGGACTTTGAAAAGAGAATTAAAAGAGTCT
GCATTTGCTGAACAGAAAGCAAACAGAATTGAT-CTACTTGGTGAGATTGTTGCGTCCAC
T--------------------TGTGGGCGCAATGGTTCTTGCCTTGAATGTCAGCGTCTA
TTTCTGCAAATCATTACCCTTGCACATGAATGGTAATTTGCCTGTGGGTAT-TGGAATGC
ATGTGTTTGCAATGATTTGTGA-TT-TGATACGTGTGTCTGGTG----------------
--------------------------------------
>AY962858.1_Alexandrium_ostenfeldii
TG-GAATGCAAAGTGGGTGGTAAATTCCATGTAAAGGAAAATATATTATTGAGACTGATA
GCAMACAAGTACCATGAGGGAAATATGAAAAGGACTTTGAAAAGAGAATTAAAAGAGTCT
GCATTTGCTGAACAGAAAGCAAACAGAATTGAT-CTACTTGGTGAGATTGTTGCGTCCAC
T--------------------TGTGGGTGCAATGGTTCTTGCCTTGAATGTCAGCGTCTA
TTTCTGCAAATTATTACCCTTGCATATGAATTGTAATTTGCCTGTGGGCAT-TGGAATGC
ATGTGTTTGCAATGATTTGTGA-TT-TGATACATGTGTCTGGTG----------------
--------------------------------------
>JF921174.1_Alexandrium_ostenfeldii
TG-GAATGCAAAGTGGGTGGTAAATTCCATGTAAAGGAAAATATATTATTGAGACTGATA
GCAAACAAGTACCATGAGGGAAATATGAAAAGGACTTTGAAAAGAGAATTAAAAGAGTCT
GCATTTGCTGAACAGAAAGCAAACAGAATTGAT-CTACTTGGTGAGATTGTTGCGCCCAC
T--------------------TGTGGGTGCAATGGTTCTTGCCTTGAATGTCAGCGTCTA
TTTCTGCAAATTATTACCCTTGCATATGAATTGTAATTTGCCTGTGGGCAT-TGGAATGC
ATGTGTTTGCAATGATTTGTGA-TT-TGATACATGTGTCTGGTG----------------
--------------------------------------
>AY962833.1_Alexandrium_andersonii
TG-GAATGCAAAGTGGGTGGTAAATTTCATGTAAAGATTAATATATTATTGAGACTGATA
GCGAACAAGTACCATGAGGGAAATATGAAAAGGACTTTGAAAAGAGAATTAAAAGAGTCT
GCACTTGCTGAACAGAAAGCAAACAGAAGTGATTATGCTTGGTAAGATTGTTGCGTCTTG
T--T--------GTTCTGCAACTTGGGCGCAGTGGTTCTTACCTTGTCTGCCAGCATCT-
TTTCTGCAAATCAGAACCCTGGCACATGACTTGTAAAACGCCTGCGGGTGT-TGGAATGC
ATGTGTTTGCTATGATTTGTGA-TT-AGATTTGTGCGCGTGGTG----------------
--------------------------------------
>U44937.1_Alexandrium_andersoni
TG-GAATGCAAAGTGGGTGGTAAATTTCATGTAAAGATTAATATATTATTGAGRCTGATA
GCGAACAAGTACCATGAGGGAAATATGAAAAGGACTTTGAAAAGAGAATTAAAAGAGTCT
GCACTTGCTGAACAGAAAGCAAACAGAAGTGATTATGCTTGGTAAGATTGTTGCGTCTTG
T--T--------GTTCTGCAACTTGGGCGCAGTGGTTCTTACCTTGTCTGCCAGCATCT-
TTTCTGCAAATCAGAACCCTGGCACATGACTTGTAAAACGCCTGCGGGTGT-TGGAATGC
ATGTGTTTGCTATGATTTGTGA-TT-AGATTTGTGCGCGTGGTG----------------
--------------------------------------
>JF521619.1_Alexandrium_andersoni
TG-GAATGCAAAGTGGGTGGTAAATTTCATGTAAAGATTAATATATTATTGAGACTGATA
GCGAACAAGTACCATGAGGGAAATATGAAAAGGACTTTGAAAAGAGAATTAAAAGAGTCT
GCACTTGCTGAACAGAAAGCAAACAGAAGTGATTATGCTTGGTAAGATTGTTGCGTCTTG
T--T--------GTTCTGCAACTTGGGCGCAGTGGTTCTTACCTTGTCTGCCAGCATCT-
TTTCTGCAAATCAGAACCCTGGCACATGACTTGTAAAACGCCTGCGGGTGT-TGGAATGC
ATGTGTTTGCTATGATTTGTGA-TT-AGATTTGTGCGCGTGGTG----------------
--------------------------------------
>AF318230.1_Alexandrium_margalefii
TG-GAATGCAAAGTGGGTGGTAAATTCCATGAAAAGGGAAATACATTTTTGAGACTGATA
GCAAACAAGTACCATGAGGGAAATATGAAAAGGACTTTGAAAAGAGAATTAAAAGAGTCT
GCATTTGCTGAACAGAAAGCAAACAGAATGAATTCTGCTTGGTTAGATTATTGTGCCGTC
TGCTTTGCTTTT-GTGTTGCATCAGGGTGCAATGGTTCTTTCCTTGAATGCCAGCTTTA-
TTTCTGCAAATCGTAATCTTTGTGCATGAATGGAAATACGTCTGCGGGTAT-TGGATTGC
ATGTGTTTGTGGTGATTTGTGATTT-ACCTATATGTGTGT--------------------
--------------------------------------
>AF033531.1_Alexandrium_margalefeii
TG-GAATGCAAAGTGGGTGGTAAATTCCATGAAAAGGGAAATACATTTTTGAGACTGATA
GCAAACAAGTACCATGAGGGAAATATGAAAAGGACTTTGAAAAGAGAATTAAAAGAGTCT
GCATTTGCTGAGCAGAAAGCAAACAGAATGAATTCTGCTTGGTTAGATTATTGTGCCGTC
TGCTTTGTTTTTTGTGTTGCATCAGGGTGCAATGGTTCTTTCCTTGAATGCCAGCTTTA-
TTTCTGCAAATCGTAATCTTTGTGCATGAATGGAAATACGTCTGCGGGTAT-TGGATTGC
AYGTGTTTGTGGTGATTTGTGATTT-ACCTATATGTGTGT--------------------
--------------------------------------
>AY959942.1_Alexandrium_leei
-TGGAATGCAAATGTGGTGGTAAATTCCATGTAAAGGAAAATATGTCATTGAGACTGATA
GCAAACAAGTACCATGAGGGAGATATGAAAAGGACTTTGAAAAGAGAATTAAAAGAGCCT
GAAATTGTTGAGCAGAAAGCAAACAGACATG-TGCACAATGGTAAGACTGCTGCATTCCT
T--CCTGCAGATGTGTGTGGAAGTGTGTGCAATGGTTCTTGCGTTGAACACCAGCTTTGC
TACTTGAAATC-ATTATTCATGTGTATGAATGAAAATTTGTTTTCGGGCAA-TGCAACGC
ATGCATATGATATGATGT-TGGGTT-GCTTTGTGGCACATGGC-----------------
--------------------------------------
>KF034860.1_Alexandrium_leei
-GGGAATGCAAATATGATGGTAAATTCCATGTAAAGGACAACATATCATTGAGACTGATA
GCAAACAAATTCCATGAGGGAGATATGAAAAGGACTTTGAAAAGAGAATTAAAAGAGCCT
GAAATTGTTGAGCAAAACGCAAACAAACATG-TGTGCAATGGTGAGACTGCTGCACACCT
T--CCTGCATGTGTGCGTGGAAATGTCTGCAATGGTTCTTGCCTTGAATACCAGCTTTGC
TACCTGAAATC-ATTATTCATGTGCGTGAATGGAAATATGCCCTCGGGTGT-TGAAATGT
ATGCATATAAAAATATAT-TGGGTT-GCGCTGTTGTGTATGGT-----------------
--------------------------------------
>JF521618.1_Alexandrium_affine
TG-GAATGCAAAGTGGGTGGTAAGTTTCATGTAAAGGTAAATATAGGATTGAGACTGATA
GCACACAAGTACCATGAGGGAAATATGAAAAGGACTTTGAAAAGAGAATTAAATGAGTTT
GTATTTGCTGAACAGAAAATAAACAGATTTGATGTTGCTTGGTGAGATTGTGGTGCTTGC
T--TGACAATA-GGTTTTGATTGTGGGTGCGATGATTCTTGCTTTGCTTGCCAGTTTCTA
TTTGTACATTTGATTACCCTTGCACATGAATGGTAATTTTCCTGCGGGGTT-TGGATTGC
ATGTGTTTGTGATGATTTGTGT-TT-TGATGCATGTGTCTGGTG----------------
--------------------------------------
>U44935.1_Alexandrium_affine
TG-GAATGCAAAGTGGGTGGTAAGTTTCATGTAAAGGTAAATATAGGATTGAGACTGATA
GCACACAAGTRCCATGAGGGAAATATGAAAAGGACTTTGAAAAGAGAATTAAATGAGTTT
GTATTTGCTGAACAGAAAATAAACAGATTTGATGTTGCTTGGTGAGATTGTGGTGCTTGC
T--TGACAATA-GGTTTTGATTGTGGGTGCGATGATTCTTGCTTTGCTTGCCAGTTTCTA
TTTGTACATTTGATTACCCTTGCACATGAATGGTAATTTTCCTGCGGGGTT-TGGATTGC
ATGTGTTTGTGATGATTTGTGT-TT-TGATTCATGTGTCTGGTG----------------
--------------------------------------
>AF032348.1_Alexandrium_concavum
TG-GAATGCAAAGTGGGTGGTAAGTTTCATGTAAAGGTAAATATAGGATTGAGACTGATA
GCACACAAGTACCATGAGGGAAATATGAAAAGGACTTTGAAAAGAGAATTAAATGAGTTT
GTATTTGCTGAACAGAAAATAAACAGATTTGATGTTGCTTGGTGAGATTGTGGTGCTTGC
T--TGACAATA-GGTTTTGATTGTGGGTGCAATGATTCTTGCTTTGCTTGCCAGTTTCCA
TGTGTACATTTGATTACCCTTGCTCATGAATGGTAATCTTCCTGCGGGGTT-TGGATTGC
ATGTGTTTGTGATGATTTGTGT-TT-TGATACATGTGTCTGGTG----------------
--------------------------------------
>AY268607.1_Alexandrium_tropicale
TG-GAATGCAAAGTGGGTGGTAAGTTTCATGTAAAGGTAAATATATGATTGAGACTGATA
GTGCACAAGTACCATGAGGGAAATATGAAAAGGACTTTGAAAAGAGAATTAAATGAGTTT
GTATTTGCTGAACAGAAAGTAAACAGATTTGATTTTGCTGGGTGAGATTGTGGTGCTTGC
T--TGACACT--TATGTGG-TTGTAAGTACAATGATTCTTACTTTGTGTGCCAGTTTTT-
--TGCACATTTGAACATTCTTGCGTATGAATGGTAATATTCCTGTGGGGG-TTGGATTGC
ATACGTATGTAAGCATTTGTGT-TC-TGAACTATGTGTTTGGTG----------------
--------------------------------------
>FJ652046.1_Alexandrium_tamiyavanichi
TG-GAATGCAAAGTGGGTGGTAAGTTTCATGTAAAGGTAAATATATGATTGAGACTGATA
GTGCACAAGTACCATGAGGGAAATATGAAAAGGACTTTGAAAAGAGAATTAAATGAGTTT
GTATTTGCTGAACAGAAAGTAAACAGATTTGATTTTGCTGGGTGAGATTGTGGTGCTTGC
C--TGACACTGCGGTGTGG-TTCTAAGTACAATGATTCTTGCTTTGTGTGCCAGCTTTT-
--TACACATTTGAACATGCATGCGCATGAATGGTAGTATTCCTGTGGGGGGTTGGATTGC
ATGCGTGTATAAGCATTTGTGTGTT-TGAAGCATGTGTTTGGTG----------------
--------------------------------------
>AF174614.1_Alexandrium_cohorticula
TG-GAATGCAAAGTGGGTGGTAAGTTTCATGTAAAGGTAAATATATGATTGAGACTGATA
GTGCACAAGTACCATGAGGGAAATATGAAAAGGACTTTGAAAAGAGAATTAAATGAGTTT
GTATTTGCTGAACTGAAAGTAAACAGATTTGATTTTGATGGGTGAGATTGTGGTGCTTGC
T--TGACACTATGGTGTGG-T-CTAAGTACAATGATTCTTGCTTTGTGTGCCAGCTTTT-
--TACACATTTGAACATGCATGCGCATGAATGGTATTATTCCTGTGGGGGGTTGGATTGC
ATGCGTGTATAAGCATTTGTGTGCT-TGAAGCATGTGTTTGGTG----------------
--------------------------------------
>AB088267.1_Alexandrium_tamiyavanichii
TG-GAATGCAAAGTGGGTGGTAAGTTTCATGTAAAGGTAAATATATGATTGAGACTGATA
GTGCACAAGTACCATGAGGGAAATATGAAAAGGACTTTGAAAAGAGAATTAAATGAGTTT
GTATTTGCTGAACTGAAAGTAAACAGATTTGATTTTGATGGGTGAGATTGTGGTGCTTGC
T--TGACACTATGGTGTGG-T-CTAAGTACAATGATTCTTGCTTTGTGTGCCAGCTTTT-
--TACACACTTGAACATGCATGCGCATGAATGGTATTATTCCTGTGGGGGGTTGGATTGC
ATGCGTGTATAAGCATTTGTGTGCT-TGAAGCATGTGTTTGGTG----------------
--------------------------------------
>JF521622.1_Alexandrium_fraterculus
TG-GAATGCAAATTGGGTGGTAAGTTTCATGCACAGGTAAATACATGATTGAGACTGATA
GCGCACAAGTACCATGAGGGAAATATGAAAAGGACTTTGAAAAGAGAGTTAAATGAGTTT
GCACTTGCTGAACAGAAAGTAAACAGATTTGATTATACTGCGTGAGATTGTGGTGTTTGC
T--TTGCATGTCGATGTGAATTGCAAATGCAATGTTTGTTGCTGTGTGTGCTAGTTATT-
--TGTGCATGTGCTGACCATTGCACATGAATGGTAATATCTCTGCGGGGGGT--GATTGT
ATGTGCATGCATGCATGTGTGC----TCAGGCATGTGTTTGGTG----------------
--------------------------------------
>AB088262.1_Alexandrium_fraterculus
TG-GAATGCAAATTGGGTGGTAAGTTTCATGCACAGGTAAATACATGATTGAGACTGATA
GCGCACAAGTACCATGAGGGAAATATGAAAAGGACTTTGAAAAGAGAGTTAAATGAGTTT
GCACTTGCTGAACAGAAAGTAAACAGATTTGATTATACTGCGTGAGATTGTGGTGTTTGC
T--TTGCATGTCGATGTGAATTGCAAATGCAATGTTTGTTGCTGTGTGTGCTAGTTATT-
--TGTGCATGTGCTGACCATTGCACATGAATGGTAATATCTCTGCGGGGGGT--GATTGT
ATGTGCATGCATGCATGTGTGC----TCAGGCATGTGTTTGGTG----------------
--------------------------------------
>AJ303429.1_Alexandrium_tamarense
TG-GAATGCAAAGTGGGTGGTAAGTTTCATACAAAGGTAAATATGCAATTGAGACTGATA
GCACACAAGTACCATGAGGGAAATATGAAAAGGACTTTGAAAAGAGAATTAAATGAGTTT
GTATTTGCTGAACACAAAGCAAACAGACTTGAT-TTGCTTGGTGAGATTGTAGTGCTTGC
T--TGACAATA-GGTTTTGGCTGTGGGTGAAATGATTCTTTCTTTGCATGCCAGGTTCTA
TGTGTACATTTGATTACCTTTGCACATGAATGGTAATTTTCCTGCGGGGGG-TGGATTGC
ATGTGCATGTAATGATTTGTGT-CT-TGATGAATGTGTCTGGTG----------------
--------------------------------------
>JF521640.1_Alexandrium_tamarense
TG-GAATGCAAAGTGGGTGGTAAGTTTCATACAAAGGTAAATATGCAATTGAGACTGATA
GCACACAAGTACCATGAGGGAAATATGAAAAGGACTTTGAAAAGAGAATTAAATGAGTTT
GTATTTGCTGAACACAAAGCAAACAGACTTGAT-TTGCTTGGTGAGATTGTAGTGCTTGC
T--TGACAATA-GGTTTTGGCTGTGGGTGAAATGATTCTTTCTTTGCATGCCAGGTTCTA
TGTGTACATTTGATTACCTTTGCACATGAATGGTAATTTTCCTGCGGGGGG-TGGATTGC
ATGTGCATGTAATGATTTGTGT-TT-TGATGAATGTGTCTGGTG----------------
--------------------------------------
>EF178148.1_Alexandrium_australiense
TG-GAATGCAAAGTGGGTGGTAAGTTTCATGCAAAGGTAAATATGCAATTGAGACTGATA
GCGCACAAGTACCATGAGGGACATATGAAAAGGACTTTGAAAAGAGAATTAAACGAGTTT
GTATTTGCTGAACACAAAGTAAACAGATGTGAT-TTCCTTAGTGAGATTGTAGCACTTGC
T--TGACAATA-GGTTTTGGCGGTGGGTGCAATGATTCTTGCTTTGTATGCCAGTTTCTA
TGTGGACATTTGATTACCTGTGCACTTGAATGGTAATTTTCCTGCGGGGGG-TGGATTGC
ATATGCATGTAATTATTTGCATGTT-TTATTACTGTGTCTGGTG----------------
--------------------------------------
>JF521639.1_Alexandrium_australiense
TG-GAATGCAAAGTGGGTGGTAAGTTTCATGCAAAGGTAAATATGCAATTGAGACTGATA
GCGCACAAGTACCATGAGGGACATATGAAAAGGACTTTGAAAAGAGAATTAAACGAGTTT
GTATTTGCTGAACACAAAGTAAACAGATGTGAT-TTCCTTAGTGAGATTGTAGCACTTGC
T--TGACAATA-GGTTTTGGCGGTGGGTGCAATGATTCTTGCTTTGTATGCCAGTTTCTA
TGTGGACATTTGATTACCTGTGCACTTGAATGGTAATTTTCCTGCGGGGGG-TGGATTGC
ATATGCATGTAATTATTTGCATGTT-TTATTACTGTGTCTGGTG----------------
--------------------------------------
>AY438016.1_Alexandrium_pacificum
TG-GAATGCAAAGTGGGTGGTAAGTTTCATGCAAAGGTAAATATGCAATTGAGACTGATA
GCGCACAAGTACCATGAGGGACATATGAAAAGGACTTTGAAMAGAGAATTAAATGAGTTT
GTATTTGCTAAACACAAAGTAAACAGACTTGAT-TTCCTCAGTGAGATTGTAGTGMTTGC
T--TRACAATG-GGTTTTGGCTGCAAGTGCAATAATTCTTGCTTTGTGTGCCAGTTTTTA
TGTGGACATTTGATTACCTTTGCACATGAATGGTAATTTTCCTGCGGGGTG-TGGATTGC
ATATGCATGTAATGATTTGCATGTT-TGTTAAATGTGTCTGGTG----------------
--------------------------------------
>U44926.1_Alexandrium_catenella
TG-GAATGCAAAGTGGGTGGTAAGTTTCATGTMAAGGTAAACATGCAAYTGAGACTGATA
GCACACAAGTRCCATGAGGGAAATATGAAAAGGACTTTGAAAAGAGAATTAAATGAGTTT
GTATTTGCTGAACACAAAGTAAACAGACTTGAT-TTGCTTGGTGGGAGTGTTGCACTTGC
T--TGACAAGA-GCTTTGGGCTGTGGGTGTAATGATTCTTTCTTTGCATGCCAGTTTCTA
TGTGTACATCTGATTACCTTTGCACATGAATGATAAGTCTCCTGTGGGGGG-TGGATTGC
ATGTGCATGTAATGATTTGTGT-TT-TGATAAATGTGTCTGGTG----------------
--------------------------------------
>AF200667.1_Alexandrium_catenella
TG-GAATGCAAAGTGGGTGGTAAGTTTCATGTAAAGGTAAACATGCAATTGAGACTGATA
GCACACAAGTACCATGAGGGAAATATGAAAAGGACTTTGAAAAGAAAATTAAATGAGTTT
GTATTTGCTGAACACAAAGTAAACAGACTTGAT-TTGCTTGGTGGGAGTGTTGCACTTGC
T--TGACAAGA-GCTTTGGGCTGTGGGTGTAATGATTCTTTCTTTGCATGCCAGTTTCTA
TTTGTACATCTGATTACCTTTGCACATGAATGATAAGTCTCCTGTGGGGGG-TGGATTGC
ATGTGCATGTAATGATTTGTGT-TT-TGATAAATGTGTCTGGTG----------------
--------------------------------------
>JF521644.1_Alexandrium_catenella
TG-GAATGCAAAGTGGGTGGTAAGTTTCATGTAAAGGTAAACATGCAACTGAGACTGATA
GCACACAAGTACCATGAGGGAAATATGAAAAGGACTTTGAAAAGATAATAAAAAGAGTTT
GTATTTGCTGAACACAAAATAAACACACTCGAT-TTGCTTGGTGGGAGTGCTGCACTTGC
T--GGACAAGA-GCTTTGGGCTGTGTGTGTAATGATTCGTTCTTTGCATGCCAGTTTCTA
TGTGTACATCTGATTACCTTTGCACATGAATGATAAGTCTCCTGTGGGGGG-TGTATTGC
ATGTGCATGTAATGATGTGTGT-TT-TGATAAATGTGTATGGTG----------------
--------------------------------------
>AJ535370.1_Alexandrium_mediterraneum
TG-GAATGCAAAGTGGGTGGTAAGTTTCATGTAAAGGTAAATATGCAATTGAGACTGATA
GCACACAAGTACCATGAGGGAAATATGAAAAGGACTTTGAAAAGAGAATTAAATGAGTTT
GTATTTGCTGAACAAAAAGTAAACAGACTTGAT-TTCTTTGGTGAGGTTGTTGTGCTTGC
C--TGACAATA-AGTTTTGGTGGTGGGTACAATGATTCTTTCTTGGCATGCCAGTTTCTA
TTTGTACATTTGATTACCTTTGCATATGAATGGGAAGTTTCTTGTGGGGGGGTTGATTGC
ATGTGCATGTAATGATTTGTGT-TT-TGATGTATGAGTCTGGTG----------------
--------------------------------------
>AJ535368.1_Alexandrium_mediterraneum
TG-GAATGCAAAGTGGGTGGTAAGTTTCATGTAAAGGTAAATATGCAATTGAGACTGATA
GCACACAAGTACCATGAGGGAAATATGAAAAGGACTTTGAAAAGAGAATTAAATGAGTTT
GTATTTGCTGAACAAAAAGTAAACAGACTTGAT-TTCTTTGGTGAGGTTGTTGTGCTTGC
C--TGACAATA-AGTTTTGGTGGTGGGTACAATGATTCTTTCTTGGCATGCCAGTTCCTA
TTTGTACATTTGATTACCTTTGCATATGAATGGGAAGTTTCTTGTGGGGGGGTTGATTGC
ATGTGCATGTAATGATTTGTGT-TT-TGATGTATGAGTCTGGTG----------------
--------------------------------------
>AY338752.1_Alexandrium_pseudogoniaulax
TG-GAATGCAAATTGGGTGGTAAATTTCACGCAAGGGAAAATATATTATTGAGTCTGATA
ATGAACAAGTACCATGAGGGAAATATGCAAAGGACTTTGAAAAGAAAATTAAAAGAGCTT
GCATTTGCTAAACAGAAAACTAGCAGAAGTGCTTTATCTTGGTAAGATTGCTGCGCATGG
G--TTTAC---TGT-GTAAATTGTATGAGCATTGGTTCTTACTTTGTGTGTCAATTCCAT
TGTC--AATTTTAATATCTTTGCTCATGAATTGTGAAATGCTTGCGGGTGT-TAGATTGC
ATGTGCATTCATTAATTTG-GA-CT-TGGTGCA-GTGCTTGGCA----------------
--------------------------------------
>AB088253.1_Alexandrium_pseudogoniaulax
TG-GAATGCAAATTGGGTGGTAAATTTCACGCAAGGGAAAATATATTATTGAGTCTGATA
ATGAACAAGTACCATGAGGGAAATATGCAAAGGACTTTGAAAAGAAAATTAAAAGAGCTT
GCATTTGCTAAACAGAAAACTAGCAGAAGTGCTTTATCTTGGTAAGATTGCTGCGCATGG
G--TTTAC---TGT-GTAAATTGTATGAGCATTGGTTCTTACTTTGTGTGTCAATTCCAT
TGTC--AATTTTAATATCTTTGCTCATGAATTGTGAAATGCTTGCGGGTGT-TAGATTGC
ATGTGCATTCATTAATTTG-GA-CT-TGGTGCA-GTGCTTGGCA----------------
--------------------------------------
>AY438018.1_Alexandrium_hiranoi
TG-GAATGCAAATTGGGTGGTAAATTTCACGCAAGGGAAAATATATTATTGAGTCTGATA
ATGAACAAGTACCATGAGGGAAATATGCAAAGGACTTTGAAAAGAAAATTAAAAGAGCTT
GCATTTGCTAAACAGAAAACTAGCAGAAGTGCTTTATCTTGGTAAGATTGCTGCGCATGG
G--TTTAC---TGT-GTAAATTGTATGAGCATTGGTTCTTACTTTGTGTGTCAATTCCAT
TGTC--AATTTTAATATCTTTGTTCATGAATTGTGAAATGCTTGCGGGTGT-TAGATTGC
ATGTGCATTCATTAATTTG-GA-CT-TGGTGCA-GTGCTTGGCA----------------
--------------------------------------
>AJ535347.1_Alexandrium_taylori
TG-GAATGCAAATAGGGTGGTAAATTTCACGCAAGGGAAAATATATTGTTGAGTCTGATA
ATGAACAAGTACCATGAGGGAAATATGCAAAGGACTTTGAAAAGAAAATTAAAAGAGCTT
GCATTTGCTAAACAGAAAACTAGCAGAAGTGCTTTATCTTGGTAAGATTGCTGTGCATGG
G--TTTAT---TGT-GTAAATTGTATGAGCATTGGTTCTTGCCTTGTGTGTCAATTCCAA
TGTC--TTTTTTAATATCTTTGTTCATGAATTGCGAAATGCTTGTGGGTGT-TTGATTGC
ATGTGCATACATTAATTTG-GA-CT-TGGTGCA-ATGTTTGGCA----------------
--------------------------------------
>AJ535348.1_Alexandrium_taylori
TG-GAATGCAAATAGGGTGGTAAATTTCACGCAAGGGAAAATATATTGTTGAGTCTGATA
ATGAACAAGTACCATGAGGGAAATATGCAAAGGACTTTGAAAAGAAAATTAAAAGAGCTT
GCATTTGCTAAACAGAAAACTAGCAGAAGTGCTTTATCTTGGTAAGATTGCTGTGCATGG
G--TTTAT---TGT-GTAAATTGTATGAGCATTGGTTCTTGCCTTGTGTGTCAATTCCAA
TGTC--TTTTTTAATATCTTTGTTCATGAATTGCGAAATGCTTGTGGGTGT-TTGATTGC
ATGTGCATACATTAATTTG-GA-CT-TGGTGCA-ATGTTTGGCA----------------
--------------------------------------
>AY438020.1_Alexandrium_satoanum
TG-GAATGCAAATGGGGTGGTAAATTTCATTCAAGGGCAAATATATTATTGAGCCTGATA
GTGGACAAGTACCATGAGGGAAATATGAAAAGGATTTTGAAAAGAAAATTAAAAGAGTTT
GCAATTGCTGAACAGAAAGCAAGCAGAAGGTTTTTGTTTTGGTGAGATTGTTGCAAATGC
A--TTTGCATCTGTTGCTGAATGTGTGTGCAATGGTTCCTGCCTTGGGTGCTAATTTCAA
TTTCG-CATATCATTACCTTTGCTTGTGAAATGTAAAATATTTGCAAGTAT-TGGATTGC
ATGTGCACGCAATGACTTGTGG-TT-TGGCACA-GTGCTTGCTT----------------
--------------------------------------
>EU707477.1_Alexandrium_minutum
TG-GAATGCAAAGTGGGTGGTAAATTCCATGTAAAGGTAAATATATTATTGAGACTGATA
GCAAACAAGTACCATGAGGGAAATATGAAAAGGACTTTGAAAAGGGAATTAAAAGAGTCT
GCATTTGCTGAACAGAAAGCAAACAGAATTGATGT-GCTTGGTGAGATTGTTGTGCCCAC
T-CTGTCATTTATGTCG--GATGTGGGTGCGATGGTTCTTACCTTGAATGTCAGCTTCTA
TTTCTGCAAATCATTACCCTTGCACATGAATGGTAATTTGCCTGCGGGTAT-TGGAATGT
GTGTGTTTGCAATGATTTGTGA-TT-TGATGCATGTGGTTGGTG----------------
--------------------------------------
>KX519402.1_Alexandrium_catenella
TG-GAATGCAAAGTGGGTGGTAAGTTTCATGTAAAGGTAAACATGCAATTGAGACTGATA
GCACACAAGTACCATGAGGGAAATATGAAAAGGACTTTGAAAAGAGAATTAAATGAGTTT
GTATTTGCTGAACACAAAGTAAACAGACTTGAT-TTGCTTGGTGGGAGTGTTGCACTTGC
T--TGACAAGA-GCTTTGGGCTGTGGGTGTAATGATTCTTTCTTTGCATGCCAGTTTCTA
TTTGTACATCTGATTACCTTTGCACATGAATGATAAGTCTCCTGTGGGGGG-TGGATTGC
ATGTGCATGTAATGATTTGTGT-TT-TGATAAATGTGTCTGGTG----------------
--------------------------------------
>KX519394.1_Alexandrium_catenella
TG-GAATGCAAAGTGGGTGGTAAGTTTCATGTAAAGGTAAACATGCAATTGAGACTGATA
GCACACAAGTACCATGAGGGAAATATGAAAAGGACTTTGAAAAGAGAATTAAATGAGTTT
GTATTTGCTGAACACAAAGTAAACAGACTTGAT-TTGCTTGGTGGGAGTGTTGCACTTGC
T--TGACAAGA-GCTTTGGGCTGTGGGTGTAATGATTCTTTCTTTGCATGCCAGTTTCTA
TTTGTACATCTGATTACCTTTGCACATGAATGATAAGTCTCCTGTGGGGGG-TGGATTGC
ATGTGCATGTAATGATTTGTGT-TT-TGATAAATGTGTCTGGTG----------------
--------------------------------------
>AJ535374.1_Alexandrium_mediterraneum
TG-CAATGCAAAGTGCGTGGTAAGTTTCATGTAAAGGTAAATATGCAATTGAGACTGATA
GCACACAAGTACCATGAGGCAAATATGAAAAGGACTTTGAAAAGAGAATTAAATGAGTTT
GTATTTGCTGAACAAAAAGTAAACAGACTTGAT-TTCTTTGGTGAGGTTGTTGTGCTTGC
C--TGACAATA-AGTTTTGGTGGTGGGTACAATGATTCTTTCTTGGCATGCCAGTTTCTA
TTTGTACATTTGATTACCTTTGCATATGAATGGGAAGTTTCTTGTGGGGGGGTTGATTGC
ATGTGCATGTAATGATTTGTGT-TT-TGATGTATGAGTCTGGTG----------------
--------------------------------------
>JF906995.1_Alexandrium_tamarense
TG-GAATGCAAAGTGGGTGGTAAGTTTCATACAAAGGTAAATATGCAATTGAGACTGATA
GCACACAAGTACCATGAGGGAAATATGAAAAGGACTTTGAAAAGAGAATTAAATGAGTTT
GTATTTGCTGAACACAAAGCAAACAGACTTGAT-TTGCTTGGTGAGATTGTAGTGCTTGC
T--TGACAATA-GGTTTTGGCTGTGGGTGAAATGATTCTTTCTTTGCATGCCAGGTTCTA
TGTGTACATTTGATTACCTTTGCACATGAATGGTAATTTTCCTGCGGGGGG-TGGATTGC
ATGTGCATGTAATGATTTGTGT-TT-TGATGAATGTGTCTGGTG----------------
--------------------------------------
>AJ303428.1_Alexandrium_tamarense
TG-GAATGCAAAGTGGGTGGTAAGTTTCATACAAAGGTAAATATGCAATTGAGACTGATA
GCACACAAGTACCATGAGGGAAATATGAAAAGGACTTTGAAAAGAGAATTAAATGAGTTT
GTATTTGCTGAACACAAAGCAAACAGACTTGAT-TTGCTTGGTGAGATTGTAGTGCTTGC
T--TGACAATA-GGTTTTGGCTGTGGGTGAAATGATTCTTTCTTTGCATGCCAGGTTCTA
TGTGTACATTTGATTACCTTTGCACATGAATGGTAATTTTCCTGCGGGGGG-TGGATTGC
ATGTGCATGTAATGATTTGTGT-TT-TGATGAATGTGTCCGGTG----------------
--------------------------------------
>U44931.1_Alexandrium_pacificum
TG-GAATGCAAAGTGGGTGGTAAGTTTCATGCAAAGGTAAATATGCAATTGAGACTGATA
GCGCACAAGTACCATGAGGGACATATGAAAAGGACTTTGAACAGAGAATTAAATGAGTTT
GTATTTGCTAAACACAAAGTAAACAGACTTGAT-TTCCTCAGTGAGATTGTAGTGMTTGC
T--TRACAATG-GGTTTTGGCTGCAAGTGCAATAATTCTTGCTTTGTGTGCCAGTTTTTA
TGTGGACATTTGATTACCTTTGCACATGAATGGTAATTTTCCTGCGGGGTG-TGGATTGC
ATATGCATGTAATGATTTGCATGTT-YGTTAARTGTGTCTGGTG----------------
--------------------------------------
>FM211464.1_Alexandrium_pacificum
TG-GAATGCAAAGTGGGTGGTAAGTTTCATGCAAAGGTAAATATGCAATTGAGACTGATA
GCGCACAAGTACCATGAGGGACATATGAAAAGGACTTTGAAMAGAGAATTAAATGAGTTT
GTATTTGCTAAACACAAAGTAAACAGACTTGAT-TTCCTCAGTGAGATTGTAGTGMTTGC
T--TRACAATG-GGTTTTGGCTGCAAGTGCAATAATTCTTGCTTTGTGTGCCAGTTTTTA
TGTGGACATTTGATTACCTTTGCACATGAATGGTAATTTTCCTGCGGGGTG-TGGATTGC
ATATGCATGTAATGATTTGCATGTT-TGTTAAATGTGTCTGGTG----------------
--------------------------------------
>EF178140.1_Alexandrium_pacificum
TG-GAATGCAAAGTGGGTGGTAAGTTTCATGCAAAGGTAAATATGCAATTGAGACTGATA
GCGCACAAGTACCATGAGGGACATATGAAAAGGACTTTGAACAGAGAATTAAATGAGTTT
GTATTTGCTAAACACAAAGTAAACAGACTTGAT-TTCCTCAGTGAGATTGTAGTGCTTGC
T--TGACAATG-GGTTTTGGCTGCAAGTGCAATAATTCTTGCTTTGTGTGCCAGTTTTTA
TGTGGACATTTGATTACCTTTGCACATGAATGGTAATTTTCCTGCGGGGTG-TGGATTGC
ATATGCATGTAATGATTTGCATGTT-TGTTAAATGTGTCTGGTG----------------
--------------------------------------
>EF178149.1_Alexandrium_australiense
TG-GAATGCAAAGTGGGTGGTAAGTTTCATGCAAAGGTAAATATGCAATTGAGACTGATA
GCGCACAAGTACCATGAGGGACATATGAAAAGGACTTTGAAAAGAGAATTAAACGAGTTT
GTATTTGCTGAACACAAAGTAAACAGATGTGAT-TTCCTTAGTGAGATTGTAGCACTTGC
T--TGACAATA-GGTTTTGGCGGTGGGTGCAATGATTCTTGCTTTGTATGCCAGTTTCTA
TGTGGACATTTGATTACCTGTGCACTTGAATGGTAATTTTCCTGCGGGGGG-TGGATTGC
ATATGCATGTAATTATTTGCATGTT-TTATTACTGTGTCTGGTG----------------
--------------------------------------
>CCAP_1119_52_A_pacificum
TG-GAATGCAAAGTGGGTGGTAAGTTTCATGCAAAGGTAAATATGCAATTGAGACTGATA
GCGCACAAGTACCATGAGGGACATATGAAAAGGACTTTGAAAAGAGAATTAAATGAGTTT
GTATTTGCTAAACACAAAGTAAACAGACTTGAT-TTCCTCAGTGAGATTGTAGTGCTTGC
T--TAACAATG-GGTTTTGGCTGCAAGTGCAATAATTCTTGCTTTGTGTGCCAGTTTTTA
TGTGGACATTTGATTACCTTTGCACATGAATGGTAATTTTCCTGCGGGGTG-TGGATTGC
ATATGCATGTAATGATTTGCATGTT-TGTTAAATGTGTCTGGTG----------------
--------------------------------------
>>consensus_cl_id_1199_total_supporting_reads_582
CA-GGCGTTTTTTTTCGTGCGCCGCTTCATGTAAAGGTAAATATATTATTGAGACTGATA
GCAAACAAGTACCATGAGGGAAATATGAAAAGGACTTTGAAAAGAGAATTAAAAGAGTCT
GCATTTGCTGAACAGAAAGCAAACAGAATTGATTTTACTTGGTGAGATTGTTGTGCTTAC
T-CTATCATTTATATGGTTGATGTGGGTGCGATGGTTCTTACCTTGAATGTCAGCTTCTA
TTTCTGCAAATCATTACCCTTGCACATGAATGGTAATTTGCCTGCGGGTAT-TGGAATGC
ATGTGTTTGCAATGATTTGTGA-TT-TGACGCATGTGTTTGGTG----------------
--------------------------------------
>>consensus_cl_id_4377_total_supporting_reads_1318C
GC-AAATGCAAAGTGGGTGGTAAATTCCATGTAAAGGTAAATATATTATTGAGACTGATA
GCAAACAAGTACCATGAGGGAAATATGAAAAGGACTTTGAAAAGAGAATTAAAAGAGTCT
GCATTTGCTGAACAGAAAGCAAACAGAATTGATCTTGCCTGGTGAGATTGTTGCGTCTAC
T-TCTGCATTTCTATGTTGGATGTGGGTGCGATGGTTCTTGCCTTGAATGTCAGCTT-TT
TTTCTGCAAATCATTACCCTTGCACATGAATGGTAATTTGCCTGCGGGTAT-TGGAATGC
ATGTGTTTGCCATGATTTGTGA-TT-TGATACATGTGTCTGGTG----------------
--------------------------------------
>>consensus_cl_id_5592_total_supporting_reads_818
TGCAAATGCAAAGTGGGTGGTAAGTTTCATGTAAAGGTAAACATGCAATTGAGACTGATA
GCACACAAGTACCATGAGGGAAATATGAAAAGGACTTTGAAAAGAGAATTAAATGAGTTT
GTATTTGCTGAACACAAAGTAAACAGACTTGAT-TTGCTTGGTGGGAGTGTTGCACTTGC
T--TGACAAGA-GCTTTGGGCTGTGGGTGTAATGATTCTTTCTTTGCATGCCAGTTTCTA
TGTGTACATCTGATTACCTTTGCACATGAATGATAAGTCTCCTGTGGGGGG-TGGATTGC
ATGTGCATGTAATGATTTGTGT-TT-TGATAAATGTGTCTGGTG----------------
--------------------------------------
>>consensus_cl_id_4650_total_supporting_reads_582CC
TG-GAATGCAAAGTGGGTGGTAAGTTTCATACAAAGGTAAATATGCAATTGAGACTGATA
GCACACAAGTACCATGAGGGAAATATGAAAAGGACTTTGAAAAGAGAATTAAATGAGTTT
GTATTTGCTGAACACAAAGCAAACAGACTTGAT-TTGCTTGGTGAGATTGTAGTGCTTGC
T--TGACAATA-GGTTTTGGCTGTGGGTGAAATGATTCTTTCTTTGCATGCCAGGTTCTA
TGTGTACATTTGATTACCTTTGCACATGAATGGTAATTTTCCTGCGGGGG--TGGATTGC
ATGTGCATGTAATGATTTGTGT-TT-TGATGAATGTGTCTGGTG----------------
--------------------------------------
>>Alexandrium ostenfeldii
TG-GAATGCAAAGTGGGTGGTAAATTCCATGTAAAGGAAAATATATTATTGAGACTGATA
GCAAACAAGTACCATGAGGGAAATATGAAAAGGACTTTGAAAAGAGAATTAAAAGAGTCT
GCATTTGCTGAACAGAAAGCAAACAGAATTGAT-CTACTTGGTGAGATTGTTGCGTCCAC
T--------------------TGTGGGTGCAATGGTTCTTGCCTTGAATGTCAGCGTCTA
TTTCTGCAAATTATTACCCTTGCATATGAATTGTAATTTGCCTGTGGGCAT-TGGAATGC
ATGTGTTTGCAATGATTTGTGA-TT-TGATACATGTGTCTGGTGTTCGCGTGTGTGCCTT
CTTGCTAACACGGGGAGGGCTCTCCTCCCTGGGCACTG
